# Supplementary material for: Automated design of a convolutional neural network with multi-scale filters for cost-efficient seismic data classification
Source: Nat Commun. 2020 Jul 3;11:3311. doi: 10.1038/s41467-020-17123-6 (PMC7335201; doi:10.1038/s41467-020-17123-6)
Supplement: Supplementary file 2 — Source Data [file 41467_2020_17123_MOESM2_ESM.zip]

Archive with 7 entries (7 files):
- Pred. result on Line 88 of Blake ridge  by Model_ResNet50.csv
- Pred. result on Line 88 of Blake ridge  by Model_SPN.csv
- Pred. result on Line 88 of Blake ridge  by Model_VGG16.csv
- readme.txt
- Pred. result on Line 88 of Blake ridge  by Model_AlexNet.csv
- Pred. result on Line 88 of Blake ridge  by Model_GoogLeNet.csv
- Pred. result on Line 88 of Blake ridge  by Model_InceptionResNet.csv
