# Supplementary material for: Automated design of a convolutional neural network with multi-scale filters for cost-efficient seismic data classification
Source: Nat Commun. 2020 Jul 3;11:3311. doi: 10.1038/s41467-020-17123-6 (PMC7335201; doi:10.1038/s41467-020-17123-6)
Supplement: Supplementary file 2 — Source Data [file 41467_2020_17123_MOESM2_ESM.zip › Pred. result on Line 88 of Blake ridge by Model_ResNet50.csv]

	4	9	14	19	24	29	34	39	44	49	54	59	64	69	74	79	84	89	94	99	104	109	114	119	124	129	134	139	144	149	154	159	164	169	174	179	184	189	194	199	204	209	214	219	224	229	234	239	244
3470.0	0.9476934671401978	0.9685209393501282	0.8163481950759888	0.6830762624740601	0.9714497923851013	0.8950635194778442	0.7498100399971008	0.7297301292419434	0.5349974632263184	0.4894431531429291	0.7076664566993713	0.5466597080230713	0.8805438280105591	0.9067198038101196	0.9448441863059998	0.9896262884140015	0.9256361126899719	0.8869750499725342	0.2765703797340393	0.22519926726818085	0.4887648820877075	0.6148924827575684	0.5458212494850159	0.7611764073371887	0.7423186898231506	0.7247110605239868	0.667870044708252	0.6437799334526062	0.6102034449577332	0.5811959505081177	0.5067830085754395	0.690874457359314	0.6057906150817871	0.5150313973426819	0.48468610644340515	0.32938820123672485	0.3856034576892853	0.3899978995323181	0.2996535003185272	0.2753985524177551	0.3523350656032562	0.35350048542022705	0.32985159754753113	0.223225399851799	0.18052537739276886	0.15631207823753357	0.12201088666915894	0.06994028389453888	0.03326902911067009
3476.0	0.7899842262268066	0.878758430480957	0.7725024819374084	0.8259256482124329	0.9042320847511292	0.9635695219039917	0.9684992432594299	0.9300101399421692	0.784956693649292	0.9678234457969666	0.9592369794845581	0.8162807822227478	0.728201687335968	0.8294080495834351	0.5876891016960144	0.4164782166481018	0.37640517950057983	0.3076721727848053	0.48979219794273376	0.5564917325973511	0.492078572511673	0.7485958337783813	0.8580032587051392	0.483940988779068	0.8633635640144348	0.5995405912399292	0.41247573494911194	0.4209022521972656	0.7468613982200623	0.8563013672828674	0.34785953164100647	0.46752509474754333	0.6398029327392578	0.29394975304603577	0.21856224536895752	0.20766402781009674	0.19565005600452423	0.1283705085515976	0.10646367818117142	0.279022216796875	0.21980826556682587	0.2409864217042923	0.40498989820480347	0.18695053458213806	0.06134055182337761	0.08756255358457565	0.11094740033149719	0.08163514733314514	0.08687515556812286
3482.0	0.8054245710372925	0.8775712847709656	0.5518025755882263	0.6965967416763306	0.9376345276832581	0.9116014242172241	0.9228452444076538	0.9858537912368774	0.96028733253479	0.7365623116493225	0.7490612864494324	0.8567707538604736	0.6236385107040405	0.2912827730178833	0.8475779891014099	0.9597257971763611	0.8768705725669861	0.8871849775314331	0.4371890425682068	0.28511321544647217	0.6280739903450012	0.7871511578559875	0.8902720808982849	0.7380083203315735	0.2992843985557556	0.4680124521255493	0.4907141625881195	0.6530763506889343	0.6922938823699951	0.6226975321769714	0.4643237590789795	0.39520463347435	0.46156761050224304	0.6641892790794373	0.5481204986572266	0.667789876461029	0.7532718181610107	0.7356910109519958	0.23432695865631104	0.2665761709213257	0.37218165397644043	0.4236578345298767	0.6200867295265198	0.6138749122619629	0.36844906210899353	0.11765383929014206	0.1075427383184433	0.14638428390026093	0.21936354041099548
3488.0	0.9489918947219849	0.94173264503479	0.9368554949760437	0.9489431381225586	0.9717530608177185	0.9678590893745422	0.8722104430198669	0.4788600504398346	0.501262366771698	0.9425092935562134	0.9752960205078125	0.733238160610199	0.9108946919441223	0.9778263568878174	0.9084634780883789	0.9907784461975098	0.9411291480064392	0.9233836531639099	0.504260778427124	0.30908694863319397	0.5339542627334595	0.7179645895957947	0.7744537591934204	0.8767110705375671	0.9280038475990295	0.8647730946540833	0.8462948799133301	0.579121470451355	0.8231230974197388	0.8727955222129822	0.5318365097045898	0.9422157406806946	0.8855785131454468	0.8271780014038086	0.8925981521606445	0.6600667834281921	0.5773893594741821	0.8667320609092712	0.5484424233436584	0.3232097923755646	0.3861062526702881	0.4554949700832367	0.27220454812049866	0.1466873735189438	0.14123602211475372	0.24712441861629486	0.3314576745033264	0.5010795593261719	0.34778696298599243
3494.0	0.9730543494224548	0.9838374257087708	0.9345064163208008	0.9663975238800049	0.978808581829071	0.9851770401000977	0.9883058667182922	0.9933613538742065	0.9819952249526978	0.9966038465499878	0.9782031178474426	0.9771831035614014	0.8810150623321533	0.9169033765792847	0.8245300650596619	0.7027020454406738	0.47015181183815	0.6741980910301208	0.911457359790802	0.9689685702323914	0.873550295829773	0.9476631283760071	0.9704636335372925	0.6729024648666382	0.8613405227661133	0.8727051019668579	0.45203498005867004	0.8795003294944763	0.9642314314842224	0.9854281544685364	0.8680137991905212	0.8068411350250244	0.8841944336891174	0.7553882598876953	0.8510056138038635	0.9380189776420593	0.9319567680358887	0.6257664561271667	0.4327870011329651	0.7846300601959229	0.8012158274650574	0.7946263551712036	0.8642287850379944	0.5986639261245728	0.13807794451713562	0.4202384948730469	0.5198266506195068	0.22952695190906525	0.9866881966590881
3500.0	0.9937815070152283	0.9890688061714172	0.9532368183135986	0.9453471899032593	0.9979584217071533	0.9913510084152222	0.9913451671600342	0.9971705079078674	0.9924569129943848	0.8219021558761597	0.8917739391326904	0.9030080437660217	0.9159697890281677	0.9880439639091492	0.9913153648376465	0.9972712397575378	0.9885882139205933	0.9905356764793396	0.5143285989761353	0.3179320693016052	0.8393570184707642	0.9615560173988342	0.8940480351448059	0.8263807892799377	0.7193920016288757	0.7556771039962769	0.9187055230140686	0.9321975708007812	0.9316708445549011	0.7341338396072388	0.8282220363616943	0.9109811782836914	0.8660718202590942	0.9719469547271729	0.9366104006767273	0.9576241970062256	0.990435779094696	0.976093590259552	0.8873822689056396	0.8682385087013245	0.8393837213516235	0.8758233189582825	0.9715401530265808	0.9133945107460022	0.9873787760734558	0.8552502989768982	0.9694104194641113	0.9459161758422852	0.9611248970031738
3506.0	0.9929337501525879	0.9923722743988037	0.9936019778251648	0.9973817467689514	0.9969524145126343	0.9986760020256042	0.9965499639511108	0.9800950288772583	0.9210798144340515	0.9970276951789856	0.9983367919921875	0.9780500531196594	0.9716454744338989	0.9975343942642212	0.9892683625221252	0.9984946250915527	0.9850721955299377	0.966247022151947	0.9460866451263428	0.9356042146682739	0.9236262440681458	0.9762352705001831	0.9815497994422913	0.9597532153129578	0.9961872696876526	0.9811353087425232	0.9866877198219299	0.9234685301780701	0.9776302576065063	0.9979380965232849	0.9455153942108154	0.9869672656059265	0.9539703130722046	0.9086941480636597	0.9852768778800964	0.8714849352836609	0.7926421761512756	0.9470217823982239	0.8707736730575562	0.9273241758346558	0.9173318147659302	0.9433642625808716	0.9477844834327698	0.7904976010322571	0.6715905070304871	0.9186684489250183	0.9130125641822815	0.8933039307594299	0.8809682726860046
3512.0	0.994293749332428	0.9956502318382263	0.9707762002944946	0.9813313484191895	0.9986183643341064	0.9979158043861389	0.9976797699928284	0.9990667700767517	0.9997956156730652	0.9989776611328125	0.9973676800727844	0.9967001080513	0.983451247215271	0.9533212184906006	0.9982044696807861	0.9996519088745117	0.9948853850364685	0.961617648601532	0.9926659464836121	0.9975109100341797	0.9794976711273193	0.9943017959594727	0.9995952248573303	0.9991998076438904	0.9974492192268372	0.9947214126586914	0.9125202298164368	0.9424629211425781	0.9373310804367065	0.9967637062072754	0.9689786434173584	0.7435439229011536	0.807564377784729	0.9510114789009094	0.9617763161659241	0.9933421015739441	0.987439751625061	0.9891892671585083	0.7734677195549011	0.8672693967819214	0.9220101833343506	0.9162093997001648	0.9669294357299805	0.8656167387962341	0.6773326992988586	0.4580504894256592	0.6522173881530762	0.5584619641304016	0.8589637279510498
3518.0	0.9988168478012085	0.9957572817802429	0.9979575872421265	0.997992753982544	0.9998549222946167	0.9976834058761597	0.9953870177268982	0.9988995790481567	0.9986465573310852	0.9833378195762634	0.9938235282897949	0.9891716837882996	0.9997281432151794	0.9997321963310242	0.9996830224990845	0.9998263716697693	0.9990247488021851	0.9996030926704407	0.9338894486427307	0.8162725567817688	0.9628591537475586	0.9953161478042603	0.9898998141288757	0.9906890392303467	0.9965952038764954	0.9887651205062866	0.9889155626296997	0.9939231276512146	0.9947304725646973	0.9769635796546936	0.9844829440116882	0.9954302310943604	0.6120476126670837	0.9194215536117554	0.56910640001297	0.1484725922346115	0.8102633357048035	0.9415274858474731	0.9423398971557617	0.8939335346221924	0.791743814945221	0.9089921712875366	0.9477291107177734	0.7463780641555786	0.9491009712219238	0.37008997797966003	0.5486944317817688	0.8000372052192688	0.45732560753822327
3524.0	0.9879385828971863	0.9956578016281128	0.9967030882835388	0.9989639520645142	0.9993721842765808	0.9981774091720581	0.9987370371818542	0.9996141195297241	0.9998487234115601	0.9999772310256958	0.9998654127120972	0.9964157342910767	0.9963065385818481	0.9993964433670044	0.9993382096290588	0.9991515874862671	0.9921201467514038	0.9935081005096436	0.9958807229995728	0.9984863996505737	0.9982019662857056	0.9990196228027344	0.9992577433586121	0.9966495633125305	0.9997261166572571	0.9975811243057251	0.986236035823822	0.9926636219024658	0.7838001251220703	0.9819215536117554	0.5539200305938721	0.5054381489753723	0.9760410189628601	0.5808932781219482	0.8777971863746643	0.7098015546798706	0.17838060855865479	0.28637927770614624	0.6304488778114319	0.9691917896270752	0.8019627928733826	0.8811206817626953	0.9804690480232239	0.7870981693267822	0.1772695779800415	0.6636244654655457	0.8070511221885681	0.41163817048072815	0.8275763988494873
3530.0	0.9979923963546753	0.9901731014251709	0.9505981206893921	0.9609704613685608	0.9993195533752441	0.9975536465644836	0.9954307079315186	0.999476969242096	0.9999239444732666	0.997943103313446	0.9972986578941345	0.9988712668418884	0.9965584874153137	0.9988577365875244	0.9999849796295166	0.9999836683273315	0.9999027252197266	0.9993025064468384	0.9983742237091064	0.9971242547035217	0.9959604144096375	0.9989175796508789	0.9999830722808838	0.9999871253967285	0.8868245482444763	0.7121366858482361	0.2531299293041229	0.7531242370605469	0.4607280194759369	0.3814772367477417	0.5430511832237244	0.32390278577804565	0.03600449860095978	0.9089966416358948	0.08217212557792664	0.8440318703651428	0.9983659386634827	0.9321311712265015	0.5032227635383606	0.5468645691871643	0.9675042033195496	0.9769303798675537	0.9829545617103577	0.9868554472923279	0.7267388105392456	0.20543360710144043	0.23671947419643402	0.3253915011882782	0.2974657118320465
3536.0	0.9993720650672913	0.9853084683418274	0.99562668800354	0.9992176294326782	0.999634861946106	0.9971916079521179	0.9977057576179504	0.9996070265769958	0.9995471835136414	0.9861477017402649	0.9992892742156982	0.9982024431228638	0.9999369382858276	0.9999780654907227	0.9999436140060425	0.9999939203262329	0.9998395442962646	0.9998823404312134	0.9995715022087097	0.9989907145500183	0.9395672678947449	0.9739860892295837	0.3109871447086334	0.7185903787612915	0.9916741251945496	0.8538504838943481	0.8894026875495911	0.553617000579834	0.951590895652771	0.5420432686805725	0.27008405327796936	0.612870991230011	0.3393677771091461	0.8135595917701721	0.8380336761474609	0.23262223601341248	0.4752083718776703	0.9450589418411255	0.915280282497406	0.4974238872528076	0.11194875836372375	0.23531195521354675	0.29978737235069275	0.05513758584856987	0.021357472985982895	0.07159668207168579	0.5127447843551636	0.6727061867713928	0.35953018069267273
3542.0	0.9793522953987122	0.9673684239387512	0.9791521430015564	0.9998019337654114	0.9962244033813477	0.9990034699440002	0.9993093013763428	0.999951958656311	0.9999039173126221	0.9999932050704956	0.99994957447052	0.9985742568969727	0.9997561573982239	0.9999330043792725	0.999925971031189	0.9999234676361084	0.5485365390777588	0.47369709610939026	0.9162116050720215	0.99930739402771	0.9649991989135742	0.987991988658905	0.9892964959144592	0.9750900268554688	0.9921627640724182	0.977839469909668	0.7697566747665405	0.38444653153419495	0.23362849652767181	0.9944724440574646	0.5197498202323914	0.19940900802612305	0.9874643087387085	0.10411269962787628	0.10302486270666122	0.6252661943435669	0.6345516443252563	0.02030475065112114	0.01934853196144104	0.8174577355384827	0.7507851719856262	0.25542208552360535	0.7490164041519165	0.21480926871299744	0.02028086595237255	0.400634765625	0.24968430399894714	0.0033464895095676184	0.48549702763557434
3548.0	0.9999991655349731	0.9998226761817932	0.9922723770141602	0.9997028708457947	0.999749481678009	0.9998346567153931	0.9999251365661621	0.999994158744812	0.9999831914901733	0.9983518123626709	0.9978973865509033	0.9937082529067993	0.993597149848938	0.8924012184143066	0.9985490441322327	0.9963122010231018	0.9891766905784607	0.967304527759552	0.5244062542915344	0.5241568088531494	0.8940839171409607	0.8185169696807861	0.9250860214233398	0.7892067432403564	0.17835047841072083	0.3791642189025879	0.7483940124511719	0.5991160273551941	0.26086798310279846	0.027661602944135666	0.032642871141433716	0.05461490899324417	0.009468881413340569	0.40377742052078247	0.10861312597990036	0.78463214635849	0.9236111044883728	0.5406975150108337	0.12166929244995117	0.1022082269191742	0.8792665004730225	0.7211615443229675	0.6948074698448181	0.8765340447425842	0.1190037801861763	0.0035664886236190796	0.012437506578862667	0.026509800925850868	0.32877597212791443
3554.0	0.9999896287918091	0.9997578263282776	0.9998979568481445	0.9999978542327881	0.9999970197677612	0.9999972581863403	0.9999935626983643	0.9999974966049194	0.31823253631591797	0.9894694089889526	0.276073157787323	0.8672592043876648	0.9994644522666931	0.9999371767044067	0.9863265752792358	0.9794852137565613	0.7844270467758179	0.043515656143426895	0.03141807019710541	0.822345495223999	0.8236249685287476	0.978390097618103	0.8409677743911743	0.6320164203643799	0.9892102479934692	0.7988443970680237	0.33920106291770935	0.03691638633608818	0.04546870291233063	0.5447803735733032	0.5204029083251953	0.4748400151729584	0.1412631720304489	0.20244136452674866	0.8208932280540466	0.003356380620971322	0.002535885199904442	0.3288141191005707	0.08961965143680573	0.19398847222328186	0.629319429397583	0.08464661240577698	0.007975739426910877	0.0031061586923897266	0.025904987007379532	0.019064761698246002	0.022612355649471283	0.1983659714460373	0.049625758081674576
3560.0	1.0	1.0	0.9999922513961792	1.0	0.013511921279132366	0.43611639738082886	0.8615648150444031	0.8597073554992676	0.9434114694595337	0.9861515164375305	0.13457848131656647	0.9404415488243103	0.9586973190307617	0.9475516080856323	0.9609396457672119	0.9946134686470032	0.9856367111206055	0.15413442254066467	0.6180657148361206	0.9908782839775085	0.18648815155029297	0.8864461183547974	0.888862133026123	0.9639622569084167	0.9363865852355957	0.7675133943557739	0.038770806044340134	0.084441639482975	0.08537011593580246	0.7567172646522522	0.025520717725157738	0.002732538618147373	0.39878007769584656	0.031077111139893532	0.010473028756678104	0.25239765644073486	0.12213043868541718	0.048353709280490875	0.06558914482593536	0.12253554910421371	0.12956765294075012	0.019441889598965645	0.09027187526226044	0.27876466512680054	0.3296782076358795	0.47712236642837524	0.030783511698246002	0.0020450660958886147	0.425264447927475
3566.0	0.07058345526456833	0.1113438755273819	0.011285616084933281	0.013958991505205631	0.0011936089722439647	0.036230698227882385	0.20125530660152435	0.66933673620224	0.32583799958229065	0.2819069027900696	0.024864090606570244	0.41431087255477905	0.913358747959137	0.9563391208648682	0.9953476786613464	0.9971354007720947	0.954439103603363	0.25008082389831543	0.08573278039693832	0.7428845763206482	0.8357546925544739	0.767671525478363	0.7969865798950195	0.9720672369003296	0.8381122946739197	0.47187045216560364	0.7163118720054626	0.6375187635421753	0.2927621603012085	0.028635645285248756	0.05744318664073944	0.4183289408683777	0.0630614385008812	0.22465632855892181	0.014337395317852497	0.17541490495204926	0.17092353105545044	0.07566893100738525	0.03700993210077286	0.032578714191913605	0.1290251910686493	0.35858967900276184	0.40179869532585144	0.5991195440292358	0.22914448380470276	0.180827796459198	0.5892552137374878	0.7818043231964111	0.520305335521698
3572.0	0.008047065697610378	0.020873473957180977	0.0033895799424499273	0.12451548129320145	0.011724958196282387	0.788447916507721	0.99236661195755	0.8879039287567139	0.05656856670975685	0.18278583884239197	0.001782757812179625	0.42552873492240906	0.32378748059272766	0.6692085862159729	0.8641312718391418	0.5872061252593994	0.28067949414253235	0.06712101399898529	0.26057612895965576	0.9874569773674011	0.8294696807861328	0.9635414481163025	0.9413669109344482	0.8801277279853821	0.9577714800834656	0.9027544260025024	0.5610076785087585	0.793452262878418	0.3475433588027954	0.9696734547615051	0.8480550050735474	0.7660698890686035	0.7552303671836853	0.36126765608787537	0.6698874235153198	0.03108113259077072	0.005480695981532335	0.3527955412864685	0.17131906747817993	0.5829460024833679	0.35667791962623596	0.22464261949062347	0.7196944952011108	0.8958055377006531	0.8864272832870483	0.9196049571037292	0.819796621799469	0.2133903205394745	0.2763899564743042
3578.0	0.03411737456917763	0.019162971526384354	0.0045032682828605175	0.07464221119880676	0.008434166200459003	0.01107973325997591	0.17261941730976105	0.017360543832182884	0.05007283762097359	0.04933591187000275	0.0017975929658859968	0.02097221277654171	0.1569296270608902	0.23597759008407593	0.915101170539856	0.9763836860656738	0.8309800624847412	0.20314188301563263	0.9143338203430176	0.8908935189247131	0.12403184920549393	0.6981329917907715	0.9169663190841675	0.9964281916618347	0.8343397378921509	0.7942478060722351	0.5416689515113831	0.8163076043128967	0.282341331243515	0.7143129110336304	0.5856372714042664	0.28559020161628723	0.7012301087379456	0.9017214179039001	0.49592751264572144	0.8416262865066528	0.9365852475166321	0.7765086889266968	0.8432449698448181	0.7723763585090637	0.6485475897789001	0.9723897576332092	0.997147262096405	0.989899218082428	0.9863579273223877	0.9212464094161987	0.9501610398292542	0.965360701084137	0.9495872259140015
3584.0	0.8545910120010376	0.3637371361255646	0.02137509174644947	0.31207844614982605	0.026958508417010307	0.21865184605121613	0.9283720254898071	0.9455546140670776	0.2449910044670105	0.34153926372528076	0.028896091505885124	0.36382123827934265	0.25882187485694885	0.6563395857810974	0.7669460773468018	0.2094249129295349	0.1801609843969345	0.0687774196267128	0.6467185020446777	0.9267881512641907	0.8239738345146179	0.9745194911956787	0.91935795545578	0.9494109749794006	0.7455372214317322	0.18386346101760864	0.40907788276672363	0.7778869867324829	0.46742716431617737	0.537307858467102	0.40805765986442566	0.458390474319458	0.3630387783050537	0.9047019481658936	0.5547734498977661	0.6516139507293701	0.7881855368614197	0.9069793224334717	0.7853661179542542	0.6076699495315552	0.8915396332740784	0.9803153872489929	0.9896131157875061	0.99623042345047	0.9961555600166321	0.9893448948860168	0.998717188835144	0.9908536672592163	0.9962061643600464
3590.0	0.05417468398809433	0.2816488444805145	0.08409833163022995	0.9601820111274719	0.224277526140213	0.7682551741600037	0.9915225505828857	0.9140573740005493	0.45651817321777344	0.5948219895362854	0.024943280965089798	0.520635187625885	0.8561270236968994	0.9676657319068909	0.9556691646575928	0.9977412223815918	0.9384479522705078	0.3968309760093689	0.5202217698097229	0.9005827903747559	0.8004357814788818	0.9740254282951355	0.8905096650123596	0.9079574346542358	0.5815775394439697	0.5393800735473633	0.3235830068588257	0.814581573009491	0.6860391497612	0.8372199535369873	0.34577319025993347	0.6009117364883423	0.9775235056877136	0.9349274039268494	0.7980903387069702	0.7684414386749268	0.7411017417907715	0.5909478068351746	0.5822890996932983	0.9595739841461182	0.956362783908844	0.8394947648048401	0.9841017127037048	0.9845779538154602	0.9972508549690247	0.9916736483573914	0.9969819188117981	0.9916279315948486	0.6948488354682922
3596.0	0.34406453371047974	0.09422756731510162	0.10111965239048004	0.9878960847854614	0.4475368857383728	0.27381816506385803	0.8973719477653503	0.886372983455658	0.906216025352478	0.6508194208145142	0.17587164044380188	0.9011690020561218	0.9797939658164978	0.5645589828491211	0.9865021109580994	0.9967132806777954	0.9586900472640991	0.917851984500885	0.9884910583496094	0.9930998086929321	0.9213762283325195	0.9967370629310608	0.9998722076416016	0.9999624490737915	0.973619818687439	0.9923877716064453	0.8520693182945251	0.11243265122175217	0.019833531230688095	0.020096223801374435	0.06867875158786774	0.42093613743782043	0.19152118265628815	0.8362698554992676	0.9187387824058533	0.8452438116073608	0.9876656532287598	0.9852926135063171	0.9336832165718079	0.9726787209510803	0.8774820566177368	0.9446957111358643	0.9722087383270264	0.9544033408164978	0.047021396458148956	0.16634200513362885	0.9170374870300293	0.940772294998169	0.9500465393066406
3602.0	0.7032647728919983	0.9735084176063538	0.9686463475227356	0.9998786449432373	0.9699365496635437	0.9179311990737915	0.9229161143302917	0.9679677486419678	0.982743501663208	0.9240010380744934	0.4483705163002014	0.9905481934547424	0.997010350227356	0.9919838309288025	0.992879331111908	0.9832050204277039	0.9608084559440613	0.9371728301048279	0.9995020627975464	0.9982625842094421	0.9975142478942871	0.9971747398376465	0.9609750509262085	0.8491033911705017	0.7131924629211426	0.7812749743461609	0.6989763379096985	0.9185155630111694	0.7990067601203918	0.8962821960449219	0.9480904936790466	0.9837028980255127	0.3840554356575012	0.5184523463249207	0.5066847801208496	0.4631895124912262	0.2502705454826355	0.16456842422485352	0.13957995176315308	0.9366750717163086	0.1981503814458847	0.1322140395641327	0.9234790205955505	0.41343972086906433	0.04347500577569008	0.40537768602371216	0.8306806087493896	0.46682608127593994	0.7086077928543091
3608.0	0.6602001786231995	0.9056242108345032	0.9665709137916565	0.9964343309402466	0.8985404968261719	0.9565995335578918	0.9972857236862183	0.9869677424430847	0.9766681790351868	0.9885149598121643	0.7930260896682739	0.9415464997291565	0.9957014918327332	0.9915785789489746	0.9981650710105896	0.9988967180252075	0.9894104599952698	0.9354758262634277	0.9834814667701721	0.9808357954025269	0.6471952199935913	0.6469963788986206	0.9822836518287659	0.9945138692855835	0.9441648125648499	0.9626967310905457	0.7934314608573914	0.25641417503356934	0.6258700489997864	0.5984763503074646	0.5074818134307861	0.21250830590724945	0.8499537110328674	0.8042037487030029	0.6262996792793274	0.35627830028533936	0.14602096378803253	0.008090981282293797	0.010689370334148407	0.20148998498916626	0.25727716088294983	0.16307207942008972	0.4612988233566284	0.2625811696052551	0.01619824394583702	0.0545024536550045	0.8093532919883728	0.5164725184440613	0.9835816621780396
3614.0	0.969696044921875	0.8892040848731995	0.9898648858070374	0.999560534954071	0.9628919959068298	0.9402110576629639	0.9587196707725525	0.9818306565284729	0.9925010800361633	0.933029294013977	0.8483915328979492	0.7799922227859497	0.9927539229393005	0.9914173483848572	0.9987621307373047	0.9915717840194702	0.9891942739486694	0.8975341320037842	0.9973698854446411	0.9927306771278381	0.9927247166633606	0.9919605851173401	0.9845385551452637	0.9917606115341187	0.7746864557266235	0.39254331588745117	0.4833236634731293	0.1457528918981552	0.20584893226623535	0.3637329339981079	0.40824219584465027	0.7402355670928955	0.11101919412612915	0.4333323538303375	0.6425875425338745	0.32345151901245117	0.2590506970882416	0.001110691111534834	0.014790743589401245	0.2244773507118225	0.13446080684661865	0.3824503421783447	0.5828105807304382	0.009027933701872826	0.012121545150876045	0.06483827531337738	0.7799059748649597	0.9166163802146912	0.9208369255065918
3620.0	0.7738816738128662	0.9719270467758179	0.9965783953666687	0.9996975660324097	0.9786764979362488	0.9439496994018555	0.8789883852005005	0.997674286365509	0.9932236671447754	0.9944965243339539	0.9757245182991028	0.9823954701423645	0.99661785364151	0.9948752522468567	0.998672366142273	0.9930670261383057	0.993278443813324	0.9936720132827759	0.998200535774231	0.9039218425750732	0.9659743309020996	0.681988537311554	0.24154923856258392	0.3697179853916168	0.769273042678833	0.41703540086746216	0.35796108841896057	0.354488343000412	0.17542828619480133	0.45319217443466187	0.1588769555091858	0.001292659086175263	0.006341239903122187	0.06363317370414734	0.09146931767463684	0.025506548583507538	0.4095562696456909	0.17040689289569855	0.19033007323741913	0.5090819597244263	0.5484734177589417	0.005474038887768984	0.3327190577983856	0.1547604352235794	0.03839148208498955	0.04644704610109329	0.6599274277687073	0.7812893986701965	0.8355463743209839
3626.0	0.9980230331420898	0.8177086114883423	0.9553212523460388	0.9962371587753296	0.9385964274406433	0.9968764781951904	0.9967586398124695	0.9997685551643372	0.998348593711853	0.9979150891304016	0.919231116771698	0.9381392002105713	0.9919145107269287	0.9915063977241516	0.9983440637588501	0.9970199465751648	0.9741360545158386	0.9343686699867249	0.995028555393219	0.8587067127227783	0.8138942718505859	0.7874983549118042	0.9566570520401001	0.9003615379333496	0.8263130784034729	0.6337221264839172	0.1024324893951416	0.3988756537437439	0.12327295541763306	0.05756985768675804	0.11119838058948517	0.004345665220171213	0.577078104019165	0.5838090181350708	0.24068672955036163	0.010848320089280605	0.05394117534160614	0.003845405066385865	0.08538374304771423	0.6387408971786499	0.04418293759226799	0.02861085720360279	0.3866412043571472	0.028708063066005707	0.0027006559539586306	0.038538433611392975	0.4449397027492523	0.28176000714302063	0.5033196210861206
3632.0	0.9985178112983704	0.9106713533401489	0.9228470921516418	0.9984922409057617	0.998606264591217	0.9822676777839661	0.9881809949874878	0.9994514584541321	0.9989939332008362	0.9954421520233154	0.9890819787979126	0.9804514050483704	0.9917507767677307	0.9873883128166199	0.9992480874061584	0.9992091059684753	0.999761164188385	0.9994828701019287	0.9858027696609497	0.9321535229682922	0.04737088456749916	0.9258306622505188	0.9680995941162109	0.9771579504013062	0.018102433532476425	0.06292425096035004	0.27875205874443054	0.15730071067810059	0.007359406445175409	0.004151772242039442	0.02768656238913536	0.013437910005450249	0.2838696837425232	0.061031442135572433	0.14832907915115356	0.4241443872451782	0.39023470878601074	0.015654416754841805	0.3968381881713867	0.6424263715744019	0.13385221362113953	0.09250508248806	0.12788337469100952	0.03831513971090317	0.008869561366736889	0.19505232572555542	0.9261493682861328	0.9686065316200256	0.9896601438522339
3638.0	0.9970594048500061	0.9721395969390869	0.9998354911804199	0.9999970197677612	0.998023509979248	0.9895995855331421	0.9780471920967102	0.9988402724266052	0.9991440773010254	0.9970455765724182	0.9862368106842041	0.9892587065696716	0.9998385906219482	0.9950644373893738	0.9998113512992859	0.9995067119598389	0.04285304620862007	0.0009506986825726926	0.015636395663022995	0.646210789680481	0.001349880825728178	0.36745375394821167	0.7344446182250977	0.7158814668655396	0.6890207529067993	0.9803372025489807	0.2169908732175827	0.7234318256378174	0.2343985140323639	0.6360757946968079	0.2212284356355667	0.03542907163500786	0.16280214488506317	0.05654790624976158	0.05356641858816147	0.004154986701905727	0.10621941834688187	0.01762603409588337	0.012385089881718159	0.2765066623687744	0.33584874868392944	0.06156962364912033	0.42965471744537354	0.020612655207514763	0.34953609108924866	0.4446672797203064	0.9205312728881836	0.8035061359405518	0.9385331869125366
3644.0	0.9999816417694092	0.9978699684143066	0.9976556301116943	0.9997683167457581	0.9977502226829529	0.999885082244873	0.9999526739120483	0.9999918937683105	0.9998155236244202	0.9995585083961487	0.9993496537208557	0.9999403953552246	0.003196541452780366	0.02046823501586914	0.08330412209033966	0.24059472978115082	0.0019186310237273574	0.0002793635067064315	0.8709913492202759	0.5235354900360107	0.00032489176373928785	0.47594916820526123	0.9993993043899536	0.9982313513755798	0.25066569447517395	0.9851217269897461	0.725438117980957	0.1862059086561203	0.004316404927521944	0.005751713179051876	0.009473687037825584	0.00721766659989953	0.06842689216136932	0.46344947814941406	0.9030615091323853	0.02148413471877575	0.6516087651252747	0.018724383786320686	0.20672748982906342	0.5822667479515076	0.13050943613052368	0.7527205944061279	0.9079468250274658	0.030847277492284775	0.10104911029338837	0.2346545159816742	0.8906558156013489	0.9647219181060791	0.9526630640029907
3650.0	0.9999995231628418	0.9999947547912598	0.9999159574508667	0.9999951124191284	0.9999896287918091	0.9997230172157288	0.9999309778213501	0.9998781681060791	0.006604637019336224	0.03417746722698212	0.0019061908824369311	0.0012040443252772093	0.0026810362469404936	0.02434462681412697	0.4933226704597473	0.7252215147018433	0.009532790631055832	0.0004999234806746244	0.4759747087955475	0.2492154836654663	0.005287168547511101	0.8112338185310364	0.9557285308837891	0.7512152791023254	0.00939378421753645	0.05537598952651024	0.1774531453847885	0.8358832001686096	0.367359459400177	0.12223410606384277	0.033752087503671646	0.07854090631008148	0.03223104029893875	0.5155851244926453	0.8852365612983704	0.7518265247344971	0.7489719390869141	0.0076522547751665115	0.05367237702012062	0.7781029343605042	0.6264157295227051	0.3137536942958832	0.869259774684906	0.3617490231990814	0.17030753195285797	0.8547744154930115	0.9829705953598022	0.9483186602592468	0.9836220145225525
3656.0	1.0	0.999990701675415	0.9999998807907104	1.0	0.5656384229660034	0.21007545292377472	0.9840158224105835	0.2174600511789322	0.009925859048962593	0.03365103527903557	0.019790852442383766	0.004082909319549799	0.0018822262063622475	0.005478710401803255	0.03925344720482826	0.046575699001550674	0.0031257907394319773	0.0019121788209304214	0.13699744641780853	0.46582409739494324	0.0009216763428412378	0.5220756530761719	0.9745065569877625	0.596513032913208	0.059914421290159225	0.22336119413375854	0.0766831636428833	0.012536594644188881	0.0831243172287941	0.018269477412104607	0.009730121120810509	0.004619314800947905	0.031780026853084564	0.12340124696493149	0.08961031585931778	0.010911570861935616	0.5146147608757019	0.0294741690158844	0.17721965909004211	0.6661872267723083	0.8849635124206543	0.725992739200592	0.8325329422950745	0.0579511858522892	0.4255848228931427	0.3650784492492676	0.9532853364944458	0.9968017339706421	0.9962044358253479
3662.0	0.6130110025405884	0.1352931261062622	0.9155839085578918	0.9792811870574951	0.4354364275932312	0.4933083653450012	0.9899311065673828	0.783481240272522	0.04927387833595276	0.06595580279827118	0.031198786571621895	0.0722581222653389	0.025915205478668213	0.22411023080348969	0.35900965332984924	0.5985929369926453	0.0022636197973042727	7.93186918599531e-05	0.1336463838815689	0.10868030041456223	0.0034569664858281612	0.7037323117256165	0.790324866771698	0.5150290727615356	0.06577440351247787	0.3381221294403076	0.2303885817527771	0.4034011662006378	0.03499903157353401	0.04625919833779335	0.0006897699204273522	0.005960232112556696	0.002412990899756551	0.03326975181698799	0.9387254118919373	0.18473929166793823	0.8913593888282776	0.032245367765426636	0.2093333899974823	0.8753543496131897	0.7075307369232178	0.8969401717185974	0.8880325555801392	0.3395920991897583	0.6260641813278198	0.8315025568008423	0.9708364009857178	0.9944186210632324	0.9987431168556213
3668.0	0.7237913012504578	0.40357038378715515	0.9655264616012573	0.9937830567359924	0.9566338062286377	0.5339052081108093	0.9969326257705688	0.9857078194618225	0.4830503761768341	0.1887180358171463	0.02512342482805252	0.017858203500509262	0.3298267722129822	0.6916728019714355	0.9153404235839844	0.6429629921913147	0.47436779737472534	0.09469098597764969	0.9750242829322815	0.846107006072998	0.20016930997371674	0.9016427397727966	0.9928128123283386	0.9814094305038452	0.5233373045921326	0.8678351044654846	0.5391162633895874	0.26072391867637634	0.20454061031341553	0.07490487396717072	0.02639595791697502	0.2969282865524292	0.059371210634708405	0.5960198044776917	0.35607337951660156	0.0033753595780581236	0.10125304758548737	0.024592723697423935	0.001092334627173841	0.06629906594753265	0.7015730738639832	0.9334471821784973	0.7129796147346497	0.49574634432792664	0.02468985691666603	0.48152074217796326	0.9727611541748047	0.9539549946784973	0.9794079065322876
3674.0	0.9952629804611206	0.9884500503540039	0.9962628483772278	0.9993475079536438	0.8955696821212769	0.9450960159301758	0.9960383176803589	0.9622036814689636	0.8293130993843079	0.539133608341217	0.014508419670164585	0.07645449787378311	0.4937840700149536	0.4344916343688965	0.853255569934845	0.68758225440979	0.051390793174505234	0.023579617962241173	0.8045029640197754	0.636738657951355	0.017099415883421898	0.25978797674179077	0.9213618636131287	0.9426485896110535	0.8205564618110657	0.8351811766624451	0.902076780796051	0.6664469838142395	0.8796983361244202	0.46576106548309326	0.007390347775071859	0.00629568612203002	0.01708831451833248	0.026492798700928688	0.5469719767570496	0.06129312887787819	0.9512596130371094	0.22024354338645935	0.7228084802627563	0.9908652901649475	0.9483634829521179	0.8292731046676636	0.31125977635383606	0.013677198439836502	0.004995712079107761	0.24425002932548523	0.95201575756073	0.992770254611969	0.9964262843132019
3680.0	0.983256459236145	0.9889100790023804	0.9919546246528625	0.997674286365509	0.9250850081443787	0.9731724262237549	0.998562753200531	0.8962025046348572	0.8712078928947449	0.6834560632705688	0.07250013202428818	0.28593912720680237	0.9834933280944824	0.9606994986534119	0.8743607997894287	0.7002710103988647	0.33899909257888794	0.04955300688743591	0.7763401865959167	0.47437041997909546	0.388284295797348	0.9415948390960693	0.9802737236022949	0.8185139894485474	0.45264458656311035	0.8959003686904907	0.7589855194091797	0.09196263551712036	0.03707597777247429	0.5305184721946716	0.008460271172225475	0.16163909435272217	0.11325013637542725	0.3926893174648285	0.9879327416419983	0.6686531901359558	0.9593207836151123	0.8338052034378052	0.07496775686740875	0.9152950644493103	0.9574012160301208	0.6305391192436218	0.10486654937267303	0.31557413935661316	0.015654440969228745	0.4444189965724945	0.9368048906326294	0.9454565048217773	0.9986082911491394
3686.0	0.9875918626785278	0.7246078848838806	0.9951887130737305	0.999535083770752	0.9786645770072937	0.9951329827308655	0.9998981952667236	0.9785119891166687	0.9755321741104126	0.9385324716567993	0.7762778997421265	0.7780259251594543	0.9991549253463745	0.9922997951507568	0.9548952579498291	0.6966602802276611	0.7589960694313049	0.15201818943023682	0.7255753874778748	0.6275873184204102	0.09118884056806564	0.4314762055873871	0.9885923266410828	0.9805395603179932	0.63849937915802	0.7964193224906921	0.8577772974967957	0.9363638758659363	0.3056962192058563	0.585032045841217	0.11725608259439468	0.21464800834655762	0.5887410640716553	0.5359372496604919	0.6467063426971436	0.032479990273714066	0.9558162093162537	0.3816162943840027	0.4429536759853363	0.8563965559005737	0.9722564220428467	0.7834081053733826	0.37911415100097656	0.08019034564495087	0.05598403140902519	0.5424551367759705	0.9788447022438049	0.994017481803894	0.9548736810684204
3692.0	0.9991567134857178	0.9991612434387207	0.9865777492523193	0.9971115589141846	0.9614277482032776	0.9948803186416626	0.9989047050476074	0.9563406705856323	0.9844492077827454	0.9931714534759521	0.8166400194168091	0.6071407198905945	0.9935377240180969	0.9806914329528809	0.924900472164154	0.541390061378479	0.3309141993522644	0.11797674000263214	0.4529224932193756	0.3651498258113861	0.26741158962249756	0.6680879592895508	0.9786221385002136	0.990470290184021	0.49467000365257263	0.9469847679138184	0.9980157613754272	0.9476707577705383	0.7930501699447632	0.9194741249084473	0.5395538806915283	0.2642638683319092	0.24912771582603455	0.6962882280349731	0.9758284687995911	0.7886147499084473	0.9646772742271423	0.542604923248291	0.46031826734542847	0.9793077111244202	0.9874672293663025	0.9519225358963013	0.44037649035453796	0.024078605696558952	0.0005038436502218246	0.06413640081882477	0.3697609007358551	0.7712220549583435	0.9904972314834595
3698.0	0.9962716102600098	0.9228836297988892	0.972061038017273	0.988206684589386	0.8824731707572937	0.9848178029060364	0.9993268251419067	0.9946587681770325	0.984065592288971	0.9916632175445557	0.8221263885498047	0.8498452305793762	0.9932982325553894	0.9988211989402771	0.9704960584640503	0.4322797358036041	0.9378257989883423	0.9080055356025696	0.8031789064407349	0.8467377424240112	0.48180434107780457	0.857825756072998	0.999133288860321	0.9975825548171997	0.9769495129585266	0.9022371172904968	0.7727276086807251	0.94901442527771	0.9223082065582275	0.8559565544128418	0.14960719645023346	0.716697633266449	0.4007425606250763	0.4098280370235443	0.8528500199317932	0.2682681679725647	0.7652057409286499	0.4942317306995392	0.7985480427742004	0.9574472308158875	0.5803900957107544	0.20623935759067535	0.22954456508159637	0.0015426031313836575	0.0012793304631486535	0.7192274928092957	0.8772807717323303	0.7165467143058777	0.9819260239601135
3704.0	0.9996065497398376	0.9353848695755005	0.9974508881568909	0.9986808896064758	0.9196234345436096	0.9814519286155701	0.9912722706794739	0.9787454605102539	0.8857291340827942	0.8467018604278564	0.8723769187927246	0.9517232775688171	0.9914867877960205	0.9312223196029663	0.9910057783126831	0.6244223117828369	0.05331334471702576	0.5691460371017456	0.29747235774993896	0.8219045996665955	0.42984429001808167	0.8832683563232422	0.9970561265945435	0.9835598468780518	0.45448529720306396	0.9010981917381287	0.9807817935943604	0.9936574101448059	0.6736776828765869	0.9954832792282104	0.9068719148635864	0.7305281758308411	0.876274824142456	0.8846085071563721	0.990170419216156	0.4642452895641327	0.3571264445781708	0.005982904229313135	0.7096244096755981	0.9837687611579895	0.7997441291809082	0.7499883770942688	0.2369331270456314	0.0007903855876065791	0.003068585181608796	0.16685549914836884	0.9724645018577576	0.9969452023506165	0.9977134466171265
3710.0	0.9980409741401672	0.982658863067627	0.9251549243927002	0.9933624267578125	0.9308492541313171	0.9711101651191711	0.9917723536491394	0.9817672371864319	0.7426364421844482	0.8966644406318665	0.5890058875083923	0.8327776789665222	0.960647463798523	0.9706577658653259	0.9276720285415649	0.9886800050735474	0.9844636917114258	0.9386094808578491	0.7701579928398132	0.911983847618103	0.6525740027427673	0.9107290506362915	0.9848397374153137	0.9924157857894897	0.9574957489967346	0.9958893656730652	0.8966295719146729	0.9759483337402344	0.9950599074363708	0.9642580151557922	0.6038964986801147	0.9194831252098083	0.001039923052303493	0.01543017290532589	0.9978671073913574	0.7811673283576965	0.978967010974884	0.009308099746704102	0.8132111430168152	0.9783731698989868	0.9902573823928833	0.8415144085884094	0.605505108833313	0.02215583249926567	0.0042270212434232235	0.1139124259352684	0.9920618534088135	0.9369120001792908	0.9987143278121948
3716.0	0.9880461692810059	0.9203264117240906	0.9681992530822754	0.9137780666351318	0.9334874749183655	0.6284079551696777	0.9752241373062134	0.9981106519699097	0.9897508025169373	0.8409159779548645	0.6690961718559265	0.9382179975509644	0.9822026491165161	0.9972838163375854	0.9796152710914612	0.8513672351837158	0.9909476637840271	0.9904555678367615	0.9841924905776978	0.9939430356025696	0.6435638070106506	0.8764408230781555	0.9984762072563171	0.9842129945755005	0.9552327990531921	0.9926175475120544	0.9794374108314514	0.9877957105636597	0.14173847436904907	0.4767158627510071	0.009239510633051395	0.008608639240264893	0.0037833182141184807	0.032708246260881424	0.6305934190750122	0.0007258114055730402	0.09494104236364365	0.018615486100316048	0.2146550565958023	0.4103745222091675	0.9048470258712769	0.6479400992393494	0.11343701928853989	0.0013083688681945205	0.0003073252737522125	0.1360761970281601	0.9722994565963745	0.9973441958427429	0.9992524981498718
3722.0	0.999971866607666	0.9977729916572571	0.9901489019393921	0.9982976317405701	0.907360851764679	0.9757012128829956	0.9758844375610352	0.9670325517654419	0.9381303787231445	0.7126970291137695	0.8336781859397888	0.908171534538269	0.9564363956451416	0.9331787824630737	0.9304022192955017	0.9838297963142395	0.8334968090057373	0.9914810657501221	0.9815095663070679	0.9884872436523438	0.9889927506446838	0.9638238549232483	0.9992437362670898	0.9991662502288818	0.39100825786590576	0.39540091156959534	0.9808152914047241	0.9344355463981628	0.7281192541122437	0.8537884950637817	0.001009055646136403	0.015224602073431015	0.0012455300893634558	0.002788615645840764	0.9954765439033508	0.012442074716091156	0.28650015592575073	0.007107891142368317	0.5793474316596985	0.9977138042449951	0.9935192465782166	0.9949553608894348	0.8871155381202698	0.052543047815561295	0.01806234009563923	0.7384048700332642	0.9737389087677002	0.993933379650116	0.9999470710754395
3728.0	0.9979039430618286	0.9865162372589111	0.9840871691703796	0.998405396938324	0.9649054408073425	0.9875549674034119	0.9883763194084167	0.9997404217720032	0.9859954714775085	0.9868719577789307	0.9700765609741211	0.977323591709137	0.9986228942871094	0.9997357726097107	0.9971712231636047	0.9497600197792053	0.9997432827949524	0.9990737438201904	0.9995492100715637	0.9901614189147949	0.01852099783718586	0.3770797848701477	0.9497255086898804	0.6257653832435608	0.21007774770259857	0.9769480228424072	0.9993113279342651	0.9983988404273987	0.9193421006202698	0.74907386302948	0.003602902637794614	0.034963563084602356	0.012270777486264706	0.006524696014821529	0.8545976877212524	0.008510956540703773	0.3043540418148041	0.0061373100616037846	0.06877963989973068	0.823860228061676	0.972744345664978	0.9770106077194214	0.24290096759796143	0.10831869393587112	0.005478069186210632	0.23815301060676575	0.9971576929092407	0.8640632629394531	0.9987310767173767
3734.0	0.9996275901794434	0.9997852444648743	0.999853253364563	0.9994718432426453	0.9720221161842346	0.8668450117111206	0.9984490871429443	0.9997507929801941	0.9980816841125488	0.9980335831642151	0.9971970319747925	0.9972423315048218	0.9978137016296387	0.9996790885925293	0.9997019171714783	0.9955151677131653	0.0013977832859382033	0.005698683671653271	0.03312540426850319	0.015520913526415825	0.0028980427887290716	0.5335496068000793	0.9977514147758484	0.9939029812812805	0.0744604542851448	0.9015910029411316	0.9914067983627319	0.904084324836731	0.703921914100647	0.5332423448562622	0.0031483906786888838	0.028303081169724464	0.002367559354752302	0.018499577417969704	0.6093788743019104	0.0014679967425763607	0.40920791029930115	0.07041767984628677	0.7399767637252808	0.9412362575531006	0.844768762588501	0.9784772992134094	0.7312608957290649	0.012295023538172245	0.0037273778580129147	0.02304976060986519	0.8738498091697693	0.9742065072059631	0.9992408752441406
3740.0	0.9999963045120239	0.9999760389328003	0.9995393753051758	0.9999722242355347	0.9959062337875366	0.9988405108451843	0.9997945427894592	0.9999315738677979	0.9993602633476257	0.9992840886116028	0.998903751373291	0.9999186992645264	0.008897081017494202	0.4654701054096222	0.09887059777975082	0.0036837852094322443	0.0021446263417601585	0.004994373302906752	0.5250928401947021	0.1096402034163475	0.0035616764798760414	0.39600709080696106	0.9269705414772034	0.8840611577033997	0.6730232834815979	0.8425675630569458	0.9992995262145996	0.9624688625335693	0.6569926142692566	0.8936124444007874	0.017653360962867737	0.06792990863323212	0.015733499079942703	0.015516841784119606	0.6703667640686035	0.021738717332482338	0.6862266063690186	0.0055207544937729836	0.5101192593574524	0.8402189016342163	0.907217264175415	0.998211145401001	0.5284849405288696	0.004282175097614527	0.00021510725491680205	0.11361530423164368	0.8559899926185608	0.981299102306366	0.9993895292282104
3746.0	0.9999982118606567	0.9999938011169434	0.9999091625213623	0.9999949932098389	0.9998799562454224	0.9999412298202515	0.9997032284736633	0.9996411800384521	0.1899748593568802	0.026005487889051437	0.03205854445695877	0.14370125532150269	0.02879314310848713	0.5661396980285645	0.5465548634529114	0.005556442309170961	0.0010157997021451592	0.019543588161468506	0.8191578984260559	0.08332651853561401	0.03841296210885048	0.868182361125946	0.997404158115387	0.9789530038833618	0.04894430190324783	0.6045087575912476	0.878183126449585	0.9270986914634705	0.9175750613212585	0.39047756791114807	0.006808840669691563	0.05653432011604309	0.01241215504705906	0.02821868471801281	0.545738160610199	0.002370129805058241	0.15034374594688416	0.10812703520059586	0.5951200127601624	0.43771055340766907	0.8862031102180481	0.8982393741607666	0.37265634536743164	0.0034123831428587437	0.00015810300828889012	0.019047830253839493	0.9280530214309692	0.8870298862457275	0.9975531697273254
3752.0	1.0	0.9999997615814209	0.9999973773956299	0.9999996423721313	0.7857593894004822	0.7914438247680664	0.9981763362884521	0.5633426308631897	0.0961800292134285	0.061223845928907394	0.031665753573179245	0.09585646539926529	0.28936025500297546	0.4813747704029083	0.2366717904806137	0.0039770822040736675	0.0009241733350791037	0.030331458896398544	0.20144082605838776	0.03351600468158722	0.002345552435144782	0.10712307691574097	0.9315175414085388	0.7403659820556641	0.04166917875409126	0.5930877923965454	0.9659847021102905	0.6419221758842468	0.873686671257019	0.5859243273735046	0.01660054177045822	0.006714728195220232	0.024552904069423676	0.027117090299725533	0.18761518597602844	0.0012657050974667072	0.10385401546955109	0.0012427747715264559	0.45580339431762695	0.8429548740386963	0.392086386680603	0.9898830056190491	0.8220645189285278	0.0012873017694801092	0.0010121666127815843	0.006431870628148317	0.32761350274086	0.9859485626220703	0.999519944190979
3758.0	0.9581677317619324	0.8605758547782898	0.19737833738327026	0.9515174031257629	0.5850298404693604	0.918979823589325	0.9973496198654175	0.2541389763355255	0.29236409068107605	0.037283048033714294	0.033936936408281326	0.04627363011240959	0.06364154815673828	0.28360840678215027	0.20342601835727692	0.0012444970197975636	0.0013248985633254051	0.015696488320827484	0.4464331865310669	0.013134057633578777	0.015824509784579277	0.1494014412164688	0.8579844236373901	0.7497462630271912	0.04751105234026909	0.5825294256210327	0.9700657725334167	0.7122978568077087	0.5083237886428833	0.9814403057098389	0.052956145256757736	0.022404354065656662	0.008218379691243172	0.015066448599100113	0.4520934224128723	0.34666937589645386	0.9209288954734802	0.01745765097439289	0.473423033952713	0.5627079606056213	0.8403447866439819	0.9492098689079285	0.3694176971912384	0.0031621456146240234	0.0005367571138776839	0.018011627718806267	0.7630893588066101	0.9097213745117188	0.9740981459617615
3764.0	0.9981333613395691	0.9965619444847107	0.38246867060661316	0.7757236957550049	0.9552094340324402	0.9445410370826721	0.9913051128387451	0.5600290298461914	0.12655721604824066	0.05272918939590454	0.36639708280563354	0.27646541595458984	0.05376658961176872	0.10341116040945053	0.2827640175819397	0.01057241391390562	0.009300407953560352	0.6919811964035034	0.8543947339057922	0.07535097748041153	0.18609248101711273	0.9274917244911194	0.8486420512199402	0.9333279728889465	0.40697646141052246	0.9637365937232971	0.9499531388282776	0.9561433792114258	0.9465916156768799	0.9627302885055542	0.28354355692863464	0.22532445192337036	0.03283342719078064	0.02337043732404709	0.20695427060127258	0.005098690744489431	0.1432574987411499	0.0102938711643219	0.41065970063209534	0.7671110033988953	0.8530514240264893	0.86448073387146	0.24491794407367706	0.0035533022601157427	0.001050935359671712	0.005598650313913822	0.37388473749160767	0.9421249628067017	0.9979150891304016
3770.0	0.9991819262504578	0.9957013726234436	0.968120813369751	0.9010084867477417	0.9434311985969543	0.6287341713905334	0.9921090006828308	0.1558588147163391	0.02048405632376671	0.04367474839091301	0.40896090865135193	0.09928691387176514	0.047406964004039764	0.2534717917442322	0.7067697048187256	0.009950031526386738	0.04425128921866417	0.8502907752990723	0.894914984703064	0.03853462263941765	0.20411799848079681	0.4009840488433838	0.8528971076011658	0.950849175453186	0.8691533207893372	0.7855006456375122	0.9843234419822693	0.9747752547264099	0.8518808484077454	0.9481251239776611	0.1644875407218933	0.04619673267006874	0.18590810894966125	0.03601345419883728	0.5033937096595764	0.22800952196121216	0.2501891255378723	0.015688607469201088	0.9636408090591431	0.9497752785682678	0.5979405045509338	0.9938602447509766	0.9207901358604431	0.011512857861816883	0.144821435213089	0.2721388041973114	0.4314488470554352	0.8470282554626465	0.9987930059432983
3776.0	0.9971516728401184	0.9941269159317017	0.2193777859210968	0.9788777232170105	0.9870390295982361	0.9174669981002808	0.9927783608436584	0.3008437156677246	0.02666725404560566	0.043331511318683624	0.23326492309570312	0.4042122960090637	0.2654344439506531	0.3992484509944916	0.5857200026512146	0.04313954710960388	0.05420595407485962	0.827839195728302	0.9283209443092346	0.19526155292987823	0.7764830589294434	0.896367073059082	0.8081259727478027	0.9235786199569702	0.9459179043769836	0.9892332553863525	0.9871522784233093	0.9950485825538635	0.9911156892776489	0.9971969127655029	0.5957827568054199	0.2567993700504303	0.30359947681427	0.03514109551906586	0.7128301858901978	0.39942601323127747	0.8006408214569092	0.1343078911304474	0.4925391674041748	0.39871451258659363	0.8796291351318359	0.9954987168312073	0.8680670857429504	0.3634674847126007	0.4621080160140991	0.6432428956031799	0.8882148861885071	0.706735372543335	0.9866431951522827
3782.0	0.9981366395950317	0.9951139688491821	0.7165274024009705	0.8638476133346558	0.9849506616592407	0.6335762739181519	0.9901865720748901	0.9168477058410645	0.05868427827954292	0.03371981903910637	0.43906736373901367	0.33863914012908936	0.3594939410686493	0.5387359261512756	0.6138602495193481	0.36601781845092773	0.4998600482940674	0.9996665716171265	0.9977982044219971	0.808102548122406	0.9411406517028809	0.9769065976142883	0.889441967010498	0.9779279232025146	0.9728760123252869	0.9992554783821106	0.9730449914932251	0.9945801496505737	0.9756678938865662	0.995639443397522	0.8230460286140442	0.4854346215724945	0.22075046598911285	0.8335175514221191	0.8857749104499817	0.3136873245239258	0.9495558142662048	0.8353131413459778	0.9560346007347107	0.9344154596328735	0.9833492040634155	0.9881107807159424	0.7256371378898621	0.38571757078170776	0.7216358780860901	0.1899595707654953	0.20890648663043976	0.9511045217514038	0.9996482133865356
3788.0	0.9972420930862427	0.9965820908546448	0.8391204476356506	0.9771943688392639	0.9851758480072021	0.8569464087486267	0.9555962681770325	0.7104537487030029	0.05747811496257782	0.27295616269111633	0.43734636902809143	0.07683193683624268	0.28019970655441284	0.9066362380981445	0.9575819969177246	0.45799610018730164	0.6535588502883911	0.9921746850013733	0.9897869825363159	0.8414937257766724	0.9110715985298157	0.9515529274940491	0.9548226594924927	0.9799690842628479	0.9655470252037048	0.9871978163719177	0.9976930022239685	0.9945588707923889	0.9962751865386963	0.9990053772926331	0.9788612723350525	0.283206969499588	0.3502289354801178	0.5571626424789429	0.6336323618888855	0.6252887845039368	0.5133616328239441	0.3304286003112793	0.9931383728981018	0.9704763293266296	0.9355502128601074	0.9995591044425964	0.9869076013565063	0.811030924320221	0.12238863110542297	0.6599404811859131	0.9933384656906128	0.983767032623291	0.9998594522476196
3794.0	0.989324152469635	0.9886425137519836	0.41637715697288513	0.9582312107086182	0.9955434203147888	0.9888086915016174	0.9602463245391846	0.7220900058746338	0.7709267139434814	0.32726427912712097	0.4614953100681305	0.196669340133667	0.5632374882698059	0.8428435921669006	0.8898958563804626	0.8730349540710449	0.541235089302063	0.9884222149848938	0.9970071911811829	0.9682965874671936	0.9561551213264465	0.9196975231170654	0.8267515301704407	0.9978839755058289	0.9822538495063782	0.9989319443702698	0.9877408146858215	0.9976390600204468	0.9942505359649658	0.9923302531242371	0.7878043055534363	0.9141926765441895	0.525154173374176	0.8457328081130981	0.9862556457519531	0.9732120633125305	0.9948834776878357	0.8462875485420227	0.5070273876190186	0.3763737976551056	0.6437925696372986	0.9663183689117432	0.9291573166847229	0.27053898572921753	0.03734958916902542	0.11241712421178818	0.44324982166290283	0.9284481406211853	0.9986720085144043
3800.0	0.9992988109588623	0.9995005130767822	0.9888985753059387	0.9417684078216553	0.9862494468688965	0.6831913590431213	0.9855374693870544	0.9666758179664612	0.8485339283943176	0.5951139330863953	0.9066986441612244	0.9142118692398071	0.8904581069946289	0.8768826723098755	0.897047221660614	0.9655468463897705	0.7039396166801453	0.9946934580802917	0.9948998093605042	0.9670267701148987	0.9213477969169617	0.819976270198822	0.8447408676147461	0.987709641456604	0.9711338877677917	0.9583951234817505	0.9254971146583557	0.9385026693344116	0.7998249530792236	0.9600956439971924	0.9849357604980469	0.7085503935813904	0.8953763246536255	0.7866677045822144	0.5158717632293701	0.19338034093379974	0.1178567111492157	0.36676517128944397	0.911149799823761	0.8987761735916138	0.6487654447555542	0.9871346354484558	0.9239910244941711	0.035667117685079575	0.06144683435559273	0.022271743044257164	0.4437811076641083	0.93270343542099	0.9997120499610901
3806.0	0.9679223895072937	0.9833963513374329	0.9919923543930054	0.993394672870636	0.9631696939468384	0.9454506039619446	0.9524180889129639	0.7657161951065063	0.9374943971633911	0.9352399110794067	0.705856442451477	0.7891238331794739	0.8895425796508789	0.9907263517379761	0.9926797151565552	0.9646632075309753	0.745185136795044	0.9040112495422363	0.9678583145141602	0.9946843981742859	0.7657994627952576	0.7149887084960938	0.9049777388572693	0.9949508905410767	0.9311533570289612	0.9678946137428284	0.9826802611351013	0.9666939973831177	0.9920163154602051	0.9923614263534546	0.9051728844642639	0.46206584572792053	0.42153823375701904	0.020319366827607155	0.44947606325149536	0.9607890844345093	0.5096096396446228	0.5430173873901367	0.7296711802482605	0.3445669114589691	0.21995027363300323	0.9830377101898193	0.6860140562057495	0.20709672570228577	0.5418785214424133	0.05166471377015114	0.7608684301376343	0.861248254776001	0.9993500113487244
3812.0	0.9919276237487793	0.9935380816459656	0.9062359929084778	0.8706983923912048	0.9529591798782349	0.8924500346183777	0.8996915817260742	0.8919288516044617	0.9777480363845825	0.9584328532218933	0.9851636290550232	0.9876294136047363	0.9485891461372375	0.8473923206329346	0.9209240674972534	0.927646279335022	0.8939674496650696	0.9889602661132812	0.9928804636001587	0.9719305038452148	0.9507474303245544	0.9754862189292908	0.9517564177513123	0.9960319399833679	0.969872772693634	0.999539852142334	0.9533700942993164	0.9906747937202454	0.7708491086959839	0.9860023260116577	0.22720246016979218	0.12174336612224579	0.08249987661838531	0.010406168177723885	0.33324307203292847	0.5805233120918274	0.08129238337278366	0.09808480739593506	0.5299935340881348	0.07909636199474335	0.49196577072143555	0.8536904454231262	0.3494882881641388	0.117519311606884	0.07723131030797958	0.0003604795492719859	0.06787853688001633	0.5637363195419312	0.9916506409645081
3818.0	0.9996008276939392	0.9998294115066528	0.9991474151611328	0.9660389423370361	0.9814562797546387	0.9485019445419312	0.9934038519859314	0.9211167097091675	0.7888658046722412	0.9790158271789551	0.9546793699264526	0.9831187129020691	0.981629490852356	0.9897941946983337	0.9881579279899597	0.9839754104614258	0.9754185080528259	0.9937851428985596	0.9747070670127869	0.9815946817398071	0.9403479695320129	0.5786920189857483	0.8956682682037354	0.9859701991081238	0.6627024412155151	0.8226129412651062	0.9413893818855286	0.7851755023002625	0.5186541676521301	0.7346546053886414	0.02655499428510666	0.026519281789660454	0.825802206993103	0.006099250167608261	0.1866753101348877	0.9107929468154907	0.1697181910276413	0.7246932983398438	0.4744577705860138	0.04434841871261597	0.05006100609898567	0.9954941272735596	0.9118053913116455	0.8289704918861389	0.8848563432693481	0.04456540569663048	0.15392716228961945	0.7607318162918091	0.994271993637085
3824.0	0.9917940497398376	0.9770151376724243	0.9979457259178162	0.9978777170181274	0.9941039681434631	0.9859862327575684	0.9816644191741943	0.9451042413711548	0.9696584939956665	0.9916184544563293	0.9979616403579712	0.9980849027633667	0.9968330264091492	0.9945172667503357	0.9979603290557861	0.9906921982765198	0.9609494209289551	0.9584255218505859	0.9848041534423828	0.9949151277542114	0.2048371583223343	0.18900738656520844	0.2593657970428467	0.7424055337905884	0.43749403953552246	0.8969162106513977	0.9781332612037659	0.5152049660682678	0.6581889986991882	0.9866081476211548	0.05094369873404503	0.049851976335048676	0.18568959832191467	0.020368972793221474	0.6372396945953369	0.972332239151001	0.6478177905082703	0.8194625377655029	0.06602442264556885	0.19933265447616577	0.2141970843076706	0.9628885388374329	0.29011785984039307	0.9570133686065674	0.9721206426620483	0.21302366256713867	0.4965668320655823	0.7898626327514648	0.9920571446418762
3830.0	0.9994159936904907	0.9982692003250122	0.9992120265960693	0.9905141592025757	0.9971032738685608	0.9878479242324829	0.9933470487594604	0.9656487703323364	0.9837782382965088	0.9920187592506409	0.998665452003479	0.9989846348762512	0.9987413287162781	0.9968565702438354	0.9789757132530212	0.9957401752471924	0.034500058740377426	0.4579694867134094	0.9429259896278381	0.015300346538424492	0.35873422026634216	0.45011913776397705	0.02888471819460392	0.12924820184707642	0.5839412212371826	0.9051666855812073	0.9636019468307495	0.909735381603241	0.7045019268989563	0.9527013897895813	0.4950438439846039	0.06337745487689972	0.1451331526041031	0.022008758038282394	0.019807938486337662	0.21025767922401428	0.22285205125808716	0.5785191059112549	0.26873067021369934	0.08116823434829712	0.19758008420467377	0.9091723561286926	0.8886640071868896	0.6170441508293152	0.5317351818084717	0.026163257658481598	0.02816762775182724	0.23579803109169006	0.9912132620811462
3836.0	0.9997686743736267	0.9999874830245972	0.9997350573539734	0.9964762330055237	0.9971869587898254	0.9978951215744019	0.9993146657943726	0.9980592131614685	0.9884812831878662	0.9988860487937927	0.9996880292892456	0.9997575879096985	0.050560906529426575	0.4646141529083252	0.980658769607544	0.9769237637519836	0.131173238158226	0.19635719060897827	0.5952677130699158	0.005979984067380428	0.6042326092720032	0.26799651980400085	0.105030357837677	0.0983436107635498	0.3108380138874054	0.1019364669919014	0.8170929551124573	0.3710669279098511	0.4362920820713043	0.7927103638648987	0.5018926858901978	0.008026232942938805	0.8589775562286377	0.048884596675634384	0.24008692800998688	0.9124218225479126	0.33185333013534546	0.7368479371070862	0.3114835023880005	0.15017381310462952	0.21262212097644806	0.9933255910873413	0.7900164723396301	0.9299337863922119	0.972217321395874	0.009207060560584068	0.23163269460201263	0.42615437507629395	0.9351075887680054
3842.0	0.9997749924659729	0.9998729228973389	0.9999980926513672	0.9999985694885254	0.999944806098938	0.9998494386672974	0.999203622341156	0.9999330043792725	0.0038707880303263664	0.00038254036917351186	0.009968509897589684	0.5081356167793274	0.026058802381157875	0.09894999116659164	0.9874261617660522	0.9865824580192566	0.06210537999868393	0.667074978351593	0.4321540296077728	0.007958635687828064	0.4464932680130005	0.7284499406814575	0.11416888982057571	0.44951775670051575	0.9197624325752258	0.6140990853309631	0.9831090569496155	0.4121442139148712	0.7420186400413513	0.9872090816497803	0.823981523513794	0.45383989810943604	0.7752220630645752	0.20682932436466217	0.21067874133586884	0.931797981262207	0.7534691095352173	0.9883034229278564	0.8690758943557739	0.6237134337425232	0.06715506315231323	0.4758718013763428	0.2706203758716583	0.9982503056526184	0.942696750164032	0.30930566787719727	0.02074836753308773	0.19861121475696564	0.9287129640579224
3848.0	0.9999998807907104	1.0	0.9999984502792358	0.9999977350234985	0.5464087128639221	0.6170637011528015	0.9367557168006897	0.010132793337106705	0.0009221801301464438	0.00039654874126426876	0.007751915603876114	0.22086001932621002	0.07826726138591766	0.4486456513404846	0.972271203994751	0.9207401871681213	0.17598682641983032	0.9793617129325867	0.7259318828582764	0.0064202528446912766	0.8213871121406555	0.7932550311088562	0.2816886603832245	0.7323545217514038	0.21700069308280945	0.08483977615833282	0.5116168260574341	0.6615363955497742	0.595575213432312	0.9154574871063232	0.7212698459625244	0.019610537216067314	0.6073085069656372	0.09879234433174133	0.29552164673805237	0.9877352118492126	0.7755683660507202	0.9664964079856873	0.6687337160110474	0.19422902166843414	0.11929462105035782	0.8095607757568359	0.9166078567504883	0.9404647350311279	0.9578602910041809	0.0760650634765625	0.0371088981628418	0.31075096130371094	0.5764672756195068
3854.0	0.09165879338979721	0.31246674060821533	0.1334063559770584	0.7598918676376343	0.37323376536369324	0.1782359629869461	0.4019016921520233	0.0003464474284555763	0.0011957887327298522	0.0005597394774667919	0.002489228965714574	0.27215662598609924	0.1532219499349594	0.606747567653656	0.9808284640312195	0.938157320022583	0.2352573424577713	0.809286892414093	0.6160618662834167	0.006198163144290447	0.7032690644264221	0.3739378750324249	0.12864802777767181	0.20410263538360596	0.9059047102928162	0.31589266657829285	0.9411184787750244	0.830775797367096	0.628943681716919	0.9459042549133301	0.4160110652446747	0.07207845151424408	0.5600484013557434	0.14048431813716888	0.6617928147315979	0.9980024695396423	0.8939149379730225	0.9515224099159241	0.4716990292072296	0.28306111693382263	0.5778632164001465	0.9512553215026855	0.2507423162460327	0.990798830986023	0.9928399324417114	0.18223148584365845	0.10884369164705276	0.18473948538303375	0.698838472366333
3860.0	0.2596796751022339	0.1915479451417923	0.2043316513299942	0.7553969621658325	0.6287418007850647	0.060575202107429504	0.1431257575750351	0.004904488567262888	0.0056419940665364265	0.001340086106210947	0.042885467410087585	0.6961371302604675	0.4338665008544922	0.6697914004325867	0.9919450879096985	0.9944737553596497	0.22276444733142853	0.9325096607208252	0.9456236958503723	0.07441488653421402	0.4801988899707794	0.5355973243713379	0.7844964265823364	0.5317630767822266	0.3327063322067261	0.32519933581352234	0.8354235291481018	0.856057345867157	0.40499886870384216	0.3383856415748596	0.6647099256515503	0.3461567461490631	0.29463380575180054	0.2626338601112366	0.817703127861023	0.979093611240387	0.8122903108596802	0.9850199222564697	0.8982927203178406	0.9462584853172302	0.22312267124652863	0.23680853843688965	0.8155767321586609	0.9995508790016174	0.6862464547157288	0.4319155216217041	0.04508724808692932	0.5144404768943787	0.8789346218109131
3866.0	0.23153293132781982	0.6086778044700623	0.04999397322535515	0.43300366401672363	0.4638844430446625	0.6549515724182129	0.713476300239563	0.008978068828582764	0.006861310917884111	0.019090289250016212	0.291446715593338	0.7455121278762817	0.6204156875610352	0.9925659894943237	0.9979088306427002	0.9951425790786743	0.7291658520698547	0.9278565049171448	0.9230591058731079	0.41094863414764404	0.665899395942688	0.8146529197692871	0.8686063289642334	0.9414645433425903	0.8466898798942566	0.798313319683075	0.8253957033157349	0.8000235557556152	0.9117220640182495	0.5926778316497803	0.15770815312862396	0.019461672753095627	0.8175257444381714	0.04352504014968872	0.9148076772689819	0.9794648289680481	0.9546815156936646	0.9379792213439941	0.24279050529003143	0.04191209375858307	0.8517119288444519	0.95896977186203	0.7313109040260315	0.9973316192626953	0.9242041110992432	0.540937602519989	0.2011665552854538	0.49018019437789917	0.8377261161804199
3872.0	0.24815724790096283	0.8524042963981628	0.6653096079826355	0.8962504863739014	0.7053621411323547	0.7744067907333374	0.4513227939605713	0.031385622918605804	0.33367568254470825	0.12761326134204865	0.7492226362228394	0.9120022058486938	0.6750813722610474	0.9343703389167786	0.9987804293632507	0.9953201413154602	0.8028285503387451	0.6450917720794678	0.9712181091308594	0.6888675689697266	0.36916571855545044	0.7509101033210754	0.7999383807182312	0.7592657804489136	0.9530484080314636	0.9124768972396851	0.9774202704429626	0.8361728191375732	0.8416382670402527	0.8277987837791443	0.26589420437812805	0.7871617674827576	0.3287373185157776	0.4547692835330963	0.8174816370010376	0.9909084439277649	0.9715506434440613	0.982159435749054	0.8641889095306396	0.7717536687850952	0.45341211557388306	0.830811619758606	0.6200456619262695	0.9993738532066345	0.9656509757041931	0.9311714768409729	0.37412360310554504	0.909366250038147	0.9251604080200195
3878.0	0.33311858773231506	0.7234160304069519	0.7114384770393372	0.9910851120948792	0.8627047538757324	0.9547730088233948	0.8948480486869812	0.7276126742362976	0.9158861041069031	0.9539384841918945	0.9144052863121033	0.979917585849762	0.8536764979362488	0.9942184686660767	0.9997718930244446	0.9987633228302002	0.9355345368385315	0.9159947037696838	0.9956148862838745	0.9891480803489685	0.6795695424079895	0.6398862600326538	0.9226673245429993	0.9313215613365173	0.25098568201065063	0.1918564736843109	0.918503999710083	0.8763624429702759	0.3336988389492035	0.747494637966156	0.6585819125175476	0.39027926325798035	0.5262349843978882	0.5490542054176331	0.9656105041503906	0.8904209733009338	0.9016165733337402	0.9833973050117493	0.8882023692131042	0.9344383478164673	0.7657604217529297	0.8774434924125671	0.9976479411125183	0.9952390193939209	0.9568689465522766	0.9040147662162781	0.7877281904220581	0.9367800951004028	0.6717846393585205
3884.0	0.9599668383598328	0.963493824005127	0.9834950566291809	0.951838493347168	0.9535056352615356	0.9918287396430969	0.8363645672798157	0.3319166600704193	0.976233184337616	0.9718706011772156	0.943952202796936	0.7883715033531189	0.9505558609962463	0.9990247488021851	0.999945878982544	0.9994863271713257	0.9584103226661682	0.481728196144104	0.9346380233764648	0.9893178343772888	0.6488629579544067	0.43774449825286865	0.8675464987754822	0.9526277184486389	0.39294737577438354	0.6081820130348206	0.8772843480110168	0.42823830246925354	0.55401211977005	0.7319185733795166	0.5290494561195374	0.4711141884326935	0.9479331970214844	0.9617227911949158	0.9894808530807495	0.9815027713775635	0.8557839393615723	0.37674230337142944	0.3401901423931122	0.29284176230430603	0.9883502721786499	0.9971739053726196	0.9736390113830566	0.9945067763328552	0.31553351879119873	0.025049936026334763	0.143732950091362	0.6845774054527283	0.6895405054092407
3890.0	0.8300642967224121	0.8955375552177429	0.972068727016449	0.9974259734153748	0.9353126883506775	0.9654060006141663	0.5247541069984436	0.574921190738678	0.9961299896240234	0.9795013070106506	0.9027775526046753	0.9946827292442322	0.9577763080596924	0.9682060480117798	0.9996294975280762	0.9964021444320679	0.6293521523475647	0.5682003498077393	0.9537081718444824	0.9819320440292358	0.7914579510688782	0.8015759587287903	0.8493044376373291	0.8500990271568298	0.9452476501464844	0.7768998742103577	0.8998261094093323	0.7268819212913513	0.6567786931991577	0.2796379327774048	0.7411032319068909	0.9810925126075745	0.8191181421279907	0.9928395748138428	0.9937530159950256	0.9781658053398132	0.8721757531166077	0.9594751596450806	0.9330536723136902	0.8094085454940796	0.08264335244894028	0.276256263256073	0.5421818494796753	0.979408323764801	0.45502859354019165	0.0587724931538105	0.10633352398872375	0.6740150451660156	0.5929529070854187
3896.0	0.8423884510993958	0.7806192636489868	0.9715446829795837	0.9766430854797363	0.8526849746704102	0.992834210395813	0.9819003343582153	0.9000471830368042	0.9804465770721436	0.998424768447876	0.9569573998451233	0.992142915725708	0.9862695336341858	0.9951184988021851	0.9989330172538757	0.9971420168876648	0.855716347694397	0.9757054448127747	0.9871261715888977	0.9047122597694397	0.9586888551712036	0.8065921068191528	0.9716219902038574	0.9418355226516724	0.46772289276123047	0.14688310027122498	0.5575156807899475	0.878413200378418	0.507641613483429	0.6303296089172363	0.7868984937667847	0.3924560248851776	0.9776787757873535	0.9924960136413574	0.997972309589386	0.9120890498161316	0.4882858097553253	0.44957199692726135	0.4590814411640167	0.4333544373512268	0.7484853863716125	0.33624565601348877	0.8820595145225525	0.8741682767868042	0.5815590620040894	0.04121625795960426	0.10851127654314041	0.5335720181465149	0.18374261260032654
3902.0	0.9404216408729553	0.9860425591468811	0.9972334504127502	0.9799314141273499	0.9898091554641724	0.975075900554657	0.784144937992096	0.6131408214569092	0.9906236529350281	0.983930766582489	0.9746845364570618	0.9952919483184814	0.9775227904319763	0.9844056963920593	0.999606192111969	0.9872758984565735	0.5546942353248596	0.534735381603241	0.9938637018203735	0.9855912923812866	0.962011992931366	0.8412582278251648	0.8442338705062866	0.8288406133651733	0.9796100854873657	0.9729853868484497	0.9268766641616821	0.9220025539398193	0.6962110996246338	0.8431617021560669	0.56387859582901	0.46788886189460754	0.6652504801750183	0.5244848132133484	0.5817544460296631	0.9986180067062378	0.878434419631958	0.6462975740432739	0.7132471203804016	0.3452940285205841	0.7982949614524841	0.8363770246505737	0.39259663224220276	0.8207468390464783	0.6882606744766235	0.13122738897800446	0.06897549331188202	0.44100359082221985	0.4755805432796478
3908.0	0.8693700432777405	0.8628101944923401	0.9362049698829651	0.9762751460075378	0.9392120242118835	0.9792169332504272	0.9881228804588318	0.9593062996864319	0.9940916895866394	0.9965981841087341	0.9201348423957825	0.998212456703186	0.9733566045761108	0.8251959085464478	0.9976065158843994	0.9812207221984863	0.6727826595306396	0.8564720153808594	0.9696341156959534	0.9782928824424744	0.9871630072593689	0.9547991156578064	0.9917308688163757	0.9322951436042786	0.9513432383537292	0.9758043885231018	0.7865501642227173	0.7235676050186157	0.09345441311597824	0.06042670086026192	0.5059235692024231	0.6016106009483337	0.07085326313972473	0.16212135553359985	0.8126236200332642	0.9945811629295349	0.8999861478805542	0.9626993536949158	0.5043980479240417	0.6377621293067932	0.09033714979887009	0.1284070760011673	0.5633237361907959	0.9650104641914368	0.1939348429441452	0.0176974069327116	0.019329778850078583	0.8587573766708374	0.3991965353488922
3914.0	0.9675137996673584	0.9329072833061218	0.9526057243347168	0.9640291929244995	0.9846165180206299	0.9897146821022034	0.9708480834960938	0.9019635319709778	0.9969742298126221	0.9991080164909363	0.9668211340904236	0.9965192079544067	0.9979985356330872	0.998184859752655	0.9996669292449951	0.9931859970092773	0.838108241558075	0.9640665054321289	0.9743192195892334	0.9879199266433716	0.9838309288024902	0.6879435777664185	0.9007004499435425	0.8531796336174011	0.732642650604248	0.7194851040840149	0.35303691029548645	0.6722798943519592	0.46956756711006165	0.18621553480625153	0.8371322154998779	0.20937882363796234	0.5446383953094482	0.4244531989097595	0.8659630417823792	0.9944498538970947	0.6919966340065002	0.4231671690940857	0.6226212382316589	0.0779147744178772	0.8140500783920288	0.37483111023902893	0.7326353788375854	0.5267146825790405	0.043463386595249176	0.021066704764962196	0.14976538717746735	0.5344865918159485	0.5215321183204651
3920.0	0.9952439665794373	0.9975998997688293	0.9969568252563477	0.9975581169128418	0.9867843985557556	0.9852956533432007	0.9952062964439392	0.9642760753631592	0.9937958717346191	0.9942863583564758	0.9917536973953247	0.9997338652610779	0.9927213788032532	0.8908684253692627	0.9997069239616394	0.9926615953445435	0.8750934600830078	0.9487136602401733	0.9947139620780945	0.9624630212783813	0.7490415573120117	0.08732936531305313	0.13334771990776062	0.10822882503271103	0.846397876739502	0.3540835380554199	0.8340186476707458	0.9611535668373108	0.774904191493988	0.4946664869785309	0.6581985950469971	0.5547155141830444	0.3430650532245636	0.7578349113464355	0.9652847051620483	0.998568058013916	0.9179323315620422	0.9817376136779785	0.7126601934432983	0.10967007279396057	0.12131752073764801	0.47405102849006653	0.3229631185531616	0.2479015290737152	0.01679862104356289	0.012872306630015373	0.02154957689344883	0.9180909395217896	0.26866838335990906
3926.0	0.9659118056297302	0.9148368239402771	0.9866737127304077	0.9894858598709106	0.9898316860198975	0.9981847405433655	0.9961379170417786	0.9953327775001526	0.9977933168411255	0.9999121427536011	0.9979536533355713	0.9990183115005493	0.9972102046012878	0.9983256459236145	0.999821126461029	0.9978647828102112	0.014130348339676857	0.7765186429023743	0.9615980982780457	0.4515029489994049	0.6773521304130554	0.12610261142253876	0.9218400716781616	0.5354348421096802	0.9334118962287903	0.5569088459014893	0.3548058867454529	0.9431424736976624	0.156600221991539	0.0914112851023674	0.43396779894828796	0.39930224418640137	0.11186757683753967	0.21469250321388245	0.6922585368156433	0.9862858653068542	0.9742246270179749	0.9686753153800964	0.6345942616462708	0.321526437997818	0.13603633642196655	0.05016353726387024	0.7424291372299194	0.17532169818878174	0.028438443318009377	0.01528229657560587	0.05959277227520943	0.6338472962379456	0.2623627185821533
3932.0	0.9997996687889099	0.9995772242546082	0.9996954202651978	0.9985320568084717	0.9993082284927368	0.9973713159561157	0.9920827150344849	0.985571026802063	0.9991249442100525	0.9999010562896729	0.9995551705360413	0.9997765421867371	0.04202887415885925	0.2277800291776657	0.9790558218955994	0.0061617339961230755	0.01309832651168108	0.797500729560852	0.9407160878181458	0.3299940228462219	0.5053797364234924	0.7103571891784668	0.6848673820495605	0.37296077609062195	0.9563570022583008	0.7574525475502014	0.547258734703064	0.8814043998718262	0.9212686419487	0.41749486327171326	0.6095462441444397	0.8907966613769531	0.47384965419769287	0.5508281588554382	0.8612536787986755	0.9997929930686951	0.8600901365280151	0.348909467458725	0.6019906997680664	0.031667087227106094	0.6328396797180176	0.13856153190135956	0.766916811466217	0.12286805361509323	0.003154156031087041	0.009127793833613396	0.1513812243938446	0.09818017482757568	0.3373699486255646
3938.0	0.9999994039535522	0.9999995231628418	0.9999051094055176	0.9999865293502808	0.9999456405639648	0.9964632391929626	0.9999147653579712	0.9998569488525391	0.24465033411979675	0.3185684382915497	0.17639964818954468	0.028845153748989105	0.011662795208394527	0.1614939570426941	0.9531767964363098	0.055462796241045	0.02276199869811535	0.9611945152282715	0.987320065498352	0.7935817837715149	0.5141739845275879	0.20526087284088135	0.854679524898529	0.8821906447410583	0.7479013204574585	0.4316185712814331	0.5092737078666687	0.8909778594970703	0.6410261988639832	0.8228242993354797	0.8822862505912781	0.8237895965576172	0.24865588545799255	0.32283538579940796	0.8016005754470825	0.9984264373779297	0.8827872276306152	0.9935340881347656	0.9012975692749023	0.09346656501293182	0.049108222126960754	0.04444856196641922	0.476523220539093	0.4435468018054962	0.007257347460836172	0.0063869524747133255	0.05775350704789162	0.8433837890625	0.36101168394088745
3944.0	1.0	1.0	0.9999803304672241	0.9999998807907104	0.9999111890792847	0.8793051242828369	0.632463276386261	0.3720760941505432	0.4601217806339264	0.8277798295021057	0.28705722093582153	0.033109184354543686	0.013919457793235779	0.10013740509748459	0.929699718952179	0.07055675238370895	0.018636446446180344	0.5903686285018921	0.9920569062232971	0.8177374005317688	0.04058987647294998	0.1377817839384079	0.8407558798789978	0.9037029147148132	0.9239517450332642	0.762712299823761	0.972121000289917	0.9869402050971985	0.5610976815223694	0.43876081705093384	0.5492522120475769	0.1131158322095871	0.3436098098754883	0.26092150807380676	0.8501054644584656	0.9653716087341309	0.18620017170906067	0.26232656836509705	0.44866472482681274	0.04223903268575668	0.3307616710662842	0.19686853885650635	0.46239712834358215	0.07205227017402649	0.07403028011322021	0.005800249520689249	0.09998062252998352	0.565700352191925	0.4114624261856079
3950.0	0.9998088479042053	0.9995787739753723	0.9988369345664978	0.9993057250976562	0.9999356269836426	0.880078136920929	0.8751559853553772	0.7331794500350952	0.5097069144248962	0.9472118020057678	0.4301202893257141	0.017314912751317024	0.041448257863521576	0.17046521604061127	0.780022382736206	0.1672191321849823	0.007434429135173559	0.5809052586555481	0.8698459267616272	0.4633374512195587	0.08271221071481705	0.02540203183889389	0.09669546037912369	0.25733238458633423	0.7961494326591492	0.09935861080884933	0.032192833721637726	0.5895934104919434	0.3117821514606476	0.13413649797439575	0.016356974840164185	0.35339659452438354	0.0644020140171051	0.13730868697166443	0.27124398946762085	0.9402206540107727	0.36357149481773376	0.7124277949333191	0.15441927313804626	0.014566853642463684	0.36063048243522644	0.5067521333694458	0.3715479075908661	0.36031708121299744	0.09832438081502914	0.014152992516756058	0.004641092382371426	0.05709509551525116	0.127238467335701
3956.0	0.9992892742156982	0.999758780002594	0.9455906748771667	0.9959151148796082	0.9984686970710754	0.9950234889984131	0.9928839206695557	0.8478926420211792	0.9955462217330933	0.9977832436561584	0.60708087682724	0.1158440113067627	0.407441109418869	0.6439557671546936	0.9919753670692444	0.92596036195755	0.11379628628492355	0.5863637924194336	0.9487627148628235	0.7418854236602783	0.24950096011161804	0.1983507126569748	0.5647453665733337	0.38225802779197693	0.11159078776836395	0.1993437260389328	0.8492006063461304	0.9545649290084839	0.13845083117485046	0.3783872723579407	0.274892121553421	0.10088834911584854	0.30157649517059326	0.03952743858098984	0.10957450419664383	0.7885757684707642	0.04421032965183258	0.21091800928115845	0.00847968365997076	0.0021530832163989544	0.2020864188671112	0.12911531329154968	0.6585613489151001	0.7304892539978027	0.32144781947135925	0.005698169581592083	0.023243028670549393	0.12328749895095825	0.19278036057949066
3962.0	0.9994781613349915	0.9992362260818481	0.9979859590530396	0.9984367489814758	0.9998002648353577	0.9495631456375122	0.9676523208618164	0.9907220602035522	0.998961329460144	0.9998759031295776	0.9901824593544006	0.9184160232543945	0.6713953614234924	0.9525827765464783	0.9930835962295532	0.9950573444366455	0.12375988811254501	0.7816519141197205	0.8591219782829285	0.5966735482215881	0.4600805342197418	0.08314218372106552	0.039373259991407394	0.08157400041818619	0.9169571995735168	0.627642035484314	0.2848999500274658	0.81939297914505	0.0481853187084198	0.011063340120017529	0.008455248549580574	0.08796272426843643	0.2909731864929199	0.39746028184890747	0.5127734541893005	0.9430578351020813	0.09810207039117813	0.0735192596912384	0.11236164718866348	0.006833465304225683	0.41521358489990234	0.10128937661647797	0.5872774124145508	0.5579278469085693	0.17018957436084747	0.0390009768307209	0.11363746225833893	0.055639006197452545	0.03105642832815647
3968.0	0.9992532134056091	0.9996001124382019	0.9902172684669495	0.9981774091720581	0.9990930557250977	0.9874486327171326	0.9737035632133484	0.996861457824707	0.9991315007209778	0.9989431500434875	0.9294151067733765	0.9721212387084961	0.850351870059967	0.9973043203353882	0.9627328515052795	0.9961743354797363	0.9245452284812927	0.9563325643539429	0.7775521874427795	0.9419492483139038	0.9011366367340088	0.1255953311920166	0.2610231637954712	0.2879068851470947	0.42493295669555664	0.08262517303228378	0.06787629425525665	0.1425914615392685	0.21024441719055176	0.4817098081111908	0.4701741933822632	0.2743839621543884	0.16793958842754364	0.1285814791917801	0.050533976405858994	0.8044399619102478	0.7176028490066528	0.4065576493740082	0.21751651167869568	0.19136345386505127	0.710010290145874	0.18857842683792114	0.9251251816749573	0.1481807976961136	0.4358460605144501	0.055717576295137405	0.09162862598896027	0.06890032440423965	0.025636592879891396
3974.0	0.9991782307624817	0.9983325600624084	0.9937897324562073	0.9986122846603394	0.9992606043815613	0.9252656102180481	0.9641777873039246	0.9316183924674988	0.9891899824142456	0.9989116191864014	0.8488039374351501	0.8453823328018188	0.7376041412353516	0.9954445362091064	0.9920163154602051	0.9973452687263489	0.9556931257247925	0.9912763833999634	0.9767497181892395	0.9080801010131836	0.9832947850227356	0.753216564655304	0.5511798858642578	0.48930805921554565	0.7900844812393188	0.48060962557792664	0.2812022864818573	0.5619919300079346	0.3487570285797119	0.24316006898880005	0.40448570251464844	0.31311675906181335	0.6697105765342712	0.11609569936990738	0.28496894240379333	0.9814258813858032	0.09430365264415741	0.16157791018486023	0.23451171815395355	0.5114436745643616	0.7292685508728027	0.7013553380966187	0.5541811585426331	0.3021728992462158	0.7382786870002747	0.14590300619602203	0.600857138633728	0.09904725849628448	0.6455267071723938
3980.0	0.9982588887214661	0.99638831615448	0.9980883002281189	0.9992609620094299	0.9996280670166016	0.9683711528778076	0.9934782981872559	0.9784376621246338	0.989066481590271	0.9978305697441101	0.983944296836853	0.9407185316085815	0.9825229644775391	0.9945569038391113	0.9788894653320312	0.9990239143371582	0.9946973323822021	0.9912459254264832	0.8100974559783936	0.9251399040222168	0.9611491560935974	0.7863226532936096	0.5412343144416809	0.2930369973182678	0.771431028842926	0.6909281015396118	0.8973634243011475	0.7890775203704834	0.10309568047523499	0.1646023839712143	0.5754640698432922	0.6879417896270752	0.3292157053947449	0.8501272797584534	0.3880901336669922	0.8243779540061951	0.22011923789978027	0.21675308048725128	0.5212523937225342	0.4381093680858612	0.7541670799255371	0.42803120613098145	0.8663523197174072	0.3166975975036621	0.8883928656578064	0.9551466703414917	0.9029414653778076	0.8979454040527344	0.987270712852478
3986.0	0.9984626770019531	0.9995259046554565	0.9953221678733826	0.9898333549499512	0.9965689182281494	0.9177843928337097	0.9773854613304138	0.9908756017684937	0.970533013343811	0.9595046043395996	0.8558717370033264	0.8761402368545532	0.9550703167915344	0.9960130453109741	0.9601808190345764	0.9994926452636719	0.9958623647689819	0.9914173483848572	0.5457215309143066	0.8478251099586487	0.978428304195404	0.925176203250885	0.7588796019554138	0.4453429579734802	0.2155611366033554	0.40119338035583496	0.5375471115112305	0.9608289003372192	0.9632341861724854	0.6425513625144958	0.9419750571250916	0.9408172369003296	0.9156701564788818	0.840903103351593	0.8411131501197815	0.992021918296814	0.9319034218788147	0.4755253791809082	0.49429386854171753	0.9537577033042908	0.9084370136260986	0.9976012110710144	0.9994062185287476	0.7945017218589783	0.8614911437034607	0.8054565191268921	0.9582117199897766	0.9788079261779785	0.9882086515426636
3992.0	0.9936874508857727	0.9980862140655518	0.9916425943374634	0.9923392534255981	0.9954540729522705	0.7890902757644653	0.9859743714332581	0.9957428574562073	0.9541229605674744	0.9678212404251099	0.9493166208267212	0.8962259888648987	0.9311281442642212	0.9885672330856323	0.9943546056747437	0.9992902278900146	0.9996076226234436	0.9992813467979431	0.9143871665000916	0.9774730205535889	0.993202269077301	0.9651820063591003	0.8505994081497192	0.7161368727684021	0.9184972643852234	0.887319803237915	0.8770697116851807	0.7506464719772339	0.976606011390686	0.8663955330848694	0.5098919868469238	0.7229211330413818	0.9296488165855408	0.20634962618350983	0.740384042263031	0.9984275102615356	0.9950370192527771	0.9925705790519714	0.997920572757721	0.9922757744789124	0.9686972498893738	0.9620057344436646	0.9913311004638672	0.858636200428009	0.984550416469574	0.9763873815536499	0.9468997716903687	0.778713583946228	0.9741792678833008
3998.0	0.9979997277259827	0.9977723956108093	0.9968844056129456	0.9928539395332336	0.9975221753120422	0.9829198718070984	0.9946346282958984	0.9864534735679626	0.9637479782104492	0.9591003060340881	0.9946334362030029	0.9038932919502258	0.9701261520385742	0.9673995971679688	0.9971717000007629	0.9999605417251587	0.9999196529388428	0.9993295669555664	0.8880071043968201	0.9485911726951599	0.9895398020744324	0.977562427520752	0.8550198078155518	0.6411746144294739	0.9141465425491333	0.7820121049880981	0.88033527135849	0.9559149742126465	0.9113655090332031	0.8583119511604309	0.3314243257045746	0.28901854157447815	0.7416141629219055	0.9464595317840576	0.9378533959388733	0.9980670809745789	0.9875196218490601	0.8767908811569214	0.9540022015571594	0.9775727987289429	0.9988864064216614	0.9959399700164795	0.9947773218154907	0.9735976457595825	0.9919215440750122	0.9979333877563477	0.9896026253700256	0.9626911878585815	0.9963954091072083
4004.0	0.9944275617599487	0.9940500259399414	0.9864301681518555	0.9904909133911133	0.9916701316833496	0.8680473566055298	0.9676700830459595	0.9974735379219055	0.8456426858901978	0.9401166439056396	0.9865416288375854	0.9745572805404663	0.9134385585784912	0.9871353507041931	0.9847804307937622	0.9988303780555725	0.9995206594467163	0.9991235136985779	0.9705745577812195	0.8892369866371155	0.9738317131996155	0.9893156290054321	0.9970405697822571	0.8379178047180176	0.8842038512229919	0.7820689082145691	0.9886532425880432	0.9466577768325806	0.9809296131134033	0.994087815284729	0.8717606067657471	0.9177006483078003	0.9470868706703186	0.9877136945724487	0.9726487398147583	0.9956873059272766	0.9938821792602539	0.821236252784729	0.979702889919281	0.997528612613678	0.9993060827255249	0.9986622333526611	0.9093296527862549	0.9612406492233276	0.9688884615898132	0.7807928323745728	0.8915644884109497	0.6434435248374939	0.9459519386291504
4010.0	0.9885836839675903	0.9940622448921204	0.9963297247886658	0.9971849322319031	0.9945533275604248	0.970088541507721	0.9974828362464905	0.992254376411438	0.922056257724762	0.9788181781768799	0.9967949986457825	0.9652589559555054	0.9788551926612854	0.9819672107696533	0.9982888102531433	0.9982737302780151	0.9996040463447571	0.9995822310447693	0.9745544195175171	0.9426994323730469	0.8413788676261902	0.9818248152732849	0.9551991820335388	0.8344835042953491	0.9393077492713928	0.9869510531425476	0.9629126191139221	0.7050992846488953	0.9259375333786011	0.9779064655303955	0.16488048434257507	0.5472729802131653	0.6559237837791443	0.6270223259925842	0.8770714998245239	0.9918848276138306	0.970382809638977	0.7224066257476807	0.9506208300590515	0.9887667298316956	0.9936956763267517	0.986426591873169	0.95719313621521	0.9826115369796753	0.9950062036514282	0.9945198893547058	0.9875855445861816	0.8485078811645508	0.9752590656280518
4016.0	0.9922348260879517	0.9528645873069763	0.9853708744049072	0.9677044749259949	0.9874972105026245	0.9870251417160034	0.995701253414154	0.9968535304069519	0.9409637451171875	0.9943976402282715	0.9995610117912292	0.9985494017601013	0.9714206457138062	0.9975493550300598	0.9985924363136292	0.9999778270721436	0.9998243451118469	0.9992006421089172	0.9957351684570312	0.966977596282959	0.9934112429618835	0.9926954507827759	0.9730644822120667	0.9033787846565247	0.9088895320892334	0.6527246236801147	0.6197667717933655	0.7138667106628418	0.46907103061676025	0.9700002670288086	0.43037283420562744	0.5328619480133057	0.6021464467048645	0.9388434886932373	0.6306158304214478	0.9019983410835266	0.9548401832580566	0.5239337682723999	0.8765712380409241	0.9878653883934021	0.9862580299377441	0.7053728103637695	0.9826830625534058	0.9716063141822815	0.8839955925941467	0.9085971713066101	0.8929747343063354	0.07385793328285217	0.831718921661377
4022.0	0.9982213377952576	0.9970013499259949	0.9972403049468994	0.999297022819519	0.9991113543510437	0.9780253171920776	0.9834433794021606	0.9980208873748779	0.9643144607543945	0.9963640570640564	0.9998339414596558	0.9992387294769287	0.9848359227180481	0.9992724061012268	0.9996730089187622	0.9999288320541382	0.9985095858573914	0.9985262155532837	0.9963077306747437	0.9853045344352722	0.9816168546676636	0.9146746397018433	0.8133155107498169	0.48456835746765137	0.7325029373168945	0.6452558040618896	0.32699254155158997	0.1429363191127777	0.8479899764060974	0.6331462860107422	0.35530850291252136	0.9163919687271118	0.2389473170042038	0.25530731678009033	0.6180380582809448	0.8760428428649902	0.9518299698829651	0.8199158310890198	0.8704847097396851	0.9987906813621521	0.9668374061584473	0.2764929533004761	0.9116227030754089	0.6839714646339417	0.696036159992218	0.37254250049591064	0.3757571876049042	0.03383822366595268	0.22444656491279602
4028.0	0.9994888305664062	0.9922156929969788	0.9997610449790955	0.9999207258224487	0.9999184608459473	0.9971823692321777	0.9993143081665039	0.9993811845779419	0.9965479969978333	0.9996730089187622	0.9998911619186401	0.9989224672317505	0.9174567461013794	0.9911025762557983	0.8424506783485413	0.9982662796974182	0.9898668527603149	0.9803179502487183	0.8767908811569214	0.9138342142105103	0.9719327688217163	0.773368775844574	0.3954216241836548	0.364364892244339	0.49736544489860535	0.7843754291534424	0.7235239744186401	0.5011911392211914	0.0756116583943367	0.9488639235496521	0.05199011042714119	0.2023896425962448	0.07017672806978226	0.3040444254875183	0.4902642071247101	0.841191291809082	0.42096400260925293	0.0765676498413086	0.7795931696891785	0.9737773537635803	0.7161301970481873	0.0658067911863327	0.3036133944988251	0.03161510452628136	0.6380215883255005	0.9144067168235779	0.7542263269424438	0.33987903594970703	0.9105265140533447
4034.0	0.9999762773513794	0.9996139407157898	0.9999948740005493	0.9999939203262329	0.9999915361404419	0.9999958276748657	0.9999207258224487	0.9999624490737915	0.8337634205818176	0.9920279383659363	0.9476307034492493	0.9783549308776855	0.7348350882530212	0.9897217154502869	0.06616120785474777	0.9696714282035828	0.9255647659301758	0.9119847416877747	0.792008638381958	0.9030895233154297	0.9544058442115784	0.8977157473564148	0.7459495067596436	0.1212027370929718	0.7650426030158997	0.6266098022460938	0.46338677406311035	0.5715224146842957	0.3988196849822998	0.4942415654659271	0.004342600237578154	0.20485073328018188	0.24723593890666962	0.7096648216247559	0.7692780494689941	0.6959220170974731	0.22243353724479675	0.04816143587231636	0.7694114446640015	0.9363369345664978	0.9398810863494873	0.5406790375709534	0.4667297601699829	0.052604179829359055	0.05818495154380798	0.3295801281929016	0.0060715628787875175	0.0016378428554162383	0.22342978417873383
4040.0	1.0	0.9999998807907104	1.0	1.0	0.935163140296936	0.7830424904823303	0.06658226251602173	0.03634484484791756	0.6536787748336792	0.9798981547355652	0.9122346639633179	0.7935693860054016	0.3359575867652893	0.9303271174430847	0.10921812802553177	0.6538628339767456	0.2174978405237198	0.9741233587265015	0.9306662678718567	0.9363305568695068	0.9432080984115601	0.9199922680854797	0.34931281208992004	0.49753788113594055	0.8879106640815735	0.9205369353294373	0.5470786094665527	0.39349451661109924	0.5104814171791077	0.13631244003772736	0.031741801649332047	0.5509612560272217	0.06573327630758286	0.09387896955013275	0.6222341060638428	0.7899610996246338	0.9524000287055969	0.2292821705341339	0.6736868619918823	0.9949281215667725	0.9158369898796082	0.016931921243667603	0.016257941722869873	0.20322027802467346	0.013925565406680107	0.5215319395065308	0.15445612370967865	0.03899509459733963	0.208110049366951
4046.0	0.2333499640226364	0.25774651765823364	0.887191653251648	0.35480886697769165	0.6431939005851746	0.7456344366073608	0.17525547742843628	0.005697732325643301	0.29618409276008606	0.8285345435142517	0.7869201302528381	0.24496343731880188	0.3003714680671692	0.758486270904541	0.15105299651622772	0.1412259042263031	0.11516036838293076	0.7594922780990601	0.4932992458343506	0.6637979745864868	0.6547488570213318	0.8413892388343811	0.5342297554016113	0.780117928981781	0.48909929394721985	0.8429332375526428	0.6454320549964905	0.6924230456352234	0.0596141554415226	0.9733951091766357	0.04908047989010811	0.05725311115384102	0.11786172538995743	0.47507330775260925	0.8492568135261536	0.909318745136261	0.3005269169807434	0.036235153675079346	0.4025977551937103	0.9894500374794006	0.6072283387184143	0.04472220689058304	0.10150443017482758	0.009501980617642403	0.05225912109017372	0.42057114839553833	0.81996089220047	0.44734302163124084	0.5264922976493835
4052.0	0.22772160172462463	0.3938470184803009	0.7979283332824707	0.16717733442783356	0.12988319993019104	0.5954198241233826	0.047888003289699554	0.11129675060510635	0.306757390499115	0.7433531880378723	0.41786429286003113	0.5552141666412354	0.28782400488853455	0.8809643983840942	0.07741756737232208	0.06346480548381805	0.20322087407112122	0.8335481882095337	0.6510571241378784	0.8041175603866577	0.7478596568107605	0.9762903451919556	0.9858269095420837	0.8972317576408386	0.9595727324485779	0.8578465580940247	0.8283602595329285	0.6073485016822815	0.8700545430183411	0.4371162950992584	0.06348215043544769	0.5370278358459473	0.7215924263000488	0.9322702884674072	0.9546656608581543	0.9862181544303894	0.9876886010169983	0.6920453310012817	0.9322057366371155	0.9837642312049866	0.9642332792282104	0.6155657172203064	0.5676751732826233	0.3276660442352295	0.1499127298593521	0.6596462726593018	0.12030330300331116	0.14781536161899567	0.33667826652526855
4058.0	0.013633403927087784	0.1367025226354599	0.3454391360282898	0.26596006751060486	0.06775597482919693	0.6002506017684937	0.02352561429142952	0.0330786257982254	0.14170102775096893	0.7154344320297241	0.7955852746963501	0.18880228698253632	0.36758506298065186	0.8773086071014404	0.6698524951934814	0.2670435905456543	0.5695245265960693	0.863232433795929	0.9049922227859497	0.9636960625648499	0.9030930399894714	0.9667352437973022	0.947218120098114	0.8546225428581238	0.9196416735649109	0.9533018469810486	0.9867940545082092	0.945254921913147	0.942337155342102	0.9715409278869629	0.372400164604187	0.8764174580574036	0.5641948580741882	0.6170818209648132	0.8792955875396729	0.9811465740203857	0.9769521951675415	0.8532369136810303	0.9174988865852356	0.9944263696670532	0.794365406036377	0.02135402336716652	0.2326049655675888	0.8473613858222961	0.8869646191596985	0.9909347891807556	0.9776090383529663	0.9632180333137512	0.9309399724006653
4064.0	0.005177452228963375	0.007130186539143324	0.11617811024188995	0.012642602436244488	0.04159378260374069	0.8855835795402527	0.4469921886920929	0.12366969138383865	0.16121211647987366	0.4476069211959839	0.7059304118156433	0.24556246399879456	0.4967186748981476	0.9567896127700806	0.9398147463798523	0.38807737827301025	0.5047330856323242	0.8153421878814697	0.8515027165412903	0.9315012097358704	0.8708133101463318	0.9769759774208069	0.976193904876709	0.9529629349708557	0.9801138043403625	0.9544582962989807	0.8830626010894775	0.9685492515563965	0.930732250213623	0.9978728294372559	0.7761049270629883	0.9042014479637146	0.9669237732887268	0.9862489104270935	0.9822074770927429	0.996269702911377	0.9647557139396667	0.9366402626037598	0.9959122538566589	0.9989221096038818	0.9691016674041748	0.8577184081077576	0.501595675945282	0.16415932774543762	0.28583410382270813	0.9883009791374207	0.9980455636978149	0.9680965542793274	0.9834387898445129
4070.0	0.02713214047253132	0.08891233056783676	0.506327748298645	0.16753928363323212	0.12112210690975189	0.6317867636680603	0.3106369972229004	0.2249070256948471	0.3689768314361572	0.4823818504810333	0.7605810165405273	0.3799692690372467	0.8178218603134155	0.992340087890625	0.9424279928207397	0.0496128685772419	0.752382755279541	0.9685888290405273	0.9468588829040527	0.9677088260650635	0.9401097893714905	0.9827317595481873	0.9809316992759705	0.9627256393432617	0.9966614246368408	0.9960460066795349	0.9881500005722046	0.9938872456550598	0.9990034699440002	0.9168605804443359	0.7630154490470886	0.9967513084411621	0.9813635349273682	0.9788951873779297	0.9870722889900208	0.9935698509216309	0.9986670017242432	0.9995256662368774	0.9993101358413696	0.9995366334915161	0.9910706281661987	0.9693629145622253	0.9712668061256409	0.964970052242279	0.7996182441711426	0.9597676396369934	0.9876838326454163	0.98377925157547	0.9039095640182495
4076.0	0.03249913081526756	0.10972361266613007	0.8760123252868652	0.44219788908958435	0.5843754410743713	0.6037765145301819	0.1431894600391388	0.06925618648529053	0.388624906539917	0.7336203455924988	0.9900970458984375	0.25643235445022583	0.9504542946815491	0.9890149235725403	0.9733495712280273	0.442255437374115	0.960871696472168	0.9884175658226013	0.8791792392730713	0.9674410820007324	0.967896044254303	0.982108473777771	0.9760527014732361	0.9879412055015564	0.991922914981842	0.9930474162101746	0.9983540773391724	0.9995703101158142	0.9985030889511108	0.9991210103034973	0.869268536567688	0.9794487357139587	0.9801212549209595	0.9978299736976624	0.9960194230079651	0.9993896484375	0.9978356957435608	0.9967361092567444	0.9996802806854248	0.9994487166404724	0.9763922691345215	0.5538154244422913	0.7409724593162537	0.9943000078201294	0.7399462461471558	0.9368029832839966	0.9111591577529907	0.942015528678894	0.9449370503425598
4082.0	0.25200194120407104	0.6533529758453369	0.9349833726882935	0.2963036298751831	0.3278515934944153	0.9865375757217407	0.8756259083747864	0.7874912619590759	0.5258479714393616	0.30128544569015503	0.9009318351745605	0.6152167916297913	0.7330799698829651	0.9922664761543274	0.9601864218711853	0.8390854001045227	0.9445272088050842	0.8729345798492432	0.7054494619369507	0.9628779292106628	0.5711864233016968	0.9009041786193848	0.9812581539154053	0.9833781719207764	0.987439751625061	0.9825685024261475	0.9897116422653198	0.9992049336433411	0.9873649477958679	0.9962447285652161	0.9685943126678467	0.9942445158958435	0.9983429908752441	0.997340977191925	0.9531930685043335	0.991118848323822	0.9955174326896667	0.9991759657859802	0.9997145533561707	0.9998453855514526	0.20576420426368713	0.299527108669281	0.016745951026678085	0.05406852066516876	0.02627076953649521	0.062455013394355774	0.29682788252830505	0.16900381445884705	0.4291118383407593
4088.0	0.886880099773407	0.9662951231002808	0.9271321296691895	0.9026321172714233	0.7796894907951355	0.9434435963630676	0.938646137714386	0.9849105477333069	0.9660148024559021	0.8255133032798767	0.9921826720237732	0.6749279499053955	0.9523739814758301	0.997734546661377	0.9720988273620605	0.47910118103027344	0.9416149258613586	0.9846712946891785	0.9879016876220703	0.9428709745407104	0.8057860136032104	0.770233154296875	0.6350510716438293	0.9218787550926208	0.812816321849823	0.8707818984985352	0.9699646234512329	0.9989467263221741	0.9985581040382385	0.9132047891616821	0.4347553551197052	0.9146349430084229	0.831914484500885	0.9261541366577148	0.9943763017654419	0.9073173403739929	0.4558240473270416	0.10580534487962723	0.22572755813598633	0.3753267526626587	0.018228940665721893	0.09554268419742584	0.009196448139846325	0.1647772490978241	0.01924700103700161	0.05255895107984543	0.03620847314596176	0.48659172654151917	0.20367743074893951
4094.0	0.8887450695037842	0.7141887545585632	0.9906683564186096	0.9229450821876526	0.9375531673431396	0.9920545816421509	0.9948858618736267	0.9988778233528137	0.9906692504882812	0.9747834205627441	0.997161865234375	0.9425979256629944	0.9963763356208801	0.9978596568107605	0.9927369952201843	0.9300530552864075	0.8719412684440613	0.8369544744491577	0.7457841634750366	0.9580832123756409	0.967290461063385	0.8886847496032715	0.8749237656593323	0.8313197493553162	0.6473239660263062	0.8800813555717468	0.9340900778770447	0.9937242865562439	0.8969889283180237	0.9796921610832214	0.6246166825294495	0.7061640024185181	0.0033780860248953104	0.027827881276607513	0.0038851648569107056	0.013561416417360306	0.06760000437498093	0.11606059968471527	0.04971148446202278	0.15522731840610504	0.012656431645154953	0.027473047375679016	0.039992619305849075	0.08653062582015991	0.309451162815094	0.2813737094402313	0.3082070052623749	0.4918111264705658	0.3060167729854584
4100.0	0.8981496095657349	0.8913280963897705	0.981244683265686	0.930191695690155	0.9329389333724976	0.993224024772644	0.979548990726471	0.9826070666313171	0.9041199088096619	0.8706017136573792	0.9985529780387878	0.9929060935974121	0.9988539218902588	0.9881084561347961	0.9755480289459229	0.5851523280143738	0.9535098671913147	0.9409672021865845	0.9152749180793762	0.9901770949363708	0.988275945186615	0.9866125583648682	0.9739011526107788	0.9749765992164612	0.990341305732727	0.9582381248474121	0.9876790642738342	0.9907819628715515	0.01182660460472107	0.008295802399516106	0.00013709490303881466	0.009189112111926079	0.006733141373842955	0.011944249272346497	0.005203578621149063	0.19462180137634277	0.09884615242481232	0.012026316486299038	0.10259818285703659	0.02274644561111927	0.2556922733783722	0.811451256275177	0.2181844264268875	0.7292782664299011	0.0716736763715744	0.007357866503298283	0.012506948783993721	0.14536768198013306	0.06581106036901474
4106.0	0.9959725737571716	0.945800244808197	0.9813708662986755	0.9963034391403198	0.9989759922027588	0.9888753890991211	0.9879683256149292	0.9963462948799133	0.970893144607544	0.9840039610862732	0.9995892643928528	0.992034375667572	0.9972341656684875	0.9748103022575378	0.9919519424438477	0.951468825340271	0.9717346429824829	0.8975669741630554	0.970996081829071	0.9953416585922241	0.9951127171516418	0.9968385696411133	0.9909475445747375	0.9965648055076599	0.0003181757347192615	0.0015501856105402112	0.00513444235548377	0.40572845935821533	0.015384268015623093	0.0007598620723001659	0.006339642219245434	0.02434462681412697	0.03873596340417862	0.008511923253536224	0.0007660350529477	0.0462036058306694	0.058889683336019516	0.05349864810705185	0.003475507954135537	0.03598538786172867	0.23511867225170135	0.2138431966304779	0.10968581587076187	0.8307585716247559	0.5418875813484192	0.04482809081673622	0.28758254647254944	0.8259468078613281	0.326855331659317
4112.0	0.9965524673461914	0.7594596147537231	0.9616243839263916	0.9852567315101624	0.9985027313232422	0.9897081851959229	0.9987125396728516	0.9917935729026794	0.8701360821723938	0.9933400750160217	0.9998133778572083	0.9992974996566772	0.996951699256897	0.997704803943634	0.9986990690231323	0.9924511313438416	0.9986453652381897	0.9987955093383789	0.9996205568313599	0.9980238676071167	4.148854350205511e-05	0.0006511819083243608	0.0004005801456514746	0.000912874995265156	0.006252513267099857	0.023728828877210617	0.005954844411462545	0.26021429896354675	0.005073870997875929	0.015855731442570686	0.001430345932021737	0.001881754258647561	0.011692535132169724	0.013296551071107388	0.0037164962850511074	0.07078476995229721	0.04344051703810692	0.007102350704371929	0.004189399071037769	0.037609755992889404	0.4615374505519867	0.562669038772583	0.42286378145217896	0.8095995783805847	0.40250062942504883	0.29350292682647705	0.3529302477836609	0.30687811970710754	0.1871972233057022
4118.0	0.9997599720954895	0.9805814027786255	0.9941596984863281	0.9970633387565613	0.998848557472229	0.9974555373191833	0.9879310131072998	0.993740439414978	0.9854840636253357	0.9958848357200623	0.9952775239944458	0.9990874528884888	0.999808132648468	0.968791663646698	0.9997885823249817	0.9845484495162964	1.0928602932835929e-05	1.7709411395117058e-06	4.533497303782497e-06	5.803772364743054e-05	0.00014373096928466111	0.008546294644474983	0.0008361683576367795	0.006488521583378315	0.0073212990537285805	0.21882613003253937	0.0819099098443985	0.12248378247022629	0.021616848185658455	0.18663008511066437	0.20823577046394348	0.0486799031496048	0.3634227216243744	0.2978299558162689	0.011883366852998734	0.8283587098121643	0.17127561569213867	0.002639284124597907	0.004951609764248133	0.010188491083681583	0.39696207642555237	0.48194533586502075	0.11476492136716843	0.2443109005689621	0.14357218146324158	0.006342442240566015	0.02098073624074459	0.40826651453971863	0.08156629651784897
4124.0	0.9988987445831299	0.988465428352356	0.997815728187561	0.9974755644798279	0.9996379613876343	0.9919237494468689	0.9463463425636292	0.9698663949966431	0.9362005591392517	0.9884512424468994	0.9997884631156921	0.9994540810585022	0.0001788532390492037	0.0018070654477924109	0.0008699275786057115	0.0026308828964829445	0.0001818219170672819	1.2553534361359198e-05	3.762445703614503e-05	7.278870907612145e-05	0.00020019088697154075	0.01141499076038599	0.000766129931434989	0.07683132588863373	0.2316337525844574	0.6980278491973877	0.42509692907333374	0.639133870601654	0.04672514647245407	0.41375815868377686	0.18673565983772278	0.08851900696754456	0.13590465486049652	0.28701749444007874	0.008593386970460415	0.7092019319534302	0.35081517696380615	0.016122136265039444	0.014211872592568398	0.13442610204219818	0.4563872814178467	0.6140466928482056	0.17491605877876282	0.16124296188354492	0.3620762526988983	0.0383664071559906	0.04434734955430031	0.27231723070144653	0.43559861183166504
4130.0	0.9985287189483643	0.9689152836799622	0.9848870635032654	0.9938048124313354	0.9943596720695496	0.9985398054122925	0.9965772032737732	0.9962446093559265	0.0033781402744352818	0.00037691500619985163	0.0001750087976688519	0.0002384330000495538	0.0039092437364161015	0.052261512726545334	0.009818139486014843	0.0017279930179938674	0.0004194167267996818	3.545768413459882e-05	4.727037230622955e-05	0.0003236678021494299	0.0005264086066745222	0.03610816225409508	0.0036053480580449104	0.23081497848033905	0.10068991035223007	0.9440760016441345	0.9334067702293396	0.9892148375511169	0.2605781853199005	0.8822099566459656	0.43084466457366943	0.44312986731529236	0.8003398180007935	0.7926874160766602	0.21244105696678162	0.818216860294342	0.9625276923179626	0.25373634696006775	0.1842588633298874	0.09526092559099197	0.9827597141265869	0.9823275804519653	0.6789959073066711	0.8198678493499756	0.5399231910705566	0.11329330503940582	0.10774225741624832	0.14919410645961761	0.034824829548597336
4136.0	0.9636844396591187	0.9772858023643494	0.9895256757736206	0.9945992231369019	0.006978421006351709	0.42895299196243286	0.6099634170532227	0.049714505672454834	0.0061385370790958405	0.0005345919053070247	0.0003831209905911237	0.0010777844581753016	0.009671769104897976	0.3100598454475403	0.06614220887422562	0.005836913362145424	0.0004064574313815683	0.0002765381068456918	0.0011981935240328312	0.006454440765082836	0.004530033096671104	0.14607207477092743	0.003632510779425502	0.3088323771953583	0.45595547556877136	0.9924726486206055	0.979706883430481	0.9952651262283325	0.7333459854125977	0.8985247015953064	0.8636949062347412	0.32457756996154785	0.8511487245559692	0.9303399920463562	0.17629872262477875	0.9887941479682922	0.9135140776634216	0.27359795570373535	0.29646292328834534	0.4127699136734009	0.9799488186836243	0.985974133014679	0.7228417992591858	0.4657328128814697	0.5587306022644043	0.019382117316126823	0.31580981612205505	0.7809143662452698	0.5411152839660645
4142.0	0.005119778215885162	0.8001958131790161	0.8036706447601318	0.8883901238441467	0.02630561590194702	0.6448743939399719	0.8578742742538452	0.02549540065228939	0.008291754871606827	0.0009270483278669417	0.0003742333210539073	0.0013427978847175837	0.03763377666473389	0.1621885746717453	0.04163622111082077	0.003077136119827628	0.0007821069448255002	0.0014356346800923347	0.00743096461519599	0.03148402273654938	0.06081753969192505	0.1962815374135971	0.013390927575528622	0.15470504760742188	0.12818589806556702	0.9483857154846191	0.8939561247825623	0.9226134419441223	0.5113820433616638	0.9332774877548218	0.6936047077178955	0.5410794615745544	0.7753524780273438	0.9494091272354126	0.30250582098960876	0.9422817826271057	0.8154734373092651	0.12592558562755585	0.30817243456840515	0.2943395674228668	0.8691892623901367	0.975881040096283	0.5888863205909729	0.43263229727745056	0.9429318308830261	0.3427320420742035	0.19026923179626465	0.6389189958572388	0.9093302488327026
4148.0	0.06128972768783569	0.8228549361228943	0.9555349349975586	0.9297114610671997	0.10422658920288086	0.9258803129196167	0.8025767803192139	0.14919668436050415	0.011331448331475258	0.0005933404318057001	0.0047206273302435875	0.005939241498708725	0.04811595380306244	0.510959804058075	0.6757738590240479	0.0041297925636172295	0.0009884914616122842	0.0011838693171739578	0.027278350666165352	0.19036421179771423	0.060133256018161774	0.2684902846813202	0.014076696708798409	0.703199028968811	0.19802257418632507	0.9609430432319641	0.9024707078933716	0.9816940426826477	0.49343016743659973	0.815089225769043	0.8399006128311157	0.2846367061138153	0.7726239562034607	0.8227839469909668	0.41632190346717834	0.6632644534111023	0.9479273557662964	0.3393809497356415	0.3973746597766876	0.6277711391448975	0.9974551796913147	0.9852323532104492	0.9752516150474548	0.8116370439529419	0.9644939303398132	0.2999294102191925	0.7806103825569153	0.5523526668548584	0.26217761635780334
4154.0	0.5318391919136047	0.7665835022926331	0.9808639883995056	0.9904788732528687	0.7702398300170898	0.9173073768615723	0.8717914819717407	0.185311958193779	0.051683731377124786	0.00010708824265748262	0.0031254638452082872	0.0033200348261743784	0.0807667225599289	0.9571825265884399	0.8526015877723694	0.00821533240377903	0.033453308045864105	0.00759464455768466	0.10492797195911407	0.3461023271083832	0.6351847648620605	0.7706817984580994	0.05831538140773773	0.8056015372276306	0.9408069252967834	0.9957707524299622	0.9260098338127136	0.9755406975746155	0.8925495147705078	0.871142566204071	0.6018217206001282	0.5535567998886108	0.9178164005279541	0.9742486476898193	0.5732234120368958	0.9622063040733337	0.6102954745292664	0.06593729555606842	0.0656655877828598	0.14450468122959137	0.9154945611953735	0.9899376630783081	0.9238942861557007	0.6183342933654785	0.965515673160553	0.3422914743423462	0.9604791402816772	0.9850954413414001	0.9065645933151245
4160.0	0.9138213992118835	0.6594332456588745	0.9537015557289124	0.9679407477378845	0.7946425080299377	0.8933718204498291	0.8632023334503174	0.7607851028442383	0.26866060495376587	0.00020086507720407099	0.0145574314519763	0.0026620225980877876	0.3745300769805908	0.8390753269195557	0.922812283039093	0.014501494355499744	0.31724172830581665	0.09123316407203674	0.7022851705551147	0.6439370512962341	0.8673104643821716	0.4346427321434021	0.34630483388900757	0.9374081492424011	0.850960373878479	0.9939702749252319	0.9862516522407532	0.986480712890625	0.8435137867927551	0.9867842197418213	0.978281557559967	0.8825509548187256	0.7416786551475525	0.9896037578582764	0.15602149069309235	0.971416175365448	0.9932802319526672	0.4375896155834198	0.1954020857810974	0.17087523639202118	0.7702751755714417	0.9973326921463013	0.8369520306587219	0.3684016168117523	0.9594140648841858	0.4161575436592102	0.9109571576118469	0.9203410744667053	0.8205154538154602
4166.0	0.8796294331550598	0.863010048866272	0.9523300528526306	0.9777001738548279	0.8218739032745361	0.9545130133628845	0.633010745048523	0.9511460661888123	0.5443062782287598	0.0012458706041797996	0.0806385800242424	0.010748508386313915	0.5868418216705322	0.7545197606086731	0.8386059403419495	0.18324977159500122	0.5327073931694031	0.7742907404899597	0.8028590083122253	0.6175501942634583	0.7377414703369141	0.8437126278877258	0.3944995105266571	0.9338352084159851	0.9424337148666382	0.9955071210861206	0.9837983846664429	0.9959983825683594	0.9686064124107361	0.9745631814002991	0.9862836599349976	0.5989149212837219	0.9384649395942688	0.9787291288375854	0.7429141998291016	0.8010038137435913	0.8930385708808899	0.4465523958206177	0.6787416934967041	0.9685459136962891	0.9982323050498962	0.995907187461853	0.9324925541877747	0.7986347675323486	0.9569482207298279	0.11713842302560806	0.9819243550300598	0.9962795376777649	0.08801202476024628
4172.0	0.9270142912864685	0.9513553380966187	0.9684579968452454	0.9134026765823364	0.9210636019706726	0.9858807325363159	0.9428895115852356	0.8128641843795776	0.4523363709449768	0.07146069407463074	0.6089240312576294	0.12897826731204987	0.7329959273338318	0.9494801759719849	0.7980359196662903	0.2858765423297882	0.823701024055481	0.7333112955093384	0.9156347513198853	0.9072146415710449	0.6690936088562012	0.8673589825630188	0.11728190630674362	0.5527185797691345	0.951907753944397	0.9998071789741516	0.9990377426147461	0.9966453909873962	0.9582877159118652	0.997632622718811	0.9824856519699097	0.5139390230178833	0.8751893639564514	0.9765814542770386	0.4004627764225006	0.9819918870925903	0.9684080481529236	0.7959368824958801	0.8446338772773743	0.28355640172958374	0.9508134722709656	0.991331934928894	0.9792120456695557	0.46360787749290466	0.4618944227695465	0.008089294657111168	0.10221448540687561	0.398430198431015	0.4519634246826172
4178.0	0.8545030951499939	0.18501527607440948	0.5680286884307861	0.8642557263374329	0.8302592039108276	0.9825809597969055	0.9646485447883606	0.9002103209495544	0.28480619192123413	0.137137770652771	0.6848481297492981	0.3540499210357666	0.7719076871871948	0.31317609548568726	0.9531317949295044	0.8832774758338928	0.3824336528778076	0.7473238110542297	0.9500364661216736	0.9776824116706848	0.7649950385093689	0.7716159820556641	0.47370925545692444	0.9558749198913574	0.7314445376396179	0.9980472326278687	0.9944348931312561	0.9979825019836426	0.9837432503700256	0.9348155856132507	0.9783768653869629	0.9881090521812439	0.9928407669067383	0.9959505796432495	0.9139804840087891	0.9943236112594604	0.9995174407958984	0.8956658840179443	0.3682880103588104	0.6152461171150208	0.9700990915298462	0.9885031580924988	0.5071872472763062	0.08860120922327042	0.6238928437232971	0.015057826414704323	0.5213603377342224	0.36803603172302246	0.13590598106384277
4184.0	0.7233078479766846	0.9261602759361267	0.9750806093215942	0.9860643148422241	0.8004190921783447	0.9775797724723816	0.9878052473068237	0.8986539840698242	0.6120655536651611	0.3002627491950989	0.5224860310554504	0.1598856896162033	0.500154972076416	0.15234172344207764	0.9705252647399902	0.6285166144371033	0.27370113134384155	0.848427414894104	0.9859345555305481	0.9358166456222534	0.4828159511089325	0.8149817585945129	0.8151754140853882	0.9707072973251343	0.9965601563453674	0.9995586276054382	0.9938914775848389	0.9984295964241028	0.9913848638534546	0.99752277135849	0.9977189898490906	0.5057424902915955	0.9728325009346008	0.9860223531723022	0.8375687003135681	0.994350254535675	0.6618719100952148	0.0036881400737911463	0.08142679184675217	0.30288073420524597	0.9952384233474731	0.9888091683387756	0.976021945476532	0.129665344953537	0.5531644821166992	0.008686303161084652	0.29544880986213684	0.87117999792099	0.6441790461540222
4190.0	0.7645242214202881	0.7905252575874329	0.9475837349891663	0.9106287360191345	0.9601889252662659	0.9935613870620728	0.9876444935798645	0.9788146615028381	0.7229539155960083	0.25743043422698975	0.7143896818161011	0.23754337430000305	0.8375712633132935	0.7058838605880737	0.9057876467704773	0.8539073467254639	0.9075160026550293	0.9602066278457642	0.99167400598526	0.9579904675483704	0.4864731431007385	0.899982750415802	0.6517306566238403	0.8966836929321289	0.9886619448661804	0.9988716244697571	0.9982656836509705	0.9990848302841187	0.9880251288414001	0.9958465695381165	0.9987755417823792	0.9476861357688904	0.3318433165550232	0.8523731231689453	0.015023607760667801	0.7126334309577942	0.7377735376358032	0.018199056386947632	0.04634866863489151	0.338005006313324	0.9782586693763733	0.9987630844116211	0.8849654793739319	0.13210918009281158	0.9408711791038513	0.33475005626678467	0.8612362146377563	0.3456977605819702	0.41428837180137634
4196.0	0.8801099061965942	0.7309341430664062	0.8501178622245789	0.945633053779602	0.9533514380455017	0.9812504649162292	0.9937731623649597	0.9705214500427246	0.7709777355194092	0.4143434166908264	0.7578501105308533	0.7296091318130493	0.7205609083175659	0.43979543447494507	0.9157158136367798	0.9262152314186096	0.9339292645454407	0.9815362095832825	0.9952524900436401	0.988283097743988	0.4564727246761322	0.7591198086738586	0.9571039080619812	0.9884246587753296	0.962405800819397	0.9981939196586609	0.9860720038414001	0.9988424181938171	0.07393580675125122	0.895433783531189	0.6274995803833008	0.35483574867248535	0.8000965714454651	0.7815240025520325	0.12470632791519165	0.47346848249435425	0.7675080895423889	0.004220026079565287	0.10400735586881638	0.08636154234409332	0.9865689277648926	0.9975377321243286	0.9947746396064758	0.7332476377487183	0.702938437461853	0.015325525775551796	0.5207505822181702	0.5230422019958496	0.23114493489265442
4202.0	0.7857367992401123	0.891554594039917	0.9328287243843079	0.968380868434906	0.9298977851867676	0.9836280345916748	0.9814945459365845	0.9415382742881775	0.4373302161693573	0.12526394426822662	0.5595512986183167	0.3581373691558838	0.8253269195556641	0.7152551412582397	0.9476420283317566	0.5933079719543457	0.49346688389778137	0.8345853686332703	0.9662542939186096	0.9994007349014282	0.364869624376297	0.7076407670974731	0.9810761213302612	0.991084098815918	0.9923176765441895	0.9989768266677856	0.7472811341285706	0.24327847361564636	0.02386322431266308	0.28803762793540955	0.7320849895477295	0.12956500053405762	0.11169569939374924	0.7748523354530334	0.040014076977968216	0.2372797727584839	0.29555168747901917	0.01097553875297308	0.05842674896121025	0.5816061496734619	0.9755090475082397	0.9940779209136963	0.8811821341514587	0.1131070926785469	0.9673569798469543	0.061717789620161057	0.6096982955932617	0.9331551790237427	0.5795664191246033
4208.0	0.8052613735198975	0.7732357978820801	0.8835366368293762	0.8109791874885559	0.9168978929519653	0.9295029640197754	0.9394717216491699	0.8799842000007629	0.24527688324451447	0.23531460762023926	0.12189804017543793	0.1801607757806778	0.7074904441833496	0.5703701376914978	0.888106644153595	0.6799473166465759	0.5059261322021484	0.778911828994751	0.938292384147644	0.9932311773300171	0.2749761939048767	0.26685741543769836	0.3945331573486328	0.22979828715324402	0.6306522488594055	0.997539758682251	0.9467965364456177	0.35020262002944946	0.1168554425239563	0.7945541739463806	0.790919840335846	0.6494957208633423	0.4198237955570221	0.685552179813385	0.016356322914361954	0.23277555406093597	0.7242720723152161	0.004414646420627832	0.029470188543200493	0.5381519198417664	0.9780112504959106	0.9800901412963867	0.7446373701095581	0.2188204526901245	0.9860283732414246	0.3433627486228943	0.2701840400695801	0.28872042894363403	0.7183184027671814
4214.0	0.7713339328765869	0.5899369716644287	0.9054921865463257	0.8865809440612793	0.615440845489502	0.9657584428787231	0.9697281122207642	0.44295093417167664	0.1359427124261856	0.10883477330207825	0.3508714437484741	0.2621026337146759	0.26373979449272156	0.08713269978761673	0.6496239304542542	0.6393570899963379	0.0009365508449263871	0.3013226091861725	0.8566821813583374	0.6902121901512146	0.09703326970338821	0.2570993900299072	0.28596416115760803	0.0667109563946724	0.1931728571653366	0.950850248336792	0.829054594039917	0.35976365208625793	0.03131009638309479	0.5611056685447693	0.8176366686820984	0.21596074104309082	0.6280625462532043	0.8454020023345947	0.15072284638881683	0.51313716173172	0.678097665309906	0.04250787943601608	0.049319759011268616	0.04827162250876427	0.9636679291725159	0.9909772872924805	0.8324059247970581	0.6992641687393188	0.9872711300849915	0.06504405289888382	0.6654958128929138	0.6400985717773438	0.3034856915473938
4220.0	0.4194104075431824	0.8185992240905762	0.9380297660827637	0.7201963663101196	0.6014864444732666	0.9166673421859741	0.7716761231422424	0.3918457329273224	0.059160877019166946	0.13872557878494263	0.2584227919578552	0.1613786518573761	0.012444430962204933	0.12487756460905075	0.22964143753051758	0.0022666286677122116	0.0008661782485432923	0.07717475295066833	0.7781792879104614	0.67564857006073	0.1602536141872406	0.20713111758232117	0.16023144125938416	0.17939293384552002	0.9473519325256348	0.9802362322807312	0.74131178855896	0.3198723793029785	0.2777520418167114	0.9202808141708374	0.8017674088478088	0.05096147581934929	0.17093326151371002	0.41280749440193176	0.04112899675965309	0.2748219668865204	0.05294504389166832	0.009683646261692047	0.29970216751098633	0.5404229760169983	0.9523410201072693	0.993699312210083	0.6462783217430115	0.3049013614654541	0.9901384115219116	0.773512601852417	0.4252227246761322	0.5132219195365906	0.22141321003437042
4226.0	0.39030858874320984	0.2773022949695587	0.6237074136734009	0.7694207429885864	0.6244516968727112	0.9213829040527344	0.7751976847648621	0.3481103479862213	0.003255536314100027	0.052379388362169266	0.0031078364700078964	0.003219697857275605	0.04158801957964897	0.013351391069591045	0.44170236587524414	0.0048244306817650795	0.0015857990365475416	0.18483632802963257	0.9649944305419922	0.5985080599784851	0.22058844566345215	0.16602838039398193	0.13020272552967072	0.024302393198013306	0.16470453143119812	0.9719107151031494	0.9798946976661682	0.5609745979309082	0.3495255410671234	0.7595043778419495	0.8904856443405151	0.550722599029541	0.867274284362793	0.7995358109474182	0.5262169241905212	0.8965417146682739	0.7157175540924072	0.02849508449435234	0.00980608444660902	0.05755586922168732	0.8094095587730408	0.9825236201286316	0.6115095019340515	0.5024703741073608	0.9950805902481079	0.2657715380191803	0.16652631759643555	0.18855589628219604	0.44860491156578064
4232.0	0.5799118280410767	0.849979817867279	0.8372498750686646	0.42472678422927856	0.4491458535194397	0.8396087288856506	0.3467904329299927	0.37348827719688416	0.006659521255642176	0.07436150312423706	0.004209339618682861	0.005078764632344246	0.004814792424440384	0.03393246978521347	0.1547900289297104	0.0010647111339494586	0.0010972844902426004	0.4410158097743988	0.9797022938728333	0.7920820116996765	0.5820660591125488	0.36710256338119507	0.134609654545784	0.016557376831769943	0.36292311549186707	0.8372410535812378	0.8561229109764099	0.09582822769880295	0.5182445049285889	0.7314579486846924	0.9683583974838257	0.13036975264549255	0.2387170046567917	0.4759354889392853	0.09685054421424866	0.29781413078308105	0.08048953860998154	0.007518632337450981	0.2198609858751297	0.17137308418750763	0.7867108583450317	0.9540774822235107	0.8748602271080017	0.8400866389274597	0.9411827921867371	0.2084677368402481	0.31075671315193176	0.24248632788658142	0.13701395690441132
4238.0	0.23755957186222076	0.5072194337844849	0.769729733467102	0.126976877450943	0.4281635582447052	0.8231257796287537	0.8895814418792725	0.2728903889656067	0.013718757778406143	0.027879992499947548	0.0030604619532823563	0.0025869712699204683	0.007306004408746958	0.07004676014184952	0.07055115699768066	0.0026350754778832197	0.0030986934434622526	0.09529448300600052	0.9028334021568298	0.7789626121520996	0.6501023769378662	0.4577849209308624	0.024769624695181847	0.05294286087155342	0.21823202073574066	0.955242931842804	0.9594345688819885	0.27594155073165894	0.41501763463020325	0.7242295742034912	0.7983345985412598	0.119178406894207	0.1758122742176056	0.17348922789096832	0.17018884420394897	0.38106006383895874	0.3692167401313782	0.01814666949212551	0.029060887172818184	0.22710274159908295	0.9414875507354736	0.8783136010169983	0.6649513840675354	0.7692282795906067	0.985767126083374	0.1293254792690277	0.0442725345492363	0.13056409358978271	0.2807343304157257
4244.0	0.8010736703872681	0.8283618688583374	0.8397210836410522	0.2383720576763153	0.49860677123069763	0.7394354939460754	0.5836513042449951	0.14294978976249695	0.026063961908221245	0.05939004197716713	0.00324187777005136	0.0051819742657244205	0.01075491402298212	0.5854622721672058	0.6003965139389038	0.021993398666381836	0.03838547319173813	0.2359074354171753	0.9367682337760925	0.5551825165748596	0.9101232886314392	0.6269353628158569	0.2808721363544464	0.018677469342947006	0.49547892808914185	0.9733906984329224	0.9797425866127014	0.369585782289505	0.3893156945705414	0.4131059944629669	0.798639714717865	0.18344688415527344	0.50846928358078	0.938922107219696	0.737721860408783	0.7244217395782471	0.9091208577156067	0.057053931057453156	0.4278094172477722	0.01818574033677578	0.4808295667171478	0.9884178042411804	0.8659973740577698	0.7845309376716614	0.9754698872566223	0.11180181801319122	0.45983412861824036	0.32748422026634216	0.663368284702301
4250.0	0.9224228262901306	0.7955918312072754	0.4618682563304901	0.4317995309829712	0.8626315593719482	0.8927560448646545	0.980930745601654	0.13892468810081482	0.013929408974945545	0.13152004778385162	0.010143455117940903	0.034868210554122925	0.00840003602206707	0.4216844141483307	0.6873941421508789	0.028590122237801552	0.18399369716644287	0.6949414014816284	0.9443784952163696	0.6428634524345398	0.9102475047111511	0.980269730091095	0.8481078743934631	0.05128735676407814	0.4854525923728943	0.9901050925254822	0.9885830879211426	0.8935445547103882	0.6626896858215332	0.8907291889190674	0.7439929842948914	0.13857005536556244	0.4315314292907715	0.8124998211860657	0.6478509306907654	0.7895370125770569	0.05168920010328293	0.05942106992006302	0.44772452116012573	0.22409126162528992	0.9077706933021545	0.9856259226799011	0.956275463104248	0.9730596542358398	0.8680282831192017	0.3668583333492279	0.908748984336853	0.3659338355064392	0.3477943241596222
4256.0	0.9130054116249084	0.7386496067047119	0.8390775322914124	0.8362435102462769	0.8637435436248779	0.9955978989601135	0.9970329999923706	0.17397208511829376	0.021411003544926643	0.2032378613948822	0.025129180401563644	0.04327278956770897	0.27593666315078735	0.91070556640625	0.954644501209259	0.1125192642211914	0.5466569066047668	0.9253928065299988	0.9225358366966248	0.7419259548187256	0.7968181371688843	0.9435518383979797	0.8908345103263855	0.32884687185287476	0.4795488119125366	0.7554569840431213	0.9511951208114624	0.665578305721283	0.909309446811676	0.9930263757705688	0.9417480826377869	0.6707642674446106	0.9021155834197998	0.9900364875793457	0.8717909455299377	0.3906274437904358	0.6133852005004883	0.288752943277359	0.23585370182991028	0.3036186993122101	0.4190313518047333	0.8255205750465393	0.9916346073150635	0.9723371267318726	0.982313871383667	0.5908101201057434	0.6193713545799255	0.8162957429885864	0.8980151414871216
4262.0	0.8677708506584167	0.9180530905723572	0.7927864789962769	0.9063005447387695	0.9805709719657898	0.9992762207984924	0.9909893870353699	0.26545441150665283	0.08346294611692429	0.24860884249210358	0.15231487154960632	0.661032497882843	0.5611054301261902	0.6673394441604614	0.8987270593643188	0.14169079065322876	0.9457772374153137	0.9750515222549438	0.5511301159858704	0.3677734136581421	0.7466803193092346	0.9289155602455139	0.915559709072113	0.5472162365913391	0.9593456983566284	0.9904258847236633	0.9934297204017639	0.9651475548744202	0.9517496228218079	0.994350016117096	0.9280726909637451	0.28131482005119324	0.9064268469810486	0.9625899791717529	0.9622836709022522	0.8997485041618347	0.93198561668396	0.28178027272224426	0.5572656393051147	0.3228150010108948	0.8903906345367432	0.982208788394928	0.9519128203392029	0.9828144311904907	0.9939915537834167	0.8542814254760742	0.9456133842468262	0.7684879899024963	0.21806883811950684
4268.0	0.4852854013442993	0.943293035030365	0.9255699515342712	0.9467816948890686	0.9810131192207336	0.9989094734191895	0.9974786639213562	0.3821651041507721	0.07422768324613571	0.3147245943546295	0.15546362102031708	0.8736075162887573	0.8219800591468811	0.7413147687911987	0.903262734413147	0.36762043833732605	0.9486947059631348	0.9189878106117249	0.7500842809677124	0.7988720536231995	0.686862051486969	0.9525216817855835	0.9648945331573486	0.7185494899749756	0.7790230512619019	0.988318145275116	0.9982948899269104	0.9959719777107239	0.9931724667549133	0.998420238494873	0.9263340830802917	0.39855724573135376	0.9364402890205383	0.9884478449821472	0.9325379729270935	0.5488718748092651	0.4918208420276642	0.28749406337738037	0.575543999671936	0.7300090193748474	0.9554231762886047	0.9859917759895325	0.9948898553848267	0.9915655851364136	0.2609976828098297	0.3474949598312378	0.017650678753852844	0.02275179699063301	0.06258011609315872
4274.0	0.7941877245903015	0.8878169655799866	0.9401732087135315	0.9687902927398682	0.9473686218261719	0.9961917400360107	0.9721252918243408	0.16752058267593384	0.06697314232587814	0.21875497698783875	0.07654675096273422	0.2097993791103363	0.5808795094490051	0.5099197030067444	0.9059193134307861	0.6548270583152771	0.6978741884231567	0.5534519553184509	0.19462557137012482	0.5536048412322998	0.8466976881027222	0.8990005850791931	0.7443065643310547	0.8900541067123413	0.9524440169334412	0.9756172895431519	0.9950757622718811	0.8703567385673523	0.9698991179466248	0.9898977279663086	0.4904681444168091	0.6920826435089111	0.9797775149345398	0.9977635145187378	0.968907356262207	0.7404037117958069	0.9148130416870117	0.12479245662689209	0.5753132700920105	0.22731629014015198	0.027596503496170044	0.09624742716550827	0.17220504581928253	0.34176337718963623	0.11086423695087433	0.1923620104789734	0.005532899871468544	0.03163651376962662	0.36202457547187805
4280.0	0.6307290196418762	0.8829351663589478	0.7672356963157654	0.9840120077133179	0.7631515264511108	0.995446503162384	0.915054440498352	0.0942828431725502	0.04940049722790718	0.05770816653966904	0.1105523332953453	0.19308225810527802	0.04949503019452095	0.07312913239002228	0.5556850433349609	0.12224696576595306	0.4350113570690155	0.44824784994125366	0.3692055940628052	0.5762695074081421	0.8484500646591187	0.8351677060127258	0.8080127835273743	0.2185714840888977	0.39958178997039795	0.6669703125953674	0.9429811835289001	0.942529022693634	0.7201676964759827	0.9842650890350342	0.7164973020553589	0.547008752822876	0.890284538269043	0.9245295524597168	0.6830623149871826	0.2805602252483368	0.005361294373869896	0.003192815463989973	0.021686580032110214	0.019125966355204582	0.14059188961982727	0.17924204468727112	0.017156530171632767	0.7457038760185242	0.3024938106536865	0.20945900678634644	0.060233261436223984	0.049716781824827194	0.15152153372764587
4286.0	0.12252836674451828	0.9248348474502563	0.5863891243934631	0.93918377161026	0.8484957814216614	0.9986070990562439	0.9842569231987	0.08855285495519638	0.02974419668316841	0.06705719977617264	0.033661119639873505	0.09303627163171768	0.2593376338481903	0.35190048813819885	0.4473932087421417	0.2740205228328705	0.12897396087646484	0.0318317748606205	0.044833749532699585	0.11463917791843414	0.43455401062965393	0.6963356137275696	0.7750510573387146	0.11835506558418274	0.12503370642662048	0.7034013867378235	0.9962570667266846	0.8435403108596802	0.5938488841056824	0.753383219242096	0.047695718705654144	0.038034114986658096	0.0712365135550499	0.4279080331325531	0.40321964025497437	0.12158121913671494	0.02802596427500248	0.004881716798990965	0.0040152366273105145	0.052734263241291046	0.026937976479530334	0.02929205633699894	0.11576051265001297	0.6191351413726807	0.04025125876069069	0.13889828324317932	0.007805734872817993	0.028249558061361313	0.10047473013401031
4292.0	0.018322879448533058	0.1181555837392807	0.0608028806746006	0.8266185522079468	0.9619878530502319	0.9978935122489929	0.8111832141876221	0.10357512533664703	0.014313013292849064	0.03589817136526108	0.008814291097223759	0.007158712949603796	0.07575466483831406	0.5081416368484497	0.23254051804542542	0.10961753129959106	0.3002455234527588	0.05880425125360489	0.04192435368895531	0.07085474580526352	0.25132036209106445	0.6329861879348755	0.3686416745185852	0.7305908203125	0.025175118818879128	0.030206220224499702	0.7199580073356628	0.510319173336029	0.37989118695259094	0.39758193492889404	0.02548232302069664	0.026693567633628845	0.01859508454799652	0.2285849153995514	0.5546932220458984	0.09061069786548615	0.04626700282096863	0.010561475530266762	0.018424851819872856	0.005978881381452084	0.013419748283922672	0.052689310163259506	0.4153599143028259	0.9732061624526978	0.7186902761459351	0.3823617994785309	0.029476651921868324	0.02438266947865486	0.2682506740093231
4298.0	0.002775901695713401	0.13688836991786957	0.013121362775564194	0.4667629301548004	0.9391543865203857	0.9949996471405029	0.2640252113342285	0.022438857704401016	0.0034059889148920774	0.0035866142716258764	0.0014919782988727093	0.008481665514409542	0.11646547168493271	0.47154855728149414	0.26483261585235596	0.20931197702884674	0.21298150718212128	0.02108309417963028	0.019466571509838104	0.007272535003721714	0.23760639131069183	0.4283386766910553	0.9225842356681824	0.39115795493125916	0.04098420590162277	0.09387798607349396	0.5567166209220886	0.1973731815814972	0.4207826554775238	0.1260969340801239	0.04236983880400658	0.000556261686142534	0.0019145591650158167	0.2846415042877197	0.8679134249687195	0.2687055468559265	0.01669873669743538	0.0014598943525925279	0.0011285535292699933	0.017571384087204933	0.05997958779335022	0.09026052057743073	0.5722951292991638	0.9601942896842957	0.7200420498847961	0.07899995148181915	0.2981151044368744	0.03988104686141014	0.18547534942626953
4304.0	0.0025304346345365047	0.02973918616771698	0.001894218847155571	0.05845047906041145	0.9200628995895386	0.9680051803588867	0.34552982449531555	0.0033848430030047894	0.0027242035139352083	0.0020775501616299152	0.0023388557601720095	0.004351537209004164	0.05603273957967758	0.7454168200492859	0.3465484380722046	0.14756366610527039	0.10839112848043442	0.009590170346200466	0.03545036166906357	0.010280666872859001	0.25334417819976807	0.5646411180496216	0.5700536966323853	0.0976908951997757	0.015805702656507492	0.12695088982582092	0.3552354574203491	0.04140198230743408	0.16448746621608734	0.06507690250873566	0.00885047484189272	0.004258972592651844	0.00461716391146183	0.5649118423461914	0.9738576412200928	0.45062223076820374	0.013162493705749512	0.02458193525671959	0.01608358323574066	0.041928358376026154	0.09185494482517242	0.4150169789791107	0.9689468741416931	0.9962992072105408	0.9606188535690308	0.09177194535732269	0.06267156451940536	0.03481387346982956	0.06418390572071075
4310.0	0.001979830674827099	0.0029914521146565676	0.002548309974372387	0.06774566322565079	0.8811805248260498	0.9776426553726196	0.0836101695895195	0.001371861551888287	0.0017984692240133882	0.0021429434418678284	0.0011567720212042332	0.002378304721787572	0.055431220680475235	0.44307881593704224	0.10432733595371246	0.011324864812195301	0.04156259819865227	0.07540217787027359	0.022239072248339653	0.0241493321955204	0.4254426658153534	0.7868318557739258	0.6876887679100037	0.20952700078487396	0.022932371124625206	0.29906439781188965	0.3672870099544525	0.2537926733493805	0.08022807538509369	0.015608829446136951	0.02818989008665085	0.0038088776636868715	0.023489030078053474	0.3588651418685913	0.8355613350868225	0.5711714029312134	0.06502901762723923	0.011972982436418533	0.0314948633313179	0.039806950837373734	0.42448005080223083	0.9686896204948425	0.9624240398406982	0.9992316961288452	0.9981482028961182	0.6478577852249146	0.18840327858924866	0.12733867764472961	0.4408664107322693
4316.0	0.0009285361738875508	0.009222742170095444	0.0015039221616461873	0.013246585614979267	0.8132314085960388	0.98260098695755	0.32362768054008484	0.0007571294554509223	0.0018418008694425225	0.0011067832820117474	0.0002883066772483289	0.0011151119833812118	0.028089571744203568	0.3560314476490021	0.6367076635360718	0.027889246121048927	0.08155807852745056	0.1547139585018158	0.05050408095121384	0.04044849053025246	0.6393802165985107	0.821516752243042	0.6219495534896851	0.4461556375026703	0.014019832015037537	0.4229145646095276	0.8151082992553711	0.05755498632788658	0.08673909306526184	0.003787245601415634	0.009793211705982685	0.0046746330335736275	0.008410619571805	0.7757007479667664	0.9515357613563538	0.08807197958230972	0.09923127293586731	0.0074831340461969376	0.09834257513284683	0.2107495814561844	0.4020928144454956	0.47772058844566345	0.979882001876831	0.9993718266487122	0.963610053062439	0.6646861433982849	0.6091033816337585	0.118537537753582	0.10433082282543182
4322.0	0.0014130366034805775	0.0025234553031623363	0.0005003985716030002	0.014050171710550785	0.7873061299324036	0.9134475588798523	0.2518095076084137	0.0007643987191841006	0.012807038612663746	0.0018505544867366552	0.0004596893850248307	0.0026345141232013702	0.1361416131258011	0.6492611169815063	0.6963938474655151	0.03797737509012222	0.05919259414076805	0.15677081048488617	0.14225150644779205	0.05711113288998604	0.4404842257499695	0.5390406250953674	0.7484233975410461	0.7042118310928345	0.1094861775636673	0.787837028503418	0.7557937502861023	0.17548690736293793	0.01452823169529438	0.004191454965621233	0.0011113526998087764	0.025783054530620575	0.07142189145088196	0.7108709812164307	0.965584933757782	0.1340521275997162	0.11833003163337708	0.0015326448483392596	0.021012965589761734	0.14176177978515625	0.7733870148658752	0.993887722492218	0.9905078411102295	0.9999083280563354	0.9986556768417358	0.8099603056907654	0.5770046710968018	0.12233632057905197	0.13635993003845215
4328.0	0.00022627443831879646	0.024241268634796143	0.003424288472160697	0.01216857135295868	0.9919846653938293	0.991636335849762	0.505496084690094	0.006141653750091791	0.03342743590474129	0.0016909866826608777	0.0004641860432457179	0.0050420379266142845	0.04685528576374054	0.45194730162620544	0.7884831428527832	0.039635222405195236	0.10544424504041672	0.0511864572763443	0.18897224962711334	0.06023160740733147	0.38794973492622375	0.4661306142807007	0.31669846177101135	0.654170572757721	0.052935730665922165	0.5392643213272095	0.5859208106994629	0.20095688104629517	0.010137141682207584	0.0077215880155563354	0.006574929691851139	0.004613818600773811	0.0219509769231081	0.6688511371612549	0.9500985145568848	0.12577199935913086	0.22080989181995392	0.0062490953132510185	0.12558846175670624	0.12694327533245087	0.6756488680839539	0.9722430109977722	0.9811009168624878	0.9993851184844971	0.9944714307785034	0.6813607215881348	0.3539862036705017	0.07888756692409515	0.11942596733570099
4334.0	0.00486871087923646	0.17043350636959076	0.013309639878571033	0.14440429210662842	0.9879816174507141	0.9835972189903259	0.21010564267635345	0.01341281272470951	0.051797810941934586	0.005638308823108673	0.0027669218834489584	0.008574833162128925	0.17495542764663696	0.5753883719444275	0.778045654296875	0.12339961528778076	0.05067645013332367	0.07101048529148102	0.3724111318588257	0.12964273989200592	0.24903704226016998	0.3015924394130707	0.18442341685295105	0.5917513370513916	0.028899751603603363	0.8067421317100525	0.42166078090667725	0.023053335025906563	0.0026002503000199795	0.005880307871848345	0.0016242580022662878	0.007874143309891224	0.01490471139550209	0.9668911099433899	0.9978026747703552	0.1878158152103424	0.3344380259513855	0.0070925187319517136	0.234972283244133	0.30033743381500244	0.8536677360534668	0.9269686937332153	0.990009605884552	0.999970555305481	0.9989873766899109	0.5831445455551147	0.7106754779815674	0.2156045287847519	0.10559587925672531
4340.0	0.05088846758008003	0.4310363829135895	0.031121665611863136	0.3745822310447693	0.9887322187423706	0.9757794141769409	0.685104250907898	0.22839000821113586	0.43120139837265015	0.052811384201049805	0.0017133458750322461	0.005410804413259029	0.6630975008010864	0.8800879120826721	0.8811051845550537	0.2611777186393738	0.11345449090003967	0.028568239882588387	0.7438504099845886	0.3304644227027893	0.5828302502632141	0.42500337958335876	0.14276619255542755	0.6182898283004761	0.02615312673151493	0.7530760765075684	0.5697252154350281	0.1227656751871109	0.00526838144287467	0.05218834802508354	0.0026547012384980917	0.07002947479486465	0.08651859313249588	0.8501912951469421	0.9944769740104675	0.18926356732845306	0.4829358458518982	0.02903090976178646	0.10189329087734222	0.13653334975242615	0.97599196434021	0.9992916584014893	0.9989051818847656	0.9998480081558228	0.9986823201179504	0.9896125197410583	0.9036620259284973	0.14927028119564056	0.22006969153881073
4346.0	0.06473930180072784	0.26792648434638977	0.029873188585042953	0.6881629824638367	0.9971185922622681	0.9898588061332703	0.797370970249176	0.4953473210334778	0.8916364908218384	0.26103511452674866	0.01870221085846424	0.006685392465442419	0.16362592577934265	0.4705759584903717	0.879313051700592	0.8869755864143372	0.2590007185935974	0.02682558260858059	0.1537618339061737	0.688293993473053	0.7872667908668518	0.46561646461486816	0.13765621185302734	0.84222412109375	0.480532169342041	0.7080156207084656	0.39271748065948486	0.6354114413261414	0.010482005774974823	0.006607732269912958	0.013657284900546074	0.13287244737148285	0.036977387964725494	0.9593921303749084	0.9976915121078491	0.7815930843353271	0.7119402289390564	0.1837969571352005	0.4092833697795868	0.6379772424697876	0.9534738659858704	0.9959088563919067	0.9983476400375366	0.9997891783714294	0.9978524446487427	0.8143695592880249	0.7410675883293152	0.3692760169506073	0.47666648030281067
4352.0	0.012689400464296341	0.1994525045156479	0.009291172958910465	0.4989072382450104	0.9847747683525085	0.989538311958313	0.6370633244514465	0.24949714541435242	0.6558786630630493	0.05840947851538658	0.012225729413330555	0.02265053428709507	0.09197616577148438	0.17952315509319305	0.6047051548957825	0.6659641861915588	0.17900468409061432	0.08167748898267746	0.41434040665626526	0.7033311128616333	0.33231714367866516	0.1509132981300354	0.0696796327829361	0.8965270519256592	0.21015086770057678	0.809288740158081	0.4338318705558777	0.226607546210289	0.021281341090798378	0.011611669324338436	0.004220442846417427	0.09011953324079514	0.03154221922159195	0.8901398181915283	0.9979907274246216	0.34250906109809875	0.21673069894313812	0.04465598240494728	0.10869694501161575	0.24798469245433807	0.9573090076446533	0.9779600501060486	0.9920533895492554	0.9999148845672607	0.99598228931427	0.935100793838501	0.9577723741531372	0.13493934273719788	0.18496476113796234
4358.0	0.030730027705430984	0.3072095811367035	0.006239780690521002	0.668599009513855	0.9809523224830627	0.7201812267303467	0.5854778289794922	0.24390339851379395	0.502539336681366	0.07175090163946152	0.14316000044345856	0.013685537502169609	0.07320602238178253	0.1659703254699707	0.8541603684425354	0.7027000188827515	0.04644366726279259	0.033307045698165894	0.26827478408813477	0.8245143890380859	0.4029160141944885	0.1735343486070633	0.038064468652009964	0.5959373116493225	0.10279419273138046	0.2123216986656189	0.24433331191539764	0.2846360206604004	0.007685850840061903	0.010669590905308723	0.002615037839859724	0.0299672894179821	0.021944653242826462	0.3515295386314392	0.9917349815368652	0.11637748032808304	0.07800380140542984	0.07685232162475586	0.049722909927368164	0.016615206375718117	0.8846035599708557	0.9940551519393921	0.9973799586296082	0.9998036026954651	0.9328672289848328	0.774175763130188	0.22492723166942596	0.0551888532936573	0.06125954911112785
4364.0	0.012212779372930527	0.08388880640268326	0.0015074650291353464	0.20002256333827972	0.9883941411972046	0.7762347459793091	0.4177340269088745	0.3003722131252289	0.5008392333984375	0.03169878199696541	0.0542658269405365	0.01658172719180584	0.10819732397794724	0.1589677482843399	0.8079049587249756	0.3634375035762787	0.01611323654651642	0.0322270505130291	0.1727280616760254	0.6838576197624207	0.5464668869972229	0.03170175105333328	0.0677662342786789	0.7855315804481506	0.023085055872797966	0.22846373915672302	0.11756310611963272	0.42413830757141113	0.049428630620241165	0.001730297808535397	0.0010890677804127336	0.07546190172433853	0.046672794967889786	0.41886264085769653	0.9908642172813416	0.3987450897693634	0.0413823202252388	0.04635008051991463	0.017777258530259132	0.007796145044267178	0.22248615324497223	0.859978437423706	0.7818395495414734	0.9985373020172119	0.9267112612724304	0.045016251504421234	0.07606834173202515	0.039778050035238266	0.03477679565548897
4370.0	0.012713547796010971	0.029797373339533806	0.00040082537452690303	0.050928544253110886	0.9219156503677368	0.09036727994680405	0.4669826626777649	0.7994387149810791	0.32903990149497986	0.04595625400543213	0.02606332302093506	0.037302132695913315	0.05721059814095497	0.03100801818072796	0.7967090010643005	0.24354328215122223	0.035358261317014694	0.059091657400131226	0.649603545665741	0.3939286172389984	0.05305827781558037	0.0036309720017015934	0.07435903698205948	0.3701578974723816	0.005420011468231678	0.054694414138793945	0.02438243292272091	0.1471308320760727	0.021660879254341125	0.0027595292776823044	0.007871732115745544	0.19417032599449158	0.07836834341287613	0.1768752634525299	0.9774116277694702	0.023417862132191658	0.12277542799711227	0.358095645904541	0.02952992543578148	0.007512259297072887	0.9831945300102234	0.9956272840499878	0.9910281300544739	0.9998472929000854	0.9649096727371216	0.1647561639547348	0.04760182648897171	0.13421966135501862	0.06628942489624023
4376.0	0.03434531018137932	0.013222168199717999	0.001006105332635343	0.010844411328434944	0.8208342790603638	0.12192712724208832	0.4221961200237274	0.7541190385818481	0.24656164646148682	0.03504453971982002	0.15158885717391968	0.0951814129948616	0.09792432934045792	0.00881250761449337	0.5463522672653198	0.10740606486797333	0.020079251378774643	0.028291184455156326	0.5292620658874512	0.08726775646209717	0.007523785810917616	0.004023747052997351	0.004149107728153467	0.06838764995336533	0.008354952558875084	0.019629210233688354	0.05311783030629158	0.22473229467868805	0.007354022469371557	0.01298991683870554	0.009168916381895542	0.18717175722122192	0.038719601929187775	0.6683598756790161	0.9755498766899109	0.2709347605705261	0.6587252616882324	0.3784821629524231	0.039319392293691635	0.020227231085300446	0.959976077079773	0.9126335382461548	0.9856699109077454	0.9999032020568848	0.9894790053367615	0.24276895821094513	0.04164129123091698	0.19478297233581543	0.06684891134500504
4382.0	0.2766261696815491	0.06493420898914337	0.0034222614485770464	0.010436996817588806	0.6043842434883118	0.017693286761641502	0.0645534098148346	0.5273429155349731	0.28231996297836304	0.03700690343976021	0.15072627365589142	0.042946707457304	0.038416486233472824	0.025996634736657143	0.4629191756248474	0.08972147852182388	0.0372941717505455	0.011746133677661419	0.3996901512145996	0.15940400958061218	0.00662694638594985	0.0020093198399990797	0.0025258653331547976	0.029033184051513672	0.00503916759043932	0.015101451426744461	0.1339597851037979	0.33649978041648865	0.011239323765039444	0.012292169034481049	0.03674505650997162	0.26783615350723267	0.005560079589486122	0.681729793548584	0.9884612560272217	0.7287124991416931	0.8556808233261108	0.5956720113754272	0.06281678378582001	0.0293925479054451	0.33309900760650635	0.8707135319709778	0.9132413864135742	0.9999334812164307	0.9954343438148499	0.01462381612509489	0.17884010076522827	0.30936744809150696	0.048872604966163635
4388.0	0.20113064348697662	0.2480684071779251	0.005846606567502022	0.015407543629407883	0.5905024409294128	0.009847354143857956	0.07927432656288147	0.44609296321868896	0.11584882438182831	0.08049747347831726	0.061746448278427124	0.015232003293931484	0.07380721718072891	0.015749625861644745	0.5935458540916443	0.061857666820287704	0.01717844046652317	0.04040611535310745	0.6466720700263977	0.15917973220348358	0.0047603570856153965	0.006234017666429281	0.004461152479052544	0.015825586393475533	0.007888651452958584	0.007209081668406725	0.04307803884148598	0.12533125281333923	0.004639639053493738	0.014113884419202805	0.12546895444393158	0.05746323615312576	0.025003109127283096	0.8690108060836792	0.9883352518081665	0.8197816014289856	0.7030189037322998	0.4168037474155426	0.019654737785458565	0.06350767612457275	0.9358466267585754	0.9897347688674927	0.9978793859481812	0.999541163444519	0.9786360859870911	0.1085134968161583	0.534353494644165	0.30283716320991516	0.0759306252002716
4394.0	0.20742066204547882	0.2907837927341461	0.010120527818799019	0.021647797897458076	0.6979682445526123	0.020050451159477234	0.1112028956413269	0.3391208350658417	0.07398807257413864	0.018398454412817955	0.19803829491138458	0.02388611063361168	0.08225519210100174	0.016693251207470894	0.5273615717887878	0.10581434518098831	0.03360860422253609	0.03342613950371742	0.7652538418769836	0.14256002008914948	0.01469296496361494	0.005445878021419048	0.0024613228160887957	0.023196186870336533	0.3180302381515503	0.055746812373399734	0.11775720119476318	0.2475772649049759	0.0022025734651833773	0.03221325948834419	0.31793758273124695	0.4205881357192993	0.009730221703648567	0.8325614929199219	0.9764547944068909	0.6555731892585754	0.9182863235473633	0.903736412525177	0.10058227181434631	0.10350572317838669	0.9673305153846741	0.9297742247581482	0.9793157577514648	0.9997020363807678	0.9946370720863342	0.025787169113755226	0.26500198245048523	0.37447309494018555	0.3256262242794037
4400.0	0.1102505698800087	0.1251794844865799	0.01023554615676403	0.014050792902708054	0.7615283727645874	0.01116300467401743	0.027635633945465088	0.11490125954151154	0.03075065277516842	0.014936655759811401	0.16010582447052002	0.017552953213453293	0.024976810440421104	0.009328269399702549	0.19528475403785706	0.11272847652435303	0.034213725477457047	0.053946979343891144	0.6609277725219727	0.06526564806699753	0.08521372079849243	0.004379224963486195	0.008626718074083328	0.40706339478492737	0.4453412890434265	0.7285699248313904	0.5085246562957764	0.21097756922245026	0.003569496562704444	0.029690958559513092	0.2662821114063263	0.07217077165842056	0.011298167519271374	0.9909948706626892	0.9786598086357117	0.7949106693267822	0.9144243597984314	0.9081069231033325	0.15629462897777557	0.32789692282676697	0.8188056945800781	0.9684707522392273	0.9846600890159607	0.9961318969726562	0.9240952730178833	0.0530577152967453	0.6846346259117126	0.3758639991283417	0.1426105499267578
4406.0	0.05562357231974602	0.07655932754278183	0.011525368317961693	0.023869501426815987	0.5736675262451172	0.01405347604304552	0.0727691501379013	0.1281094253063202	0.03199345991015434	0.029025550931692123	0.05455031245946884	0.022888945415616035	0.019415417686104774	0.007065996062010527	0.08493653684854507	0.1327054798603058	0.18924996256828308	0.12311527132987976	0.9056987166404724	0.7683998346328735	0.3382567763328552	0.030355997383594513	0.123318612575531	0.27495816349983215	0.41582050919532776	0.8865103721618652	0.35409557819366455	0.48859426379203796	0.017722196877002716	0.001594094093888998	0.16381968557834625	0.09713002294301987	0.041429195553064346	0.9856693744659424	0.9855782985687256	0.46769118309020996	0.8938687443733215	0.8233747482299805	0.3475211560726166	0.394847571849823	0.9853941202163696	0.9298549294471741	0.9688604474067688	0.9874125719070435	0.6668494343757629	0.03779128938913345	0.8418095111846924	0.8372087478637695	0.33624258637428284
4412.0	0.10197284072637558	0.13402998447418213	0.022543638944625854	0.014319904148578644	0.609443724155426	0.03361138328909874	0.04500051215291023	0.14368145167827606	0.04872926324605942	0.022209471091628075	0.0870153084397316	0.040922991931438446	0.13757988810539246	0.036997511982917786	0.7029962539672852	0.6021807193756104	0.3234535753726959	0.0780743733048439	0.8757880330085754	0.6548587083816528	0.40096333622932434	0.11023174971342087	0.07563409954309464	0.20789754390716553	0.6405578851699829	0.9320396184921265	0.1536688506603241	0.17252682149410248	0.006673809606581926	0.008792056702077389	0.1442873775959015	0.5833773016929626	0.11751262843608856	0.9870914220809937	0.9507197141647339	0.5438262224197388	0.9910387396812439	0.9903712868690491	0.9000952839851379	0.11910973489284515	0.11032870411872864	0.4285097122192383	0.8713300228118896	0.9950653910636902	0.8748527765274048	0.0163899976760149	0.919616162776947	0.755046546459198	0.4373224675655365
4418.0	0.06419693678617477	0.12413647770881653	0.04033150151371956	0.04021497443318367	0.4481169879436493	0.04984783008694649	0.056188251823186874	0.05540011450648308	0.024795034900307655	0.009094112552702427	0.46785518527030945	0.05650341138243675	0.32088303565979004	0.07313599437475204	0.3428819477558136	0.21889668703079224	0.28278520703315735	0.07076245546340942	0.919180154800415	0.5059180855751038	0.38766244053840637	0.12157542258501053	0.335083544254303	0.28463488817214966	0.13429266214370728	0.8199958205223083	0.7013532519340515	0.4454602301120758	0.012253406457602978	0.008810176514089108	0.08690206706523895	0.07840237766504288	0.10033001005649567	0.9982321858406067	0.9987001419067383	0.7762702703475952	0.9689165353775024	0.9707927107810974	0.24604347348213196	0.05557192489504814	0.5634211301803589	0.7109443545341492	0.653498649597168	0.9855709075927734	0.23394781351089478	0.001512938179075718	0.8826771378517151	0.7978127002716064	0.3187956213951111
4424.0	0.09312265366315842	0.05792781710624695	0.06131516024470329	0.13759011030197144	0.9956824779510498	0.06482885777950287	0.10876154154539108	0.8483864068984985	0.17711852490901947	0.03143880516290665	0.6544085741043091	0.09537714719772339	0.24666184186935425	0.09842389822006226	0.27279606461524963	0.2667156755924225	0.18819604814052582	0.09202589094638824	0.8796470165252686	0.5550957322120667	0.6432334184646606	0.4122724235057831	0.2354900985956192	0.13520793616771698	0.02693210355937481	0.3083949089050293	0.09493878483772278	0.05939260125160217	0.014877865090966225	0.0007498106569983065	0.18913458287715912	0.6748203635215759	0.4275013506412506	0.9950374960899353	0.9795896410942078	0.37324851751327515	0.9376449584960938	0.9921826720237732	0.1503295749425888	0.044658102095127106	0.6730574369430542	0.2849980294704437	0.5918604135513306	0.9718369841575623	0.011402261443436146	0.002187188481912017	0.9541071057319641	0.9578313231468201	0.4088771939277649
4430.0	0.05234859138727188	0.7607682347297668	0.047062333673238754	0.0077455914579331875	0.996745228767395	0.08019312471151352	0.08519963175058365	0.7385948896408081	0.04289507493376732	0.009925493970513344	0.5799793004989624	0.0593780092895031	0.38084861636161804	0.46766796708106995	0.3657744824886322	0.21972867846488953	0.10323742032051086	0.25509849190711975	0.5208761096000671	0.6365960836410522	0.7077995538711548	0.15438833832740784	0.6526241898536682	0.090951107442379	0.1433245837688446	0.33185893297195435	0.17679111659526825	0.3119860589504242	0.014652986079454422	0.0018969479715451598	0.12166199833154678	0.7227287888526917	0.3491201400756836	0.999062716960907	0.9969462752342224	0.35946133732795715	0.9935424327850342	0.9841868281364441	0.5041254758834839	0.21143265068531036	0.03718143329024315	0.590854287147522	0.09068546444177628	0.9476960897445679	0.009030796587467194	0.007940289564430714	0.7059555053710938	0.6283175349235535	0.3584854006767273
4436.0	0.08806508034467697	0.7060651779174805	0.06761624664068222	0.01716349646449089	0.9302259087562561	0.19175195693969727	0.10530941933393478	0.59499192237854	0.05062860995531082	0.022152060642838478	0.9399732351303101	0.03321240842342377	0.09032531827688217	0.1398475468158722	0.22250886261463165	0.40195661783218384	0.04437601566314697	0.33632442355155945	0.5985223054885864	0.28125736117362976	0.9158983826637268	0.18304932117462158	0.36161306500434875	0.14063772559165955	0.15784266591072083	0.3784817159175873	0.5456557869911194	0.5269032716751099	0.059870872646570206	0.005872465670108795	0.47851017117500305	0.6573041081428528	0.014745729975402355	0.9787122011184692	0.9217351078987122	0.15261133015155792	0.7800098657608032	0.711635410785675	0.027594003826379776	0.21833132207393646	0.43264222145080566	0.14721399545669556	0.36152151226997375	0.6731307506561279	0.004542910028249025	0.011834932491183281	0.5909253358840942	0.6115373969078064	0.5927522778511047
4442.0	0.1784202605485916	0.4355107247829437	0.11239968240261078	0.10819662362337112	0.9143336415290833	0.37354010343551636	0.17497369647026062	0.7202739715576172	0.05423383787274361	0.0368831567466259	0.9120097160339355	0.07258876413106918	0.13356754183769226	0.07690376788377762	0.27313336730003357	0.3595660626888275	0.0527292899787426	0.27754759788513184	0.26111093163490295	0.1317288875579834	0.9061643481254578	0.6024825572967529	0.43955710530281067	0.26262468099594116	0.08790743350982666	0.008022771216928959	0.10809304565191269	0.18336264789104462	0.03589114174246788	0.0021815765649080276	0.2593925893306732	0.4093855917453766	0.0077634816989302635	0.9672341346740723	0.8006112575531006	0.059553828090429306	0.9625669121742249	0.942318320274353	0.020273899659514427	0.4858015477657318	0.13421931862831116	0.041415031999349594	0.19542866945266724	0.5740182995796204	0.01543719507753849	0.0027995421551167965	0.281288206577301	0.4165765047073364	0.6137546896934509
4448.0	0.24430617690086365	0.20267555117607117	0.09128426015377045	0.14003030955791473	0.7345168590545654	0.17359544336795807	0.06604445725679398	0.5043134093284607	0.0650688037276268	0.029048316180706024	0.6597462892532349	0.03466985747218132	0.06559360772371292	0.09241093695163727	0.23962752521038055	0.20567792654037476	0.062032658606767654	0.08274662494659424	0.11871441453695297	0.09308430552482605	0.4752933084964752	0.13050012290477753	0.3485313653945923	0.11498644948005676	0.08618602156639099	0.004546441603451967	0.29150334000587463	0.1706773042678833	0.031133214011788368	0.0014261214528232813	0.10094719380140305	0.5317065715789795	0.0536126047372818	0.7221487760543823	0.1204158216714859	0.02021283283829689	0.7876226305961609	0.9098445773124695	0.04775220900774002	0.2853776812553406	0.014348160475492477	0.033214740455150604	0.029562359675765038	0.15367823839187622	0.024617919698357582	0.001586266327649355	0.1277722418308258	0.10290472209453583	0.14225633442401886
4454.0	0.3161032795906067	0.15799850225448608	0.10526598989963531	0.07624547183513641	0.7544723153114319	0.10455238819122314	0.03318764269351959	0.16442440450191498	0.03556220605969429	0.019370688125491142	0.26823753118515015	0.013567343354225159	0.043965306133031845	0.15425680577754974	0.20964999496936798	0.14971086382865906	0.03165806829929352	0.04064810648560524	0.12285701185464859	0.0823981761932373	0.10746552795171738	0.14970149099826813	0.2323116809129715	0.07313458621501923	0.07213331758975983	0.007410056889057159	0.13008426129817963	0.07233980298042297	0.022633550688624382	0.0027434388175606728	0.10907671600580215	0.07551005482673645	0.07764637470245361	0.25419867038726807	0.03645443171262741	0.03608188405632973	0.7579011917114258	0.40130263566970825	0.015247153118252754	0.1326352208852768	0.0904354453086853	0.09140246361494064	0.04257633164525032	0.019237151369452477	0.02577032521367073	0.006550867110490799	0.3702886998653412	0.19475767016410828	0.7974209785461426
4460.0	0.36791858077049255	0.2646273672580719	0.128069207072258	0.22871460020542145	0.7883144617080688	0.20811517536640167	0.2675643861293793	0.12952059507369995	0.033673547208309174	0.011460689827799797	0.2712979018688202	0.02798786200582981	0.02323686145246029	0.07339868694543839	0.1429848074913025	0.15515278279781342	0.021665073931217194	0.0175397377461195	0.10908936709165573	0.03989758715033531	0.0684298425912857	0.057319022715091705	0.08495715260505676	0.04489631950855255	0.048537034541368484	0.013341665267944336	0.1148805022239685	0.04265141487121582	0.03474007174372673	0.013650721870362759	0.04847043752670288	0.057815007865428925	0.08707340061664581	0.6088812351226807	0.03154943138360977	0.011351044289767742	0.3443051874637604	0.1126275509595871	0.004371085669845343	0.1264675259590149	0.013150440528988838	0.018606148660182953	0.23683024942874908	0.010310722514986992	0.012518485076725483	0.008410844951868057	0.9393010139465332	0.9923191666603088	0.9325194358825684
4466.0	0.3008570969104767	0.3221323788166046	0.1403789520263672	0.32291194796562195	0.8592710494995117	0.14442682266235352	0.15165767073631287	0.17866314947605133	0.050303902477025986	0.017830541357398033	0.21248245239257812	0.030466847121715546	0.025512225925922394	0.053997304290533066	0.148639976978302	0.1817503124475479	0.01821424812078476	0.033005502074956894	0.20351830124855042	0.03449684754014015	0.038786597549915314	0.06321115791797638	0.16126811504364014	0.06404179334640503	0.06192538142204285	0.013733326457440853	0.041157789528369904	0.006690641399472952	0.029999682679772377	0.008239628747105598	0.09264381974935532	0.018975982442498207	0.22578410804271698	0.12504729628562927	0.027726173400878906	0.008953604847192764	0.5438514351844788	0.3199164867401123	0.008234621956944466	0.054685287177562714	0.2921198904514313	0.5845345258712769	0.7330729365348816	0.8195568919181824	0.07376734912395477	0.02175581082701683	0.9667110443115234	0.9653536081314087	0.8242087364196777
4472.0	0.3541598320007324	0.3978140950202942	0.35947540402412415	0.27531442046165466	0.8594458103179932	0.1344529241323471	0.09688305109739304	0.07431457936763763	0.03464445844292641	0.016529379412531853	0.13611847162246704	0.03598180413246155	0.060150209814310074	0.13203251361846924	0.14276298880577087	0.20884913206100464	0.018115347251296043	0.028197677806019783	0.376585453748703	0.03520682454109192	0.015004060231149197	0.14138394594192505	0.08382879942655563	0.020750248804688454	0.033622365444898605	0.018982063978910446	0.01135168131440878	0.00548185221850872	0.054598551243543625	0.023052949458360672	0.02320830523967743	0.0046145496889948845	0.05530524253845215	0.11631663143634796	0.004068914335221052	0.006081187166273594	0.7702165842056274	0.8264375329017639	0.08670914173126221	0.6383699774742126	0.5890750288963318	0.09256678074598312	0.9341216683387756	0.9644088745117188	0.0743081197142601	0.12666496634483337	0.9885255694389343	0.989286482334137	0.857093870639801
4478.0	0.4166230261325836	0.42822349071502686	0.4500422775745392	0.14985701441764832	0.7962684035301208	0.06677497178316116	0.07762929797172546	0.11107245087623596	0.02290418930351734	0.011487181298434734	0.06025414913892746	0.022554365918040276	0.025148171931505203	0.05138826370239258	0.20470614731311798	0.1474849283695221	0.013668092899024487	0.031262338161468506	0.40448376536369324	0.037240710109472275	0.02007606253027916	0.046730753034353256	0.03773254156112671	0.01911453902721405	0.006069174502044916	0.009149191901087761	0.01297712791711092	0.02003602869808674	0.07369401305913925	0.02874186635017395	0.02648201957345009	0.008057489059865475	0.045755535364151	0.9761631488800049	0.3397454023361206	0.20825985074043274	0.9472176432609558	0.9777808785438538	0.3355255424976349	0.39048561453819275	0.15609201788902283	0.5721510648727417	0.6262803077697754	0.7651478052139282	0.027347130700945854	0.15449228882789612	0.9627360701560974	0.9719927906990051	0.9781252145767212
4484.0	0.18559500575065613	0.3505306839942932	0.4448646903038025	0.1118372231721878	0.7846407294273376	0.3055444359779358	0.035921625792980194	0.045747630298137665	0.01669134572148323	0.01038388442248106	0.011361670680344105	0.01640922762453556	0.022734224796295166	0.03372110426425934	0.26804161071777344	0.10303132981061935	0.014493401162326336	0.016204390674829483	0.27500537037849426	0.0363503061234951	0.00886948686093092	0.01965165138244629	0.009932789020240307	0.010170532390475273	0.003709511598572135	0.012804325670003891	0.009921700693666935	0.0068809837102890015	0.002837735926732421	0.002176614012569189	0.3099243938922882	0.01208197046071291	0.050694916397333145	0.968482255935669	0.5294198393821716	0.393768310546875	0.9285098910331726	0.8318889141082764	0.39015090465545654	0.16393406689167023	0.6198119521141052	0.9476110339164734	0.6309519410133362	0.8549332022666931	0.3078913390636444	0.21239939332008362	0.9904196858406067	0.7326259016990662	0.9472446441650391
4490.0	0.12225108593702316	0.21775272488594055	0.3865310549736023	0.15336130559444427	0.8374103307723999	0.27036774158477783	0.04046408459544182	0.011534927412867546	0.015857219696044922	0.009316489100456238	0.011797895655035973	0.013313290663063526	0.00887808296829462	0.047774747014045715	0.2792813777923584	0.07306697964668274	0.018615184351801872	0.008609021082520485	0.11463411897420883	0.009929975494742393	0.0022343178279697895	0.00675550801679492	0.005730251781642437	0.014423816464841366	0.19006672501564026	0.02111227996647358	0.005653650499880314	0.015403812751173973	0.007432399317622185	0.0008391320006921887	0.06290394812822342	0.004460818134248257	0.059786681085824966	0.8695175647735596	0.10989547520875931	0.13814638555049896	0.732914388179779	0.9529283046722412	0.30371585488319397	0.40954744815826416	0.872951090335846	0.7645205855369568	0.8686363697052002	0.9864328503608704	0.3801034092903137	0.31277135014533997	0.9958153367042542	0.8775878548622131	0.9383418560028076
4496.0	0.10710970312356949	0.1454097330570221	0.1379690319299698	0.09568141400814056	0.8621534109115601	0.26968011260032654	0.03074420429766178	0.012264220044016838	0.01662444695830345	0.0051433672197163105	0.03900381922721863	0.008522110059857368	0.019157974049448967	0.018503956496715546	0.2270185947418213	0.022400567308068275	0.02041565626859665	0.011852393858134747	0.050496261566877365	0.006632319651544094	0.742608368396759	0.9686558246612549	0.9052426815032959	0.9524811506271362	0.20734935998916626	0.0025183269754052162	0.005782309919595718	0.019472846761345863	0.004203427117317915	8.479341340716928e-05	0.030926601961255074	0.0042222789488732815	0.5615971684455872	0.6973136067390442	0.04709756001830101	0.04573936015367508	0.8740429282188416	0.24533934891223907	0.3942776322364807	0.0556231252849102	0.14667591452598572	0.895757257938385	0.9446675181388855	0.9748226404190063	0.07731913030147552	0.16547003388404846	0.9788072109222412	0.8408799767494202	0.9863033890724182
4502.0	0.07626345008611679	0.09057767689228058	0.12695452570915222	0.06719958782196045	0.7831704616546631	0.14642688632011414	0.02064705081284046	0.030229665338993073	0.029252924025058746	0.004507211968302727	0.03757695108652115	0.005162997171282768	0.009863287210464478	0.06019332632422447	0.16547082364559174	0.0241700392216444	0.10742977261543274	0.10971527546644211	0.8484334945678711	0.35303664207458496	0.7734076976776123	0.9242397546768188	0.9747729897499084	0.9427970051765442	0.5996683239936829	0.09260054677724838	0.018837634474039078	0.10521125048398972	0.003479497041553259	0.0007690287893638015	0.01333346962928772	0.002921593375504017	0.4454168677330017	0.9085912704467773	0.860000729560852	0.5044661164283752	0.9694450497627258	0.2927479147911072	0.07724025100469589	0.022469324991106987	0.8246352076530457	0.8927178382873535	0.5812520980834961	0.8778668642044067	0.46130141615867615	0.0597604475915432	0.952172577381134	0.7745336890220642	0.7932775020599365
4508.0	0.07567571103572845	0.07134637236595154	0.08071280270814896	0.06261551380157471	0.6689000129699707	0.09104296565055847	0.016763439401984215	0.025767751038074493	0.018166029825806618	0.011481653898954391	0.0527593158185482	0.0048439959064126015	0.4235934615135193	0.7852059006690979	0.9720108509063721	0.825504720211029	0.08838798105716705	0.15883848071098328	0.6949105262756348	0.36208173632621765	0.7543287873268127	0.875383734703064	0.7364596128463745	0.9487829804420471	0.7203572988510132	0.05635979399085045	0.043366942554712296	0.3058601915836334	0.0053512342274188995	0.00025880170869641006	0.004334473051130772	0.03435690328478813	0.6392280459403992	0.8795533180236816	0.08913116157054901	0.6607335209846497	0.9603765606880188	0.798281729221344	0.5707855224609375	0.01756094954907894	0.46469518542289734	0.8981016278266907	0.9536862373352051	0.9811000823974609	0.06331568211317062	0.014934143982827663	0.926585853099823	0.602150559425354	0.5221777558326721
4514.0	0.1371983289718628	0.045580074191093445	0.040725238621234894	0.06318055093288422	0.7631053924560547	0.07037012279033661	0.011202828958630562	0.0245894193649292	0.019921984523534775	0.13173596560955048	0.5713114738464355	0.14529280364513397	0.17631332576274872	0.8146141171455383	0.9422925710678101	0.7174639701843262	0.09674408286809921	0.6338677406311035	0.8670699000358582	0.08087164908647537	0.6368430256843567	0.449203222990036	0.8590415120124817	0.9654101133346558	0.9813263416290283	0.2456645518541336	0.04285682737827301	0.44379350543022156	0.010436671786010265	0.0005216689314693213	0.038017090409994125	0.0037627832498401403	0.7771959900856018	0.3818662762641907	0.37035268545150757	0.2274199277162552	0.9761648178100586	0.7078050374984741	0.8855658769607544	0.023899700492620468	0.830044150352478	0.9769582152366638	0.7822124361991882	0.9344008564949036	0.3871859312057495	0.03291754052042961	0.5492846965789795	0.2543729543685913	0.6749208569526672
4520.0	0.08359356224536896	0.02430824562907219	0.020209649577736855	0.02581407129764557	0.9992296695709229	0.8141887784004211	0.3505769968032837	0.5419278144836426	0.02356012351810932	0.06282305717468262	0.4470467269420624	0.034585971385240555	0.06348218023777008	0.7820525765419006	0.9220843315124512	0.440936416387558	0.06382975727319717	0.2254234105348587	0.6791481375694275	0.3448459208011627	0.773929238319397	0.4309850335121155	0.6251940727233887	0.9077616333961487	0.8160713315010071	0.20356598496437073	0.2992456555366516	0.3506447672843933	0.015741342678666115	0.004805865231901407	0.01361718401312828	0.0020385617390275	0.1231478676199913	0.561585009098053	0.16830824315547943	0.5686619877815247	0.7127304673194885	0.15647779405117035	0.7408109307289124	0.08469059318304062	0.8956954479217529	0.7204272150993347	0.6513732075691223	0.9475359916687012	0.49049296975135803	0.06460843235254288	0.7091596722602844	0.3570004999637604	0.246454656124115
4526.0	0.5788701176643372	0.6985050439834595	0.22149546444416046	0.18061478435993195	0.9991379976272583	0.7990685701370239	0.4893462061882019	0.5283423066139221	0.1859613060951233	0.11765903979539871	0.538787305355072	0.026826627552509308	0.12275053560733795	0.6141423583030701	0.8578123450279236	0.09535625576972961	0.031097162514925003	0.3414137065410614	0.6729873418807983	0.2283143401145935	0.6097154021263123	0.6412485241889954	0.254687637090683	0.8991109728813171	0.8411843180656433	0.045850105583667755	0.0682481974363327	0.7636228799819946	0.012122784741222858	0.004310633055865765	0.13165032863616943	0.054606933146715164	0.26660263538360596	0.22231698036193848	0.16350366175174713	0.8959630131721497	0.8283519744873047	0.5386200547218323	0.881731390953064	0.17566916346549988	0.7599947452545166	0.9533969759941101	0.9162594079971313	0.896388590335846	0.9312757849693298	0.22427405416965485	0.76486736536026	0.19672127068042755	0.5382213592529297
4532.0	0.28790923953056335	0.16280527412891388	0.20312564074993134	0.05949563905596733	0.5932221412658691	0.10956882685422897	0.14072442054748535	0.24538540840148926	0.08279893547296524	0.00888223759829998	0.036661550402641296	0.0046114674769341946	0.026280656456947327	0.1751597821712494	0.36522915959358215	0.0541846863925457	0.06053600087761879	0.010647757910192013	0.04665664583444595	0.03803609684109688	0.10663804411888123	0.13072313368320465	0.08517000079154968	0.8334833979606628	0.9761273264884949	0.35364359617233276	0.2731274664402008	0.36254826188087463	0.052271660417318344	0.008988477289676666	0.027370000258088112	0.11216862499713898	0.17752934992313385	0.029366936534643173	0.6377943754196167	0.8874600529670715	0.6738205552101135	0.16725307703018188	0.6230599880218506	0.4717692732810974	0.8541121482849121	0.2030249685049057	0.2823215425014496	0.1823408603668213	0.924455463886261	0.07201272249221802	0.16388826072216034	0.1619059443473816	0.06147167086601257
4538.0	0.07302211225032806	0.05910491198301315	0.10638938844203949	0.06071610003709793	0.325542151927948	0.06251098215579987	0.09446467459201813	0.11707600951194763	0.03664249926805496	0.003989412449300289	0.013249838724732399	0.0036699227057397366	0.0194382406771183	0.10400237143039703	0.4088726043701172	0.04130356386303902	0.028355134651064873	0.004714105743914843	0.037005599588155746	0.03223862498998642	0.054508864879608154	0.08826802670955658	0.23001429438591003	0.3520486652851105	0.9848777055740356	0.5357024073600769	0.5736339092254639	0.2147596925497055	0.04790002480149269	0.010333213023841381	0.04354177787899971	0.050665482878685	0.0843101218342781	0.013608694076538086	0.862490713596344	0.9812012314796448	0.39021193981170654	0.39861705899238586	0.38654977083206177	0.0630481019616127	0.8116329312324524	0.3720138669013977	0.15097320079803467	0.059074051678180695	0.9869855046272278	0.08555667102336884	0.02546602301299572	0.03473057970404625	0.04159374535083771
4544.0	0.019285932183265686	0.02719525806605816	0.0994972437620163	0.017894411459565163	0.3417440354824066	0.06018885225057602	0.04912653565406799	0.05310725420713425	0.01688864827156067	0.005859919358044863	0.004852503538131714	0.001957958796992898	0.039191167801618576	0.06331019103527069	0.3103410601615906	0.016944212839007378	0.014570105820894241	0.0020505047868937254	0.023711757734417915	0.10959143936634064	0.021113252267241478	0.07641420513391495	0.2463381588459015	0.3540698289871216	0.9785540699958801	0.5199272036552429	0.3950531482696533	0.06301365792751312	0.023569244891405106	0.012813515029847622	0.03546535223722458	0.30057770013809204	0.12251856923103333	0.02007463574409485	0.4394633173942566	0.8744224905967712	0.1470237374305725	0.136854887008667	0.22946421802043915	0.12366733700037003	0.9126744270324707	0.21391496062278748	0.04527648165822029	0.014028061181306839	0.9039516448974609	0.029059769585728645	0.026634816080331802	0.024260763078927994	0.02026037685573101
4550.0	0.011137236841022968	0.05608357861638069	0.14233724772930145	0.007727515418082476	0.32067206501960754	0.08164410293102264	0.06540649384260178	0.06299685686826706	0.007443065755069256	0.006735268980264664	0.005345121491700411	0.0019752983935177326	0.06241016462445259	0.041389789432287216	0.2329331487417221	0.017034081742167473	0.030894486233592033	0.004094102419912815	0.024067223072052002	0.06814774870872498	0.06300900131464005	0.024423398077487946	0.2391623705625534	0.32028013467788696	0.8828191161155701	0.6666153073310852	0.5165979266166687	0.0876949355006218	0.02394242025911808	0.013311212882399559	0.01796700805425644	0.07080749422311783	0.012952957302331924	0.05173962190747261	0.9352136254310608	0.8914544582366943	0.4451143145561218	0.14852434396743774	0.1462385356426239	0.038324035704135895	0.9248899817466736	0.27723050117492676	0.013118010014295578	0.01898067444562912	0.94493567943573	0.04034893587231636	0.012914338149130344	0.010149430483579636	0.9780069589614868
4556.0	0.02549785189330578	0.05021683871746063	0.05126507580280304	0.0059470306150615215	0.2760103940963745	0.07206189632415771	0.037864428013563156	0.05087749660015106	0.007855189964175224	0.00722043402493	0.007805652916431427	0.0018176325829699636	0.02152218110859394	0.05905812978744507	0.15401127934455872	0.009242461062967777	0.017109444364905357	0.002835057443007827	0.04600285738706589	0.07707387953996658	0.014664584770798683	0.0076117850840091705	0.1371096968650818	0.20061466097831726	0.9378194212913513	0.713900089263916	0.7054874300956726	0.10692989826202393	0.023667242377996445	0.013086393475532532	0.02419820800423622	0.3993792235851288	0.09507592022418976	0.2962970435619354	0.9465093016624451	0.9246297478675842	0.476805716753006	0.5992535948753357	0.24782924354076385	0.0355975441634655	0.8143150806427002	0.5979595184326172	0.015707172453403473	0.02342514507472515	0.9908965229988098	0.9166805744171143	0.8511372804641724	0.744059681892395	0.618709146976471
4562.0	0.014589831233024597	0.04999827966094017	0.019767845049500465	0.00570133188739419	0.4855390191078186	0.10665913671255112	0.05575171858072281	0.08158082515001297	0.007510331925004721	0.011735858395695686	0.026479391381144524	0.0010238686809316278	0.015591307543218136	0.0211319662630558	0.08861031383275986	0.007790253963321447	0.019832411780953407	0.0033829452004283667	0.027952071279287338	0.07148585468530655	0.022161142900586128	0.0113291684538126	0.11845182627439499	0.16609258949756622	0.8667138814926147	0.6199513077735901	0.776738166809082	0.07550866156816483	0.018046652898192406	0.01741744764149189	0.02762935496866703	0.6645877361297607	0.20384274423122406	0.12457001209259033	0.8619624376296997	0.9370713233947754	0.7375528216362	0.20458905398845673	0.36363542079925537	0.15855355560779572	0.9464209675788879	0.9963269829750061	0.6551768183708191	0.43472254276275635	0.9093793630599976	0.4434439539909363	0.8752443790435791	0.8020896315574646	0.8213438987731934
4568.0	0.009759458713233471	0.0752001479268074	0.022584473714232445	0.004092737566679716	0.586498498916626	0.13136298954486847	0.06790982931852341	0.1666356325149536	0.009870492853224277	0.007593386806547642	0.03167523071169853	0.0006386808236129582	0.009994410909712315	0.016658078879117966	0.06328582018613815	0.009346326813101768	0.01707938313484192	0.00450544897466898	0.037497419863939285	0.10906703025102615	0.015168669633567333	0.006242637988179922	0.15817910432815552	0.2396443486213684	0.7040877938270569	0.6887024641036987	0.8656793832778931	0.09928368777036667	0.01585846208035946	0.016900567337870598	0.020358914509415627	0.4897567927837372	0.06305070221424103	0.46877533197402954	0.9896677732467651	0.9496011137962341	0.9924980998039246	0.9683349132537842	0.9208550453186035	0.9513909220695496	0.9964187145233154	0.9770927429199219	0.4095991849899292	0.5478231906890869	0.9260240197181702	0.7656130194664001	0.23500169813632965	0.6447287797927856	0.7011593580245972
4574.0	0.009655107744038105	0.04014823958277702	0.016628384590148926	0.006975620053708553	0.7717432379722595	0.20671086013317108	0.03708354011178017	0.056645363569259644	0.010029058903455734	0.01894284412264824	0.0620427206158638	0.001058221678249538	0.014792174100875854	0.02945404127240181	0.022508615627884865	0.01873764395713806	0.009478382766246796	0.0037706384900957346	0.023531442508101463	0.06311247497797012	0.007367220241576433	0.009808159433305264	0.21775642037391663	0.688493549823761	0.9564568996429443	0.7364009618759155	0.7945826649665833	0.11229130625724792	0.008974514901638031	0.012914089486002922	0.018646232783794403	0.6899259090423584	0.9939928650856018	0.9814295172691345	0.9921020865440369	0.9986709356307983	0.9995964169502258	0.9982013702392578	0.9097245335578918	0.0658770278096199	0.6406186819076538	0.9981684684753418	0.18041649460792542	0.3530721068382263	0.9700201153755188	0.4304876923561096	0.27558425068855286	0.27232682704925537	0.5214628577232361
4580.0	0.012449159286916256	0.052339401096105576	0.007067378144711256	0.004160068463534117	0.7128623127937317	0.19269515573978424	0.018344350159168243	0.040266696363687515	0.005032163113355637	0.022421030327677727	0.023139091208577156	0.0005692821578122675	0.009612420573830605	0.009144390933215618	0.012191799469292164	0.022394055500626564	0.015402509830892086	0.008740206249058247	0.01944698765873909	0.025747541338205338	0.011278403922915459	0.004011834505945444	0.08648676425218582	0.311286985874176	0.8784714937210083	0.5725955367088318	0.8963854312896729	0.03248615562915802	0.04265979677438736	0.044299233704805374	0.47165894508361816	0.8722889423370361	0.9901580214500427	0.9179784059524536	0.9246087074279785	0.9962156414985657	0.9994156360626221	0.9796240329742432	0.6170767545700073	0.764800488948822	0.9932110905647278	0.9403776526451111	0.25968408584594727	0.6768764853477478	0.5112546682357788	0.13479454815387726	0.09668976068496704	0.2937373220920563	0.36916112899780273
4586.0	0.0370163731276989	0.03285776823759079	0.0022762767039239407	0.002112593036144972	0.6159793138504028	0.31819450855255127	0.01374537032097578	0.03230756148695946	0.003982463385909796	0.016581859439611435	0.02396789938211441	0.000598088197875768	0.001545581966638565	0.03617379069328308	0.047539010643959045	0.03038446605205536	0.04196087643504143	0.004440821707248688	0.01812722347676754	0.05933712050318718	0.01767588220536709	0.006283783353865147	0.06512768566608429	0.2681369185447693	0.9589061737060547	0.8515686988830566	0.7474745512008667	0.19702300429344177	0.1497734636068344	0.08509629219770432	0.5786493420600891	0.22220708429813385	0.9205971360206604	0.9663981795310974	0.9325281977653503	0.9960034489631653	0.9980515241622925	0.9252041578292847	0.1731213480234146	0.8933197855949402	0.9973475933074951	0.9134873151779175	0.15018585324287415	0.1882065236568451	0.9196048378944397	0.8478701710700989	0.1024397760629654	0.046067528426647186	0.13382701575756073
4592.0	0.05753295123577118	0.0234224833548069	0.0007832428673282266	0.004179426934570074	0.7900328040122986	0.20955932140350342	0.008203514851629734	0.01331495214253664	0.008908146061003208	0.01904956065118313	0.05747221037745476	0.0018246484687551856	0.0016157020581886172	0.02588130161166191	0.030024483799934387	0.02323109284043312	0.011621496640145779	0.0016272113425657153	0.007807455491274595	0.04283284768462181	0.3933866024017334	0.8147999048233032	0.9000596404075623	0.9803609251976013	0.9696360230445862	0.8087280988693237	0.2959778904914856	0.2611507773399353	0.10484044253826141	0.15557684004306793	0.9113813042640686	0.6384425759315491	0.9581332802772522	0.9067520499229431	0.6253952383995056	0.9952066540718079	0.9939593076705933	0.7841612696647644	0.0956697165966034	0.12691624462604523	0.9543560147285461	0.94241863489151	0.07106365263462067	0.02162107080221176	0.5389316082000732	0.26401254534721375	0.056989774107933044	0.024944579228758812	0.2519657611846924
4598.0	0.027086511254310608	0.012340829707682133	0.0011466383002698421	0.003607736900448799	0.6847060918807983	0.08981986343860626	0.013359357602894306	0.006162070203572512	0.008512015454471111	0.022922050207853317	0.03823436051607132	0.002351986011490226	0.0014620173024013638	0.007517095189541578	0.017274821177124977	0.01919824816286564	0.3998255133628845	0.8473922610282898	0.9394398331642151	0.6497756242752075	0.26612818241119385	0.7239133715629578	0.9468234777450562	0.9748544692993164	0.9847474694252014	0.7389790415763855	0.5892207026481628	0.4873846769332886	0.1328226774930954	0.01966635137796402	0.5294412970542908	0.7411048412322998	0.9890004396438599	0.8060392737388611	0.3695674538612366	0.9967735409736633	0.9778319597244263	0.42187827825546265	0.013396075926721096	0.8892678618431091	0.9983882904052734	0.14707283675670624	0.03071335144340992	0.06169750168919563	0.774995744228363	0.6385893821716309	0.06724222749471664	0.27789682149887085	0.2627996504306793
4604.0	0.0236553642898798	0.008131020702421665	0.0009056453709490597	0.004157887771725655	0.5832716226577759	0.056310489773750305	0.011917166411876678	0.004630544222891331	0.004276480060070753	0.004211079329252243	0.022882472723722458	0.0019468414830043912	0.04864577576518059	0.7676181793212891	0.16016066074371338	0.5978233218193054	0.13552124798297882	0.5751069784164429	0.9766215682029724	0.6475095748901367	0.27305784821510315	0.4685545265674591	0.8994624614715576	0.8395484685897827	0.8159154057502747	0.8855752348899841	0.33568069338798523	0.2744445204734802	0.029850292950868607	0.12427691370248795	0.7441904544830322	0.05883324518799782	0.9541454315185547	0.7415043711662292	0.886946439743042	0.9999134540557861	0.9531205892562866	0.5269798040390015	0.25818932056427	0.21467742323875427	0.803473949432373	0.5905155539512634	0.05921909213066101	0.015106836333870888	0.837045431137085	0.9353694319725037	0.17612828314304352	0.22368204593658447	0.05245693027973175
4610.0	0.027776161208748817	0.005006729159504175	0.0006974625284783542	0.004556518048048019	0.2231004387140274	0.016333293169736862	0.0017884753178805113	0.0028654385823756456	0.9347684383392334	0.8018735647201538	0.762465238571167	0.05781644210219383	0.04235741123557091	0.6726551055908203	0.3312491774559021	0.8995905518531799	0.18462878465652466	0.5116549134254456	0.9003514051437378	0.6257325410842896	0.5864750146865845	0.38619157671928406	0.7054962515830994	0.5761757493019104	0.7563741207122803	0.8377705216407776	0.130907341837883	0.0429270900785923	0.015745097771286964	0.04856877401471138	0.4668591618537903	0.4974592924118042	0.5281628966331482	0.29652076959609985	0.1658739596605301	0.9981043338775635	0.7502257823944092	0.4393571615219116	0.25595328211784363	0.6223098039627075	0.744375467300415	0.4719327986240387	0.024333573877811432	0.011666313745081425	0.7615911364555359	0.5268665552139282	0.27365079522132874	0.6130346059799194	0.22897301614284515
4616.0	0.06772477179765701	0.01163441315293312	0.002342844847589731	0.010231156833469868	0.9999295473098755	0.2706814706325531	0.7157320976257324	0.9202127456665039	0.9056938290596008	0.8439019322395325	0.44613510370254517	0.06888251006603241	0.08724934607744217	0.8841578960418701	0.4169858396053314	0.920569121837616	0.1756851226091385	0.26156654953956604	0.9741312861442566	0.6014731526374817	0.09771880507469177	0.16066575050354004	0.5346158742904663	0.1271839737892151	0.2223677784204483	0.23057211935520172	0.00904024951159954	0.008716071024537086	0.010644945316016674	0.03440024331212044	0.008809209801256657	0.025922037661075592	0.5330166816711426	0.5907844305038452	0.7930423021316528	0.9632910490036011	0.41972798109054565	0.019806023687124252	0.010175539180636406	0.860461950302124	0.787946879863739	0.23250211775302887	0.33287492394447327	0.03542933985590935	0.674099326133728	0.820364236831665	0.18702168762683868	0.4780861735343933	0.3048529624938965
4622.0	0.3939340114593506	0.358943909406662	0.0009547966765239835	0.0034463920164853334	0.9999594688415527	0.40801575779914856	0.7225981950759888	0.8926493525505066	0.5275425910949707	0.3662891983985901	0.36738285422325134	0.039710883051157	0.11769739538431168	0.18704478442668915	0.7442320585250854	0.9432364106178284	0.04443744197487831	0.2569887638092041	0.9806622266769409	0.5778432488441467	0.3642235994338989	0.13896223902702332	0.424731969833374	0.06043340265750885	0.02267630025744438	0.1561289131641388	0.006347054149955511	0.0014310748083516955	0.009466225281357765	0.031821928918361664	0.1054442822933197	0.002448245184496045	0.5451470017433167	0.317880243062973	0.1261054128408432	0.9994494318962097	0.7195596694946289	0.5405109524726868	0.0033077753614634275	0.03482547029852867	0.04314441606402397	0.6179574131965637	0.20299139618873596	0.22950008511543274	0.8656587600708008	0.7473323345184326	0.29738783836364746	0.29273566603660583	0.0959792286157608
4628.0	0.3948952257633209	0.6827040314674377	0.0354965515434742	0.035599254071712494	0.9934862852096558	0.31293314695358276	0.5593923330307007	0.5552071332931519	0.3632243573665619	0.4237750172615051	0.19828885793685913	0.0786532312631607	0.1627039909362793	0.1903054118156433	0.795981764793396	0.9459396600723267	0.0653403252363205	0.1354614794254303	0.9279024004936218	0.4291369616985321	0.058620791882276535	0.05068705230951309	0.02928335778415203	0.00796170812100172	0.00244347145780921	0.029673082754015923	0.0018987924559041858	0.0008697128505446017	0.025977062061429024	0.030799269676208496	0.06510583311319351	0.009333333000540733	0.0856388732790947	0.08082044124603271	0.0027612755075097084	0.06786217540502548	0.022996122017502785	0.01642709970474243	0.002261781133711338	0.025082897394895554	0.10108304023742676	0.4977864623069763	0.12644906342029572	0.31469565629959106	0.775381326675415	0.028224581852555275	0.020813671872019768	0.09166280180215836	0.044837962836027145
4634.0	0.4226050078868866	0.42750728130340576	0.01907707378268242	0.05676146596670151	0.9756962656974792	0.48269519209861755	0.6326391696929932	0.4173327088356018	0.24832922220230103	0.33669835329055786	0.2953719198703766	0.14569319784641266	0.47670823335647583	0.17864775657653809	0.8920781016349792	0.8624103665351868	0.05656351521611214	0.1284419596195221	0.8852729797363281	0.6064577102661133	0.049054428935050964	0.08033310621976852	0.01084544975310564	0.002290742937475443	0.0016305565368384123	0.005758001934736967	0.000994888599961996	0.000823652429971844	0.0080043263733387	0.015319209545850754	0.014554005116224289	0.0007480646600015461	0.05159809812903404	0.007967808283865452	0.003611698281019926	0.022933710366487503	0.017344867810606956	0.006277893669903278	0.009875583462417126	0.20756648480892181	0.3021319508552551	0.37806394696235657	0.04589986056089401	0.031216314062476158	0.1295705884695053	0.26028305292129517	0.01413529273122549	0.08194030821323395	0.08319760113954544
4640.0	0.20814727246761322	0.3468865752220154	0.024364130571484566	0.07657486945390701	0.9482111930847168	0.5659255981445312	0.5783990621566772	0.4446027874946594	0.09843182563781738	0.10942850261926651	0.6086121201515198	0.06409955024719238	0.08672968298196793	0.10476144403219223	0.8538472652435303	0.6792598962783813	0.04874153062701225	0.18383458256721497	0.9116695523262024	0.554119884967804	0.13045260310173035	0.0792730525135994	0.006859540473669767	0.002654861891642213	0.0008437083452008665	0.0006007058545947075	0.0001935697946464643	0.0002737357863225043	0.011446038261055946	0.01406757440418005	0.011824765242636204	0.0012052130186930299	0.1072651743888855	0.018795454874634743	0.00275453575886786	0.054698873311281204	0.007651284337043762	0.014807622879743576	0.0005508976755663753	0.004937120713293552	0.013180839829146862	0.5369943380355835	0.12759999930858612	0.18416644632816315	0.041217949241399765	0.00787658803164959	0.005642191506922245	0.07403408735990524	0.0704224556684494
4646.0	0.1022382602095604	0.23526598513126373	0.011190317571163177	0.12684191763401031	0.9470239877700806	0.45609819889068604	0.23321126401424408	0.21478261053562164	0.06923682987689972	0.14057588577270508	0.4539884328842163	0.025274822488427162	0.060109518468379974	0.11805930733680725	0.8906959891319275	0.6592040061950684	0.02069566771388054	0.1189287006855011	0.9686607718467712	0.6026735901832581	0.15781337022781372	0.28602826595306396	0.018092112615704536	0.0018638231558725238	0.0010047302348539233	0.0013509412528946996	0.0005888138548471034	0.0013384133344516158	0.004585833754390478	0.016775893047451973	0.045833002775907516	0.001076028565876186	0.11142732948064804	0.0074372137896716595	0.0024793583434075117	0.06259994953870773	0.010645868256688118	0.0019531771540641785	0.003080924041569233	0.002863240195438266	0.020408587530255318	0.14025276899337769	0.026286795735359192	0.1972089260816574	0.004467334598302841	0.000977790099568665	0.0023314186837524176	0.13942159712314606	0.15432995557785034
4652.0	0.03927779942750931	0.12359299510717392	0.011776677332818508	0.0851733535528183	0.9358469247817993	0.34214216470718384	0.24879911541938782	0.2188962996006012	0.04096086323261261	0.07546792924404144	0.32507842779159546	0.03906373679637909	0.07457176595926285	0.044806793332099915	0.7707359194755554	0.3543141186237335	0.02642609365284443	0.08062870055437088	0.8829042911529541	0.4239722192287445	0.16925419867038727	0.32718172669410706	0.01875450275838375	0.0065346043556928635	0.0014781710924580693	0.0007610323955304921	0.0004816387081518769	0.0012464509345591068	0.001942893723025918	0.002682921476662159	0.0038614701479673386	0.0020358767360448837	0.1151365116238594	0.002768151229247451	0.004543958697468042	0.019092049449682236	0.005580930970609188	0.004877891391515732	0.0002580226573627442	0.015038624405860901	0.10673744976520538	0.10127990692853928	0.003793579526245594	0.008866941556334496	0.17257046699523926	0.06640925258398056	0.7121686935424805	0.6569840908050537	0.2916077971458435
4658.0	0.03684389963746071	0.07229068875312805	0.002210428239777684	0.06262852996587753	0.8749074339866638	0.07195261120796204	0.16435758769512177	0.1644311398267746	0.031168945133686066	0.04435824230313301	0.38362380862236023	0.018556812778115273	0.014058840461075306	0.026475951075553894	0.5765530467033386	0.0901600569486618	0.01074939128011465	0.026035593822598457	0.7573744058609009	0.20959897339344025	0.2368113100528717	0.13949374854564667	0.016154585406184196	0.0037844902835786343	0.006254166830331087	0.003679713001474738	0.0015838600229471922	0.001701712841168046	0.0050425403751432896	0.022945823147892952	0.011345063336193562	0.002778437454253435	0.06153799220919609	0.026968523859977722	0.01845027320086956	0.37888583540916443	0.013093637302517891	0.0066814543679356575	0.00041961230454035103	0.005853377748280764	0.48850056529045105	0.3657369613647461	0.03243428096175194	0.01701146736741066	0.036769721657037735	0.04006509110331535	0.8463212251663208	0.8324376940727234	0.2918826639652252
4664.0	0.041075415909290314	0.01983226090669632	0.001091312151402235	0.04768632352352142	0.9526944756507874	0.051729653030633926	0.055960603058338165	0.0934901013970375	0.023682579398155212	0.01746240258216858	0.06616472452878952	0.016281966120004654	0.027364157140254974	0.012265734374523163	0.7685891389846802	0.12805567681789398	0.007249354384839535	0.017561696469783783	0.6950298547744751	0.13402308523654938	0.07555961608886719	0.11500664800405502	0.016929524019360542	0.0033918831031769514	0.0037256889045238495	0.0012367124436423182	0.0008715150761418045	0.0025294071529060602	0.002818817039951682	0.014646115712821484	0.010959467850625515	0.0006744125275872648	0.024564657360315323	0.014331399463117123	0.021355701610445976	0.1459600180387497	0.5525600910186768	0.47647204995155334	0.0024954478722065687	0.06812161207199097	0.5874069929122925	0.4665646553039551	0.10284213721752167	0.0325084812939167	0.007780374493449926	0.020281044766306877	0.7117156386375427	0.74884432554245	0.7270865440368652
4670.0	0.036754705011844635	0.016131751239299774	0.0032155977096408606	0.04568178206682205	0.9328246116638184	0.027223965153098106	0.04882432520389557	0.08286303281784058	0.014687801711261272	0.006710730958729982	0.040853485465049744	0.009634534828364849	0.009147990494966507	0.025675365701317787	0.6924806237220764	0.032785408198833466	0.003803507424890995	0.03288819640874863	0.4470979869365692	0.18951576948165894	0.17216786742210388	0.060100007802248	0.007197029888629913	0.0014754243893548846	0.0022424969356507063	0.001069334102794528	0.0009407533798366785	0.003494558623060584	0.001951877842657268	0.015479540452361107	0.004396965727210045	0.0024825006257742643	0.6929698586463928	0.5379757881164551	0.3452146351337433	0.9766390919685364	0.49915358424186707	0.5141351222991943	0.013107644394040108	0.271994948387146	0.7126586437225342	0.24786730110645294	0.04015784338116646	0.01880766451358795	0.16874068975448608	0.1856740415096283	0.9858624339103699	0.9073903560638428	0.7301410436630249
4676.0	0.021155331283807755	0.007152880076318979	0.009656189009547234	0.02470248006284237	0.789699912071228	0.021770954132080078	0.019355563446879387	0.051907382905483246	0.013832769356667995	0.0025033820420503616	0.05339013785123825	0.003872612491250038	0.0030256249010562897	0.03228968381881714	0.4115491807460785	0.017389997839927673	0.0008968457113951445	0.025536565110087395	0.5435575246810913	0.16242334246635437	0.10215968638658524	0.018313854932785034	0.0036539428401738405	0.00043926553917117417	0.0009407627512700856	0.0012917681597173214	0.0008127769688144326	0.002141983015462756	0.01694602333009243	0.03954675421118736	0.5147641897201538	0.044798944145441055	0.5892875790596008	0.68291175365448	0.4178778827190399	0.9924986958503723	0.6945359706878662	0.48543691635131836	0.027593687176704407	0.24577540159225464	0.7233710289001465	0.23627819120883942	0.04255843535065651	0.008512663654983044	0.030807992443442345	0.07584203034639359	0.914241373538971	0.9058462977409363	0.8758763670921326
4682.0	0.009240906685590744	0.004827966447919607	0.010479048825800419	0.01906995289027691	0.6268062591552734	0.01860027015209198	0.0037082212511450052	0.02066328004002571	0.012413568794727325	0.0027962042950093746	0.027554919943213463	0.00550856813788414	0.0063011422753334045	0.005642400588840246	0.25080662965774536	0.022932713851332664	0.0017455160850659013	0.01769060268998146	0.5086451768875122	0.2521723210811615	0.04056379944086075	0.004972313996404409	0.005576166789978743	0.0010641453554853797	0.1016036793589592	0.0756746381521225	0.0030302396044135094	0.3666945993900299	0.022715093567967415	0.07798245549201965	0.3067541718482971	0.03436458855867386	0.7075338363647461	0.5106199383735657	0.7309452891349792	0.9902166128158569	0.19276633858680725	0.1770917922258377	0.008363359607756138	0.008679460734128952	0.604523777961731	0.3255618214607239	0.0509868748486042	0.04569554701447487	0.15926045179367065	0.17021724581718445	0.979505181312561	0.8022822737693787	0.8655896186828613
4688.0	0.011630329303443432	0.0038167957682162523	0.00930811744183302	0.00876828096807003	0.5091969966888428	0.009758536703884602	0.004256934858858585	0.013128972612321377	0.0038879539351910353	0.0018895736429840326	0.02915193699300289	0.0020646140910685062	0.004313718993216753	0.02148524858057499	0.1327325850725174	0.0051819439977407455	0.0009253954631276429	0.007020559161901474	0.23526377975940704	0.14026403427124023	0.9459956884384155	0.7637638449668884	0.761587381362915	0.8946764469146729	0.037647295743227005	0.0036056390963494778	0.00043224255205132067	0.06262356042861938	0.01972460001707077	0.05462159961462021	0.5295552611351013	0.05494919791817665	0.12332987040281296	0.6978164911270142	0.40487346053123474	0.8712401986122131	0.384414941072464	0.07344945520162582	0.007132316939532757	0.19358468055725098	0.8117985725402832	0.8132461309432983	0.17343124747276306	0.013484212569892406	0.23798969388008118	0.1410590261220932	0.980005145072937	0.9500432014465332	0.9325393438339233
4694.0	0.0076199728064239025	0.0040093413554131985	0.004484295845031738	0.01206279918551445	0.7694567441940308	0.012116961181163788	0.006745548918843269	0.009197735227644444	0.004531698301434517	0.0032106207218021154	0.023086724802851677	0.0031301232520490885	0.003922998905181885	0.008161419071257114	0.3350274860858917	0.011293908581137657	0.8333258628845215	0.9894331097602844	0.9993595480918884	0.9845359921455383	0.976239800453186	0.34540092945098877	0.7145982980728149	0.9167928695678711	0.03448844701051712	0.16132143139839172	0.013580904342234135	0.25481125712394714	0.027367930859327316	0.07839993387460709	0.3734120726585388	0.07711934298276901	0.10643520951271057	0.5369649529457092	0.35799145698547363	0.8037801384925842	0.3334175646305084	0.014375247061252594	0.0028823604807257652	0.011486764065921307	0.1887114942073822	0.8386162519454956	0.06896882504224777	0.004332137759774923	0.22479230165481567	0.0565863735973835	0.7467750906944275	0.8785256147384644	0.7614923119544983
4700.0	0.004117288161069155	0.002372304443269968	0.0024673454463481903	0.009338577277958393	0.6304053664207458	0.03919946029782295	0.005430369637906551	0.007482043467462063	0.0026196585968136787	0.001760393613949418	0.011966457590460777	0.0033051571808755398	0.9996076226234436	0.9001936912536621	0.9969953298568726	0.9500307440757751	0.8729191422462463	0.9789980053901672	0.990408182144165	0.96681809425354	0.9636980295181274	0.3035689890384674	0.6829960346221924	0.5374680757522583	0.018039967864751816	0.0425204299390316	0.04674609750509262	0.06265465915203094	0.012851472944021225	0.25533121824264526	0.5396768450737	0.062204185873270035	0.07003466784954071	0.18348059058189392	0.01783195324242115	0.9109368324279785	0.018584750592708588	0.028226342052221298	0.0060976832173764706	0.04099724814295769	0.8869121074676514	0.8822771310806274	0.0067176539450883865	0.04727240651845932	0.44738876819610596	0.18821825087070465	0.9597373008728027	0.7792364358901978	0.5095464587211609
4706.0	0.002970097353681922	0.001955305226147175	0.0030185505747795105	0.008349324576556683	0.510697066783905	0.03623570501804352	0.003305003745481372	0.0040945028886199	0.831605851650238	0.479030966758728	0.9045173525810242	0.987385630607605	0.9974836707115173	0.8438078761100769	0.9957504272460938	0.926010012626648	0.6589204668998718	0.9585862159729004	0.9973846077919006	0.9663718342781067	0.9415098428726196	0.457221657037735	0.6816568374633789	0.9304324984550476	0.01848657801747322	0.17977620661258698	0.10473301261663437	0.036386989057064056	0.011890626512467861	0.07171845436096191	0.44012871384620667	0.10254476219415665	0.05857593193650246	0.2137797623872757	0.033935267478227615	0.1299276351928711	0.035983577370643616	0.008368149399757385	0.040975309908390045	0.008935429155826569	0.3794579803943634	0.3475746512413025	0.005280517041683197	0.003318091621622443	0.06863147765398026	0.04957148805260658	0.7845065593719482	0.6540863513946533	0.46492642164230347
4712.0	0.0025987715926021338	0.004415817558765411	0.00300941476598382	0.02033327892422676	0.9999594688415527	0.8006754517555237	0.5568023920059204	0.979031503200531	0.8528397679328918	0.6262901425361633	0.6581966280937195	0.9928193688392639	0.9998607635498047	0.9544634819030762	0.9993271827697754	0.8733900189399719	0.3715530037879944	0.8781173229217529	0.9896180033683777	0.9129854440689087	0.9500974416732788	0.422707736492157	0.5916563868522644	0.8613446354866028	0.013231422752141953	0.11553017795085907	0.03916241228580475	0.09829998016357422	0.1708381175994873	0.1193571537733078	0.09986253827810287	0.02841564640402794	0.02484099380671978	0.21475735306739807	0.010995127260684967	0.0921604260802269	0.01797778159379959	0.011427928693592548	0.012442381121218204	0.0018557353178039193	0.004829511046409607	0.39335793256759644	0.0017375231254845858	0.0063606854528188705	0.012417293153703213	0.0029410053975880146	0.6816628575325012	0.3788447380065918	0.0713970810174942
4718.0	0.9184074401855469	0.10228072106838226	0.02948957309126854	0.5593937039375305	0.999906063079834	0.6349315047264099	0.7152072191238403	0.944281816482544	0.8295544981956482	0.8063841462135315	0.8625087141990662	0.899290144443512	0.9978138208389282	0.7915151119232178	0.9975816011428833	0.8593406081199646	0.52401202917099	0.9004765152931213	0.980809211730957	0.9126357436180115	0.5792638063430786	0.45046430826187134	0.31789514422416687	0.7884699702262878	0.012974781915545464	0.06068120896816254	0.02497994154691696	0.04604097828269005	0.04241672530770302	0.05367206037044525	0.024440130218863487	0.028458712622523308	0.028369251638650894	0.021189749240875244	0.030776243656873703	0.04282018914818764	0.005448866169899702	0.01005027536302805	0.022091161459684372	0.024066690355539322	0.2783203125	0.4426432251930237	0.000967714935541153	0.08657052367925644	0.22172187268733978	0.006437234114855528	0.2919016182422638	0.24032865464687347	0.2010774463415146
4724.0	0.5159184336662292	0.4534306526184082	0.055203963071107864	0.7388157248497009	0.9409946799278259	0.3128437399864197	0.5927234888076782	0.7904559373855591	0.3804953694343567	0.727855920791626	0.7625530958175659	0.8168811202049255	0.9610700011253357	0.9091680645942688	0.9772931933403015	0.8355584144592285	0.4446875751018524	0.5271247625350952	0.8840296864509583	0.5487197637557983	0.3894805908203125	0.18065430223941803	0.43535754084587097	0.5445024967193604	0.014614885672926903	0.02825283817946911	0.011181741021573544	0.0344877652823925	0.06085647642612457	0.20122107863426208	0.08616805076599121	0.035789310932159424	0.006884878966957331	0.015719370916485786	0.005523693282157183	0.012491293251514435	0.004818532150238752	0.0023909423034638166	0.01084149070084095	0.004378606099635363	0.008722797967493534	0.03505285829305649	0.002589143579825759	0.10095905512571335	0.038656968623399734	0.00189778336789459	0.13867422938346863	0.22803989052772522	0.161919504404068
4730.0	0.3997853398323059	0.18913711607456207	0.03333323076367378	0.5080268979072571	0.8863691091537476	0.42466098070144653	0.6839446425437927	0.6706063151359558	0.355230450630188	0.7309521436691284	0.4458964169025421	0.8013073205947876	0.8703712224960327	0.569953441619873	0.8900641202926636	0.6458088159561157	0.257512629032135	0.6779512166976929	0.33659419417381287	0.24466994404792786	0.1105373352766037	0.11143317818641663	0.778286874294281	0.6347212195396423	0.025267379358410835	0.02288498915731907	0.00976565945893526	0.06228955462574959	0.11905540525913239	0.20049549639225006	0.038821298629045486	0.10533881187438965	0.01830872893333435	0.015157945454120636	0.0016064719529822469	0.004183662123978138	0.0029846630059182644	0.003087584860622883	0.005089671816676855	0.006453711073845625	0.023281371220946312	0.043217506259679794	0.009172903373837471	0.12990830838680267	0.024546243250370026	0.0015695123001933098	0.03403552621603012	0.09133799374103546	0.07715754956007004
4736.0	0.503454864025116	0.10065627843141556	0.03276830539107323	0.47533681988716125	0.7898509502410889	0.2558819651603699	0.5322326421737671	0.6390261650085449	0.25214844942092896	0.5635865330696106	0.6038745641708374	0.7220644950866699	0.8316081762313843	0.7254899144172668	0.4893672466278076	0.16569380462169647	0.03811736777424812	0.35052794218063354	0.7672221064567566	0.6910854578018188	0.026827190071344376	0.10699537396430969	0.5849526524543762	0.5516002774238586	0.009669996798038483	0.012447524815797806	0.007137032691389322	0.05425289645791054	0.2434387356042862	0.04749900847673416	0.00651868712157011	0.020600859075784683	0.03298094496130943	0.02918243780732155	0.0014172676019370556	0.0014875754714012146	0.004083942621946335	0.0036657522432506084	0.010875956155359745	0.004999629687517881	0.010365592315793037	0.0812239795923233	0.010287417098879814	0.008963499218225479	0.01600312441587448	0.001757898135110736	0.03880978748202324	0.08877253532409668	0.08527359366416931
4742.0	0.20609624683856964	0.09724223613739014	0.022753003984689713	0.3544139564037323	0.9302374720573425	0.11010582000017166	0.34724271297454834	0.738344132900238	0.6172058582305908	0.6833046078681946	0.642192006111145	0.5265985131263733	0.8290307521820068	0.5143694281578064	0.688967227935791	0.3891371190547943	0.026088804006576538	0.27059704065322876	0.20393730700016022	0.2964194416999817	0.03226696699857712	0.10838118195533752	0.6518447399139404	0.3063657283782959	0.004086549859493971	0.005749886855483055	0.008645322173833847	0.04032428562641144	0.13577373325824738	0.028223784640431404	0.006400960963219404	0.029482606798410416	0.05902279168367386	0.042079269886016846	0.0005033221677877009	0.0024747091811150312	0.0020729408133774996	0.0026580453850328922	0.00899622030556202	0.003436196129769087	0.006420915946364403	0.027879713103175163	0.025813722983002663	0.01392363291233778	0.009302590973675251	0.0008969012415036559	0.08227049559354782	0.0534256286919117	0.8425416946411133
4748.0	0.0662066712975502	0.04331935569643974	0.02171049825847149	0.08863195776939392	0.8269017934799194	0.09624520689249039	0.3792308568954468	0.5055768489837646	0.422903835773468	0.33606815338134766	0.36040475964546204	0.13134647905826569	0.5758176445960999	0.4451241195201874	0.41181880235671997	0.11717480421066284	0.01377057284116745	0.10248716175556183	0.1416717916727066	0.2273377627134323	0.018861209973692894	0.08316127955913544	0.2812001407146454	0.15615250170230865	0.009304424747824669	0.006513023283332586	0.003442460438236594	0.01810794323682785	0.046577610075473785	0.010210413485765457	0.0057589029893279076	0.06148415803909302	0.052508313208818436	0.024721788242459297	0.0003732342447619885	0.0004073666350450367	0.0012873674277216196	0.0017863679677248001	0.00880590919405222	0.0068045854568481445	0.005971705075353384	0.0496833361685276	0.4600544273853302	0.012731622904539108	0.852245032787323	0.40142109990119934	0.9794171452522278	0.9656155109405518	0.9371197819709778
4754.0	0.03291183337569237	0.016647865995764732	0.012873705476522446	0.034018903970718384	0.829203724861145	0.09060967713594437	0.2871641218662262	0.41668111085891724	0.16681182384490967	0.32816052436828613	0.3751680552959442	0.11003808677196503	0.540174126625061	0.3073110580444336	0.31387031078338623	0.1362244337797165	0.00894606951624155	0.10093706846237183	0.19720996916294098	0.2040121704339981	0.007420944049954414	0.03320459648966789	0.15869905054569244	0.2558836340904236	0.009287957102060318	0.007849975489079952	0.002392397727817297	0.007649992126971483	0.02654697187244892	0.007664975244551897	0.0027037723921239376	0.024866674095392227	0.03501484915614128	0.005999419372528791	0.000289364397758618	0.0002581609587650746	0.001162711065262556	0.005012029316276312	0.015718964859843254	0.006704574450850487	0.8852084279060364	0.9831672310829163	0.7682997584342957	0.5489692687988281	0.8577751517295837	0.39014294743537903	0.9334221482276917	0.9796120524406433	0.9786952137947083
4760.0	0.018597999587655067	0.06268061697483063	0.012312975712120533	0.05366856977343559	0.9159654974937439	0.09549371898174286	0.13753235340118408	0.28390148282051086	0.18291831016540527	0.2533092200756073	0.18094530701637268	0.0287801343947649	0.31690487265586853	0.15567754209041595	0.22252625226974487	0.052589595317840576	0.001545505365356803	0.05222124978899956	0.09619411081075668	0.04374418780207634	0.0032498829532414675	0.018443087115883827	0.09021878242492676	0.09601995348930359	0.010316022671759129	0.01180291548371315	0.006094955839216709	0.005084738600999117	0.015409908257424831	0.004349944647401571	0.0015098010189831257	0.029645368456840515	0.021180886775255203	0.010536479763686657	0.0012994371354579926	0.00019516547035891563	0.02170744724571705	0.04455849900841713	0.0670696422457695	0.0508539117872715	0.8629913330078125	0.9209938049316406	0.9135305881500244	0.3224318027496338	0.7241588234901428	0.16510748863220215	0.8460242748260498	0.909734308719635	0.9496579766273499
4766.0	0.03128112480044365	0.019845031201839447	0.009288614615797997	0.04066724330186844	0.7286862134933472	0.051845889538526535	0.0881703719496727	0.11443639546632767	0.09509840607643127	0.2805999517440796	0.10450391471385956	0.013209805823862553	0.2975372076034546	0.05550803616642952	0.07386505603790283	0.02619129978120327	0.0026125044096261263	0.026757631450891495	0.1506081372499466	0.015158522874116898	0.0007436120649799705	0.003963813651353121	0.029663506895303726	0.036916714161634445	0.006534731015563011	0.005696646403521299	0.005334196146577597	0.0035297188442200422	0.009263907559216022	0.004574889782816172	0.0019513865699991584	0.006039983127266169	0.9242081046104431	0.8390694856643677	0.14519396424293518	0.0925210490822792	0.05118512362241745	0.013951537199318409	0.34976884722709656	0.04448924958705902	0.9442307949066162	0.9857928156852722	0.9058445692062378	0.3259596526622772	0.36555472016334534	0.48701632022857666	0.9669479727745056	0.9255562424659729	0.9891665577888489
4772.0	0.019139885902404785	0.021034536883234978	0.007676546461880207	0.02691517397761345	0.5724791288375854	0.04085365682840347	0.08154015988111496	0.04436458647251129	0.029821397736668587	0.14810694754123688	0.048329953104257584	0.0077683026902377605	0.3050549328327179	0.015348224900662899	0.006232020910829306	0.013555663637816906	0.0038578512612730265	0.005464913323521614	0.0794191062450409	0.0054763625375926495	0.00034664597478695214	0.0020113650243729353	0.016422823071479797	0.006729481741786003	0.0036777241621166468	0.012722720392048359	0.006099741440266371	0.004225600510835648	0.3118235468864441	0.021057721227407455	0.48877426981925964	0.9029561281204224	0.8615996241569519	0.9547268152236938	0.07186659425497055	0.05775829404592514	0.011425396427512169	0.35891079902648926	0.5736091136932373	0.008431853726506233	0.4862607419490814	0.9042236804962158	0.8313923478126526	0.3419281244277954	0.8573616147041321	0.5508765578269958	0.9276151061058044	0.9052114486694336	0.9727176427841187
4778.0	0.006483832839876413	0.009665915742516518	0.003441114444285631	0.016121717169880867	0.43912482261657715	0.020496193319559097	0.039486467838287354	0.015434852801263332	0.011125978082418442	0.02616064064204693	0.010770708322525024	0.003888000501319766	0.06823443621397018	0.0037106042727828026	0.009319201111793518	0.014599080197513103	0.0029364677611738443	0.0045812190510332584	0.07959827780723572	0.005499315448105335	0.000775130232796073	0.0007050657877698541	0.004068696405738592	0.004751414526253939	0.9433086514472961	0.03820529952645302	0.01726006157696247	0.9461314678192139	0.5969046354293823	0.04958615452051163	0.3278755843639374	0.9273791313171387	0.6806501746177673	0.9273175001144409	0.145965114235878	0.04908424988389015	0.019173335283994675	0.03568260371685028	0.358628511428833	0.0127261346206069	0.617827832698822	0.828788697719574	0.7824069857597351	0.3058188855648041	0.5856994390487671	0.6458515524864197	0.655479907989502	0.9215251207351685	0.9750319123268127
4784.0	0.00285720219835639	0.0052847773768007755	0.0036563256289809942	0.01179590541869402	0.23824670910835266	0.01890844851732254	0.032098930329084396	0.009105651639401913	0.006502763368189335	0.006129905581474304	0.004934715107083321	0.0016249105101451278	0.03434878587722778	0.001864490332081914	0.020286796614527702	0.008532672189176083	0.0016069014091044664	0.0026301301550120115	0.017399126663804054	0.0017578176921233535	0.5644491314888	0.7061048150062561	0.8309974670410156	0.955210268497467	0.7681034803390503	0.0399770587682724	0.04626256227493286	0.7749596238136292	0.3562197983264923	0.012434284202754498	0.14215795695781708	0.947975754737854	0.7034750580787659	0.8558490872383118	0.018814250826835632	0.06048882380127907	0.066689133644104	0.46341580152511597	0.6475337743759155	0.0032237116247415543	0.27412933111190796	0.9880892634391785	0.7999119758605957	0.6744896173477173	0.7466651201248169	0.6728999614715576	0.7389548420906067	0.9596101641654968	0.9880170822143555
4790.0	0.0010485482634976506	0.0034592985175549984	0.004382151644676924	0.011225132271647453	0.1079321801662445	0.009486201219260693	0.00722590833902359	0.011905611492693424	0.010524428449571133	0.0067411125637590885	0.005049414932727814	0.003106712829321623	0.025470642372965813	0.0008433780749328434	0.011423599906265736	0.006880215369164944	0.978206992149353	0.9986032843589783	0.9990253448486328	0.9398582577705383	0.526071310043335	0.8915049433708191	0.7820630073547363	0.8834049105644226	0.6402181386947632	0.009128362871706486	0.018217209726572037	0.5909437537193298	0.312321275472641	0.025446871295571327	0.18869276344776154	0.9351401925086975	0.8141977787017822	0.9437904953956604	0.012943444773554802	0.011061952449381351	0.042059265077114105	0.3857346475124359	0.3819669485092163	0.0012570045655593276	0.028848616406321526	0.7531139850616455	0.19189980626106262	0.14961236715316772	0.5449850559234619	0.3091849088668823	0.6698206067085266	0.8942642211914062	0.936275064945221
4796.0	0.0006144634098745883	0.0008505681762471795	0.0031039861496537924	0.006801634095609188	0.04586588963866234	0.009702436625957489	0.008464880287647247	0.019333135336637497	0.008363237604498863	0.0041283657774329185	0.0008877059444785118	0.0035508584696799517	0.9836844205856323	0.9697141051292419	0.9686607718467712	0.967944324016571	0.949211061000824	0.9853329062461853	0.9943667054176331	0.7829118967056274	0.26320043206214905	0.8963181972503662	0.7889603972434998	0.9166853427886963	0.5436817407608032	0.023343050852417946	0.02989794686436653	0.6946067810058594	0.42472749948501587	0.022638048976659775	0.07275129854679108	0.3927212357521057	0.8547089099884033	0.8166235089302063	0.05835600197315216	0.0024739489890635014	0.11122201383113861	0.08958112448453903	0.18457567691802979	0.0023984231520444155	0.23164264857769012	0.809059739112854	0.5235248804092407	0.36897411942481995	0.45704424381256104	0.4662855267524719	0.18340429663658142	0.7582101225852966	0.8795291781425476
4802.0	0.0012400569394230843	0.001479620928876102	0.003090821672230959	0.009035520255565643	0.035161618143320084	0.007456385996192694	0.014814726077020168	0.014811386354267597	0.8697847723960876	0.991025447845459	0.9766952395439148	0.5251597166061401	0.9636964797973633	0.9031223058700562	0.9869715571403503	0.9346011281013489	0.9248289465904236	0.9716344475746155	0.996190071105957	0.8528146147727966	0.06361658871173859	0.7615504264831543	0.24387286603450775	0.6423525214195251	0.2339063286781311	0.007113159634172916	0.008434285409748554	0.23408618569374084	0.10295474529266357	0.003474915400147438	0.011044073849916458	0.5014567375183105	0.8602590560913086	0.5959628224372864	0.007734857965260744	0.008930562064051628	0.006118293851613998	0.22570762038230896	0.11024117469787598	0.004767342936247587	0.014134588651359081	0.48736199736595154	0.06995939463376999	0.10900426656007767	0.25373584032058716	0.40128272771835327	0.6987491846084595	0.8364779353141785	0.9591922163963318
4808.0	0.0012102534528821707	0.0007109222933650017	0.0015855649253353477	0.011356284841895103	0.9999586343765259	0.8769468665122986	0.9800071120262146	0.9524735808372498	0.8480280637741089	0.9873813390731812	0.9357043504714966	0.5769220590591431	0.954910159111023	0.8156223297119141	0.9383835196495056	0.8250274658203125	0.7139068245887756	0.9865781664848328	0.969842255115509	0.4586752951145172	0.5326931476593018	0.9398354291915894	0.4587867558002472	0.7928738594055176	0.11764445155858994	0.001232779468409717	0.012735333293676376	0.4659687280654907	0.13286228477954865	0.0032487092539668083	0.005853702314198017	0.18896116316318512	0.8060896396636963	0.369727224111557	0.001786300097592175	0.0004977543139830232	0.013649790547788143	0.04255283996462822	0.049085717648267746	0.00860509555786848	0.2030273973941803	0.18096356093883514	0.04687377065420151	0.020932329818606377	0.06094169244170189	0.14766137301921844	0.19358834624290466	0.5733607411384583	0.6666236519813538
4814.0	0.19954708218574524	0.7285946607589722	0.004363527521491051	0.29089826345443726	0.9999074935913086	0.6702185273170471	0.9416024088859558	0.9737692475318909	0.8386370539665222	0.9817000031471252	0.9104949235916138	0.6493621468544006	0.9294163584709167	0.9003410339355469	0.927372395992279	0.8396255373954773	0.7742080092430115	0.9507214426994324	0.9733113050460815	0.4485843777656555	0.1038365438580513	0.8194629549980164	0.4723453223705292	0.7960751056671143	0.06186626851558685	0.002168484264984727	0.01544074434787035	0.6812930703163147	0.36821216344833374	0.006613982375711203	0.0014976855600252748	0.0758429542183876	0.9404758214950562	0.41297104954719543	0.023529015481472015	0.005146822892129421	0.01500795129686594	0.024619603529572487	0.017101500183343887	0.0017426802078261971	0.06801737844944	0.747523307800293	0.020934948697686195	0.049205388873815536	0.017425786703824997	0.08887152373790741	0.518304169178009	0.8113417029380798	0.7968310117721558
4820.0	0.06800486892461777	0.4997579753398895	0.011346079409122467	0.12370388954877853	0.9939306974411011	0.5295397043228149	0.352233350276947	0.7343305349349976	0.7423685789108276	0.7395060658454895	0.7842617630958557	0.2616010308265686	0.8705999255180359	0.7089329361915588	0.5066745281219482	0.4249444901943207	0.7566236853599548	0.9926930665969849	0.9656932353973389	0.11399417370557785	0.23147423565387726	0.4271376132965088	0.11450658738613129	0.48840418457984924	0.04666933789849281	0.015080650337040424	0.020390266552567482	0.1975107640028	0.09658027440309525	0.01571234129369259	0.0020958001259714365	0.02830616571009159	0.7182701826095581	0.19255729019641876	0.013385554775595665	0.00975012220442295	0.025381434708833694	0.03091460093855858	0.03190043196082115	0.003729403717443347	0.01915278285741806	0.16147522628307343	0.07108677178621292	0.008769545704126358	0.00889125932008028	0.03577167168259621	0.056920114904642105	0.3007725179195404	0.3815636932849884
4826.0	0.03565707802772522	0.18496912717819214	0.012101479806005955	0.15981779992580414	0.9811340570449829	0.5441976189613342	0.5858278870582581	0.7702702283859253	0.5793779492378235	0.6708448529243469	0.7316609621047974	0.25909799337387085	0.8327648043632507	0.4857597053050995	0.19037729501724243	0.32434359192848206	0.39254486560821533	0.9542298913002014	0.936850905418396	0.07955945283174515	0.056131355464458466	0.09706255793571472	0.05645699426531792	0.43568935990333557	0.010874170809984207	0.014287815429270267	0.009953564032912254	0.10530205070972443	0.0324677899479866	0.018062885850667953	0.0038644056767225266	0.018245922401547432	0.548707127571106	0.11681447923183441	0.00715211546048522	0.009366829879581928	0.010449839755892754	0.013773330487310886	0.02335227094590664	0.0013671355554834008	0.018313530832529068	0.3127528727054596	0.03995199874043465	0.0015503751346841455	0.010815994814038277	0.024499522522091866	0.020408306270837784	0.08353190869092941	0.3602697253227234
4832.0	0.05610743537545204	0.14375880360603333	0.012874504551291466	0.06364819407463074	0.8303276896476746	0.35423532128334045	0.5640263557434082	0.6264166235923767	0.27263033390045166	0.5726383924484253	0.601427435874939	0.16651777923107147	0.5745115876197815	0.20621739327907562	0.1978251188993454	0.276843786239624	0.13143707811832428	0.8101518750190735	0.9182103276252747	0.0937444344162941	0.025270797312259674	0.06501073390245438	0.03173888474702835	0.19580641388893127	0.016863223165273666	0.009245692752301693	0.00573670445010066	0.044971268624067307	0.015262582339346409	0.011136103421449661	0.005381802562624216	0.012396294623613358	0.5746351480484009	0.05612504109740257	0.0030546102207154036	0.011486244387924671	0.005361414514482021	0.005435344763100147	0.01772833615541458	0.00915611069649458	0.04726278781890869	0.3978918790817261	0.03501945734024048	0.00431873369961977	0.009524095803499222	0.00798621866852045	0.015561775304377079	0.029193127527832985	0.21790844202041626
4838.0	0.021982766687870026	0.1011696606874466	0.00634593004360795	0.08887363970279694	0.892007052898407	0.3181339204311371	0.3825637400150299	0.6840757727622986	0.36547133326530457	0.5252547264099121	0.46775421500205994	0.2283499389886856	0.4362759292125702	0.08913631737232208	0.05545571446418762	0.13071729242801666	0.20796805620193481	0.27914613485336304	0.8367510437965393	0.1162504181265831	0.02063838206231594	0.06141779571771622	0.032431572675704956	0.03160450607538223	0.009935925714671612	0.008910886943340302	0.0038066129200160503	0.023203877732157707	0.005831968504935503	0.014370355755090714	0.00654924102127552	0.004557487089186907	0.30278050899505615	0.10164134949445724	0.003960872534662485	0.006302348803728819	0.006171454209834337	0.004556669387966394	0.008043342269957066	0.009756232611835003	0.0365753136575222	0.17479275166988373	0.025711486116051674	0.0056647006422281265	0.011304742656648159	0.008926688693463802	0.01521600503474474	0.018895842134952545	0.9999070167541504
4844.0	0.011182733811438084	0.02160045877099037	0.004774928092956543	0.01401050016283989	0.5300490260124207	0.1130261942744255	0.4985118508338928	0.4996068477630615	0.21053852140903473	0.2880209684371948	0.3381139636039734	0.15223771333694458	0.3909698724746704	0.08222245424985886	0.02144506946206093	0.08922121673822403	0.0556454174220562	0.11993379890918732	0.7075688242912292	0.08986493200063705	0.027526482939720154	0.06678452342748642	0.017508268356323242	0.009768286719918251	0.009190770797431469	0.014724504202604294	0.008831404149532318	0.008404978550970554	0.003879724768921733	0.007153043057769537	0.0036317312624305487	0.004152753856033087	0.1048438623547554	0.0766616016626358	0.002492899540811777	0.002430674387142062	0.005710475612431765	0.0059710172936320305	0.008937764912843704	0.011411886662244797	0.027709046378731728	0.14281468093395233	0.007110896520316601	0.005385372322052717	0.6434248685836792	0.9799463152885437	0.903346061706543	0.9894047975540161	0.999462902545929
4850.0	0.020298480987548828	0.030295800417661667	0.002830787329003215	0.007852243259549141	0.6369540095329285	0.11253843456506729	0.28120124340057373	0.14578141272068024	0.11028825491666794	0.08527582883834839	0.13476704061031342	0.07717400044202805	0.31920674443244934	0.03816715627908707	0.024582674726843834	0.05027349293231964	0.011914349161088467	0.054988160729408264	0.8310413360595703	0.08689700812101364	0.008114777505397797	0.01738744042813778	0.007720933295786381	0.0033476061653345823	0.005758547689765692	0.010385059751570225	0.007243269123136997	0.011399306356906891	0.004503618460148573	0.0055722626857459545	0.0024170647375285625	0.002927362220361829	0.04238324984908104	0.07062144577503204	0.0033044565934687853	0.0015040453290566802	0.007839745841920376	0.006223069969564676	0.006327691953629255	0.014337326399981976	0.14814098179340363	0.9909495711326599	0.894184410572052	0.15367114543914795	0.6412392854690552	0.8275449275970459	0.6896876096725464	0.9876707792282104	0.9999748468399048
4856.0	0.009267075918614864	0.01291849184781313	0.0021863181609660387	0.006317213177680969	0.4657932221889496	0.02009744755923748	0.053419988602399826	0.12290510535240173	0.10779603570699692	0.03807981684803963	0.056088998913764954	0.02006673812866211	0.0682719424366951	0.01658284105360508	0.010593503713607788	0.006750256288796663	0.022321516647934914	0.08931223303079605	0.6498785018920898	0.05840349197387695	0.004101904109120369	0.011472809128463268	0.0017053846968337893	0.0018560322932898998	0.0028609379660338163	0.005731118842959404	0.004638982471078634	0.0017810786375775933	0.004365814849734306	0.007856037467718124	0.0026218858547508717	0.0025357045233249664	0.031131917610764503	0.03876510635018349	0.004821505397558212	0.005810018628835678	0.08192991465330124	0.05049637705087662	0.02159634232521057	0.1445608288049698	0.3626055121421814	0.922997772693634	0.9056562781333923	0.0501767061650753	0.3592343032360077	0.26969435811042786	0.9052369594573975	0.9594918489456177	0.9997628331184387
4862.0	0.012659256346523762	0.03294235095381737	0.003912067040801048	0.009151068516075611	0.3827807307243347	0.0045729889534413815	0.01084551215171814	0.03201642632484436	0.04924624040722847	0.05018799006938934	0.022406401112675667	0.006407526321709156	0.016132259741425514	0.005204054992645979	0.01144664827734232	0.008926751092076302	0.005524318665266037	0.07200779020786285	0.49140653014183044	0.03062533773481846	0.0049012829549610615	0.007850635796785355	0.003777650650590658	0.0019478200701996684	0.003625817596912384	0.009364030323922634	0.0036176987923681736	0.0006781516131013632	0.00043884236947633326	0.009091457352042198	0.005684419069439173	0.003614898305386305	0.9461391568183899	0.9051296710968018	0.015068450942635536	0.03741941973567009	0.011151351034641266	0.012807110324501991	0.01945345848798752	0.050856638699769974	0.2893984615802765	0.9689185619354248	0.703170657157898	0.03242909163236618	0.307710736989975	0.37461093068122864	0.5074933171272278	0.9139482975006104	0.9956904053688049
4868.0	0.02370026335120201	0.02940482273697853	0.002873794175684452	0.013180903159081936	0.22567494213581085	0.0021362993866205215	0.002647256711497903	0.010349013842642307	0.028790012001991272	0.0258146021515131	0.015361467376351357	0.006364626344293356	0.004338286817073822	0.007901621982455254	0.024165024980902672	0.01575268805027008	0.0023510742466896772	0.022212866693735123	0.24312712252140045	0.022693203762173653	0.0033839470706880093	0.002308447379618883	0.0011413519969210029	0.0008118817931972444	0.005701115354895592	0.006062935572117567	0.0017266349168494344	0.00038603157736361027	0.25713208317756653	0.2664014995098114	0.24291788041591644	0.46360182762145996	0.9261272549629211	0.9356377124786377	0.03808712586760521	0.008605526760220528	0.13876265287399292	0.024019280448555946	0.04706530272960663	0.08389075845479965	0.11097028106451035	0.9683974981307983	0.6065154075622559	0.02965371310710907	0.37507709860801697	0.2996582090854645	0.8553680181503296	0.8819064497947693	0.9981263279914856
4874.0	0.005032273009419441	0.010538529604673386	0.0039903935976326466	0.017032738775014877	0.19621728360652924	0.0009924916084855795	0.004036045167595148	0.009296147152781487	0.024323511868715286	0.021712252870202065	0.008687576279044151	0.006927285343408585	0.006894004065543413	0.005248519591987133	0.013068828731775284	0.006478391587734222	0.0017467387951910496	0.012000218965113163	0.18116207420825958	0.02062446065247059	0.0024789420422166586	0.0024895593523979187	0.0014880173839628696	0.0010159246157854795	0.21493346989154816	0.00026065867859870195	0.017381086945533752	0.5321753621101379	0.1885354369878769	0.2205071896314621	0.056877609342336655	0.10654252767562866	0.7935389280319214	0.9759351015090942	0.1497945934534073	0.10722946375608444	0.017223235219717026	0.006724600680172443	0.005022624973207712	0.0763605535030365	0.21809256076812744	0.9016342759132385	0.6066060066223145	0.020369980484247208	0.522526741027832	0.07643292099237442	0.66973876953125	0.7366107702255249	0.9898264408111572
4880.0	0.00847607757896185	0.00488416850566864	0.005878147669136524	0.014065775088965893	0.06510485708713531	0.0013640422839671373	0.005751247052103281	0.009226789698004723	0.009418063797056675	0.014356869272887707	0.005578768905252218	0.0059243482537567616	0.014139365404844284	0.003163181245326996	0.007641175761818886	0.007363249082118273	0.0008925956208258867	0.01009373553097248	0.10341837257146835	0.009379819966852665	0.5805076956748962	0.9111667275428772	0.8941403031349182	0.8714462518692017	0.1445862203836441	0.0014346486423164606	0.019015038385987282	0.24195438623428345	0.25273075699806213	0.2696484625339508	0.1973608136177063	0.14057719707489014	0.7741563320159912	0.6396596431732178	0.03194856643676758	0.13390368223190308	0.012058265507221222	0.01051118690520525	0.006460728123784065	0.02047196961939335	0.2004936784505844	0.9611515998840332	0.8162744641304016	0.08152586221694946	0.47220146656036377	0.09834009408950806	0.36977699398994446	0.8216456174850464	0.9914296269416809
4886.0	0.0211741141974926	0.008270197547972202	0.006609804462641478	0.012366148643195629	0.061255354434251785	0.0020752206910401583	0.006250286009162664	0.01041337475180626	0.015084213577210903	0.009485354647040367	0.004024924244731665	0.0028290434274822474	0.022148385643959045	0.005786418449133635	0.007786922622472048	0.0036060644779354334	0.957492470741272	0.9664927124977112	0.997808039188385	0.40290987491607666	0.399456262588501	0.9594520330429077	0.8595828413963318	0.9320948719978333	0.10415444523096085	0.001420362270437181	0.03673376515507698	0.13048647344112396	0.09549468010663986	0.1761186122894287	0.41752171516418457	0.12535810470581055	0.8531152606010437	0.7029647827148438	0.0385199710726738	0.054685287177562714	0.03040490485727787	0.04693593457341194	0.009891924448311329	0.022998478263616562	0.04536192864179611	0.95638108253479	0.8597210049629211	0.01464370172470808	0.3451178967952728	0.3206194043159485	0.9548856019973755	0.7121707201004028	0.9761762022972107
4892.0	0.023028288036584854	0.008929326198995113	0.007246602326631546	0.016168665140867233	0.08751402795314789	0.001572763198055327	0.004925318993628025	0.008613642305135727	0.011757739819586277	0.014509299769997597	0.008269970305263996	0.0018597939051687717	0.6595184206962585	0.7731069922447205	0.9692302942276001	0.8359997868537903	0.8811925649642944	0.9889631271362305	0.9947865009307861	0.5014936923980713	0.7247803807258606	0.6719585657119751	0.8978439569473267	0.8969178199768066	0.05959921330213547	0.0011359667405486107	0.004171961452811956	0.018954100087285042	0.07824946939945221	0.22001226246356964	0.07543595880270004	0.03104804828763008	0.5867719054222107	0.6709707975387573	0.027021709829568863	0.13455606997013092	0.005858513992279768	0.023956095799803734	0.0132993059232831	0.06563633680343628	0.48450395464897156	0.9464847445487976	0.8625012040138245	0.07010047137737274	0.2393837720155716	0.18459750711917877	0.5850324034690857	0.44120973348617554	0.9012643694877625
4898.0	0.012794879265129566	0.003467800561338663	0.002228005789220333	0.014978796243667603	0.07367805391550064	0.0012572017731145024	0.003144284011796117	0.007156185805797577	0.9862173795700073	0.9994210004806519	0.9094900488853455	0.8124827146530151	0.452460914850235	0.6284695267677307	0.9908931255340576	0.8171769976615906	0.709134578704834	0.9059903621673584	0.9790230393409729	0.566375732421875	0.6626167893409729	0.7957220673561096	0.6108627319335938	0.8806623220443726	0.05257430672645569	0.009328233078122139	0.003087943186983466	0.014933891594409943	0.07886768132448196	0.5877786874771118	0.2649386525154114	0.06062193959951401	0.9442076683044434	0.35276272892951965	0.009113469161093235	0.03542567044496536	0.00943642295897007	0.10800689458847046	0.016926437616348267	0.008976885117590427	0.3088834881782532	0.8872786164283752	0.19383832812309265	0.04603605344891548	0.033963531255722046	0.03507380187511444	0.3578243553638458	0.5032210350036621	0.9551072716712952
4904.0	0.029430577531456947	0.006949627306312323	0.0050730095244944096	0.02000664360821247	0.999985933303833	0.5022341012954712	0.9275583028793335	0.9930663108825684	0.9944190382957458	0.9980529546737671	0.8779991865158081	0.5834458470344543	0.8324636220932007	0.8059336543083191	0.9226821064949036	0.4794932007789612	0.4018682539463043	0.8507282733917236	0.9681963324546814	0.5138007402420044	0.8049783110618591	0.818507969379425	0.2555100917816162	0.6529730558395386	0.024413343518972397	0.002211656654253602	0.0015603801002725959	0.016283683478832245	0.030096551403403282	0.10270091891288757	0.05451088026165962	0.02997484989464283	0.8193631768226624	0.48570549488067627	0.033486463129520416	0.028290651738643646	0.002456003800034523	0.03340887650847435	0.025253109633922577	0.02193288505077362	0.24005243182182312	0.9270918369293213	0.1382603496313095	0.07306057214736938	0.02428646758198738	0.008606974966824055	0.6802448630332947	0.5987652540206909	0.8016730546951294
4910.0	0.2665165066719055	0.026294071227312088	0.09691105037927628	0.5769727230072021	0.9999520778656006	0.6178787350654602	0.9608084559440613	0.9873288869857788	0.9888651371002197	0.9917259216308594	0.9275621771812439	0.7387815117835999	0.31921064853668213	0.7631726861000061	0.7612672448158264	0.4673415422439575	0.6926975846290588	0.954562783241272	0.9527713656425476	0.4233878552913666	0.7259815335273743	0.7271063327789307	0.39829570055007935	0.5295442938804626	0.0647273138165474	0.006911901291459799	0.0010522808879613876	0.017269834876060486	0.03503785654902458	0.1475517302751541	0.04355916008353233	0.008388172835111618	0.6339059472084045	0.37565770745277405	0.009697012603282928	0.03312021121382713	0.0036053515505045652	0.042300764471292496	0.05646778270602226	0.014232276007533073	0.18497878313064575	0.8339645862579346	0.27097731828689575	0.06481985002756119	0.010941129177808762	0.004146117251366377	0.49911800026893616	0.23270148038864136	0.7964361310005188
4916.0	0.6619109511375427	0.09758225083351135	0.027859633788466454	0.3148648738861084	0.9939072728157043	0.13210918009281158	0.5732460021972656	0.6110718250274658	0.8335379362106323	0.9193894863128662	0.878273606300354	0.5383784174919128	0.7636508345603943	0.45990994572639465	0.12641161680221558	0.3481314182281494	0.3123236298561096	0.4945995509624481	0.837583065032959	0.3644541800022125	0.5604997873306274	0.500974714756012	0.18286673724651337	0.0970950797200203	0.07413819432258606	0.06512325257062912	0.010616674087941647	0.04536052793264389	0.021510694175958633	0.26324662566185	0.04006548970937729	0.0185538399964571	0.556165874004364	0.13886845111846924	0.048453908413648605	0.07153638452291489	0.03283756226301193	0.10273387283086777	0.03498594090342522	0.015832532197237015	0.04747404158115387	0.3211299479007721	0.09937342256307602	0.026406023651361465	0.0031902289483696222	0.006255556829273701	0.1818077266216278	0.05410550534725189	0.12027572095394135
4922.0	0.2767803370952606	0.11656241863965988	0.005944646429270506	0.10605773329734802	0.8762661218643188	0.05633145570755005	0.3685218095779419	0.2114962637424469	0.2217167764902115	0.7809017896652222	0.756120502948761	0.38001248240470886	0.10132437944412231	0.1485356092453003	0.2125440388917923	0.2456289380788803	0.08608649671077728	0.33443188667297363	0.5593109726905823	0.3950057327747345	0.4874846935272217	0.3625762462615967	0.10130175203084946	0.07300256192684174	0.04138901084661484	0.03631036356091499	0.012193948961794376	0.020591558888554573	0.011014273390173912	0.15173417329788208	0.03805704787373543	0.005834301467984915	0.18640516698360443	0.11366987973451614	0.008936088532209396	0.030125565826892853	0.010862965136766434	0.02002534829080105	0.02738318033516407	0.015598306432366371	0.027596324682235718	0.06107831746339798	0.030985772609710693	0.023233704268932343	0.001563578611239791	0.006636728532612324	0.05999796465039253	0.03495793789625168	0.1575506180524826
4928.0	0.1579550951719284	0.07768643647432327	0.004539224784821272	0.04728967696428299	0.8219267129898071	0.021359771490097046	0.09695524722337723	0.13206987082958221	0.1973394900560379	0.5893628597259521	0.615445613861084	0.2874729037284851	0.05194426327943802	0.06880485266447067	0.2578567564487457	0.05144035443663597	0.06314318627119064	0.22844019532203674	0.34368154406547546	0.2462312877178192	0.26840510964393616	0.5033111572265625	0.1542990803718567	0.029872288927435875	0.021272655576467514	0.030393550172448158	0.01647155173122883	0.02160514146089554	0.004600405693054199	0.06177692860364914	0.05757663771510124	0.006046229507774115	0.04551953822374344	0.03609156236052513	0.009221818298101425	0.022132007405161858	0.012137983925640583	0.015077880583703518	0.012140624225139618	0.0260936189442873	0.018112754449248314	0.009781446307897568	0.02605283632874489	0.018115464597940445	0.0040436661802232265	0.008831086568534374	0.1236870214343071	0.045741815119981766	0.09003236144781113
4934.0	0.10185907036066055	0.021947577595710754	0.004408804699778557	0.020851224660873413	0.7742965221405029	0.0480373241007328	0.10885315388441086	0.1378944367170334	0.26613911986351013	0.4570748805999756	0.4151131212711334	0.2094031423330307	0.04414911940693855	0.08139101415872574	0.5901600122451782	0.06875915825366974	0.05398905649781227	0.16134986281394958	0.17728176712989807	0.13376037776470184	0.1326683610677719	0.411308616399765	0.06732016056776047	0.016351215541362762	0.014171047136187553	0.01924450322985649	0.01638043113052845	0.010985637083649635	0.003190829651430249	0.08172288537025452	0.01696256920695305	0.001960557419806719	0.018472541123628616	0.03509437292814255	0.011316847987473011	0.011348316445946693	0.007615203969180584	0.016545025631785393	0.018803661689162254	0.008478693664073944	0.004440842662006617	0.005761483684182167	0.01163918524980545	0.019498182460665703	0.015158656984567642	0.009025813080370426	0.05052245780825615	0.024969911202788353	0.9717682600021362
4940.0	0.024570642039179802	0.029316946864128113	0.008962436579167843	0.03174678608775139	0.6091590523719788	0.04344702512025833	0.1373787373304367	0.11645063757896423	0.11829572916030884	0.25523191690444946	0.27669578790664673	0.1830441802740097	0.04648756980895996	0.03680165112018585	0.38004887104034424	0.024857982993125916	0.016800779849290848	0.0975940078496933	0.21434488892555237	0.05950668454170227	0.030991792678833008	0.21550604701042175	0.0533258393406868	0.01007051020860672	0.007621794007718563	0.008351891301572323	0.006042981520295143	0.010497651062905788	0.003282789373770356	0.052852727472782135	0.010942740365862846	0.002707177773118019	0.012050706893205643	0.012285934761166573	0.00827848818153143	0.004222427494823933	0.004649821203202009	0.005910382140427828	0.016489652916789055	0.011835167184472084	0.00548671605065465	0.005348849110305309	0.01604713872075081	0.012703841552138329	0.0928003266453743	0.02016894891858101	0.6088902354240417	0.8634310960769653	0.965622067451477
4946.0	0.042155489325523376	0.02048134058713913	0.0060791755095124245	0.0190931037068367	0.6098812818527222	0.022028552368283272	0.05272949859499931	0.1743917167186737	0.06713338941335678	0.11486800014972687	0.10078320652246475	0.03977127745747566	0.021799033507704735	0.013919437304139137	0.2001868188381195	0.015918023884296417	0.00827663391828537	0.1025584265589714	0.16986201703548431	0.03708641603589058	0.015955159440636635	0.06160025671124458	0.012965081259608269	0.004931431729346514	0.006784126628190279	0.00565651711076498	0.0030768204014748335	0.009411354549229145	0.0027854591608047485	0.014373590238392353	0.008181918412446976	0.0022710554767400026	0.007295978255569935	0.009402228519320488	0.007340609095990658	0.0026024323888123035	0.004303730092942715	0.004126758314669132	0.010913841426372528	0.010562082752585411	0.10158251971006393	0.6087387800216675	0.19221708178520203	0.1428128182888031	0.020689532160758972	0.062026992440223694	0.431684285402298	0.6034923791885376	0.9828129410743713
4952.0	0.03315316513180733	0.0084320567548275	0.0033224939834326506	0.01847328618168831	0.5905225872993469	0.028218401595950127	0.05517725646495819	0.06517314165830612	0.06187662109732628	0.05899550020694733	0.04623979330062866	0.015310105867683887	0.014071615412831306	0.009760204702615738	0.14923971891403198	0.02467135526239872	0.0029575428925454617	0.022565260529518127	0.08288055658340454	0.014469241723418236	0.011312655173242092	0.045077379792928696	0.015561139211058617	0.003670330857858062	0.006220897659659386	0.003307604230940342	0.004634818993508816	0.007335694506764412	0.0023405991960316896	0.006799759808927774	0.005069083068519831	0.0032392346765846014	0.004510826896876097	0.005131220445036888	0.0063930987380445	0.0046110996045172215	0.08415385335683823	0.8391410708427429	0.532177746295929	0.22192327678203583	0.0743519514799118	0.6913947463035583	0.09789275377988815	0.11857698112726212	0.09532660245895386	0.07388744503259659	0.8535678386688232	0.40344303846359253	0.9444684386253357
4958.0	0.025170017033815384	0.0157291442155838	0.0061972555704414845	0.024187883362174034	0.4442015290260315	0.03098404034972191	0.020431868731975555	0.030757611617445946	0.02489040233194828	0.02316640317440033	0.03354378789663315	0.015008950605988503	0.01681232824921608	0.004869441036134958	0.10556457936763763	0.01366085559129715	0.001787914545275271	0.005007266066968441	0.1037781834602356	0.01892806589603424	0.01395988930016756	0.04617792367935181	0.009811855852603912	0.0025007901713252068	0.0066621811129152775	0.003845969447866082	0.003971562255173922	0.011022139340639114	0.0044683292508125305	0.0049349283799529076	0.007630083244293928	0.005302639212459326	0.8106394410133362	0.7826628684997559	0.18438546359539032	0.8177831172943115	0.049751441925764084	0.8762584328651428	0.5444499850273132	0.06798365712165833	0.05054450035095215	0.5905593037605286	0.1441640406847	0.28785789012908936	0.5082716941833496	0.14153073728084564	0.7973217964172363	0.5833165049552917	0.9867271780967712
4964.0	0.0098428875207901	0.011534975841641426	0.010563907213509083	0.024175157770514488	0.3820387125015259	0.02609521895647049	0.015405843034386635	0.019907116889953613	0.044452518224716187	0.03446619585156441	0.0333714485168457	0.007409597281366587	0.011077831499278545	0.003354690270498395	0.03572846204042435	0.007007698994129896	0.0008655198616907	0.0037219985388219357	0.0380004420876503	0.014056812040507793	0.00984900537878275	0.0130419060587883	0.00407452043145895	0.0017579548293724656	0.0034477252047508955	0.004249083809554577	0.00273913168348372	0.007290627341717482	0.3988416790962219	0.3755035996437073	0.9216147065162659	0.12210098654031754	0.8878304958343506	0.831466555595398	0.3112989664077759	0.7252574563026428	0.05123452842235565	0.9834000468254089	0.5689237117767334	0.030289210379123688	0.09537695348262787	0.5981612801551819	0.06563862413167953	0.012301968410611153	0.12612426280975342	0.09319693595170975	0.9154185056686401	0.6755186915397644	0.9802072644233704
4970.0	0.006150691770017147	0.005708645097911358	0.011735825799405575	0.03761499375104904	0.3889007270336151	0.02168704755604267	0.010420353151857853	0.006893321871757507	0.03849954158067703	0.01686566136777401	0.009302227757871151	0.008311551995575428	0.007160275708884001	0.0030043884180486202	0.02326156012713909	0.0038517573848366737	0.0005201820167712867	0.003376259235665202	0.0301371980458498	0.007365999277681112	0.007252429146319628	0.011148858815431595	0.005209807772189379	0.0014941215049475431	0.5710089802742004	0.01845814473927021	0.007790437899529934	0.44806185364723206	0.3126276135444641	0.1459582895040512	0.7088326215744019	0.044352058321237564	0.9654834866523743	0.5326966643333435	0.4883039891719818	0.9042338132858276	0.07604106515645981	0.6256038546562195	0.20139752328395844	0.056613706052303314	0.1833849996328354	0.7453524470329285	0.01678820699453354	0.14381898939609528	0.43280768394470215	0.2591480314731598	0.9803070425987244	0.744536817073822	0.9796667098999023
4976.0	0.005550564732402563	0.002909782575443387	0.011280795559287071	0.018804607912898064	0.3489956557750702	0.014419544488191605	0.0032781027257442474	0.005131220445036888	0.030760200694203377	0.020477283746004105	0.0029700438026338816	0.003438553074374795	0.026607437059283257	0.0050614504143595695	0.016529541462659836	0.0037091588601469994	0.000307475303998217	0.002052543917670846	0.027070771902799606	0.0048992526717484	0.9586303234100342	0.9803794622421265	0.35458749532699585	0.8671184778213501	0.5295103788375854	0.01729356311261654	0.0034634501207619905	0.1842653751373291	0.544389545917511	0.278885155916214	0.3844169080257416	0.017315667122602463	0.9912388920783997	0.8719263672828674	0.2705531120300293	0.8590450882911682	0.08886691182851791	0.6480870246887207	0.08909730613231659	0.027339383959770203	0.030018916353583336	0.34716638922691345	0.011343127116560936	0.045326899737119675	0.2330922931432724	0.11861541867256165	0.9890524744987488	0.9379783868789673	0.9902887344360352
4982.0	0.001672453130595386	0.0014117008540779352	0.008515111170709133	0.013628415763378143	0.2081054151058197	0.006478581577539444	0.008558545261621475	0.006172626744955778	0.018384220078587532	0.012912691570818424	0.000962712278123945	0.002016840735450387	0.013321385718882084	0.0021542080212384462	0.005666481330990791	0.0013062994694337249	0.870966374874115	0.8950541019439697	0.9849440455436707	0.9754164814949036	0.9921678900718689	0.9797629714012146	0.11587676405906677	0.6860670447349548	0.5987764596939087	0.008505855686962605	0.0015355320647358894	0.05783648416399956	0.40145736932754517	0.11343775689601898	0.6743449568748474	0.07598858326673508	0.9919300675392151	0.9635375738143921	0.7519003748893738	0.4321512281894684	0.05390660837292671	0.6150889992713928	0.3357692062854767	0.015231868252158165	0.01234388817101717	0.22934867441654205	0.004481461364775896	0.012443235144019127	0.07074648886919022	0.07065989822149277	0.9865645170211792	0.9642001986503601	0.9356297254562378
4988.0	0.001295104157179594	0.0011901864781975746	0.005374349653720856	0.006770485546439886	0.19893991947174072	0.007021788973361254	0.0074713644571602345	0.004065069369971752	0.008338888175785542	0.0048690116964280605	0.0003661861119326204	0.0012489180080592632	0.9865444302558899	0.9715229272842407	0.9944393634796143	0.7141380906105042	0.9359541535377502	0.9676708579063416	0.962311863899231	0.9579534530639648	0.9922494888305664	0.91793292760849	0.07326985150575638	0.6626612544059753	0.2535741329193115	0.004666829947382212	0.0019209609599784017	0.11394514888525009	0.40500542521476746	0.04139331355690956	0.26341184973716736	0.040779855102300644	0.9697660207748413	0.7614993453025818	0.027430055662989616	0.3581230640411377	0.03804174065589905	0.0657508447766304	0.0730201005935669	0.006814314518123865	0.003294909605756402	0.03190506994724274	0.0007812101393938065	0.023557502776384354	0.06601518392562866	0.0886882096529007	0.978304386138916	0.8972313404083252	0.848209023475647
4994.0	0.0006992006092332304	0.0008457682561129332	0.002178691793233156	0.004151701461523771	0.09932678192853928	0.002533349208533764	0.007547622546553612	0.003624005476012826	0.996382474899292	0.9871628880500793	0.9976255297660828	0.8750706315040588	0.9966509938240051	0.9614839553833008	0.9771620631217957	0.141087144613266	0.885936439037323	0.9064880013465881	0.9688405394554138	0.9181237816810608	0.755966305732727	0.7524115443229675	0.1645592302083969	0.5642096400260925	0.22997145354747772	0.0024108251091092825	0.0015767606673762202	0.12871479988098145	0.2919963002204895	0.053398314863443375	0.1235312893986702	0.025396768003702164	0.8325987458229065	0.7852791547775269	0.04806521162390709	0.3186586797237396	0.023070933297276497	0.08926031738519669	0.08632735162973404	0.003667498240247369	0.0023908140137791634	0.01036736462265253	0.004159021656960249	0.011238561011850834	0.006401421967893839	0.033638887107372284	0.9724857807159424	0.9386758208274841	0.8947054743766785
5000.0	0.0006841364083811641	0.001485319109633565	0.0010985677363350987	0.002791834529489279	0.9999558925628662	0.8368139266967773	0.9460474848747253	0.9938902854919434	0.9954380393028259	0.9701518416404724	0.9700158834457397	0.3997817635536194	0.9950478672981262	0.9490437507629395	0.9718120694160461	0.46650463342666626	0.8247837424278259	0.8758942484855652	0.6559048891067505	0.9196417927742004	0.9772968292236328	0.9723048806190491	0.282991498708725	0.5927889347076416	0.24480925500392914	0.0007805645582266152	0.0010354636469855905	0.06639678031206131	0.12289830297231674	0.02865132875740528	0.08986218273639679	0.04722483828663826	0.36622700095176697	0.34538641571998596	0.10373394936323166	0.30288055539131165	0.01267674844712019	0.017025435343384743	0.018591709434986115	0.005489787086844444	0.002687897300347686	0.013514896854758263	0.015383993275463581	0.015263563953340054	0.0070936670526862144	0.011095629073679447	0.8981141448020935	0.7072035670280457	0.5140379667282104
5006.0	0.41841092705726624	0.13238446414470673	0.004933029878884554	0.877612292766571	0.9999221563339233	0.46945926547050476	0.8313793540000916	0.9893878698348999	0.9740571975708008	0.9599592685699463	0.9835188984870911	0.500993013381958	0.9976282715797424	0.9106701612472534	0.9559724926948547	0.34846580028533936	0.8914865851402283	0.895675003528595	0.8950187563896179	0.86080002784729	0.8986744284629822	0.9898381233215332	0.2842462360858917	0.27408647537231445	0.16386091709136963	0.0020324878860265017	0.0012158909812569618	0.08894165605306625	0.12414327263832092	0.015495186671614647	0.03405572101473808	0.03225584700703621	0.3968775272369385	0.30359870195388794	0.004956427961587906	0.8394404053688049	0.05981851741671562	0.008308090269565582	0.01650710590183735	0.004124595317989588	0.0036014618817716837	0.015195527113974094	0.07966743409633636	0.017826057970523834	0.00605431292206049	0.014887351542711258	0.755692720413208	0.4694731831550598	0.6924070119857788
5012.0	0.030234215781092644	0.01481911912560463	0.005088682286441326	0.5832019448280334	0.9724551439285278	0.6593695878982544	0.7203155755996704	0.6689988970756531	0.7117226123809814	0.908305287361145	0.49888700246810913	0.5142050981521606	0.9885302186012268	0.5882673859596252	0.908522367477417	0.18830029666423798	0.5471363067626953	0.6258466243743896	0.4294993579387665	0.5612546801567078	0.3979525566101074	0.8856961727142334	0.19799649715423584	0.0639718770980835	0.3091367185115814	0.011157190427184105	0.004828923847526312	0.06403116136789322	0.04238228499889374	0.027964118868112564	0.019357526674866676	0.0621768981218338	0.02837887592613697	0.29434725642204285	0.011813115328550339	0.02578946202993393	0.029254725202918053	0.032464489340782166	0.025707490742206573	0.014065703377127647	0.007145206909626722	0.008986176922917366	0.02367468923330307	0.007855480536818504	0.007931463420391083	0.010860511101782322	0.4058000147342682	0.09826844930648804	0.13058435916900635
5018.0	0.01851068250834942	0.047418635338544846	0.007317723240703344	0.1604909747838974	0.9802770614624023	0.5892432332038879	0.812897801399231	0.7203104496002197	0.40355104207992554	0.7862120866775513	0.2972266972064972	0.3733441233634949	0.9071976542472839	0.34726694226264954	0.804814875125885	0.16928178071975708	0.3905181288719177	0.677731990814209	0.3683190941810608	0.5096928477287292	0.2596017122268677	0.7133368849754333	0.33904480934143066	0.041642192751169205	0.08233277499675751	0.006814712192863226	0.003418420674279332	0.03124186210334301	0.02146664261817932	0.012199579738080502	0.007931545376777649	0.011538820341229439	0.010076436214148998	0.07688279449939728	0.042380765080451965	0.045286621898412704	0.006974880583584309	0.006223851814866066	0.012248046696186066	0.014784839004278183	0.004005247261375189	0.02016107738018036	0.028499532490968704	0.017101693898439407	0.009447544813156128	0.011510134674608707	0.27317285537719727	0.10960222780704498	0.33303073048591614
5024.0	0.01973884366452694	0.025060735642910004	0.011992132291197777	0.0948965921998024	0.877051830291748	0.12948831915855408	0.6926782131195068	0.6407713294029236	0.38491541147232056	0.4949336647987366	0.24239200353622437	0.1756424903869629	0.5772776007652283	0.10074367374181747	0.4005582332611084	0.1088595986366272	0.16534423828125	0.5775104761123657	0.2537669539451599	0.45113417506217957	0.21931913495063782	0.3839626610279083	0.2361714094877243	0.02807789482176304	0.02500304952263832	0.0036335464101284742	0.004868281073868275	0.021642066538333893	0.004893930163234472	0.007602040655910969	0.006406585685908794	0.007258391939103603	0.0027837869711220264	0.05272242799401283	0.010821623727679253	0.008938018232584	0.0028606117703020573	0.00398021237924695	0.011565478518605232	0.00759037584066391	0.005302362143993378	0.01945849321782589	0.010093034245073795	0.011454933322966099	0.008395270444452763	0.008864331990480423	0.11113622039556503	0.1218213215470314	0.22428907454013824
5030.0	0.01434043888002634	0.011709926649928093	0.01169134583324194	0.06428450345993042	0.7872834801673889	0.19031168520450592	0.7309390306472778	0.7037144303321838	0.2536025047302246	0.49490177631378174	0.1476723700761795	0.1471661478281021	0.3808266520500183	0.04752473905682564	0.3156419098377228	0.19555246829986572	0.05377095937728882	0.2957954704761505	0.12981800734996796	0.35275599360466003	0.1069914847612381	0.1717512309551239	0.09573275595903397	0.029884640127420425	0.03378056362271309	0.003558338852599263	0.003666093572974205	0.013252693228423595	0.0033821528777480125	0.0040478892624378204	0.014993824064731598	0.024104082956910133	0.004174712114036083	0.025627709925174713	0.00847210269421339	0.004802374634891748	0.005625749938189983	0.010733608156442642	0.00952471699565649	0.006181264761835337	0.006852023769170046	0.015321655198931694	0.007061631418764591	0.007849262095987797	0.022677360102534294	0.009724295698106289	0.1070888489484787	0.08303701132535934	0.999093770980835
5036.0	0.01887841895222664	0.01789679005742073	0.005741656757891178	0.04693601652979851	0.6190264821052551	0.14073944091796875	0.4337555766105652	0.563739001750946	0.16148048639297485	0.3012050688266754	0.07806092500686646	0.11625149101018906	0.16177226603031158	0.01134169939905405	0.20468759536743164	0.08262386918067932	0.0209608543664217	0.2503393590450287	0.1636793464422226	0.25280970335006714	0.0796501561999321	0.07028532028198242	0.09146179258823395	0.03724643960595131	0.03315846621990204	0.00987536832690239	0.0035624734591692686	0.009480562061071396	0.006253604311496019	0.00189540209248662	0.005782162304967642	0.007499981671571732	0.0035541329998522997	0.008999800309538841	0.014984510838985443	0.002274933271110058	0.0032399522606283426	0.003981477115303278	0.006369775161147118	0.009407371282577515	0.005776145961135626	0.004576831124722958	0.005304072983562946	0.006404263898730278	0.10629560053348541	0.7313786745071411	0.9813436269760132	0.9198715090751648	0.9959296584129333
5042.0	0.028605766594409943	0.018226124346256256	0.011442349292337894	0.028517769649624825	0.3765851855278015	0.07930730283260345	0.16382156312465668	0.20630621910095215	0.18200266361236572	0.13523542881011963	0.022433387115597725	0.07414654642343521	0.029152194038033485	0.00867620762437582	0.12441497296094894	0.024204669520258904	0.014904961921274662	0.21885064244270325	0.17663703858852386	0.11111520230770111	0.0447174534201622	0.013320245780050755	0.04998573660850525	0.016016526147723198	0.02970792166888714	0.017327427864074707	0.006080970633774996	0.006420399062335491	0.005159799475222826	0.0016108143609017134	0.0020352923311293125	0.0020550847984850407	0.001966423587873578	0.005028196610510349	0.014309750869870186	0.0017334099393337965	0.0021453306544572115	0.003088796278461814	0.004712116904556751	0.00741596519947052	0.4659973680973053	0.45833539962768555	0.02172732912003994	0.015099252574145794	0.06574801355600357	0.8237298727035522	0.987579882144928	0.9362221956253052	0.9976369142532349
5048.0	0.011855595745146275	0.010066908784210682	0.013331538066267967	0.03048217110335827	0.30440753698349	0.055218085646629333	0.0860145315527916	0.040084972977638245	0.021041225641965866	0.03324628248810768	0.028435781598091125	0.020022260025143623	0.006418760400265455	0.006546480115503073	0.09934791177511215	0.01504670549184084	0.005601764190942049	0.09114190936088562	0.0604187436401844	0.025116804987192154	0.007826627232134342	0.008850883692502975	0.02830428071320057	0.004853212274610996	0.0066931769251823425	0.00845398847013712	0.0035042292438447475	0.004337103106081486	0.002911268500611186	0.0021903919987380505	0.0009211193537339568	0.0008284208597615361	0.0016637261724099517	0.0022995544131845236	0.0043046907521784306	0.0034348161425441504	0.7138864398002625	0.06873238831758499	0.6250908374786377	0.15990780293941498	0.545391321182251	0.5368378758430481	0.04493970423936844	0.07410583645105362	0.05248723924160004	0.3306128978729248	0.991105854511261	0.942308783531189	0.9994010925292969
5054.0	0.005375150125473738	0.002907493617385626	0.009631923399865627	0.015777599066495895	0.2839471101760864	0.023066693916916847	0.02958393469452858	0.010060148313641548	0.008410018868744373	0.008739734999835491	0.006963070016354322	0.00580410473048687	0.001409346703439951	0.002559409476816654	0.0447395034134388	0.018573647364974022	0.003083517774939537	0.034186579287052155	0.03092154674232006	0.008727800101041794	0.0029079345986247063	0.002848014235496521	0.01342710480093956	0.005962260998785496	0.0017903023399412632	0.001905993209220469	0.001286940067075193	0.0038121300749480724	0.002606830094009638	0.0021581961773335934	0.0005796009209007025	0.0008539301925338805	0.6818882822990417	0.820071816444397	0.06535446643829346	0.4191809892654419	0.7690409421920776	0.09309205412864685	0.06815561652183533	0.02998184598982334	0.5988797545433044	0.710710883140564	0.02902735024690628	0.11523228138685226	0.20000511407852173	0.7206135988235474	0.9920011758804321	0.960015058517456	0.9992468357086182
5060.0	0.0035460765939205885	0.00110218848567456	0.008761151693761349	0.012576844543218613	0.28327643871307373	0.018751583993434906	0.008590585552155972	0.010624624788761139	0.014418603852391243	0.004877880215644836	0.0023408704437315464	0.0018071496160700917	0.0007244735024869442	0.0015776370419189334	0.02107253298163414	0.009749275632202625	0.0041858358308672905	0.013861308805644512	0.022469740360975266	0.011993533931672573	0.006900040432810783	0.0023614754900336266	0.009097082540392876	0.005624738987535238	0.0005446663126349449	0.0003979060857091099	0.0006447619525715709	0.005454111844301224	0.49191126227378845	0.14229752123355865	0.7146536111831665	0.6739946603775024	0.6628516912460327	0.8835069537162781	0.6014096736907959	0.29978489875793457	0.6209418773651123	0.02249460108578205	0.1330571323633194	0.06770937889814377	0.18679745495319366	0.39065608382225037	0.10532178729772568	0.12923701107501984	0.03753688558936119	0.4132237434387207	0.9954572916030884	0.9868882298469543	0.9978176355361938
5066.0	0.0028416148852556944	0.0012710278388112783	0.0035169972106814384	0.008476229384541512	0.3099749982357025	0.036135125905275345	0.013544490560889244	0.013441438786685467	0.011460230685770512	0.002133539179340005	0.0015264757676050067	0.0011170118814334273	0.000584204273764044	0.0007432267302647233	0.006738204043358564	0.0035584759898483753	0.004623051732778549	0.021279308944940567	0.0228284802287817	0.010995382443070412	0.009347130544483662	0.004396266769617796	0.008296956308186054	0.00464889919385314	0.9597524404525757	0.14666593074798584	0.04470644146203995	0.508612871170044	0.5208410620689392	0.202264666557312	0.3449323773384094	0.4907270669937134	0.7062879800796509	0.9630282521247864	0.10225671529769897	0.041451480239629745	0.7180169224739075	0.1500914990901947	0.2656082808971405	0.07105868309736252	0.28214162588119507	0.7057815194129944	0.28181135654449463	0.19044825434684753	0.16232314705848694	0.4945579469203949	0.9936471581459045	0.9393791556358337	0.9910306930541992
5072.0	0.0013438245514407754	0.001468599308282137	0.0013848551316186786	0.007256536744534969	0.21240778267383575	0.03609437495470047	0.006178303621709347	0.009517134167253971	0.0051323361694812775	0.002534956904128194	0.001257404568605125	0.0007090274593792856	0.00035858171759173274	0.00028907734667882323	0.002477365080267191	0.00483884010463953	0.004182708915323019	0.007300438359379768	0.010961153544485569	0.0040822322480380535	0.8642483353614807	0.9224048256874084	0.958909809589386	0.9082452058792114	0.878546416759491	0.07594722509384155	0.003318831091746688	0.3223603367805481	0.2665696144104004	0.06435184180736542	0.2916359305381775	0.31277233362197876	0.6834608316421509	0.9697623252868652	0.09783697128295898	0.04596526548266411	0.7019053101539612	0.05675525963306427	0.08970091491937637	0.0406045988202095	0.09856831282377243	0.6490023136138916	0.09884385764598846	0.04643651470541954	0.09215570241212845	0.5638235807418823	0.9930944442749023	0.9543794393539429	0.9827800989151001
5078.0	0.0007463570800609887	0.0008590315701439977	0.0011073031928390265	0.005968292243778706	0.09869682788848877	0.011203959584236145	0.00402779970318079	0.006317492108792067	0.004029492847621441	0.002319754334166646	0.0011642283061519265	0.0005520283593796194	0.0006153216818347573	0.0002695328730624169	0.002022162079811096	0.0059582325629889965	0.989851713180542	0.9945176243782043	0.9971266388893127	0.9419779181480408	0.8342607021331787	0.7113723158836365	0.9455243349075317	0.8598326444625854	0.5197927951812744	0.010893594473600388	0.0026731989346444607	0.07178051024675369	0.1201404333114624	0.02657770738005638	0.3553540110588074	0.38093405961990356	0.6374104022979736	0.900445818901062	0.43833667039871216	0.028935369104146957	0.31037065386772156	0.06200753524899483	0.21150143444538116	0.06819038093090057	0.048208948224782944	0.22081783413887024	0.1710512489080429	0.04478859901428223	0.028772501274943352	0.25786352157592773	0.9789103865623474	0.913885772228241	0.9932665824890137
5084.0	0.00030819757375866175	0.0004514670290518552	0.000933263567276299	0.004310930147767067	0.05409335345029831	0.021187778562307358	0.003377111628651619	0.004922209307551384	0.002350022317841649	0.0012193017173558474	0.0009079721057787538	0.0006766084115952253	0.8965133428573608	0.8415895104408264	0.996659517288208	0.9234862327575684	0.9930946826934814	0.9995986819267273	0.985977292060852	0.8912549018859863	0.8376638889312744	0.7777886986732483	0.9697297215461731	0.7757180333137512	0.4396200180053711	0.008278414607048035	0.0025100831408053637	0.11658619344234467	0.08263114094734192	0.03619905188679695	0.0314226970076561	0.06939220428466797	0.30066925287246704	0.6066275835037231	0.045444972813129425	0.014726012013852596	0.23645398020744324	0.058461256325244904	0.04961111396551132	0.04786248877644539	0.13817793130874634	0.6920698881149292	0.05638621747493744	0.008057218976318836	0.025482241064310074	0.0855870172381401	0.8999108672142029	0.6917204856872559	0.9823570251464844
5090.0	0.0003596745664253831	0.0011538425460457802	0.0014328421093523502	0.009315365925431252	0.05130980908870697	0.013935769908130169	0.00302340486086905	0.002642235718667507	0.9463689923286438	0.651904821395874	0.780667781829834	0.9222617745399475	0.9737685322761536	0.9618138074874878	0.9703116416931152	0.9966138005256653	0.9935599565505981	0.9902751445770264	0.9850476980209351	0.8333621025085449	0.6677566170692444	0.9535194039344788	0.9701538681983948	0.7936353087425232	0.14149145781993866	0.009876278229057789	0.002205635653808713	0.1723637729883194	0.0428907610476017	0.013279872015118599	0.01651669293642044	0.014001913368701935	0.05553504079580307	0.25852957367897034	0.039001017808914185	0.006403508596122265	0.06653525680303574	0.010691588744521141	0.05803088843822479	0.06739217787981033	0.11968958377838135	0.5821256041526794	0.04217355325818062	0.012219994328916073	0.012937340885400772	0.1695471704006195	0.8547515869140625	0.8783422112464905	0.9684867262840271
5096.0	0.0003957472217734903	0.0005573740927502513	0.002869047224521637	0.012465949170291424	0.9991523027420044	0.9096832871437073	0.4873383641242981	0.6598700881004333	0.9349582195281982	0.6433116793632507	0.7494096755981445	0.9808431267738342	0.9060794115066528	0.9156317710876465	0.9828436374664307	0.9912676215171814	0.9841761589050293	0.989391028881073	0.9846767783164978	0.9743568301200867	0.8110319375991821	0.9576430916786194	0.9316864013671875	0.8337528705596924	0.09502415359020233	0.006844707764685154	0.006701151840388775	0.10301616042852402	0.0656621977686882	0.008861532434821129	0.042315851897001266	0.008884933777153492	0.031728338450193405	0.15946736931800842	0.02451016567647457	0.005405146162956953	0.025983434170484543	0.0036926916800439358	0.012844095006585121	0.04117720201611519	0.05869700387120247	0.49909669160842896	0.03698902949690819	0.011049189604818821	0.01038520596921444	0.2803281545639038	0.7470000982284546	0.4090450406074524	0.9030442237854004
5102.0	0.2391785830259323	0.10032200068235397	0.01321033388376236	0.271738737821579	0.998760461807251	0.8279452323913574	0.7235796451568604	0.6846020221710205	0.9873442649841309	0.8655150532722473	0.8736670017242432	0.9451026320457458	0.8264082074165344	0.8148210644721985	0.9752148389816284	0.9962105751037598	0.9821765422821045	0.992994487285614	0.9810299873352051	0.9729846715927124	0.8742088079452515	0.9451550245285034	0.9880830645561218	0.8242403268814087	0.11338738352060318	0.0030619839671999216	0.010593673214316368	0.05177513509988785	0.023350637406110764	0.014846663922071457	0.02305704541504383	0.0143506471067667	0.03310257941484451	0.04727764427661896	0.00430261017754674	0.004818920511752367	0.01052943430840969	0.0042176987044513226	0.01354518998414278	0.020198514685034752	0.2022145390510559	0.6802924871444702	0.009751921519637108	0.005551543086767197	0.017454756423830986	0.15668228268623352	0.7037174105644226	0.2147156149148941	0.6978748440742493
5108.0	0.08821538835763931	0.0453801229596138	0.031021233648061752	0.11468441784381866	0.9795087575912476	0.3214223384857178	0.30966147780418396	0.807559609413147	0.8601064682006836	0.2953304946422577	0.5867535471916199	0.2128305435180664	0.1661059856414795	0.14439783990383148	0.6858900189399719	0.8940700888633728	0.36046603322029114	0.6210544109344482	0.9662652015686035	0.9705984592437744	0.6231595277786255	0.4395930767059326	0.7152997255325317	0.19677188992500305	0.014019184745848179	0.004954882897436619	0.014253525994718075	0.019108230248093605	0.025980714708566666	0.005169081501662731	0.027576087042689323	0.0082783168181777	0.025424351915717125	0.012353775091469288	0.016200872138142586	0.011145264841616154	0.06221959739923477	0.0799965187907219	0.021909423172473907	0.03473208472132683	0.03529400750994682	0.2936256527900696	0.017301984131336212	0.014466432854533195	0.016787009313702583	0.030307918787002563	0.2361036092042923	0.13745199143886566	0.7384923100471497
5114.0	0.16924379765987396	0.03192336857318878	0.02229219116270542	0.029556846246123314	0.740878164768219	0.16952595114707947	0.07708797603845596	0.3005315065383911	0.45699673891067505	0.036159563809633255	0.43658390641212463	0.15141171216964722	0.11649409681558609	0.20412521064281464	0.880628764629364	0.8908239603042603	0.09300652891397476	0.17189066112041473	0.9352723360061646	0.9375893473625183	0.6608657240867615	0.07402385771274567	0.3337457478046417	0.06462422758340836	0.011129803955554962	0.006890346296131611	0.012659666128456593	0.029415646567940712	0.0078284265473485	0.00817947182804346	0.031027020886540413	0.014313995838165283	0.017624620348215103	0.004495698492974043	0.014814665541052818	0.01090386975556612	0.06601328402757645	0.14368517696857452	0.03567331284284592	0.021631300449371338	0.04329374060034752	0.050910837948322296	0.009756289422512054	0.01246428769081831	0.025882916525006294	0.02511381357908249	0.10786116123199463	0.054110970348119736	0.5242473483085632
5120.0	0.06053460016846657	0.009730121120810509	0.008577113039791584	0.029300035908818245	0.7201178669929504	0.26364392042160034	0.09287147223949432	0.2101704478263855	0.3037688136100769	0.05768206715583801	0.20996692776679993	0.13514697551727295	0.18445917963981628	0.20902873575687408	0.7004497647285461	0.6738022565841675	0.0658612996339798	0.15637019276618958	0.8920848965644836	0.8218762874603271	0.4696282744407654	0.07370957732200623	0.16339625418186188	0.04072113707661629	0.004089887719601393	0.003416075836867094	0.014036213047802448	0.013906472362577915	0.007482340559363365	0.0084093501791358	0.020452698692679405	0.0155363529920578	0.02300729788839817	0.00628135958686471	0.008935623802244663	0.006019757594913244	0.02675911970436573	0.030576223507523537	0.017318038269877434	0.008114270865917206	0.00918025616556406	0.014617599546909332	0.008451531641185284	0.005834730342030525	0.01735646091401577	0.01776559092104435	0.05539358779788017	0.017031898722052574	0.15059614181518555
5126.0	0.05946874991059303	0.008221995085477829	0.008930835872888565	0.0460333377122879	0.4586082100868225	0.221492737531662	0.08215026557445526	0.20352676510810852	0.2721364200115204	0.040053535252809525	0.22883687913417816	0.1436532586812973	0.15651766955852509	0.08644367754459381	0.633423388004303	0.44177621603012085	0.04076935723423958	0.118808314204216	0.6163737177848816	0.8199353218078613	0.43396100401878357	0.1924588829278946	0.21569740772247314	0.06953629106283188	0.005248591769486666	0.004655304830521345	0.013922003097832203	0.006521185860037804	0.005938340909779072	0.005569238215684891	0.013106552883982658	0.007307441905140877	0.00705810496583581	0.0038247741758823395	0.005909648723900318	0.0057763815857470036	0.02184622921049595	0.02456079237163067	0.008124458603560925	0.00631529837846756	0.004737594164907932	0.012204798869788647	0.00524977408349514	0.004347505513578653	0.008774167858064175	0.010119792073965073	0.015808401629328728	0.01586361974477768	0.9980834722518921
5132.0	0.03131770342588425	0.008346009068191051	0.00450015626847744	0.019992316141724586	0.3951653838157654	0.20506054162979126	0.08031392097473145	0.2521304786205292	0.248681902885437	0.027615945786237717	0.247171550989151	0.1013745442032814	0.23309463262557983	0.0923633947968483	0.44029107689857483	0.33781740069389343	0.03638238087296486	0.17553932964801788	0.4756051003932953	0.6860475540161133	0.1174408495426178	0.05352667719125748	0.046940527856349945	0.03537154942750931	0.0024806098081171513	0.005498917307704687	0.0166588444262743	0.013870781287550926	0.004194825422018766	0.005592162720859051	0.012355636805295944	0.004422073718160391	0.004269131924957037	0.005254961084574461	0.012526469305157661	0.0028640523087233305	0.008757065050303936	0.016561655327677727	0.015436924993991852	0.006646777968853712	0.007717894855886698	0.00548219308257103	0.002482862211763859	0.004464944824576378	0.6315590739250183	0.7459189891815186	0.9882307052612305	0.7711780667304993	0.8981431722640991
5138.0	0.014690465293824673	0.005320932250469923	0.007451577577739954	0.015944743528962135	0.38639339804649353	0.12358193099498749	0.0501255989074707	0.10972409695386887	0.10100788623094559	0.012771772220730782	0.13344250619411469	0.036545321345329285	0.07054534554481506	0.041165392845869064	0.2676454484462738	0.10991818457841873	0.030684079974889755	0.07380086183547974	0.30102479457855225	0.21047483384609222	0.06037558987736702	0.021700536832213402	0.029617393389344215	0.012807328253984451	0.0023636375553905964	0.004185061436146498	0.00942450761795044	0.015423335134983063	0.004755714442580938	0.006484858691692352	0.003957598004490137	0.0036293056327849627	0.0019272390054538846	0.006480878219008446	0.012121175415813923	0.002413172507658601	0.00355105591006577	0.011657685041427612	0.014325860887765884	0.009577112272381783	0.4530503451824188	0.8027777671813965	0.062189556658267975	0.9130541086196899	0.5458307266235352	0.7599436044692993	0.9886610507965088	0.9048342704772949	0.9581692814826965
5144.0	0.007681495510041714	0.0025275456719100475	0.007459682412445545	0.012803060002624989	0.2817862629890442	0.15819759666919708	0.10837611556053162	0.1333676427602768	0.1400219351053238	0.011886335909366608	0.12945105135440826	0.008322272449731827	0.04342319071292877	0.0257661584764719	0.2101711928844452	0.05645061656832695	0.0073384172283113	0.031415894627571106	0.16457314789295197	0.05856698006391525	0.02778829075396061	0.0058726160787045956	0.026089349761605263	0.0036850820761173964	0.0013357913121581078	0.0033910111524164677	0.0022195649798959494	0.004214860033243895	0.004878154955804348	0.006422708742320538	0.0013065383536741138	0.0044500986114144325	0.0036484268493950367	0.006589177995920181	0.011802765540778637	0.0014308391837403178	0.28270331025123596	0.7914745807647705	0.39150315523147583	0.07512814551591873	0.08573098480701447	0.8942949175834656	0.09456907212734222	0.8218342065811157	0.5018702149391174	0.5596676468849182	0.9879245758056641	0.882319450378418	0.9473794102668762
5150.0	0.00240452797152102	0.0015378226526081562	0.0068545034155249596	0.005047963932156563	0.22805795073509216	0.09656046330928802	0.11433549970388412	0.040088240057229996	0.02835310436785221	0.00788374524563551	0.08180082589387894	0.0017722995253279805	0.01195252314209938	0.009924529120326042	0.14361657202243805	0.0617494210600853	0.016868993639945984	0.010072879493236542	0.16235584020614624	0.03353065997362137	0.010186471045017242	0.002371979644522071	0.018100254237651825	0.0014620645670220256	0.0031038960441946983	0.002650607842952013	0.0009653042652644217	0.003580659395083785	0.004498948343098164	0.003633663756772876	0.001016230438835919	0.003113621147349477	0.08428768068552017	0.10078765451908112	0.04341587796807289	0.4249004125595093	0.1234426274895668	0.6169267892837524	0.364593505859375	0.10330700129270554	0.18750576674938202	0.966608464717865	0.05108550935983658	0.2818349003791809	0.15318919718265533	0.40185248851776123	0.9884524941444397	0.8580171465873718	0.8927125334739685
5156.0	0.0024206682574003935	0.002022227505221963	0.007168229203671217	0.001338025787845254	0.2613241672515869	0.03338170424103737	0.020211445167660713	0.014810677617788315	0.010708104819059372	0.004735022783279419	0.02500484138727188	0.0018339926609769464	0.0052527934312820435	0.0032247640192508698	0.04963333532214165	0.01986529864370823	0.0030672813300043344	0.006506460253149271	0.04249570146203041	0.012374124489724636	0.007092934567481279	0.002113654976710677	0.011872190982103348	0.0004985610721632838	0.0013484732480719686	0.001199408434331417	0.00037428431096486747	0.0026422806549817324	0.3560597896575928	0.41896817088127136	0.7018928527832031	0.8703441023826599	0.10150998085737228	0.10276152938604355	0.10296887159347534	0.39467161893844604	0.15237364172935486	0.7011632919311523	0.40519508719444275	0.05319210886955261	0.252553790807724	0.833422064781189	0.02138824574649334	0.5398517847061157	0.06311619281768799	0.4731069505214691	0.7946838736534119	0.7447524666786194	0.9623205661773682
5162.0	0.0032325582578778267	0.006246999371796846	0.004000994376838207	0.00046793741057626903	0.2544684410095215	0.04744640365242958	0.027046820148825645	0.013125613331794739	0.005572358146309853	0.0031906382646411657	0.02645840495824814	0.003467279952019453	0.0027221664786338806	0.003404435468837619	0.05405815318226814	0.011047335341572762	0.001891196588985622	0.011841888539493084	0.024869348853826523	0.01550222933292389	0.007777445018291473	0.002040375955402851	0.006118804682046175	0.0011158771812915802	0.7613031268119812	0.0347212478518486	0.6247612237930298	0.26765909790992737	0.4901871979236603	0.4391879141330719	0.7887815237045288	0.9867798089981079	0.07077950239181519	0.14156971871852875	0.044624194502830505	0.11174988001585007	0.13172301650047302	0.5320731997489929	0.24581898748874664	0.020495658740401268	0.16798259317874908	0.9400119185447693	0.011805535294115543	0.09335898607969284	0.066632479429245	0.27076947689056396	0.5795201063156128	0.806186318397522	0.9523957967758179
5168.0	0.006764786317944527	0.004838195163756609	0.0008259230526164174	0.0007599442033097148	0.34468549489974976	0.021147478371858597	0.02570417895913124	0.008960508741438389	0.0035616832319647074	0.002497890731319785	0.015208289958536625	0.0030725321266800165	0.0022322640288621187	0.00604795478284359	0.05982484668493271	0.01716143637895584	0.0019051078706979752	0.009662844240665436	0.024710679426789284	0.01910194754600525	0.8870227932929993	0.9951481223106384	0.9831417798995972	0.8480026721954346	0.8104078769683838	0.02839113026857376	0.41910845041275024	0.15403294563293457	0.3733532428741455	0.1243666559457779	0.7569857239723206	0.7402383685112	0.08845087140798569	0.07119935005903244	0.013874302618205547	0.24859681725502014	0.06273212283849716	0.1270371824502945	0.09769724309444427	0.03719070181250572	0.6496471762657166	0.7556074857711792	0.004738875664770603	0.020015064626932144	0.00946001335978508	0.24520644545555115	0.491318941116333	0.6182702779769897	0.7385307550430298
5174.0	0.007339542731642723	0.00674950098618865	0.002684714738279581	0.0020299232564866543	0.3295804262161255	0.022408273071050644	0.021561497822403908	0.0037338074762374163	0.002361257327720523	0.002520348411053419	0.022863436490297318	0.004233492538332939	0.0013537638587877154	0.002802437637001276	0.030950460582971573	0.01288924552500248	0.9874053597450256	0.956707775592804	0.9994964599609375	0.9706584811210632	0.9760789275169373	0.9857444167137146	0.938027560710907	0.9054257273674011	0.6234113574028015	0.01586361974477768	0.48881450295448303	0.1330689638853073	0.4608538746833801	0.02729235589504242	0.6988329291343689	0.9243571758270264	0.21377624571323395	0.17236624658107758	0.029289519414305687	0.12566274404525757	0.12658128142356873	0.30719858407974243	0.03570328280329704	0.025530977174639702	0.3695654571056366	0.6224429607391357	0.0038474933244287968	0.035127341747283936	0.028640951961278915	0.4846931993961334	0.3139250874519348	0.8522326946258545	0.5554890036582947
5180.0	0.002007868839427829	0.007478714920580387	0.0019007789669558406	0.000713986111804843	0.13759171962738037	0.027071652933955193	0.014765499159693718	0.003896350972354412	0.0014750113477930427	0.0016228141030296683	0.013137079775333405	0.0033576872665435076	0.9988549947738647	0.9983733892440796	0.9904002547264099	0.9690200686454773	0.9708309173583984	0.796647846698761	0.9941430687904358	0.948985755443573	0.9609799981117249	0.991441011428833	0.7652537822723389	0.48576855659484863	0.14067916572093964	0.009316167794167995	0.3810572624206543	0.0932936742901802	0.12666960060596466	0.1452111154794693	0.7984075546264648	0.857669472694397	0.05524379387497902	0.10043933987617493	0.00851054210215807	0.061866242438554764	0.14995786547660828	0.3407057523727417	0.11481664329767227	0.016406340524554253	0.28572991490364075	0.7138073444366455	0.004077715799212456	0.004826202988624573	0.027328502386808395	0.5252495408058167	0.49691855907440186	0.7895218133926392	0.43699881434440613
5186.0	0.002024481538683176	0.0021916746627539396	0.0005991482175886631	0.001212765579111874	0.3850482404232025	0.00869707576930523	0.004032816272228956	0.0031158127821981907	0.9759272336959839	0.5334089994430542	0.938602864742279	0.9170246720314026	0.995781660079956	0.9896977543830872	0.9632888436317444	0.9822026491165161	0.9960623383522034	0.8667941689491272	0.9787796139717102	0.7807765603065491	0.970907986164093	0.9569989442825317	0.6069203019142151	0.18884417414665222	0.23014892637729645	0.017764374613761902	0.2514839470386505	0.2916375994682312	0.1429346352815628	0.07476671040058136	0.3974359929561615	0.6129289269447327	0.08438059687614441	0.13991479575634003	0.006771947722882032	0.1635030061006546	0.07088092714548111	0.10168315470218658	0.02007395401597023	0.01764639839529991	0.175384983420372	0.2640041708946228	0.000863123219460249	0.004216144327074289	0.003108575474470854	0.19073542952537537	0.333960622549057	0.703832745552063	0.3573131859302521
5192.0	0.0029625792521983385	0.0024895104579627514	0.000827362178824842	0.002138187875971198	0.9994317889213562	0.9937679767608643	0.9948678016662598	0.7663218379020691	0.9039664268493652	0.6440055966377258	0.8657602071762085	0.7466450333595276	0.9874622225761414	0.9919678568840027	0.9831902980804443	0.9633979201316833	0.9638920426368713	0.33428484201431274	0.944506049156189	0.9065380096435547	0.9860106706619263	0.9751101136207581	0.7354342937469482	0.06368592381477356	0.08406121283769608	0.006646720226854086	0.05110707879066467	0.13174723088741302	0.09533366560935974	0.0915679931640625	0.12943778932094574	0.09230013936758041	0.01903395913541317	0.08259748667478561	0.009946171194314957	0.0167393796145916	0.037107642740011215	0.13327407836914062	0.01636553183197975	0.006825202144682407	0.10215789824724197	0.20393763482570648	0.002215262735262513	0.010721730999648571	0.012897335924208164	0.15512318909168243	0.20540010929107666	0.487630695104599	0.3501248061656952
5198.0	0.3323306441307068	0.2544691562652588	0.016423340886831284	0.0082454988732934	0.9998114705085754	0.896824836730957	0.9605635404586792	0.9896246790885925	0.947726309299469	0.4624572992324829	0.7478597164154053	0.8920177221298218	0.9939267039299011	0.9868113398551941	0.9751623868942261	0.9539146423339844	0.7912274599075317	0.26456642150878906	0.8103814721107483	0.881290078163147	0.9943304061889648	0.974228024482727	0.41568756103515625	0.09971413761377335	0.0738946795463562	0.0023988615721464157	0.058750420808792114	0.46962887048721313	0.027233384549617767	0.05090302973985672	0.13652513921260834	0.09271145612001419	0.02797112986445427	0.1836172342300415	0.0029657797422260046	0.009288789704442024	0.03391467407345772	0.04555320367217064	0.023284688591957092	0.009598535485565662	0.06844412535429001	0.31817784905433655	0.0011019038502126932	0.009499432519078255	0.03201291337609291	0.06273218989372253	0.29199787974357605	0.7529909610748291	0.36393094062805176
5204.0	0.06689289957284927	0.11101893335580826	0.006693617440760136	0.01492114458233118	0.9428740739822388	0.9380053281784058	0.9777109026908875	0.9338436126708984	0.2847011685371399	0.30032017827033997	0.8831636309623718	0.47521981596946716	0.7315930724143982	0.643470287322998	0.8516391515731812	0.6518903970718384	0.1533711552619934	0.2473277449607849	0.5404881238937378	0.7287917733192444	0.9076720476150513	0.29040244221687317	0.7973082065582275	0.23371338844299316	0.08604265004396439	0.012644651345908642	0.01579303853213787	0.035586923360824585	0.0018536061979830265	0.014627039432525635	0.027003495022654533	0.03987807780504227	0.02416575700044632	0.31187182664871216	0.022283682599663734	0.02818119339644909	0.03624632954597473	0.030857903882861137	0.011481166817247868	0.005262948572635651	0.05039498955011368	0.022366411983966827	0.005607970058917999	0.0070222350768744946	0.07603901624679565	0.012005200609564781	0.021684398874640465	0.7583020925521851	0.32419678568840027
5210.0	0.04434347152709961	0.06693924218416214	0.011082261800765991	0.01473334152251482	0.7385064959526062	0.7961044907569885	0.6333916187286377	0.953723669052124	0.544098973274231	0.09972571581602097	0.9106964468955994	0.5856271982192993	0.8143890500068665	0.20458568632602692	0.5536754131317139	0.5442708134651184	0.19498027861118317	0.21025626361370087	0.42778658866882324	0.7826375365257263	0.55884850025177	0.12545211613178253	0.46021798253059387	0.39775556325912476	0.042798880487680435	0.0047235810197889805	0.020030908286571503	0.01717723160982132	0.0036108887288719416	0.01323320996016264	0.022418908774852753	0.015288117341697216	0.017974911257624626	0.1183561310172081	0.01835128478705883	0.01036421861499548	0.008779083378612995	0.020230261608958244	0.00700802868232131	0.007896390743553638	0.06585693359375	0.012239782139658928	0.0072511183097958565	0.012126896530389786	0.02849714457988739	0.008866333402693272	0.008924187161028385	0.34729108214378357	0.18043400347232819
5216.0	0.06402309983968735	0.15934641659259796	0.010469075292348862	0.011516386643052101	0.580690860748291	0.26863622665405273	0.7764495015144348	0.9223820567131042	0.18854594230651855	0.07097454369068146	0.70115727186203	0.401888906955719	0.5802552103996277	0.13945372402668	0.29372087121009827	0.29977789521217346	0.038620881736278534	0.1982315629720688	0.3023597300052643	0.3597348630428314	0.22263936698436737	0.21800366044044495	0.1661604791879654	0.2400178760290146	0.006934013217687607	0.002216690219938755	0.0098691051825881	0.01059008575975895	0.005000618752092123	0.0257874745875597	0.009141016751527786	0.01233349833637476	0.009934777393937111	0.09925787150859833	0.023946791887283325	0.017082761973142624	0.0035137534141540527	0.007119358517229557	0.007865244522690773	0.005036796443164349	0.026590807363390923	0.005897567141801119	0.004803742282092571	0.008289579302072525	0.022058457136154175	0.01032266579568386	0.00773374130949378	0.17707954347133636	0.15789224207401276
5222.0	0.027725430205464363	0.06760305166244507	0.004050858318805695	0.017896397039294243	0.795205295085907	0.3591689169406891	0.7010943293571472	0.8365991115570068	0.22058099508285522	0.15975558757781982	0.8208242654800415	0.6194631457328796	0.3371259570121765	0.07117904722690582	0.37647971510887146	0.3096749186515808	0.025375543162226677	0.09675541520118713	0.12631703913211823	0.1964421421289444	0.10097787529230118	0.21049030125141144	0.10821503400802612	0.22211289405822754	0.005063131917268038	0.0024980364833027124	0.008075833320617676	0.011776300147175789	0.007726956624537706	0.01300814189016819	0.005347748752683401	0.006848760414868593	0.00441521592438221	0.040412019938230515	0.014713413082063198	0.00742115406319499	0.0034664298873394728	0.006051688455045223	0.006216005887836218	0.004829822573810816	0.018131189048290253	0.016236981377005577	0.008253108710050583	0.00629537645727396	0.008603264577686787	0.00373148825019598	0.00416525499895215	0.10088873654603958	0.9167665243148804
5228.0	0.024104829877614975	0.06085597351193428	0.007059953641146421	0.031043842434883118	0.7419936656951904	0.37559014558792114	0.56598961353302	0.7681623697280884	0.15918663144111633	0.1282581090927124	0.7052773237228394	0.32287514209747314	0.477965772151947	0.09208223968744278	0.42487892508506775	0.2894507348537445	0.03196470066905022	0.07503830641508102	0.23912134766578674	0.13141261041164398	0.04018751531839371	0.05442458391189575	0.04424561187624931	0.09338187426328659	0.0033688372932374477	0.0032305694185197353	0.0022123786620795727	0.0038320228923112154	0.00504514342173934	0.003815780393779278	0.003799938829615712	0.005072970874607563	0.008140983060002327	0.02547329105436802	0.008043620735406876	0.006983545608818531	0.0045059965923428535	0.003978424705564976	0.004706180654466152	0.004227318335324526	0.005319347605109215	0.0045324815437197685	0.008890612050890923	0.005157112143933773	0.11994393914937973	0.062412966042757034	0.7297741770744324	0.9835589528083801	0.9526775479316711
5234.0	0.03558559715747833	0.022550564259290695	0.007141808047890663	0.011597602628171444	0.7171145081520081	0.17056752741336823	0.3277626037597656	0.49331364035606384	0.03844739496707916	0.12504923343658447	0.5567535758018494	0.4035263955593109	0.3525693416595459	0.04200377315282822	0.20905975997447968	0.2050236612558365	0.00728993397206068	0.05193428322672844	0.19781237840652466	0.12981201708316803	0.0329875610768795	0.038834478706121445	0.03931603953242302	0.05169561132788658	0.004122656304389238	0.00712947454303503	0.0022270213812589645	0.001903045573271811	0.0034271469339728355	0.003756379010155797	0.002442317781969905	0.0017957062227651477	0.008150818757712841	0.009503768756985664	0.003912563435733318	0.0044379327446222305	0.004363958723843098	0.0021214899607002735	0.007744342088699341	0.0023257622960954905	0.6123323440551758	0.9660259485244751	0.033199675381183624	0.018324973061680794	0.05301399156451225	0.04157973825931549	0.7430015802383423	0.9726986885070801	0.9631502032279968
5240.0	0.011141386814415455	0.0090256929397583	0.006572768557816744	0.007121475413441658	0.7813425660133362	0.04470498487353325	0.07124117016792297	0.12241972237825394	0.008536574430763721	0.05498633533716202	0.23802435398101807	0.08613332360982895	0.10265574604272842	0.057231392711400986	0.16353777050971985	0.15584522485733032	0.007385521661490202	0.05367516353726387	0.09832534193992615	0.05207304656505585	0.006912591867148876	0.012006072327494621	0.005960176698863506	0.004961642436683178	0.002881324617192149	0.006284700706601143	0.0020922247786074877	0.0006185427191667259	0.004653528332710266	0.0067056831903755665	0.0016666824230924249	0.000566959148272872	0.0035077594220638275	0.0072595602832734585	0.003044433193281293	0.0038392709102481604	0.09267531335353851	0.4450077712535858	0.022715037688612938	0.1521749496459961	0.4705217480659485	0.7177018523216248	0.02412053570151329	0.015064121223986149	0.14391271770000458	0.03442562744021416	0.7715602517127991	0.9707918167114258	0.9781649708747864
5246.0	0.009423253126442432	0.02465727925300598	0.00745024811476469	0.00485105300322175	0.5114383101463318	0.06754954904317856	0.08521758764982224	0.14812874794006348	0.003853638656437397	0.020500127226114273	0.2464212030172348	0.02408008836209774	0.01485332753509283	0.014350783079862595	0.03276219218969345	0.05459718406200409	0.0064054750837385654	0.020053010433912277	0.06858323514461517	0.038582850247621536	0.0032219020649790764	0.006359371822327375	0.005185997113585472	0.008241413161158562	0.0032902040984481573	0.006445909384638071	0.003326965495944023	0.0011650763917714357	0.0017002633539959788	0.0024798077065497637	0.0015433765947818756	0.0009089394588954747	0.9948301911354065	0.9820629358291626	0.6365557312965393	0.8695862293243408	0.1557132452726364	0.23781491816043854	0.006500824820250273	0.1578938215970993	0.7922307252883911	0.8738754391670227	0.03525957092642784	0.006998653523623943	0.18690405786037445	0.013905144296586514	0.7558237314224243	0.9071440696716309	0.9235953092575073
5252.0	0.005200620274990797	0.009285131469368935	0.006088916212320328	0.006303179077804089	0.6734793782234192	0.036840517073869705	0.04480772092938423	0.07770027965307236	0.0017034935299307108	0.012721413746476173	0.24200010299682617	0.029553629457950592	0.0076820761896669865	0.006194152403622866	0.059886492788791656	0.03516821563243866	0.006535634398460388	0.0459870807826519	0.028211835771799088	0.014631005935370922	0.0008325699018314481	0.0018968097865581512	0.0046959975734353065	0.003866412676870823	0.0018095597624778748	0.0026192571967840195	0.0007516329060308635	0.00039567003841511905	0.5494424104690552	0.49281033873558044	0.5871316194534302	0.46573731303215027	0.9872243404388428	0.990646481513977	0.5906473398208618	0.8681707382202148	0.047615062445402145	0.10538893938064575	0.030675457790493965	0.03830074146389961	0.1839078813791275	0.662493109703064	0.15170201659202576	0.008336244150996208	0.20553143322467804	0.013665098696947098	0.5294825434684753	0.5484966039657593	0.9513019323348999
5258.0	0.0062998016364872456	0.012233885005116463	0.0031676662620157003	0.009307374246418476	0.4809240400791168	0.03181258961558342	0.05584992095828056	0.07506197690963745	0.003137878840789199	0.011513140052556992	0.23578844964504242	0.024351054802536964	0.011864871717989445	0.007058014627546072	0.032056648284196854	0.022120047360658646	0.008982371538877487	0.017666811123490334	0.015096602030098438	0.002970406785607338	0.0007587948348373175	0.0020728795789182186	0.0015623256331309676	0.0030999104492366314	0.2338964343070984	0.008768285624682903	0.14698426425457	0.5925378203392029	0.6870723962783813	0.8511945009231567	0.594971239566803	0.34724104404449463	0.9751655459403992	0.9929921627044678	0.8295683264732361	0.8406196236610413	0.11776041239500046	0.16534700989723206	0.037610121071338654	0.06809917837381363	0.13355931639671326	0.3934149146080017	0.030742976814508438	0.010837375186383724	0.12634584307670593	0.03368554264307022	0.8308559060096741	0.554719865322113	0.9305264949798584
5264.0	0.006327992305159569	0.006630903575569391	0.002136071678251028	0.009637000970542431	0.2399376928806305	0.016366032883524895	0.023473234847187996	0.02631625160574913	0.0053450861014425755	0.0066016376949846745	0.0882204920053482	0.017172040417790413	0.004112664610147476	0.005178550723940134	0.022557072341442108	0.013831077143549919	0.0159844309091568	0.03329017385840416	0.026068734005093575	0.003908399026840925	0.9684247970581055	0.9876174330711365	0.9883346557617188	0.9819278717041016	0.11187274008989334	0.017204686999320984	0.006913600489497185	0.3968494236469269	0.5926245450973511	0.5858831405639648	0.19491267204284668	0.06272271275520325	0.9869771599769592	0.9850318431854248	0.7214602828025818	0.5672247409820557	0.20938266813755035	0.06160443276166916	0.037159230560064316	0.0629127249121666	0.3020663261413574	0.5557580590248108	0.10093659907579422	0.0751720517873764	0.09062453359365463	0.029244322329759598	0.3850724995136261	0.46655160188674927	0.9563431739807129
5270.0	0.0060275401920080185	0.004118586424738169	0.000985298422165215	0.00595903443172574	0.23480404913425446	0.011567043140530586	0.026191290467977524	0.016459211707115173	0.005102860275655985	0.024309998378157616	0.09003355354070663	0.014230972155928612	0.005339228082448244	0.013014332391321659	0.07085849344730377	0.032101936638355255	0.9372042417526245	0.9483241438865662	0.9986066222190857	0.9916611909866333	0.9082570672035217	0.9635810256004333	0.9762986302375793	0.9411036968231201	0.29762786626815796	0.02305990643799305	0.0025412123650312424	0.25089892745018005	0.6696124076843262	0.7934134602546692	0.31073594093322754	0.11714466661214828	0.6724106669425964	0.9317083358764648	0.6457763314247131	0.5425349473953247	0.04559387266635895	0.03701156750321388	0.2119297981262207	0.027567273005843163	0.07690181583166122	0.5084142684936523	0.07364708185195923	0.016670159995555878	0.11825481802225113	0.02273186296224594	0.4604990482330322	0.6471799612045288	0.9759235978126526
5276.0	0.010216505266726017	0.003971158526837826	0.001102452166378498	0.003676291787996888	0.12281326949596405	0.014675482176244259	0.01590692810714245	0.030504703521728516	0.010286081582307816	0.016869593411684036	0.04806851968169212	0.009987139143049717	0.9895083904266357	0.8249975442886353	0.953942596912384	0.9988498687744141	0.9466030597686768	0.9690819382667542	0.9932172894477844	0.9230217337608337	0.7446438670158386	0.9449269771575928	0.9789849519729614	0.9416021108627319	0.08872128278017044	0.01412283256649971	0.0133315185084939	0.3296765089035034	0.8191115260124207	0.7743269205093384	0.07594653964042664	0.18765389919281006	0.7268272042274475	0.7949257493019104	0.4155096709728241	0.23751094937324524	0.13177131116390228	0.14016303420066833	0.052668582648038864	0.0078223692253232	0.06950077414512634	0.22119787335395813	0.02611469477415085	0.004670962691307068	0.013146165758371353	0.0062520988285541534	0.16832734644412994	0.6730884313583374	0.9455698728561401
5282.0	0.004518183879554272	0.002659480320289731	0.0017823345260694623	0.007629241794347763	0.09658267349004745	0.010181481949985027	0.00937684066593647	0.03943189978599548	0.9272385239601135	0.9814043641090393	0.9825193881988525	0.8500410318374634	0.9579246044158936	0.8110870122909546	0.9697034955024719	0.9975618124008179	0.9773421883583069	0.9671099185943604	0.9818134307861328	0.900488018989563	0.12402836233377457	0.7846279144287109	0.995242714881897	0.8597624897956848	0.061215952038764954	0.004954575095325708	0.001113996608182788	0.10621239244937897	0.2268562614917755	0.8279354572296143	0.01757475920021534	0.022886188700795174	0.6871568560600281	0.5216209888458252	0.2633519768714905	0.3039564788341522	0.02140474133193493	0.06513217091560364	0.034834831953048706	0.009508471935987473	0.04009682312607765	0.2112492471933365	0.036720577627420425	0.02198399230837822	0.0064849937334656715	0.002700296463444829	0.10811641812324524	0.28171244263648987	0.9470154643058777
5288.0	0.00845442432910204	0.004763909615576267	0.0015368522144854069	0.0026244549080729485	0.9998400211334229	0.923974871635437	0.8632603287696838	0.9878166317939758	0.720569372177124	0.9138160943984985	0.9577860236167908	0.5554265379905701	0.883156418800354	0.8127281069755554	0.8513292074203491	0.9973340034484863	0.9523871541023254	0.9390377998352051	0.9910195469856262	0.9461461305618286	0.7452042698860168	0.7685553431510925	0.966292142868042	0.795381486415863	0.046565018594264984	0.003287564031779766	0.002547584008425474	0.18821364641189575	0.18849781155586243	0.894024133682251	0.010200549848377705	0.17093832790851593	0.34347638487815857	0.22529220581054688	0.034166522324085236	0.24546651542186737	0.03779185935854912	0.033555228263139725	0.014607615768909454	0.002288216957822442	0.05855083838105202	0.18714188039302826	0.18065844476222992	0.0077526383101940155	0.02063836343586445	0.0011353337904438376	0.1729264259338379	0.12156125158071518	0.9130043387413025
5294.0	0.24804958701133728	0.04983021691441536	0.2146667093038559	0.15853282809257507	0.9992720484733582	0.9513225555419922	0.9729368686676025	0.9927061200141907	0.8527346253395081	0.9769487977027893	0.9628540873527527	0.32028114795684814	0.8171207308769226	0.7954415678977966	0.9548439979553223	0.9912814497947693	0.9778801798820496	0.969653844833374	0.9902356266975403	0.9785133600234985	0.5155459046363831	0.5166669487953186	0.9957900643348694	0.9152199625968933	0.051189251244068146	0.0023956228978931904	0.0019159537041559815	0.15115366876125336	0.22930489480495453	0.621710479259491	0.005816699471324682	0.15734964609146118	0.3420480191707611	0.1508806198835373	0.017055826261639595	0.1343078315258026	0.04541616886854172	0.02588404156267643	0.009365454316139221	0.001588791492395103	0.02161615900695324	0.13760748505592346	0.04437417536973953	0.009279938414692879	0.02746177464723587	0.0013117090566083789	0.10357813537120819	0.40409716963768005	0.9192463159561157
5300.0	0.0871763601899147	0.08414793014526367	0.07757530361413956	0.10622937232255936	0.9090102910995483	0.6549581289291382	0.7615315318107605	0.8126185536384583	0.1782132089138031	0.8596604466438293	0.8126260042190552	0.15298549830913544	0.6336314082145691	0.9090493321418762	0.9135690927505493	0.9774227738380432	0.7792701125144958	0.9404188990592957	0.9347396492958069	0.9316176772117615	0.15752862393856049	0.2504744827747345	0.8801461458206177	0.46534112095832825	0.05035671219229698	0.007869175635278225	0.0016004751669242978	0.01744755171239376	0.3497539460659027	0.8746102452278137	0.018564755097031593	0.020430509001016617	0.08255001902580261	0.09304404258728027	0.026903271675109863	0.040374692529439926	0.01879081316292286	0.00815942045301199	0.005954977590590715	0.004699083510786295	0.018507095053792	0.007872325368225574	0.03982584923505783	0.006296692416071892	0.02880370058119297	0.005621110089123249	0.24731126427650452	0.47388872504234314	0.9129164218902588
5306.0	0.24203678965568542	0.21992062032222748	0.040467798709869385	0.0503087118268013	0.5309872031211853	0.6180149912834167	0.8569677472114563	0.41543400287628174	0.11468852311372757	0.8043915033340454	0.3612458109855652	0.16406266391277313	0.659599244594574	0.8189159631729126	0.8651812672615051	0.9468289613723755	0.5117631554603577	0.897728443145752	0.8636486530303955	0.8184880614280701	0.20710991322994232	0.3258781135082245	0.11548127979040146	0.12349902093410492	0.040899645537137985	0.010994899086654186	0.002600164618343115	0.017338797450065613	0.06482958048582077	0.2517879605293274	0.018107062205672264	0.022202366963028908	0.07718268036842346	0.022655082866549492	0.010530268773436546	0.011942095123231411	0.007008835207670927	0.003910469356924295	0.003458903869614005	0.005253277253359556	0.01828683726489544	0.004956390708684921	0.023817792534828186	0.005299674812704325	0.02631864696741104	0.005128141958266497	0.15512818098068237	0.14842842519283295	0.5579223036766052
5312.0	0.15428613126277924	0.16459007561206818	0.028347192332148552	0.09195835888385773	0.40573546290397644	0.35391560196876526	0.41064661741256714	0.48638859391212463	0.21442265808582306	0.47390052676200867	0.0960080623626709	0.06760646402835846	0.45356979966163635	0.745002031326294	0.8837709426879883	0.8581699728965759	0.7465131878852844	0.8552535176277161	0.7271698117256165	0.41799309849739075	0.2057400792837143	0.5788859128952026	0.2399034947156906	0.04184538125991821	0.018263697624206543	0.006541687063872814	0.0026939038652926683	0.014082026667892933	0.018976623192429543	0.07816751301288605	0.0214254017919302	0.003947700839489698	0.07866035401821136	0.030796343460679054	0.004922389518469572	0.005112268961966038	0.005369550082832575	0.002478886628523469	0.0041231028735637665	0.004847051575779915	0.009685829281806946	0.0035696998238563538	0.010439804755151272	0.005918650422245264	0.015042099170386791	0.002984595950692892	0.053451038897037506	0.11273367702960968	0.5622967481613159
5318.0	0.19704097509384155	0.3594224750995636	0.010602773167192936	0.038995593786239624	0.418046772480011	0.17316746711730957	0.5341928005218506	0.49381786584854126	0.23089845478534698	0.3987959325313568	0.07869447767734528	0.10330158472061157	0.44928982853889465	0.8677265644073486	0.843220055103302	0.8959037065505981	0.5838894248008728	0.7113760709762573	0.6351807713508606	0.5343213081359863	0.21818231046199799	0.29558122158050537	0.11114685237407684	0.0762973427772522	0.024975433945655823	0.010568737983703613	0.0037123814690858126	0.012213699519634247	0.026590749621391296	0.028324611485004425	0.01112865936011076	0.0013261131243780255	0.029792623594403267	0.02682323195040226	0.004879951477050781	0.0028618411161005497	0.007050135172903538	0.0020179515704512596	0.0022571675945073366	0.0028222515247762203	0.004028496332466602	0.0035405412781983614	0.008236114867031574	0.00838114321231842	0.007617780938744545	0.003486440982669592	0.046394556760787964	0.08405312895774841	0.9929652214050293
5324.0	0.18941530585289001	0.2786789536476135	0.013343604281544685	0.01739228144288063	0.31919628381729126	0.18047240376472473	0.22132347524166107	0.29210516810417175	0.11472632735967636	0.24167269468307495	0.07170848548412323	0.029551051557064056	0.47655820846557617	0.7523040771484375	0.9068055748939514	0.8343546390533447	0.3753293752670288	0.7684534788131714	0.6356735229492188	0.3068807125091553	0.2717828154563904	0.21273362636566162	0.09668014943599701	0.035900235176086426	0.0058527314104139805	0.011056080460548401	0.005506124347448349	0.0023864873219281435	0.009028969332575798	0.037776879966259	0.016005488112568855	0.0035145850852131844	0.028768302872776985	0.00594389159232378	0.0013917548349127173	0.0024117748253047466	0.0048343283124268055	0.0013973534805700183	0.0018469548085704446	0.003930279519408941	0.0016600448871031404	0.0018527117790654302	0.003914792090654373	0.009178156964480877	0.2317264974117279	0.48152875900268555	0.7337618470191956	0.851714551448822	0.9883779883384705
5330.0	0.08534051477909088	0.040582966059446335	0.01250084862112999	0.016245223581790924	0.14992766082286835	0.03362221643328667	0.08766195178031921	0.1968459039926529	0.057977136224508286	0.22392748296260834	0.041760750114917755	0.009210788644850254	0.10955970734357834	0.2244974672794342	0.7819297909736633	0.6111733913421631	0.31952759623527527	0.4217015504837036	0.6295942664146423	0.3325992822647095	0.099250927567482	0.11354202777147293	0.08549458533525467	0.03019995056092739	0.0015470357611775398	0.013044163584709167	0.007141794543713331	0.002947267610579729	0.008645894005894661	0.01205034926533699	0.007684803567826748	0.0015427609905600548	0.009096493944525719	0.0050578648224473	0.002117230324074626	0.0028660125099122524	0.0046974108554422855	0.0018275001784786582	0.0025340141728520393	0.003776028286665678	0.4529165029525757	0.30135565996170044	0.6591104865074158	0.26492244005203247	0.16897965967655182	0.47076287865638733	0.7263069152832031	0.5322020649909973	0.9786715507507324
5336.0	0.10072061419487	0.061072781682014465	0.004206233192235231	0.010927185416221619	0.03524371236562729	0.004369035363197327	0.010111990384757519	0.1277911216020584	0.02684461511671543	0.14980292320251465	0.01650567539036274	0.004258996807038784	0.027938155457377434	0.13871031999588013	0.8451873660087585	0.7182976603507996	0.045162323862314224	0.1700877547264099	0.46765199303627014	0.3294896185398102	0.03284287825226784	0.07582218199968338	0.05085715278983116	0.021111510694026947	0.0022101232316344976	0.005041726864874363	0.008430570363998413	0.0028863348998129368	0.004428981337696314	0.0052607920952141285	0.002842954359948635	0.0007319251890294254	0.005502026062458754	0.00672876788303256	0.0034512265119701624	0.0028900427278131247	0.6483594179153442	0.04836083948612213	0.15733152627944946	0.006648919079452753	0.39796385169029236	0.6202136874198914	0.4687764644622803	0.05749649181962013	0.4221448004245758	0.5721689462661743	0.8367652893066406	0.9032192230224609	0.9931506514549255
5342.0	0.10347913950681686	0.10639423877000809	0.002533341757953167	0.004812334664165974	0.04564936086535454	0.002857635961845517	0.023508893325924873	0.21486391127109528	0.0667465329170227	0.05730380862951279	0.023673027753829956	0.004441209603101015	0.09687191247940063	0.27564767003059387	0.8617863655090332	0.4451506733894348	0.059038497507572174	0.11775149405002594	0.6337466835975647	0.21514920890331268	0.011615719646215439	0.03682927042245865	0.017802173271775246	0.005665848031640053	0.0013422671472653747	0.005704305600374937	0.010942192748188972	0.0035038962960243225	0.005527901463210583	0.008930262178182602	0.002667551627382636	0.000623074360191822	0.8359799981117249	0.9885622262954712	0.18992245197296143	0.7524533867835999	0.8479946255683899	0.1004517525434494	0.2115231603384018	0.020652182400226593	0.4104534685611725	0.7636721730232239	0.2641843557357788	0.2756636142730713	0.11880632489919662	0.524897038936615	0.7794162631034851	0.9107090830802917	0.9839909076690674
5348.0	0.0867735743522644	0.07145164906978607	0.00240137311629951	0.005991468671709299	0.06637398898601532	0.0016384253976866603	0.05031425505876541	0.34113654494285583	0.023417850956320763	0.04402223974466324	0.0200894083827734	0.0051358770579099655	0.06822779029607773	0.08758645504713058	0.8239133358001709	0.5169298648834229	0.10010042041540146	0.19668465852737427	0.8277273774147034	0.2851508557796478	0.036240071058273315	0.03242441266775131	0.07191574573516846	0.013714597560465336	0.0030527447815984488	0.005761530250310898	0.008127418346703053	0.0024250915739685297	0.9729804992675781	0.604953408241272	0.1411159187555313	0.06849098950624466	0.4941539466381073	0.7727856040000916	0.11254251003265381	0.2119932621717453	0.5316096544265747	0.08435652405023575	0.06005321070551872	0.004488793667405844	0.0787736028432846	0.5385711193084717	0.48148879408836365	0.10700967162847519	0.1422497034072876	0.6784511804580688	0.7706840634346008	0.9661712646484375	0.9965123534202576
5354.0	0.1519225835800171	0.067622609436512	0.004553402774035931	0.004115829709917307	0.05747193470597267	0.010965977795422077	0.035834573209285736	0.3355541229248047	0.013842503540217876	0.0374993272125721	0.03035547584295273	0.007145304698497057	0.1281289905309677	0.12887096405029297	0.7127251625061035	0.44063329696655273	0.08907398581504822	0.08352559804916382	0.5930514931678772	0.33154499530792236	0.05064724385738373	0.02584022656083107	0.07188812643289566	0.0506376177072525	0.8030771017074585	0.21535620093345642	0.008771601133048534	0.7481350302696228	0.9758337140083313	0.7576188445091248	0.22100280225276947	0.17604444921016693	0.6511216163635254	0.9765895009040833	0.38405919075012207	0.32248252630233765	0.47129586338996887	0.02915547974407673	0.40009838342666626	0.00805891864001751	0.19609752297401428	0.7509104609489441	0.3793245553970337	0.030798427760601044	0.24103352427482605	0.3800570070743561	0.7033984065055847	0.9796528816223145	0.9986279010772705
5360.0	0.11729201674461365	0.09426745027303696	0.005738304927945137	0.00484500452876091	0.08122160285711288	0.019959475845098495	0.10575725138187408	0.3502829074859619	0.030400466173887253	0.02702833153307438	0.03250470012426376	0.00928484182804823	0.14155466854572296	0.0728917345404625	0.5530638694763184	0.11034367233514786	0.036882396787405014	0.06043931469321251	0.7072552442550659	0.5410159826278687	0.8271979093551636	0.9480134844779968	0.9436377882957458	0.7256984114646912	0.8760228157043457	0.0924508348107338	0.013118647038936615	0.6405186653137207	0.9056147336959839	0.2262209802865982	0.07620925456285477	0.0365365594625473	0.7097235321998596	0.860991895198822	0.6471986174583435	0.33459192514419556	0.18056629598140717	0.04432861506938934	0.04315825179219246	0.003376962151378393	0.2208380252122879	0.8184143304824829	0.710227370262146	0.09841974079608917	0.07365034520626068	0.6679443120956421	0.6253965497016907	0.9501147866249084	0.998276948928833
5366.0	0.1240968331694603	0.16484475135803223	0.009451331570744514	0.005496596451848745	0.1804012805223465	0.03606526926159859	0.07127098739147186	0.5639444589614868	0.07419014722108841	0.02684222348034382	0.0627388060092926	0.012713845819234848	0.046348270028829575	0.06239686906337738	0.7296583652496338	0.25323161482810974	0.9894219040870667	0.9689415693283081	0.9996522665023804	0.9974761605262756	0.38577502965927124	0.7277528643608093	0.8547680974006653	0.5907554626464844	0.8292500376701355	0.06038906052708626	0.03234604746103287	0.9014284014701843	0.8729579448699951	0.3432373106479645	0.08183262497186661	0.030867796391248703	0.3404635488986969	0.5930031538009644	0.1287434995174408	0.16294579207897186	0.08742682635784149	0.0018883509328588843	0.004336819518357515	0.0015886039473116398	0.20482009649276733	0.5948686599731445	0.2292465716600418	0.028740614652633667	0.04257454723119736	0.6278581619262695	0.8325743079185486	0.9333997368812561	0.9830290079116821
5372.0	0.21228338778018951	0.27789226174354553	0.008927899412810802	0.0054833246394991875	0.19356152415275574	0.0719531923532486	0.13615423440933228	0.38998058438301086	0.05154626816511154	0.08349976688623428	0.07778732478618622	0.07397383451461792	0.8310855031013489	0.949651837348938	0.9804626703262329	0.9474155902862549	0.9847570061683655	0.98974609375	0.9991575479507446	0.9854653477668762	0.42445114254951477	0.7348392009735107	0.27834922075271606	0.2676905691623688	0.48457571864128113	0.012448299676179886	0.02646045759320259	0.8837022185325623	0.49028587341308594	0.07943403720855713	0.05824634060263634	0.016222698614001274	0.37899115681648254	0.5288358330726624	0.08410516381263733	0.23435483872890472	0.04349979758262634	0.007115012034773827	0.00509992940351367	0.0018808649620041251	0.1286761462688446	0.7783015370368958	0.22257186472415924	0.09492652863264084	0.03105934150516987	0.503774106502533	0.7356070280075073	0.9541440010070801	0.9070836305618286
5378.0	0.1245223879814148	0.20192192494869232	0.005516285076737404	0.0058419047854840755	0.2997951805591583	0.11822433769702911	0.23884280025959015	0.33571746945381165	0.8973951935768127	0.8362167477607727	0.8408066034317017	0.5850838422775269	0.903601884841919	0.6577345132827759	0.9899612665176392	0.9955728054046631	0.9936854243278503	0.9766155481338501	0.996468186378479	0.9917145371437073	0.7471637725830078	0.7308764457702637	0.4061376750469208	0.11008213460445404	0.2755624055862427	0.007058722898364067	0.03236863389611244	0.39898255467414856	0.1199936717748642	0.04491793364286423	0.056924134492874146	0.06001632660627365	0.5442037582397461	0.2417708933353424	0.07030453532934189	0.038393594324588776	0.11261685937643051	0.0256752148270607	0.005851513706147671	0.004481724463403225	0.16333737969398499	0.2148602157831192	0.13091041147708893	0.21372756361961365	0.0127614950761199	0.22039654850959778	0.9345076680183411	0.906432032585144	0.849808394908905
5384.0	0.13356344401836395	0.23557446897029877	0.013523946516215801	0.003851925954222679	0.9482935070991516	0.23431283235549927	0.9704834818840027	0.9983406066894531	0.7773071527481079	0.7844524383544922	0.6178915500640869	0.5687142014503479	0.3845161497592926	0.8206357955932617	0.9817550778388977	0.9627701640129089	0.9612331986427307	0.9856659770011902	0.9980992674827576	0.9753868579864502	0.740056574344635	0.72080397605896	0.22305555641651154	0.19947560131549835	0.19062192738056183	0.007217266596853733	0.013876013457775116	0.41501933336257935	0.015153768472373486	0.010191462934017181	0.13710236549377441	0.023067805916070938	0.4479173719882965	0.4223039150238037	0.03116132877767086	0.013840381056070328	0.030464721843600273	0.006733288057148457	0.006517480127513409	0.00818934291601181	0.04000096023082733	0.11439953744411469	0.013776182197034359	0.034172430634498596	0.017271876335144043	0.2436046451330185	0.8967773914337158	0.913109302520752	0.670502781867981
5390.0	0.44218432903289795	0.6458370089530945	0.024329181760549545	0.04240277037024498	0.9596149921417236	0.4930318295955658	0.9903650879859924	0.9916571378707886	0.6351150274276733	0.5327277779579163	0.7276248335838318	0.736199140548706	0.8121950030326843	0.8028497099876404	0.9803566336631775	0.7192648649215698	0.8628715872764587	0.9831241369247437	0.9947915077209473	0.970882773399353	0.917373776435852	0.8082684278488159	0.21725445985794067	0.3747813403606415	0.21061134338378906	0.01218293234705925	0.02811228483915329	0.24503304064273834	0.012813044711947441	0.03647002577781677	0.03775216266512871	0.03189685568213463	0.6637933850288391	0.5960862040519714	0.027238130569458008	0.010475795716047287	0.014154761098325253	0.014345293864607811	0.0030752497259527445	0.003860857803374529	0.03726515173912048	0.1703909933567047	0.022895822301506996	0.0719892755150795	0.007656898349523544	0.10209424048662186	0.9008916020393372	0.6628736853599548	0.892025351524353
5396.0	0.20797252655029297	0.5844024419784546	0.02147536724805832	0.03922231122851372	0.6454740762710571	0.15345922112464905	0.9643964767456055	0.9805861711502075	0.41814303398132324	0.4159177541732788	0.17549481987953186	0.5360511541366577	0.8393166065216064	0.40450936555862427	0.9687531590461731	0.6724412441253662	0.23637990653514862	0.9133071303367615	0.9951871633529663	0.7294101119041443	0.4373682141304016	0.4131583869457245	0.30878350138664246	0.1460517942905426	0.058793939650058746	0.023792974650859833	0.12250013649463654	0.06971444189548492	0.013320245780050755	0.030114440247416496	0.06173660606145859	0.012733475305140018	0.4124172627925873	0.36719727516174316	0.008288862183690071	0.014637873508036137	0.013677326031029224	0.006114748772233725	0.0034575171303004026	0.005661231931298971	0.03044440783560276	0.04726812243461609	0.010808797553181648	0.11734992265701294	0.031863048672676086	0.03481908515095711	0.7366142272949219	0.5412904024124146	0.6274937987327576
5402.0	0.24828596413135529	0.7462548017501831	0.013135194778442383	0.017451215535402298	0.7095392942428589	0.2225966453552246	0.8554024696350098	0.9126003980636597	0.25882095098495483	0.34040501713752747	0.2280122935771942	0.6895818710327148	0.6201159358024597	0.2802864909172058	0.9027962684631348	0.408062607049942	0.052106212824583054	0.6601238250732422	0.9753609895706177	0.28720927238464355	0.10760119557380676	0.3198493421077728	0.33402523398399353	0.2592843770980835	0.03516672924160957	0.007997419685125351	0.15457122027873993	0.0721580982208252	0.009396703913807869	0.009989595972001553	0.054473571479320526	0.00706127705052495	0.1812332719564438	0.4671265184879303	0.024415023624897003	0.038755543529987335	0.004574531223624945	0.0038019504863768816	0.003279385156929493	0.0031748430337756872	0.009465985000133514	0.021213216707110405	0.0027823455166071653	0.037438806146383286	0.03211002051830292	0.023159023374319077	0.6974615454673767	0.5781240463256836	0.2914642095565796
5408.0	0.16227933764457703	0.5403128266334534	0.01596740446984768	0.01123012788593769	0.7886067628860474	0.3737322986125946	0.780929446220398	0.6240905523300171	0.19466842710971832	0.2820780873298645	0.2475578635931015	0.49338093400001526	0.7521001696586609	0.34412261843681335	0.9795795679092407	0.4673287272453308	0.09745656698942184	0.7383580803871155	0.9913244247436523	0.3727768063545227	0.12351847440004349	0.30536097288131714	0.3263058662414551	0.2067577838897705	0.010672539472579956	0.005382223520427942	0.04346150532364845	0.04962136968970299	0.01712377369403839	0.00605744170024991	0.01618947647511959	0.004327031318098307	0.05124947801232338	0.15978756546974182	0.007632191758602858	0.0214406568557024	0.0024169646203517914	0.0027541087474673986	0.004542317241430283	0.0035008543636649847	0.013682745397090912	0.01548660360276699	0.0034751971252262592	0.010914387181401253	0.015141858719289303	0.006591663230210543	0.3838229477405548	0.3329416513442993	0.10831247270107269
5414.0	0.05247274413704872	0.19415774941444397	0.02060540020465851	0.026941120624542236	0.8800845146179199	0.19396378099918365	0.6321929097175598	0.6494251489639282	0.18048696219921112	0.5687896609306335	0.17174716293811798	0.42204660177230835	0.588972806930542	0.34497758746147156	0.8948421478271484	0.5871198773384094	0.06082597374916077	0.6633220314979553	0.9927560687065125	0.7278653979301453	0.15074270963668823	0.2754363715648651	0.4616001546382904	0.10211817175149918	0.017815105617046356	0.004804256837815046	0.034318845719099045	0.07272844016551971	0.04174155741930008	0.003163716522976756	0.011050409637391567	0.006389222573488951	0.028736036270856857	0.1271798312664032	0.013615903444588184	0.0255073681473732	0.004669741727411747	0.008985989727079868	0.018103493377566338	0.007700688671320677	0.012902897782623768	0.01600920595228672	0.010447581298649311	0.0065069603733718395	0.0036359503865242004	0.005174212157726288	0.16205208003520966	0.35705703496932983	0.9947748184204102
5420.0	0.05216694623231888	0.12393103539943695	0.004333275370299816	0.019720667973160744	0.8740644454956055	0.21348848938941956	0.6083787083625793	0.3536505401134491	0.10679808259010315	0.28516411781311035	0.31989094614982605	0.5902600288391113	0.7650558352470398	0.5188968777656555	0.8807027339935303	0.47854533791542053	0.05022323504090309	0.4697412848472595	0.9850513935089111	0.2648371458053589	0.16693320870399475	0.36784008145332336	0.47936707735061646	0.33454325795173645	0.013723553158342838	0.0025631566531956196	0.018724549561738968	0.07172471284866333	0.016800478100776672	0.002477039583027363	0.004764891229569912	0.0019420812604948878	0.012189320288598537	0.0534730926156044	0.00603228947147727	0.011981329880654812	0.005995105020701885	0.006175189279019833	0.008579087443649769	0.01296517439186573	0.017817752435803413	0.009002233855426311	0.0041579315438866615	0.0043822661973536015	0.14708219468593597	0.6569547653198242	0.6257688403129578	0.9974707365036011	0.9966733455657959
5426.0	0.09589925408363342	0.13622575998306274	0.007890379056334496	0.028773417696356773	0.9564526081085205	0.39943984150886536	0.7256308197975159	0.26716533303260803	0.08933930844068527	0.21437512338161469	0.17564834654331207	0.08563830703496933	0.7383108139038086	0.3306826949119568	0.9159697890281677	0.5051736235618591	0.03234170377254486	0.6884570717811584	0.9939274787902832	0.3008866012096405	0.17284747958183289	0.32980453968048096	0.5242053866386414	0.1820029616355896	0.01578870229423046	0.004007053095847368	0.031743310391902924	0.03154129534959793	0.009468264877796173	0.0017301167827099562	0.006169170141220093	0.0018169647082686424	0.010136222466826439	0.022528856992721558	0.00428258441388607	0.007967943325638771	0.005317104980349541	0.003141370601952076	0.009478091262280941	0.021062688902020454	0.39932459592819214	0.9560974836349487	0.18313948810100555	0.014618197456002235	0.12422844767570496	0.48736053705215454	0.8287262916564941	0.9949198365211487	0.9972255229949951
5432.0	0.12714384496212006	0.150900200009346	0.012666195631027222	0.022978900000452995	0.9328075051307678	0.8239789009094238	0.589288592338562	0.5054067969322205	0.2588288187980652	0.44614219665527344	0.2243412435054779	0.15315279364585876	0.8249829411506653	0.3897445797920227	0.8752073645591736	0.5729947090148926	0.04089607298374176	0.6451444625854492	0.9933329224586487	0.746497631072998	0.3981507420539856	0.4537147581577301	0.6401144862174988	0.05880597606301308	0.014416009187698364	0.0026134417857974768	0.009807126596570015	0.021481575444340706	0.010983165353536606	0.00375256035476923	0.001749986782670021	0.0021162976045161486	0.00782084185630083	0.020504849031567574	0.0023273772094398737	0.00796919222921133	0.2154112011194229	0.15479972958564758	0.33733347058296204	0.6267120242118835	0.08094479143619537	0.8924534320831299	0.1561702936887741	0.002563481219112873	0.04671682417392731	0.959321916103363	0.8822954297065735	0.9837117791175842	0.9964989423751831
5438.0	0.0720444992184639	0.07540187984704971	0.011758477427065372	0.010546984151005745	0.9303667545318604	0.8829752802848816	0.5776371955871582	0.4693864583969116	0.3718744218349457	0.35811448097229004	0.4079500734806061	0.23891733586788177	0.8294997215270996	0.43115246295928955	0.9577189683914185	0.4628627300262451	0.047076933085918427	0.8863740563392639	0.9893285632133484	0.6897355318069458	0.5462749600410461	0.3404836356639862	0.35392898321151733	0.248454749584198	0.011032039299607277	0.0023550651967525482	0.007809693459421396	0.015677129849791527	0.01684899628162384	0.004966254346072674	0.004523077979683876	0.004299193620681763	0.9307931065559387	0.9824641346931458	0.7701202630996704	0.10371848195791245	0.03250376880168915	0.02019551210105419	0.03750796988606453	0.33178263902664185	0.2109762281179428	0.9149178266525269	0.118683822453022	0.006325359456241131	0.2924908995628357	0.8543105125427246	0.625738263130188	0.9967310428619385	0.998515784740448
5444.0	0.04000155255198479	0.022668633610010147	0.01065004337579012	0.004822434391826391	0.9267191290855408	0.664584755897522	0.38918498158454895	0.39971068501472473	0.2379458248615265	0.27365192770957947	0.250058650970459	0.07543494552373886	0.6432917714118958	0.44730624556541443	0.9444968104362488	0.7042531371116638	0.029571250081062317	0.8984994292259216	0.9655516147613525	0.7823355793952942	0.3188352882862091	0.2008276730775833	0.12462469190359116	0.12094184011220932	0.019224610179662704	0.0025961375795304775	0.006642537657171488	0.0028561751823872328	0.29024285078048706	0.06592985987663269	0.25672557950019836	0.46234726905822754	0.6023814678192139	0.9598430395126343	0.4404265880584717	0.042374756187200546	0.02419428527355194	0.08761703968048096	0.04387429356575012	0.7175120115280151	0.22258657217025757	0.8695551156997681	0.13253489136695862	0.0038567075971513987	0.06409282982349396	0.7322020530700684	0.8324409127235413	0.9867312908172607	0.9979483485221863
5450.0	0.05108208581805229	0.0477188415825367	0.006929110269993544	0.003585504600778222	0.8397649526596069	0.6533240675926208	0.5614669919013977	0.7184122800827026	0.15183725953102112	0.22577519714832306	0.33386871218681335	0.22161845862865448	0.7376160621643066	0.6364043951034546	0.9815011024475098	0.5989635586738586	0.024986226111650467	0.7521950006484985	0.9356532692909241	0.7966035604476929	0.6867528557777405	0.14637582004070282	0.13121995329856873	0.16180142760276794	0.42625969648361206	0.03550858423113823	0.3978099524974823	0.33393314480781555	0.1572149097919464	0.05409615859389305	0.45842811465263367	0.1274784803390503	0.841058075428009	0.8044714331626892	0.29982897639274597	0.10920839011669159	0.057264719158411026	0.19298435747623444	0.03481015935540199	0.8870627284049988	0.12150558829307556	0.47393253445625305	0.05370032787322998	0.0009678790811449289	0.36436915397644043	0.7491332292556763	0.8842567801475525	0.9411535859107971	0.9966127276420593
5456.0	0.05247458815574646	0.07729402929544449	0.008561159484088421	0.00927058793604374	0.9616178870201111	0.3349963426589966	0.49059146642684937	0.5206511616706848	0.22179432213306427	0.16345249116420746	0.26820871233940125	0.27401003241539	0.7505193948745728	0.39976969361305237	0.9891841411590576	0.8024432063102722	0.0348530150949955	0.6896781325340271	0.9721822738647461	0.8530552983283997	0.9897359609603882	0.6943798065185547	0.9788996577262878	0.8990471363067627	0.20613156259059906	0.0679604634642601	0.5290780663490295	0.5924959778785706	0.33222755789756775	0.48648446798324585	0.10375126451253891	0.23330475389957428	0.614988386631012	0.6167871952056885	0.07665419578552246	0.051807668060064316	0.06512400507926941	0.0218943040817976	0.009290378540754318	0.4680838882923126	0.18607743084430695	0.628948450088501	0.018894659355282784	0.006089917384088039	0.6396222710609436	0.5049148201942444	0.8371917605400085	0.9562898278236389	0.9950372576713562
5462.0	0.1065673977136612	0.11562112718820572	0.0076563190668821335	0.01917886734008789	0.9689169526100159	0.40972477197647095	0.40644019842147827	0.552385687828064	0.46242260932922363	0.15042425692081451	0.12424398958683014	0.14648601412773132	0.744167685508728	0.6618275046348572	0.9742268919944763	0.748772144317627	0.9148823022842407	0.9936874508857727	0.9998348951339722	0.991172730922699	0.9833425283432007	0.8393752574920654	0.8124246001243591	0.6475921273231506	0.3407742977142334	0.035503458231687546	0.18001556396484375	0.04749545454978943	0.06855535507202148	0.24897022545337677	0.08842749148607254	0.15392369031906128	0.4546741843223572	0.487318754196167	0.01550040952861309	0.035728227347135544	0.0847264751791954	0.03521827235817909	0.0439453050494194	0.7506444454193115	0.06931333243846893	0.6140394806861877	0.040142159909009933	0.013792106881737709	0.3969084322452545	0.3806130886077881	0.7413099408149719	0.733467698097229	0.9777969717979431
5468.0	0.15887168049812317	0.18910028040409088	0.007535981014370918	0.011833170428872108	0.9406071305274963	0.4081125557422638	0.6199309229850769	0.3151254951953888	0.6133420467376709	0.39049607515335083	0.13041295111179352	0.4203995168209076	0.8619699478149414	0.934417724609375	0.9948818683624268	0.518832802772522	0.8778252005577087	0.9962782263755798	0.9997761845588684	0.9820110201835632	0.9976494908332825	0.7083618640899658	0.6800770163536072	0.6751906871795654	0.09338407218456268	0.08924927562475204	0.08091390132904053	0.08861777931451797	0.03950902074575424	0.20172324776649475	0.19636794924736023	0.1064402163028717	0.7465284466743469	0.7332618832588196	0.012298498302698135	0.016462206840515137	0.2672504782676697	0.02455233223736286	0.014573619700968266	0.22840362787246704	0.05297660455107689	0.24481353163719177	0.005069078411906958	0.012993738055229187	0.3906363546848297	0.1290835440158844	0.49643439054489136	0.44709116220474243	0.961577296257019
5474.0	0.1757652759552002	0.1690872311592102	0.016869427636265755	0.0055192760191857815	0.9412235617637634	0.12597520649433136	0.2678418457508087	0.18809399008750916	0.7641041278839111	0.9596070051193237	0.8464689254760742	0.48968541622161865	0.8622008562088013	0.6884306073188782	0.9976547956466675	0.9631200432777405	0.9536462426185608	0.9863455891609192	0.9996403455734253	0.9539510607719421	0.965321958065033	0.9068847894668579	0.8751727938652039	0.6159836053848267	0.06118065118789673	0.05676556006073952	0.25555846095085144	0.11222080141305923	0.034841250628232956	0.4184362292289734	0.06756317615509033	0.10244791209697723	0.4014989733695984	0.683629035949707	0.0029456582851707935	0.0215177983045578	0.49243471026420593	0.030374497175216675	0.007586863357573748	0.0667860358953476	0.0680706575512886	0.20405921339988708	0.0014665162889286876	0.005227192770689726	0.558182954788208	0.06457015872001648	0.27534428238868713	0.7847899198532104	0.9432275891304016
5480.0	0.10462658852338791	0.22022557258605957	0.027903322130441666	0.013065483421087265	0.9991850256919861	0.2758178412914276	0.47073689103126526	0.3767460882663727	0.9222413897514343	0.9511736631393433	0.487542062997818	0.6453894972801208	0.8333642482757568	0.7660343647003174	0.9822281002998352	0.8489909768104553	0.8605559468269348	0.9647095799446106	0.999667763710022	0.9441465735435486	0.9810305833816528	0.8195606470108032	0.9724951386451721	0.9360473155975342	0.19706782698631287	0.07250984013080597	0.14371728897094727	0.039642415940761566	0.007762004621326923	0.1221734806895256	0.03510931506752968	0.032291244715452194	0.185492604970932	0.5069466829299927	0.000598842860199511	0.013172885403037071	0.24381572008132935	0.015036355704069138	0.010290301404893398	0.19339194893836975	0.030760634690523148	0.2601582705974579	0.005711277015507221	0.007698367349803448	0.3611605167388916	0.030166616663336754	0.43705543875694275	0.7853671908378601	0.9512892961502075
5486.0	0.23054392635822296	0.2671927213668823	0.017141759395599365	0.05158282071352005	0.9970095157623291	0.5990467071533203	0.7797055244445801	0.4452480375766754	0.8640472888946533	0.9657990336418152	0.45073339343070984	0.7912435531616211	0.8184778094291687	0.8598368763923645	0.9791096448898315	0.6624406576156616	0.948660671710968	0.9008389711380005	0.9992795586585999	0.9912125468254089	0.9950351715087891	0.7626944780349731	0.8579998016357422	0.49701857566833496	0.04722132161259651	0.059389084577560425	0.13811644911766052	0.3303754925727844	0.013120566494762897	0.16529470682144165	0.07166224718093872	0.03407139331102371	0.16472871601581573	0.33239439129829407	0.0019870467949658632	0.05398666486144066	0.3547094464302063	0.022823555395007133	0.005880733486264944	0.06742513179779053	0.009924286045134068	0.07112831622362137	0.005682505201548338	0.012436218559741974	0.2691998779773712	0.00817255862057209	0.3818305730819702	0.8341686129570007	0.9192910194396973
5492.0	0.08911749720573425	0.10470667481422424	0.05030260980129242	0.024314820766448975	0.9623362421989441	0.576503574848175	0.5408384203910828	0.34983548521995544	0.7732834219932556	0.9296104907989502	0.392059326171875	0.4181298613548279	0.6919178366661072	0.5221753716468811	0.8352075219154358	0.9429234266281128	0.8068447113037109	0.4504171311855316	0.9915839433670044	0.9573419094085693	0.9590834379196167	0.6400381922721863	0.8358450531959534	0.36386939883232117	0.0750996395945549	0.02662748657166958	0.056881166994571686	0.05613643676042557	0.024561837315559387	0.04834932088851929	0.02834615483880043	0.01414399966597557	0.02795560285449028	0.09630698710680008	0.005381133873015642	0.13398371636867523	0.19553688168525696	0.006872823461890221	0.009950298815965652	0.10201375186443329	0.007832798175513744	0.11579595506191254	0.02955612726509571	0.012080132029950619	0.05590345337986946	0.007239244878292084	0.47922733426094055	0.8277357816696167	0.47815439105033875
5498.0	0.03863300010561943	0.07844284176826477	0.048419289290905	0.021521104499697685	0.8793888688087463	0.4476472735404968	0.32173436880111694	0.5490239858627319	0.5784742832183838	0.7514312267303467	0.32437849044799805	0.382332444190979	0.8210163116455078	0.6473167538642883	0.7922295331954956	0.6562801003456116	0.5471643209457397	0.3287554383277893	0.9415478706359863	0.9645786881446838	0.8485895991325378	0.20369979739189148	0.9442164897918701	0.5437195301055908	0.25088927149772644	0.012734781950712204	0.003545009298250079	0.016403408721089363	0.02069527469575405	0.026761827990412712	0.0054732318967580795	0.0022872185800224543	0.008628912270069122	0.23928013443946838	0.0057517653331160545	0.02633599191904068	0.07280925661325455	0.0017883001128211617	0.009158789180219173	0.13623091578483582	0.0031294627115130424	0.04920664802193642	0.010425001382827759	0.004094024654477835	0.014545753598213196	0.005978074856102467	0.3241129219532013	0.5709545612335205	0.16746076941490173
5504.0	0.028162632137537003	0.09240546077489853	0.05920368805527687	0.038208793848752975	0.7461182475090027	0.1759338676929474	0.43071311712265015	0.47116729617118835	0.4514743983745575	0.66867595911026	0.23149964213371277	0.34261244535446167	0.8033221364021301	0.40260830521583557	0.7444379925727844	0.7498441338539124	0.9066785573959351	0.43781235814094543	0.8996637463569641	0.9739636778831482	0.93650221824646	0.22009031474590302	0.8866679668426514	0.4065280258655548	0.0852895975112915	0.004306775983422995	0.0017704960191622376	0.0018721107626333833	0.009171035140752792	0.03883745148777962	0.005796790588647127	0.0007483459776267409	0.0094516696408391	0.06910217553377151	0.0069502261467278	0.01499125361442566	0.10135997086763382	0.0032680630683898926	0.0035971675533801317	0.037150103598833084	0.0023226230405271053	0.07414374500513077	0.007278751116245985	0.0032825088128447533	0.025273922830820084	0.011205439455807209	0.19936297833919525	0.6271596550941467	0.08585699647665024
5510.0	0.025650030001997948	0.056746840476989746	0.05642881244421005	0.0330120213329792	0.659452497959137	0.47910603880882263	0.4263266921043396	0.6234079599380493	0.40700462460517883	0.552240788936615	0.24136388301849365	0.1676226407289505	0.7010295391082764	0.7350295186042786	0.54310542345047	0.8130491971969604	0.9079235196113586	0.7629254460334778	0.90765380859375	0.9150314927101135	0.8343437314033508	0.1759405881166458	0.9039573073387146	0.32565203309059143	0.11073677986860275	0.004318415652960539	0.0025569237768650055	0.003479781560599804	0.022629546001553535	0.0790235623717308	0.006973836105316877	0.0019292212091386318	0.018522441387176514	0.11691217869520187	0.008173943497240543	0.035883717238903046	0.15404894948005676	0.0045554256066679955	0.004308630712330341	0.06685762852430344	0.00661900918930769	0.045653071254491806	0.007448372896760702	0.0037701316177845	0.010514490306377411	0.013660400174558163	0.20021361112594604	0.6474026441574097	0.9563726186752319
5516.0	0.040994200855493546	0.08189549297094345	0.19279927015304565	0.0297504011541605	0.6848675012588501	0.49391746520996094	0.632351279258728	0.715668261051178	0.5508689880371094	0.5950396060943604	0.5291398763656616	0.3000868558883667	0.8433497548103333	0.872123658657074	0.8981528878211975	0.5893728733062744	0.9408233761787415	0.6353104710578918	0.9203393459320068	0.937626838684082	0.6820113658905029	0.08783253282308578	0.9699403643608093	0.7867447733879089	0.20622913539409637	0.00904861744493246	0.002442557131871581	0.008099685423076153	0.02210276946425438	0.03511124849319458	0.005375578533858061	0.0030319977086037397	0.012516800314188004	0.17498677968978882	0.004098179750144482	0.017593177035450935	0.047978442162275314	0.0008651578100398183	0.004029140807688236	0.048363976180553436	0.005065102595835924	0.023736948147416115	0.0060047279112041	0.0034628245048224926	0.6978018283843994	0.5087374448776245	0.9524543285369873	0.9817256331443787	0.9736551642417908
5522.0	0.030751314014196396	0.15419553220272064	0.09644792228937149	0.018007609993219376	0.48363298177719116	0.10599111020565033	0.24051357805728912	0.7968229651451111	0.6129490733146667	0.30626434087753296	0.25081199407577515	0.3957524001598358	0.6432486176490784	0.754243016242981	0.9045857191085815	0.6186879277229309	0.9687383770942688	0.777319073677063	0.8876954317092896	0.8478272557258606	0.8220080733299255	0.124747633934021	0.8799626231193542	0.6683211922645569	0.19166916608810425	0.00850331038236618	0.0022776718251407146	0.0024223963264375925	0.005860385484993458	0.02230038307607174	0.003942454233765602	0.0043966444209218025	0.007481272332370281	0.038926638662815094	0.0033149924129247665	0.05297555401921272	0.025051625445485115	0.0007780900923535228	0.0025412559043616056	0.014372185803949833	0.4408182203769684	0.3252853453159332	0.06167742609977722	0.06707251816987991	0.6484578847885132	0.4634905755519867	0.9569840431213379	0.9950764775276184	0.9860077500343323
5528.0	0.02175966277718544	0.07458128035068512	0.11789331585168839	0.012149893678724766	0.335818886756897	0.15284810960292816	0.31605324149131775	0.9237355589866638	0.5311273336410522	0.26953569054603577	0.2529241144657135	0.10821168124675751	0.8517399430274963	0.8975412249565125	0.814242959022522	0.45888322591781616	0.7882735729217529	0.3726639151573181	0.7154530882835388	0.775693953037262	0.7493786811828613	0.047260724008083344	0.6617177724838257	0.6075092554092407	0.18281510472297668	0.014375274069607258	0.0012749405577778816	0.0016815497074276209	0.0033271205611526966	0.010185240767896175	0.004530285019427538	0.005509410053491592	0.015911228954792023	0.06930465996265411	0.004866186995059252	0.025985799729824066	0.5418481230735779	0.02819681726396084	0.05529052019119263	0.7192623019218445	0.27968984842300415	0.6427273154258728	0.04000968486070633	0.10471130162477493	0.4488433599472046	0.37152808904647827	0.9745903611183167	0.9799805283546448	0.9816917181015015
5534.0	0.05900081619620323	0.055617548525333405	0.06934478878974915	0.0125938281416893	0.17828547954559326	0.054331693798303604	0.049533382058143616	0.25311264395713806	0.3899388909339905	0.2011411041021347	0.4245262145996094	0.16838055849075317	0.8609660863876343	0.7979918718338013	0.9060807824134827	0.4050108790397644	0.7847307324409485	0.24828305840492249	0.680564820766449	0.8720120787620544	0.8791865110397339	0.1686560958623886	0.5702854990959167	0.44895702600479126	0.17860047519207	0.02170061692595482	0.0065118297934532166	0.0028870648238807917	0.006435625720769167	0.005570022854954004	0.002333973068743944	0.0015207682736217976	0.6470040678977966	0.7412090301513672	0.18118537962436676	0.6762913465499878	0.792283833026886	0.052764274179935455	0.30779579281806946	0.5183103084564209	0.35336053371429443	0.2306419014930725	0.0535043440759182	0.1639712154865265	0.13489212095737457	0.08104162663221359	0.9127249717712402	0.9851825833320618	0.9727760553359985
5540.0	0.046807367354631424	0.11568164825439453	0.06329825520515442	0.004546049050986767	0.25075000524520874	0.05722213163971901	0.005264934152364731	0.542292058467865	0.5776203274726868	0.3553732633590698	0.38066646456718445	0.14516721665859222	0.8204572796821594	0.8414263129234314	0.7420021891593933	0.4978403151035309	0.8210986852645874	0.48250269889831543	0.7814271450042725	0.5509040951728821	0.9059193134307861	0.5693432092666626	0.7349157333374023	0.25135689973831177	0.11237291991710663	0.021093986928462982	0.001414514728821814	0.0020360357593744993	0.01751326397061348	0.8816639184951782	0.23054303228855133	0.09053675830364227	0.13922803103923798	0.39745041728019714	0.21366307139396667	0.49831923842430115	0.6553536653518677	0.14151690900325775	0.09285958856344223	0.3164811134338379	0.6502098441123962	0.09059850126504898	0.03475891798734665	0.08181367814540863	0.03992027789354324	0.02257610857486725	0.9574559926986694	0.9960736036300659	0.9736331701278687
5546.0	0.03556370362639427	0.05632592737674713	0.04937710240483284	0.004338536411523819	0.3705059587955475	0.03094266541302204	0.011037535034120083	0.48864153027534485	0.6380842924118042	0.3089597225189209	0.3977773189544678	0.07073748111724854	0.9293076395988464	0.8387901782989502	0.5974656343460083	0.40968841314315796	0.8364554643630981	0.6376419067382812	0.8747534155845642	0.4477362036705017	0.799849271774292	0.4521859586238861	0.362086683511734	0.359570175409317	0.9743689298629761	0.22457648813724518	0.23994024097919464	0.1718636304140091	0.019413137808442116	0.467497855424881	0.1258479803800583	0.03745251148939133	0.11953365802764893	0.3461913764476776	0.17758741974830627	0.2719045579433441	0.20791254937648773	0.05915193632245064	0.009726859629154205	0.0316019169986248	0.41224467754364014	0.07362373918294907	0.0351048968732357	0.03225887194275856	0.06104525178670883	0.012387488968670368	0.9177964329719543	0.990826427936554	0.9855635166168213
5552.0	0.059783004224300385	0.019848158583045006	0.032879140228033066	0.0038771217223256826	0.23008929193019867	0.014589732512831688	0.008506065234541893	0.281281441450119	0.6572891473770142	0.44185584783554077	0.511505663394928	0.07900173217058182	0.8674504160881042	0.8354527950286865	0.5901419520378113	0.49505940079689026	0.9452864527702332	0.6453922986984253	0.684859573841095	0.47035059332847595	0.9975838661193848	0.5585293173789978	0.9232971668243408	0.9782822728157043	0.9550788998603821	0.07676858454942703	0.06559300422668457	0.12506955862045288	0.02270384505391121	0.45283159613609314	0.1531829982995987	0.028957761824131012	0.39700645208358765	0.34907084703445435	0.3859426975250244	0.6933344006538391	0.30196747183799744	0.08627632260322571	0.031611472368240356	0.032722096890211105	0.2749534845352173	0.2820896804332733	0.02398327738046646	0.028489554300904274	0.01002494152635336	0.017715776339173317	0.9276687502861023	0.9953833222389221	0.9656087160110474
5558.0	0.022854996845126152	0.014679563231766224	0.017614668235182762	0.0035891456063836813	0.18858252465724945	0.07548689842224121	0.011862093582749367	0.40004676580429077	0.7756611108779907	0.2739213705062866	0.3550819754600525	0.08919554203748703	0.7914710640907288	0.7464684844017029	0.2723478078842163	0.10574493557214737	0.9884887337684631	0.9910627603530884	0.9997202754020691	0.9628931879997253	0.9521358013153076	0.2635057270526886	0.9413062930107117	0.9901770949363708	0.8580260276794434	0.08636699616909027	0.038547489792108536	0.1447937935590744	0.03957122564315796	0.15051625669002533	0.0840490460395813	0.016803842037916183	0.11073983460664749	0.15362077951431274	0.12854889035224915	0.8034482598304749	0.165156289935112	0.036470480263233185	0.02647709660232067	0.007441889028996229	0.6453251838684082	0.685346245765686	0.03338678181171417	0.007965875789523125	0.019551409408450127	0.034884918481111526	0.9711993336677551	0.9912750720977783	0.9514936804771423
5564.0	0.07039628177881241	0.005714040249586105	0.015802379697561264	0.004863451234996319	0.32492032647132874	0.023105692118406296	0.031183235347270966	0.4979248046875	0.5447268486022949	0.2861236333847046	0.35810887813568115	0.08493277430534363	0.9857178926467896	0.9794703125953674	0.9653549194335938	0.9450615048408508	0.9595593810081482	0.9245430827140808	0.9979442954063416	0.9712474346160889	0.9120827317237854	0.24676725268363953	0.9096070528030396	0.9408296346664429	0.8672471642494202	0.1868726760149002	0.2722693979740143	0.3860023021697998	0.20231609046459198	0.049458928406238556	0.028368309140205383	0.0038139615207910538	0.3289855420589447	0.5448325872421265	0.2731855511665344	0.32410573959350586	0.03495181351900101	0.0033752566669136286	0.009361331351101398	0.003948615863919258	0.07117827981710434	0.48649418354034424	0.05546058714389801	0.0029425257816910744	0.012254370376467705	0.024079838767647743	0.943973183631897	0.9963003396987915	0.9896865487098694
5570.0	0.041573598980903625	0.00742257758975029	0.02388164773583412	0.00869135744869709	0.3207581043243408	0.03207668662071228	0.020211711525917053	0.3975813388824463	0.9854373335838318	0.4873703122138977	0.9329014420509338	0.7025984525680542	0.9961431622505188	0.9691911339759827	0.934289276599884	0.9593908190727234	0.863756000995636	0.9883285760879517	0.997928261756897	0.8733077049255371	0.8988096117973328	0.5411785840988159	0.9162428379058838	0.8198180794715881	0.8056302666664124	0.05763852223753929	0.026946214959025383	0.08738493919372559	0.05640764534473419	0.05117844045162201	0.04225506633520126	0.011183762922883034	0.20827437937259674	0.30880847573280334	0.22951112687587738	0.35295039415359497	0.02081463858485222	0.008277544751763344	0.016116486862301826	0.013060049153864384	0.09095466881990433	0.4969191551208496	0.02469036914408207	0.0033351213205605745	0.0008569068158976734	0.0044921874068677425	0.9464971423149109	0.98967045545578	0.9854071140289307
5576.0	0.015520228073000908	0.011523748748004436	0.030727524310350418	0.0047147562727332115	0.9633351564407349	0.5040068030357361	0.1077791154384613	0.9854283928871155	0.9469924569129944	0.5679325461387634	0.9521655440330505	0.918396532535553	0.9969808459281921	0.9786281585693359	0.7811033725738525	0.86652010679245	0.9685959815979004	0.9906327724456787	0.9858394861221313	0.841564416885376	0.8471842408180237	0.8322693705558777	0.8294310569763184	0.6241419911384583	0.8213177919387817	0.13385681807994843	0.0051423669792711735	0.03631185367703438	0.034150198101997375	0.011555196717381477	0.011612961068749428	0.003615759080275893	0.053154442459344864	0.34613850712776184	0.17074008285999298	0.17426328361034393	0.02340368553996086	0.010033056139945984	0.014204011298716068	0.004477315582334995	0.08995740115642548	0.5922991037368774	0.01745694689452648	0.0020515653304755688	0.002160102827474475	0.02835770882666111	0.8546013832092285	0.9809136986732483	0.982058048248291
5582.0	0.5249072909355164	0.044707976281642914	0.08511662483215332	0.04472314193844795	0.9828686714172363	0.3284699022769928	0.07141923159360886	0.99382084608078	0.9297625422477722	0.15258553624153137	0.7630617618560791	0.7451475262641907	0.9956046342849731	0.9319522976875305	0.9388868808746338	0.9198789596557617	0.8763272762298584	0.9761006236076355	0.9840959310531616	0.9641174077987671	0.5989528894424438	0.8031611442565918	0.9165658950805664	0.7799952626228333	0.8404320478439331	0.1894797384738922	0.06948159635066986	0.06864441186189651	0.02151430957019329	0.010650872252881527	0.03202662989497185	0.0008081910782493651	0.4781462848186493	0.7897879481315613	0.3403075635433197	0.040396496653556824	0.01076592318713665	0.0056345402263104916	0.008148475550115108	0.002271506004035473	0.03633781149983406	0.2103118598461151	0.02675076387822628	0.0031561388168483973	0.0010778522118926048	0.016539132222533226	0.7978529334068298	0.9972971081733704	0.9951562881469727
5588.0	0.1036042720079422	0.023128239437937737	0.05031871423125267	0.0046564009971916676	0.5567796230316162	0.2961355149745941	0.08919632434844971	0.9715853929519653	0.8593997955322266	0.2944260835647583	0.6756362318992615	0.6797798275947571	0.9790539741516113	0.8829863667488098	0.7833543419837952	0.7281414866447449	0.7210441827774048	0.9703014492988586	0.9399494528770447	0.8433986306190491	0.8707073330879211	0.9608173370361328	0.8433553576469421	0.2488207221031189	0.5751462578773499	0.05266401544213295	0.005114330444484949	0.015745848417282104	0.0026816613972187042	0.00959591194987297	0.01781585067510605	0.0015960526652634144	0.1394788920879364	0.5863445401191711	0.20838071405887604	0.03589208051562309	0.003186569083482027	0.003101484617218375	0.023531459271907806	0.0036803162656724453	0.10485786199569702	0.22488516569137573	0.007543116807937622	0.0017161023570224643	0.0024254932068288326	0.003418935928493738	0.4146193861961365	0.9823437929153442	0.9678390026092529
5594.0	0.05343649536371231	0.033245209604501724	0.016431860625743866	0.002443404169753194	0.4094688296318054	0.05831272155046463	0.16929149627685547	0.9662984609603882	0.735995888710022	0.10022010654211044	0.5725237131118774	0.6188662648200989	0.8837071061134338	0.30595895648002625	0.8439835906028748	0.599023699760437	0.8613372445106506	0.9337067008018494	0.8832679986953735	0.6511380672454834	0.8044518828392029	0.9660879969596863	0.8029974102973938	0.1146230548620224	0.5858691334724426	0.2729344367980957	0.03623620420694351	0.005384169518947601	0.0022879282478243113	0.0025281549897044897	0.00623027328401804	0.0011871085735037923	0.0462273471057415	0.1292421966791153	0.1309041976928711	0.01173819787800312	0.00427065696567297	0.0007379581802524626	0.006440451368689537	0.00272295530885458	0.05163722112774849	0.1572214663028717	0.011366481892764568	0.0019367941422387958	0.003461424494162202	0.0024876806419342756	0.2836218476295471	0.9544509053230286	0.9896100759506226
5600.0	0.15762919187545776	0.006534164771437645	0.013189496472477913	0.0029529747553169727	0.5163244605064392	0.0489160418510437	0.04417206719517708	0.8483439087867737	0.8100203275680542	0.1357114613056183	0.6123965978622437	0.2162180244922638	0.9472776651382446	0.47666776180267334	0.8597770929336548	0.7504594326019287	0.6193731427192688	0.789725124835968	0.9398088455200195	0.7883909344673157	0.8284783363342285	0.9742290377616882	0.5051465630531311	0.06039903685450554	0.2380964308977127	0.07446931302547455	0.087354376912117	0.004951115697622299	0.004890608135610819	0.006722079124301672	0.011386571452021599	0.0008210946689359844	0.030102882534265518	0.0747944563627243	0.03346448764204979	0.012805869802832603	0.003949458245187998	0.0012447412591427565	0.0038852072320878506	0.0012321807444095612	0.032813191413879395	0.0920998677611351	0.007301578298211098	0.0019632650073617697	0.004299040883779526	0.004797732457518578	0.15334084630012512	0.9439511895179749	0.9856071472167969
5606.0	0.044857267290353775	0.013886770233511925	0.016580671072006226	0.002284656511619687	0.5492429137229919	0.05329257994890213	0.11516407132148743	0.9218934178352356	0.7833715677261353	0.1273033171892166	0.7052240371704102	0.349247545003891	0.9085894227027893	0.386105477809906	0.8734777569770813	0.5862751007080078	0.6316984295845032	0.936424732208252	0.9180393815040588	0.6010915637016296	0.9491001963615417	0.9914067983627319	0.5271663665771484	0.05867806449532509	0.18416757881641388	0.025980936363339424	0.007749257609248161	0.007860543206334114	0.007000323850661516	0.005552380345761776	0.006444663740694523	0.001171443029306829	0.02089627832174301	0.03966885432600975	0.02562788873910904	0.01427631638944149	0.005150396376848221	0.0013547763228416443	0.010757709853351116	0.00210729893296957	0.04423937946557999	0.11785019189119339	0.005210984498262405	0.0022706501185894012	0.006328393705189228	0.007542203180491924	0.17066995799541473	0.9677176475524902	0.9989548921585083
5612.0	0.19018785655498505	0.03179025650024414	0.010276086628437042	0.0018756792414933443	0.6433899402618408	0.04934917017817497	0.07288461178541183	0.8228278160095215	0.7816389799118042	0.09327977895736694	0.6218065619468689	0.42310115694999695	0.9109480381011963	0.42106789350509644	0.958331823348999	0.7950982451438904	0.46668216586112976	0.798213541507721	0.9258300065994263	0.4756048619747162	0.92973393201828	0.9965684413909912	0.7918775677680969	0.1585918813943863	0.10177738964557648	0.1329651176929474	0.05851789563894272	0.0168813094496727	0.008405487053096294	0.007680077571421862	0.009716153144836426	0.0015928844222798944	0.05176227167248726	0.051421869546175	0.06430353969335556	0.015542102046310902	0.009074371308088303	0.0010043953079730272	0.0021808852907270193	0.002938714809715748	0.03496326506137848	0.06014612317085266	0.006624909583479166	0.002460549119859934	0.5997565388679504	0.25126203894615173	0.8832660913467407	0.9984984397888184	0.9997988343238831
5618.0	0.37663501501083374	0.012729884125292301	0.0033114105463027954	0.001341201364994049	0.5301951766014099	0.012682761065661907	0.09127411246299744	0.713517963886261	0.6344720721244812	0.12591657042503357	0.4854721426963806	0.16260790824890137	0.8655288815498352	0.5668888688087463	0.859041154384613	0.8948948979377747	0.7701292037963867	0.8446822762489319	0.9648624658584595	0.5843284726142883	0.8748359084129333	0.9908320307731628	0.7985317707061768	0.08093951642513275	0.04706237092614174	0.023430928587913513	0.011279264464974403	0.014464341104030609	0.008381587453186512	0.013975671492516994	0.013039892539381981	0.0014689628733322024	0.04444092512130737	0.037887074053287506	0.1036837249994278	0.03436770290136337	0.008956855162978172	0.0011175365652889013	0.001907574012875557	0.0032295745331794024	0.7029596567153931	0.9102139472961426	0.18168237805366516	0.0842997133731842	0.5136928558349609	0.18099483847618103	0.9158186912536621	0.9976721405982971	0.9998867511749268
5624.0	0.1458049714565277	0.009580262936651707	0.002779795788228512	0.0019794320687651634	0.595824122428894	0.0519266277551651	0.061428990215063095	0.679284930229187	0.6577144861221313	0.11278879642486572	0.49902603030204773	0.3038751780986786	0.7001577615737915	0.1721433848142624	0.9382088780403137	0.8771771192550659	0.779988169670105	0.9271159172058105	0.8295220136642456	0.5138068795204163	0.9319767355918884	0.9947361350059509	0.7383453845977783	0.03513967618346214	0.054297786206007004	0.008426669053733349	0.008811075240373611	0.010651806369423866	0.010544109158217907	0.009266429580748081	0.0025785788893699646	0.0015539296437054873	0.013276590965688229	0.03876161947846413	0.06859014928340912	0.019812364131212234	0.7510769367218018	0.10052642226219177	0.08084630221128464	0.5472694635391235	0.4180781841278076	0.9813562631607056	0.42271503806114197	0.08098947256803513	0.20491041243076324	0.2761642336845398	0.6905856728553772	0.9768094420433044	0.9999150037765503
5630.0	0.4112994074821472	0.019610367715358734	0.003425364149734378	0.0034486970398575068	0.4526001513004303	0.050316277891397476	0.2578003406524658	0.6198300123214722	0.6402334570884705	0.15207019448280334	0.2764999270439148	0.25216948986053467	0.8198902010917664	0.3068047761917114	0.9495978951454163	0.9543841481208801	0.6990867853164673	0.8447846174240112	0.84855055809021	0.7802596092224121	0.7330279350280762	0.991621732711792	0.8243092894554138	0.058971039950847626	0.07501622289419174	0.009698423556983471	0.02683776617050171	0.016431160271167755	0.005830467212945223	0.005249739624559879	0.00797494687139988	0.0030184530187398195	0.253966361284256	0.46143412590026855	0.7797141075134277	0.9619191288948059	0.5765021443367004	0.02671586349606514	0.011492028832435608	0.2751839756965637	0.6516304612159729	0.9892222881317139	0.322910875082016	0.09002769738435745	0.5487966537475586	0.35079532861709595	0.9307768940925598	0.9959306120872498	0.9999758005142212
5636.0	0.0926593616604805	0.00934024527668953	0.001661241869442165	0.0015597473829984665	0.19846464693546295	0.027559565380215645	0.5885679125785828	0.730480968952179	0.4762021005153656	0.12061670422554016	0.2761954963207245	0.15091611444950104	0.4567042589187622	0.7187053561210632	0.9190611839294434	0.9168049693107605	0.4781986176967621	0.8896660804748535	0.7070750594139099	0.7960698008537292	0.8523387312889099	0.9918990135192871	0.9292404055595398	0.05224771052598953	0.050536200404167175	0.006479598116129637	0.0020729899406433105	0.010553864762187004	0.12179769575595856	0.038942210376262665	0.34711921215057373	0.07744754105806351	0.4392024278640747	0.258554607629776	0.8537625670433044	0.9616814851760864	0.11763997375965118	0.016208771616220474	0.04792017117142677	0.4135682284832001	0.7628921270370483	0.9955151677131653	0.1496335119009018	0.016693420708179474	0.18771247565746307	0.21525706350803375	0.8212048411369324	0.9881410598754883	0.9999322891235352
5642.0	0.08966443687677383	0.01584101840853691	0.0012079391162842512	0.0006253591855056584	0.19018656015396118	0.014086507260799408	0.7335711121559143	0.8855522274971008	0.5350875854492188	0.07599267363548279	0.2776630222797394	0.40552178025245667	0.3354434072971344	0.38320469856262207	0.9014781713485718	0.9491126537322998	0.7977280020713806	0.9532456994056702	0.5273773074150085	0.7463513016700745	0.8598721027374268	0.9765989780426025	0.9089226722717285	0.04671788215637207	0.8715105652809143	0.4240424335002899	0.9103286862373352	0.5798125863075256	0.157455176115036	0.05979785695672035	0.13977362215518951	0.026263883337378502	0.4880012273788452	0.3603229522705078	0.40964367985725403	0.7759469151496887	0.3434808850288391	0.010531684383749962	0.1385975331068039	0.7271948456764221	0.6628767251968384	0.9963834285736084	0.04924362897872925	0.019607119262218475	0.2477966547012329	0.4792630076408386	0.7113349437713623	0.9727048873901367	0.999760091304779
5648.0	0.19677412509918213	0.01455103699117899	0.0020738739985972643	0.0007420851616188884	0.21598343551158905	0.02220900170505047	0.9173331260681152	0.8865875601768494	0.34089332818984985	0.08679578453302383	0.12953263521194458	0.38016167283058167	0.7513587474822998	0.7064908742904663	0.9379332661628723	0.9633546471595764	0.8865988254547119	0.8774800896644592	0.8568013906478882	0.8194313645362854	0.9960477948188782	0.9944559931755066	0.9746389389038086	0.9344629049301147	0.8120114803314209	0.15795132517814636	0.606596052646637	0.869884729385376	0.1038501113653183	0.011230546049773693	0.6147642135620117	0.018594535067677498	0.09406481683254242	0.6835641860961914	0.7428344488143921	0.903590202331543	0.023312883451581	0.0030809298623353243	0.057269494980573654	0.12591509521007538	0.5755200982093811	0.9939048886299133	0.09754495322704315	0.02385169267654419	0.03658532351255417	0.06605510413646698	0.766794741153717	0.9591878652572632	0.9975416660308838
5654.0	0.06197695806622505	0.017041362822055817	0.002833019709214568	0.0006986689986661077	0.33845898509025574	0.02166728489100933	0.8882503509521484	0.9021339416503906	0.22465524077415466	0.10783214867115021	0.12543566524982452	0.4936838746070862	0.5573586225509644	0.7581840753555298	0.9638183116912842	0.9761837720870972	0.9899841547012329	0.9970178604125977	0.9958475232124329	0.9656261801719666	0.9878647923469543	0.9860522747039795	0.7433808445930481	0.7461610436439514	0.33524203300476074	0.06509000062942505	0.10268906503915787	0.4208027720451355	0.06930932402610779	0.015568343922495842	0.4549475908279419	0.013803020119667053	0.024856312200427055	0.7875519394874573	0.2506137490272522	0.906657874584198	0.08237554877996445	0.019323838874697685	0.10143387317657471	0.4106261134147644	0.620086133480072	0.9597674012184143	0.03677620366215706	0.0030753128230571747	0.01838529296219349	0.019567376002669334	0.5297309756278992	0.8774141073226929	0.9836485385894775
5660.0	0.5727415680885315	0.12561418116092682	0.007523793261498213	0.0017128459876403213	0.6461489796638489	0.03469908982515335	0.951748251914978	0.9698187112808228	0.3471747934818268	0.17065659165382385	0.4592055380344391	0.6462692022323608	0.9226034879684448	0.9482439756393433	0.9894021153450012	0.9841881990432739	0.9877679944038391	0.9954813718795776	0.9897819757461548	0.7833413481712341	0.9842278957366943	0.9763495922088623	0.9243029952049255	0.6697326302528381	0.08455152809619904	0.009426097385585308	0.10438518971204758	0.10649458318948746	0.0653308853507042	0.08863052725791931	0.4523393511772156	0.005999693181365728	0.033093515783548355	0.6488037109375	0.3171328604221344	0.5123849511146545	0.06233822926878929	0.004967347253113985	0.038124293088912964	0.15236182510852814	0.16122525930404663	0.8706006407737732	0.03638648986816406	0.023986658081412315	0.01573891192674637	0.017260044813156128	0.7196301817893982	0.8060054183006287	0.9617515802383423
5666.0	0.6586005091667175	0.051158130168914795	0.0075257872231304646	0.003296436509117484	0.4742737114429474	0.019859589636325836	0.9738821387290955	0.9406751394271851	0.7225130796432495	0.4833426773548126	0.7894635200500488	0.9787711501121521	0.9696023464202881	0.9708254933357239	0.9865027666091919	0.9389091730117798	0.9903944134712219	0.9828164577484131	0.982684314250946	0.6715138554573059	0.8095628619194031	0.9578068256378174	0.8958150148391724	0.9648095369338989	0.09349016100168228	0.01266121119260788	0.04667860269546509	0.09402605891227722	0.05530519038438797	0.09951356053352356	0.26531678438186646	0.01612900383770466	0.01982000097632408	0.7429024577140808	0.18882642686367035	0.6409609913825989	0.02026260271668434	0.013949070125818253	0.09269170463085175	0.15695105493068695	0.08663896471261978	0.7436379194259644	0.008766412734985352	0.021854646503925323	0.009009051136672497	0.011221766471862793	0.6128068566322327	0.5094994306564331	0.7677098512649536
5672.0	0.3166988492012024	0.04793265461921692	0.011131241917610168	0.004600824788212776	0.979141891002655	0.10837028175592422	0.984954833984375	0.980068027973175	0.787516176700592	0.4683295786380768	0.9261553883552551	0.849654495716095	0.6151909232139587	0.8550834655761719	0.9871507883071899	0.9933810234069824	0.9984089732170105	0.998920202255249	0.8815923929214478	0.3087753355503082	0.8653704524040222	0.9881705045700073	0.9093480110168457	0.5721250176429749	0.015503408387303352	0.0022364831529557705	0.006828900892287493	0.010305230505764484	0.013367789797484875	0.024828653782606125	0.1461028903722763	0.03132377192378044	0.03294624760746956	0.42535462975502014	0.2096540778875351	0.6828233003616333	0.05878707766532898	0.030080657452344894	0.0930606797337532	0.07704825699329376	0.03653321415185928	0.4590858221054077	0.005522601306438446	0.022833244875073433	0.007299270015209913	0.006120950914919376	0.6326119303703308	0.7499364614486694	0.6466249227523804
5678.0	0.8623475432395935	0.277069628238678	0.030717484652996063	0.043269623070955276	0.9828529953956604	0.18229183554649353	0.9882792234420776	0.9882304668426514	0.6236073970794678	0.6481183171272278	0.5919623374938965	0.967150866985321	0.9327467083930969	0.8602112531661987	0.9957064986228943	0.9813469648361206	0.9936425685882568	0.9937088489532471	0.8204718828201294	0.2630811035633087	0.7738134264945984	0.9680206775665283	0.9147949814796448	0.7582461833953857	0.015635162591934204	0.00119279813952744	0.0047609806060791016	0.019087370485067368	0.012452498078346252	0.02753302827477455	0.25248584151268005	0.017622988671064377	0.04751960188150406	0.3610655665397644	0.37028729915618896	0.2390904724597931	0.0494881272315979	0.01859945058822632	0.09059757739305496	0.16511955857276917	0.019186822697520256	0.24092988669872284	0.007670344784855843	0.06413786113262177	0.006725498475134373	0.0034078038297593594	0.6451333165168762	0.8619307279586792	0.8441899418830872
5684.0	0.5754895210266113	0.14322277903556824	0.01267068088054657	0.006999464705586433	0.7566094398498535	0.05956517159938812	0.9631607532501221	0.8779959082603455	0.4018899202346802	0.5646530985832214	0.394659161567688	0.8890800476074219	0.745296061038971	0.8338409066200256	0.9720361828804016	0.9546099305152893	0.8668056726455688	0.795575737953186	0.7558069825172424	0.2070983201265335	0.6023313403129578	0.9762730002403259	0.577511727809906	0.5724096894264221	0.019726475700736046	0.003303145756945014	0.011090298183262348	0.03627970814704895	0.024094432592391968	0.042326293885707855	0.08938413113355637	0.02218036539852619	0.03083837777376175	0.5027744174003601	0.08676287531852722	0.32484298944473267	0.037464406341314316	0.027934104204177856	0.036874640733003616	0.026072882115840912	0.019945312291383743	0.019312934949994087	0.004675897769629955	0.017544206231832504	0.007621491327881813	0.005365308839827776	0.4968110918998718	0.472501277923584	0.28345444798469543
5690.0	0.7185291051864624	0.1013650968670845	0.004178178962320089	0.010032202117145061	0.9548143148422241	0.16110974550247192	0.7854331135749817	0.9464846253395081	0.49801144003868103	0.6931599974632263	0.7063441276550293	0.7971633672714233	0.48414453864097595	0.5425028204917908	0.9248331785202026	0.9911245703697205	0.9590551257133484	0.9552171230316162	0.5809407830238342	0.02528149075806141	0.6345728039741516	0.9563726186752319	0.8536275029182434	0.20530688762664795	0.0061690593138337135	0.0006450139335356653	0.0028721087146550417	0.01129656471312046	0.013914947398006916	0.021757198497653008	0.022906333208084106	0.01921682432293892	0.030216403305530548	0.4789893329143524	0.03958730399608612	0.11164630204439163	0.016905907541513443	0.028434326872229576	0.01454736478626728	0.012985894456505775	0.016003161668777466	0.014004705473780632	0.004389528650790453	0.010504106990993023	0.002380640944465995	0.0027157356962561607	0.42074820399284363	0.8375650644302368	0.5273104310035706
5696.0	0.7400325536727905	0.020236922428011894	0.0023992310743778944	0.013019626960158348	0.808440089225769	0.036582011729478836	0.8475109338760376	0.9263432621955872	0.5220072269439697	0.6679699420928955	0.684028148651123	0.7752463817596436	0.5826825499534607	0.4863044321537018	0.8948618769645691	0.9890673756599426	0.9747178554534912	0.8935905694961548	0.8282782435417175	0.13091064989566803	0.3881983160972595	0.8357057571411133	0.7591486573219299	0.35901108384132385	0.01021365262567997	0.0005973293446004391	0.004295019432902336	0.015599816106259823	0.011007481254637241	0.009356743656098843	0.0052294740453362465	0.022353101521730423	0.021420232951641083	0.26147836446762085	0.022746305912733078	0.05052647367119789	0.010763557627797127	0.028853759169578552	0.017163118347525597	0.005108007229864597	0.010305579751729965	0.00400589220225811	0.005871358793228865	0.014119656756520271	0.0021006176248192787	0.003524505067616701	0.46322229504585266	0.683215320110321	0.10957503318786621
5702.0	0.3477136492729187	0.01811736449599266	0.0030729647260159254	0.010274684987962246	0.8515087962150574	0.13902166485786438	0.8285062313079834	0.9674891829490662	0.5147389769554138	0.8387855887413025	0.7969322800636292	0.8983538150787354	0.18715617060661316	0.7574846744537354	0.7940491437911987	0.9599235653877258	0.9888296723365784	0.9138737320899963	0.5815649628639221	0.10239959508180618	0.5859447121620178	0.9438871145248413	0.9098007678985596	0.5314116477966309	0.011902879923582077	0.0007825259235687554	0.0048520383425056934	0.06065806746482849	0.06890884786844254	0.010295343585312366	0.010427038185298443	0.05173105373978615	0.045010630041360855	0.4001203775405884	0.04190846160054207	0.3491976857185364	0.021795451641082764	0.05915582552552223	0.030877631157636642	0.005313399713486433	0.020350055769085884	0.04945888742804527	0.0371939055621624	0.029925387352705002	0.003941688686609268	0.005164711736142635	0.2722330689430237	0.3600858747959137	0.9756031036376953
5708.0	0.46607786417007446	0.04879061505198479	0.0031933493446558714	0.02338673733174801	0.969527542591095	0.2186918705701828	0.8654109835624695	0.948374330997467	0.5348882079124451	0.8550111651420593	0.8282399773597717	0.7437356114387512	0.3726448118686676	0.9166041612625122	0.9746878147125244	0.9925865530967712	0.9898686408996582	0.9708240628242493	0.4951491951942444	0.1242336705327034	0.730354368686676	0.6459306478500366	0.8488496541976929	0.17758618295192719	0.01102751400321722	0.002025631023570895	0.013154617510735989	0.07669460773468018	0.09756360203027725	0.012251813896000385	0.01800830475986004	0.03656890615820885	0.055388640612363815	0.4066147804260254	0.058911919593811035	0.09106665104627609	0.011137252673506737	0.04935186356306076	0.026691660284996033	0.003581038909032941	0.013157355599105358	0.032355766743421555	0.029703157022595406	0.019443823024630547	0.07584059983491898	0.09496574848890305	0.4464096128940582	0.9922107458114624	0.9811643958091736
5714.0	0.5013797879219055	0.025759147480130196	0.007940533570945263	0.01772131212055683	0.9472966194152832	0.49606457352638245	0.954051673412323	0.9598249197006226	0.6671662926673889	0.8202195167541504	0.8146948218345642	0.9325149655342102	0.49774208664894104	0.9536163210868835	0.9383573532104492	0.9649874567985535	0.9841788411140442	0.969459593296051	0.5258247256278992	0.218219593167305	0.3856333792209625	0.7333419322967529	0.7771861553192139	0.5383231043815613	0.014649083837866783	0.005777350161224604	0.019758831709623337	0.09722785651683807	0.11241292953491211	0.004408413544297218	0.012111174874007702	0.06022428721189499	0.08353212475776672	0.4759133458137512	0.07332558929920197	0.1253240555524826	0.007622771430760622	0.046436794102191925	0.06761083751916885	0.012239823117852211	0.8254686594009399	0.780003011226654	0.35537728667259216	0.6741301417350769	0.05627932772040367	0.05453481525182724	0.7374106645584106	0.9961821436882019	0.9340603351593018
5720.0	0.3130294680595398	0.07046131044626236	0.009510035626590252	0.004469525534659624	0.984826922416687	0.8552365899085999	0.9920724034309387	0.9858172535896301	0.6253821849822998	0.927430272102356	0.9601261615753174	0.9855651259422302	0.6620727181434631	0.989228367805481	0.9199162721633911	0.9363810420036316	0.991587221622467	0.9689369797706604	0.6417068839073181	0.22408662736415863	0.8123915195465088	0.94122713804245	0.8539375066757202	0.32485049962997437	0.01758783683180809	0.006202446762472391	0.03873526677489281	0.10684598237276077	0.053413331508636475	0.004824902396649122	0.02047872729599476	0.03671218082308769	0.048199333250522614	0.6127157211303711	0.08733875304460526	0.3801228702068329	0.027174020186066628	0.4611037075519562	0.6782588958740234	0.2708708345890045	0.83329838514328	0.8225730061531067	0.17083196341991425	0.4338991641998291	0.032474979758262634	0.07886181026697159	0.566210150718689	0.9922885298728943	0.9226363897323608
5726.0	0.7249640822410583	0.10690677165985107	0.011742308735847473	0.05732661113142967	0.9900099635124207	0.8282034993171692	0.9938217401504517	0.9958427548408508	0.7103981971740723	0.8835359215736389	0.9146166443824768	0.9468004107475281	0.838904857635498	0.9797521829605103	0.9746906757354736	0.9692308902740479	0.9951679706573486	0.9932162165641785	0.6657578349113464	0.585681140422821	0.9028167128562927	0.7088068127632141	0.7343802452087402	0.2782093286514282	0.02427971176803112	0.0074362559244036674	0.03681061044335365	0.038907427340745926	0.042317554354667664	0.013887553475797176	0.020556151866912842	0.07504512369632721	0.27503812313079834	0.7121931314468384	0.9267501831054688	0.8716924786567688	0.008947108872234821	0.6798772215843201	0.8965051174163818	0.5031270384788513	0.6747035384178162	0.8916829228401184	0.2430991530418396	0.4772191345691681	0.021650824695825577	0.07559127360582352	0.8384479284286499	0.9860885739326477	0.8550458550453186
5732.0	0.4191316068172455	0.017563335597515106	0.004665877670049667	0.02456456795334816	0.9757285714149475	0.6976736187934875	0.9712850451469421	0.9754341840744019	0.8656800985336304	0.8402407169342041	0.9183030128479004	0.9793576002120972	0.6014128923416138	0.9520832896232605	0.9581321477890015	0.8833010792732239	0.9887986779212952	0.9736285209655762	0.5666411519050598	0.7445354461669922	0.8347209095954895	0.8161478042602539	0.6931430697441101	0.5633431077003479	0.04651671648025513	0.011239408515393734	0.04859110713005066	0.1298711597919464	0.18720977008342743	0.04470415040850639	0.43375131487846375	0.5240193605422974	0.5754695534706116	0.8196991682052612	0.9652109742164612	0.9524415731430054	0.030586108565330505	0.6545810699462891	0.7480253577232361	0.4124409556388855	0.6497249603271484	0.7522645592689514	0.6740338206291199	0.5697370767593384	0.01998835615813732	0.027547728270292282	0.7943172454833984	0.978760838508606	0.7153142690658569
5738.0	0.5921826958656311	0.05026935786008835	0.0014851578744128346	0.011203029192984104	0.9950153231620789	0.7184926271438599	0.9070143103599548	0.9917280673980713	0.5910298228263855	0.9500478506088257	0.9714160561561584	0.9127927422523499	0.5247995853424072	0.6871935725212097	0.9708223342895508	0.9064285159111023	0.9872241020202637	0.9889171123504639	0.6445080041885376	0.424378901720047	0.9113393425941467	0.8550648093223572	0.8128250241279602	0.2105005532503128	0.04869092255830765	0.05310646444559097	0.9671993255615234	0.7072548866271973	0.13177412748336792	0.08314592391252518	0.42242035269737244	0.2728853225708008	0.3453725278377533	0.7159125804901123	0.8397589921951294	0.8737274408340454	0.1580401062965393	0.7475069165229797	0.5906577706336975	0.3486696481704712	0.316827654838562	0.7732272744178772	0.4810386896133423	0.4693734347820282	0.021972306072711945	0.04349677264690399	0.6018112897872925	0.9540228247642517	0.5677882432937622
5744.0	0.5728426575660706	0.02421083301305771	0.0009072267566807568	0.015054361894726753	0.9948692321777344	0.391159325838089	0.8062731623649597	0.9912960529327393	0.8652933239936829	0.9785150289535522	0.9558759927749634	0.7902092933654785	0.593117356300354	0.8439075946807861	0.9829441905021667	0.9770758152008057	0.9820576906204224	0.996288537979126	0.8274999856948853	0.7710980772972107	0.9895321130752563	0.7477508187294006	0.9759920835494995	0.7723826169967651	0.04241033270955086	0.05744218826293945	0.7696059346199036	0.6048532724380493	0.13529865443706512	0.07834496349096298	0.36273929476737976	0.2136256992816925	0.4436235725879669	0.42287683486938477	0.30055224895477295	0.35040926933288574	0.21176105737686157	0.8963144421577454	0.4511079490184784	0.4848255217075348	0.486492395401001	0.43983426690101624	0.5389335751533508	0.4636729657649994	0.012506207451224327	0.05794546753168106	0.8970967531204224	0.9045263528823853	0.4100632965564728
5750.0	0.5829920172691345	0.04089786484837532	0.0006771858315914869	0.009201103821396828	0.984959065914154	0.23737004399299622	0.7255606651306152	0.9788109064102173	0.9032780528068542	0.9400267601013184	0.9862631559371948	0.9824437499046326	0.820287823677063	0.9202665686607361	0.9700672626495361	0.8753287196159363	0.999313473701477	0.999613344669342	0.9688035249710083	0.9252187609672546	0.9842807054519653	0.7714138627052307	0.9510782361030579	0.8716124892234802	0.03785739466547966	0.04202217608690262	0.6668021082878113	0.7735775113105774	0.06977859884500504	0.2844356298446655	0.28061971068382263	0.08048614114522934	0.4084218442440033	0.6591914892196655	0.16367894411087036	0.3046617805957794	0.08250004798173904	0.4439166486263275	0.0717276856303215	0.04635229706764221	0.29094198346138	0.20093999803066254	0.15946467220783234	0.10187482088804245	0.006221027113497257	0.01952299289405346	0.5890707969665527	0.7831791043281555	0.2632024586200714
5756.0	0.5664958953857422	0.03371123969554901	0.00132270366884768	0.03217955678701401	0.9967080354690552	0.4096772074699402	0.6476119160652161	0.9943447113037109	0.8499850034713745	0.9920392036437988	0.9825927019119263	0.7401220798492432	0.9508103728294373	0.5445747375488281	0.9980303645133972	0.9970695972442627	0.9983311295509338	0.999417781829834	0.9873724579811096	0.8676092028617859	0.8563728332519531	0.6735677719116211	0.9188149571418762	0.5054336190223694	0.02473238669335842	0.03885870799422264	0.8064406514167786	0.8253850936889648	0.06695384532213211	0.1797366440296173	0.11559676378965378	0.04895360395312309	0.3523257076740265	0.31631800532341003	0.05503145232796669	0.0577465295791626	0.45148929953575134	0.3343094289302826	0.015723753720521927	0.006901733111590147	0.06397111713886261	0.40243902802467346	0.24062903225421906	0.1931104212999344	0.010474229231476784	0.009126318618655205	0.21202531456947327	0.671492874622345	0.17232972383499146
5762.0	0.49138137698173523	0.048196278512477875	0.000627943139988929	0.02373923733830452	0.990159809589386	0.1581946313381195	0.20736001431941986	0.9803588390350342	0.994046688079834	0.9957791566848755	0.990385890007019	0.959747850894928	0.964953601360321	0.7362123131752014	0.9906005859375	0.9925744533538818	0.9903935790061951	0.9979063272476196	0.9742029309272766	0.9131193161010742	0.5840333104133606	0.08796343207359314	0.359538197517395	0.19970852136611938	0.036067284643650055	0.02334735542535782	0.5934211015701294	0.5892117023468018	0.16391915082931519	0.22610685229301453	0.1522003710269928	0.08442427963018417	0.35706934332847595	0.4302370846271515	0.057579513639211655	0.05172169953584671	0.08221662044525146	0.05729345604777336	0.04763604328036308	0.004908344242721796	0.39026543498039246	0.07711908966302872	0.3089076578617096	0.14018458127975464	0.006242625880986452	0.021449757739901543	0.47721901535987854	0.8854363560676575	0.3720017373561859
5768.0	0.7350821495056152	0.0655970349907875	0.0022745414171367884	0.028024841099977493	0.9974712133407593	0.08326390385627747	0.26050713658332825	0.9626868963241577	0.9792252779006958	0.996338963508606	0.9971709847450256	0.9534543752670288	0.9345613718032837	0.8707601428031921	0.9793241024017334	0.849251925945282	0.9907840490341187	0.987694263458252	0.9535316824913025	0.6080942749977112	0.7331780195236206	0.18475903570652008	0.279177725315094	0.2682429254055023	0.014646846801042557	0.02250179462134838	0.7305983304977417	0.7066782116889954	0.6088307499885559	0.5826467871665955	0.3085384964942932	0.026703715324401855	0.15519025921821594	0.437121719121933	0.04809538275003433	0.04866500943899155	0.08131790161132812	0.028376474976539612	0.005596010945737362	0.002870595781132579	0.1714233011007309	0.025350991636514664	0.16279461979866028	0.029013870283961296	0.011916239745914936	0.021491479128599167	0.17991025745868683	0.7619393467903137	0.5125799179077148
5774.0	0.7752206921577454	0.08870960772037506	0.0008924237918108702	0.04434427618980408	0.9942518472671509	0.03678164631128311	0.23732243478298187	0.9823593497276306	0.9689716100692749	0.9971388578414917	0.9833902716636658	0.7422950267791748	0.9108532667160034	0.8313124775886536	0.9974811673164368	0.9630327820777893	0.9480902552604675	0.9944347739219666	0.9861688613891602	0.8801464438438416	0.556418776512146	0.20227688550949097	0.17769943177700043	0.016558729112148285	0.01253532525151968	0.06046149879693985	0.8774400949478149	0.8659993410110474	0.5557602643966675	0.4505360424518585	0.21808212995529175	0.019145319238305092	0.12275286018848419	0.27655380964279175	0.018435221165418625	0.08619548380374908	0.16331899166107178	0.02755502052605152	0.0054822503589093685	0.0021498515270650387	0.028539445251226425	0.032721031457185745	0.24903777241706848	0.1549847424030304	0.008182930760085583	0.06136951968073845	0.21828940510749817	0.5847568511962891	0.546694278717041
5780.0	0.8710779547691345	0.08589576929807663	0.00031268942984752357	0.007210166193544865	0.931486189365387	0.0532495379447937	0.35927197337150574	0.9690154790878296	0.9419471025466919	0.9431310892105103	0.9903326630592346	0.9794151186943054	0.9264259338378906	0.97519850730896	0.9560075998306274	0.769661545753479	0.711139976978302	0.9822649955749512	0.8833214640617371	0.718615710735321	0.32450199127197266	0.07984724640846252	0.031299494206905365	0.006373072043061256	0.023571539670228958	0.039995476603507996	0.5969545841217041	0.5279837250709534	0.48889413475990295	0.40555205941200256	0.12504255771636963	0.01537324208766222	0.10065759718418121	0.12637737393379211	0.01563343033194542	0.052077773958444595	0.03951818868517876	0.004232015460729599	0.004592577461153269	0.008742975071072578	0.1380966752767563	0.010528813116252422	0.16589680314064026	0.07531731575727463	0.003148414893075824	0.03152754157781601	0.0444980263710022	0.34012874960899353	0.4418718218803406
5786.0	0.5095641016960144	0.07475617527961731	0.0007110127480700612	0.007793158292770386	0.9169161319732666	0.05375397577881813	0.5417587161064148	0.9885147213935852	0.9640633463859558	0.9665868282318115	0.9878765344619751	0.9306154847145081	0.9237422943115234	0.9707885384559631	0.984430730342865	0.7536292672157288	0.5164549350738525	0.9816639423370361	0.9279441833496094	0.6936259269714355	0.34104201197624207	0.03106677159667015	0.14643214643001556	0.012531100772321224	0.007147795520722866	0.02784331515431404	0.5078940987586975	0.6676027774810791	0.6503598690032959	0.3123607039451599	0.2641678750514984	0.01242029294371605	0.06297944486141205	0.15241648256778717	0.020109446719288826	0.08091755211353302	0.10418594628572464	0.002691078232601285	0.002049987204372883	0.002411674940958619	0.037833936512470245	0.007468263618648052	0.06778731942176819	0.033350273966789246	0.0037705865688622	0.014569318853318691	0.07128094881772995	0.298286110162735	0.34308019280433655
5792.0	0.521991491317749	0.04585560783743858	0.0012240426149219275	0.004227269906550646	0.9007503390312195	0.13768254220485687	0.5912693738937378	0.9914173483848572	0.9559383988380432	0.8526949286460876	0.9588893055915833	0.7673406600952148	0.7160175442695618	0.9807296395301819	0.9894394278526306	0.7891278862953186	0.4367774426937103	0.9791514873504639	0.9374222159385681	0.8067042231559753	0.2121887356042862	0.013914961367845535	0.05257692188024521	0.0050178347155451775	0.006181379314512014	0.021114230155944824	0.6550174951553345	0.3706509470939636	0.30432572960853577	0.2236950397491455	0.108963742852211	0.011084223166108131	0.09197569638490677	0.2788539528846741	0.0453450046479702	0.30710938572883606	0.08663307130336761	0.0008347608963958919	0.0025025345385074615	0.0033579678274691105	0.05021139234304428	0.004028978757560253	0.05786334350705147	0.04897750914096832	0.0008898298256099224	0.03146359696984291	0.07121160626411438	0.6715892553329468	0.3958806097507477
5798.0	0.4197354316711426	0.04714556038379669	0.0006828896584920585	0.0014918346423655748	0.8709670901298523	0.08297192305326462	0.7987827062606812	0.9942092895507812	0.9834260940551758	0.882564902305603	0.9831438660621643	0.8983573913574219	0.9817484021186829	0.9979994893074036	0.9859776496887207	0.695036768913269	0.4829903244972229	0.9393025040626526	0.9575889110565186	0.6283458471298218	0.09351176768541336	0.016451586037874222	0.0526002012193203	0.004823683761060238	0.03072461299598217	0.04632743075489998	0.3981359302997589	0.35185927152633667	0.33931753039360046	0.17321597039699554	0.23867951333522797	0.021592559292912483	0.08649975806474686	0.19407562911510468	0.025496745482087135	0.2984628975391388	0.05448085814714432	0.0018244878156110644	0.004139904864132404	0.010042198933660984	0.029939671978354454	0.005484960041940212	0.022956643253564835	0.05394161492586136	0.003947933204472065	0.03424707427620888	0.09895695745944977	0.43412598967552185	0.9738190770149231
5804.0	0.1803736686706543	0.043465372174978256	0.0009520474704913795	0.005014717113226652	0.8455124497413635	0.06301858276128769	0.4366908371448517	0.9946101903915405	0.9685958623886108	0.8515434265136719	0.9423012733459473	0.726150631904602	0.8733822107315063	0.9942089319229126	0.9746437668800354	0.5350562930107117	0.3773086667060852	0.9741015434265137	0.9754018187522888	0.8963901400566101	0.13460038602352142	0.053207192569971085	0.2161484658718109	0.036573708057403564	0.020917236804962158	0.10800117254257202	0.5873925089836121	0.807468593120575	0.7333547472953796	0.5344813466072083	0.2624077796936035	0.012044548988342285	0.15066446363925934	0.05120006203651428	0.025529660284519196	0.4360269606113434	0.2326832264661789	0.003916032612323761	0.007214646320790052	0.014699420891702175	0.020818209275603294	0.008950769901275635	0.01960664987564087	0.017586922273039818	0.03822999447584152	0.5331010818481445	0.9223187565803528	0.8638491034507751	0.41735318303108215
5810.0	0.23051610589027405	0.02693786285817623	0.002822736045345664	0.004213294945657253	0.9005101919174194	0.06129726767539978	0.6464528441429138	0.9978383183479309	0.9870319366455078	0.6486573219299316	0.9360922574996948	0.6479882597923279	0.8709121942520142	0.962412416934967	0.8910140991210938	0.4527115225791931	0.38549312949180603	0.8880323767662048	0.9673252701759338	0.9515799283981323	0.03352850303053856	0.03129349648952484	0.06764273345470428	0.011944000609219074	0.031169407069683075	0.06389337033033371	0.7404922246932983	0.3041842579841614	0.23948189616203308	0.4727438986301422	0.23222990334033966	0.011191900819540024	0.2192283272743225	0.07291875034570694	0.03410716727375984	0.7013277411460876	0.4875798523426056	0.0010380255989730358	0.002680314937606454	0.028883730992674828	0.8759464621543884	0.1810457408428192	0.06657582521438599	0.12600381672382355	0.02681586891412735	0.716558039188385	0.9777655005455017	0.9421798586845398	0.798285722732544
5816.0	0.25837257504463196	0.06936702877283096	0.003220279235392809	0.012749425135552883	0.9710586667060852	0.052465133368968964	0.5194141864776611	0.9860915541648865	0.9260343313217163	0.6223776936531067	0.8299819231033325	0.47841593623161316	0.9502373337745667	0.9833727478981018	0.858607828617096	0.19181852042675018	0.25110897421836853	0.8532724976539612	0.9551807045936584	0.9401047229766846	0.014992720447480679	0.015797870233654976	0.05470458045601845	0.00861320924013853	0.03551892563700676	0.021041711792349815	0.5077192187309265	0.24037380516529083	0.5062068700790405	0.5439299941062927	0.48070499300956726	0.02191624790430069	0.13412772119045258	0.07666994631290436	0.03425246849656105	0.4267144501209259	0.9902477860450745	0.016633670777082443	0.09455273300409317	0.3353711664676666	0.8307520151138306	0.44187068939208984	0.0666583925485611	0.19576027989387512	0.21390415728092194	0.8109968900680542	0.9063606262207031	0.888016402721405	0.8476812839508057
5822.0	0.10773852467536926	0.04288460314273834	0.004494059830904007	0.06922560930252075	0.9600932002067566	0.055799443274736404	0.29105156660079956	0.9751338958740234	0.9195218086242676	0.717342734336853	0.7363840937614441	0.700535237789154	0.916694164276123	0.9599567651748657	0.9421842098236084	0.4577270448207855	0.05804961547255516	0.9220839738845825	0.9840443134307861	0.9839805364608765	0.019391782581806183	0.021193109452724457	0.030226271599531174	0.030415654182434082	0.03389289975166321	0.07561607658863068	0.695426344871521	0.7468479871749878	0.5590078830718994	0.2906036376953125	0.3985525071620941	0.03946793079376221	0.8480386137962341	0.6733211278915405	0.21121300756931305	0.9410580992698669	0.9956458210945129	0.006190583575516939	0.004268234595656395	0.1933274120092392	0.7251767516136169	0.46456652879714966	0.033516447991132736	0.04383385181427002	0.01128082163631916	0.8217071890830994	0.8055772185325623	0.85200434923172	0.8621224164962769
5828.0	0.1638164520263672	0.11634843051433563	0.011099250055849552	0.053344305604696274	0.9779651761054993	0.09042921662330627	0.3993673622608185	0.9817925095558167	0.9632446765899658	0.7385908961296082	0.8318015336990356	0.66184002161026	0.9170557856559753	0.957402765750885	0.7889401316642761	0.5338297486305237	0.0814954936504364	0.8379623293876648	0.9791127443313599	0.9313048124313354	0.011947636492550373	0.021289624273777008	0.004455946385860443	0.008620762266218662	0.03982890769839287	0.05455135181546211	0.6087077856063843	0.33939865231513977	0.825666069984436	0.8509270548820496	0.958623468875885	0.29800474643707275	0.6787199378013611	0.6156431436538696	0.06656018644571304	0.9363488554954529	0.9963893890380859	0.008738268166780472	0.015935244038701057	0.5459803342819214	0.9174001812934875	0.21345166862010956	0.014970293268561363	0.06568972021341324	0.06713913381099701	0.5924445986747742	0.841381847858429	0.9683530330657959	0.9731534719467163
5834.0	0.30973726511001587	0.5168361067771912	0.056265510618686676	0.735531210899353	0.9954374432563782	0.06656521558761597	0.1624314785003662	0.8733475208282471	0.8633038401603699	0.6625038385391235	0.5130273103713989	0.7288577556610107	0.9445874094963074	0.9576671719551086	0.7741732001304626	0.5706234574317932	0.0959760844707489	0.940592348575592	0.9796862006187439	0.8632315397262573	0.014385208487510681	0.026332389563322067	0.01625926047563553	0.02467067912220955	0.08522583544254303	0.2921437919139862	0.9900970458984375	0.7889739871025085	0.8210737109184265	0.9076455235481262	0.9303768277168274	0.272452175617218	0.39286375045776367	0.15091493725776672	0.10606496036052704	0.9637241959571838	0.9822983741760254	0.0022173398174345493	0.010408173315227032	0.09713878482580185	0.9104057550430298	0.20003393292427063	0.022198976948857307	0.09981516003608704	0.031702034175395966	0.43272465467453003	0.8301665782928467	0.8740756511688232	0.9235714077949524
5840.0	0.14909397065639496	0.45736411213874817	0.01983080990612507	0.8865168690681458	0.9942939877510071	0.11018824577331543	0.17135512828826904	0.9035431146621704	0.9040637612342834	0.6742125749588013	0.686854898929596	0.8357424736022949	0.9186811447143555	0.9719007015228271	0.7891401648521423	0.7557693719863892	0.03347950056195259	0.7767056822776794	0.9648725986480713	0.926453173160553	0.10845284909009933	0.5783474445343018	0.010571884922683239	0.30623486638069153	0.15832416713237762	0.16079296171665192	0.9649600386619568	0.7670988440513611	0.8260213136672974	0.9661467671394348	0.9434211254119873	0.08833025395870209	0.2133367955684662	0.5632842183113098	0.16311398148536682	0.9827995300292969	0.9727601408958435	0.002194396685808897	0.003150100586935878	0.162989541888237	0.842041552066803	0.07861785590648651	0.06458230316638947	0.10451123118400574	0.02983403578400612	0.31900548934936523	0.8329779505729675	0.6890053153038025	0.738296627998352
5846.0	0.08184617757797241	0.8861157298088074	0.04242967441678047	0.9090468287467957	0.9781585931777954	0.18348729610443115	0.5470653176307678	0.9490736722946167	0.9669956564903259	0.5896040797233582	0.7884098291397095	0.89482581615448	0.9823963642120361	0.9811757206916809	0.7417043447494507	0.6209020018577576	0.05301406979560852	0.9458588361740112	0.999150276184082	0.99940025806427	0.06609860807657242	0.18243031203746796	0.003363743657246232	0.06881606578826904	0.08830549567937851	0.12885621190071106	0.4426001012325287	0.29380255937576294	0.7626281976699829	0.7840235233306885	0.80660080909729	0.1013527363538742	0.08084488660097122	0.5255482196807861	0.026557445526123047	0.9921118021011353	0.8875554800033569	0.004635254852473736	0.017888478934764862	0.5417720675468445	0.9486554265022278	0.16543446481227875	0.08173634111881256	0.09046828001737595	0.06359594315290451	0.1294516772031784	0.6517387628555298	0.5248804092407227	0.8794142007827759
5852.0	0.1028694212436676	0.8869301080703735	0.09120570868253708	0.9957387447357178	0.997156023979187	0.10519051551818848	0.48361536860466003	0.9514809250831604	0.980861485004425	0.8552056550979614	0.8647550344467163	0.922126829624176	0.9987024068832397	0.9980990290641785	0.9862210750579834	0.7384015917778015	0.04120645299553871	0.9866065979003906	0.9987152814865112	0.994674801826477	0.016714731231331825	0.11617184430360794	0.0023134436924010515	0.07176859676837921	0.1502683460712433	0.031803324818611145	0.3459170460700989	0.39895984530448914	0.9476796388626099	0.9484267830848694	0.9133904576301575	0.11362569034099579	0.09395552426576614	0.23368127644062042	0.09775236248970032	0.9679168462753296	0.40187186002731323	0.003308206330984831	0.0021252299193292856	0.02922867052257061	0.8774227499961853	0.3848018944263458	0.1278984695672989	0.04529993608593941	0.015303371474146843	0.1746843308210373	0.6061409115791321	0.24468441307544708	0.6277565360069275
5858.0	0.08148745447397232	0.9207385778427124	0.6525372862815857	0.9952713847160339	0.9974943399429321	0.4150024652481079	0.6620442867279053	0.9726184010505676	0.9916610717773438	0.9427034258842468	0.9161158204078674	0.9601156115531921	0.9979187846183777	0.9983023405075073	0.9183230400085449	0.7085326910018921	0.017593275755643845	0.6554730534553528	0.9889178276062012	0.9851657152175903	0.10577748715877533	0.17451149225234985	0.0003992508281953633	0.04905310273170471	0.34651607275009155	0.06993885338306427	0.10521373152732849	0.17819128930568695	0.7422117590904236	0.8615620136260986	0.6737895011901855	0.0856003612279892	0.3050674498081207	0.4349169135093689	0.03065260499715805	0.9562566876411438	0.13642801344394684	0.0007060936186462641	0.002587736351415515	0.08076879382133484	0.7877297401428223	0.17336712777614594	0.046852901577949524	0.017800146713852882	0.01975483074784279	0.07740093022584915	0.6193814873695374	0.8197959661483765	0.7387563586235046
5864.0	0.14708638191223145	0.9666092395782471	0.964260995388031	0.9991826415061951	0.9984917640686035	0.4630604684352875	0.6859071850776672	0.9949660897254944	0.9939491748809814	0.9452643990516663	0.9384901523590088	0.9453707337379456	0.9924357533454895	0.9960848093032837	0.9669716954231262	0.43289002776145935	0.007869978435337543	0.3673875629901886	0.9733577370643616	0.9116280674934387	0.02373783476650715	0.12217795848846436	0.0006782211130484939	0.014652964659035206	0.46273237466812134	0.013424515724182129	0.038812074810266495	0.19989795982837677	0.7931221723556519	0.7862892746925354	0.4512369632720947	0.17368270456790924	0.22521772980690002	0.048362016677856445	0.031000804156064987	0.9576476812362671	0.7640387415885925	0.0021763595286756754	0.002629315946251154	0.12002432346343994	0.3387688398361206	0.13498537242412567	0.09284017235040665	0.05645223334431648	0.101564422249794	0.3531280755996704	0.5012234449386597	0.6329991817474365	0.42809149622917175
5870.0	0.05550166219472885	0.8928811550140381	0.9529821276664734	0.9999421834945679	0.9980865716934204	0.28733354806900024	0.31750965118408203	0.9799439311027527	0.9918779134750366	0.8957927227020264	0.9080904126167297	0.938372790813446	0.9969472289085388	0.9957013726234436	0.8390457034111023	0.11313670873641968	0.007231684867292643	0.3947913348674774	0.8526657819747925	0.8587948679924011	0.3246440589427948	0.0877557322382927	0.0007203442510217428	0.08583033829927444	0.3124527335166931	0.007694969419389963	0.010954110883176327	0.690357506275177	0.861339807510376	0.4494090676307678	0.525547444820404	0.1611665040254593	0.22064681351184845	0.024482179433107376	0.07219842821359634	0.5052224397659302	0.43298569321632385	0.006387909408658743	0.002313523320481181	0.024108584970235825	0.2636004090309143	0.14554505050182343	0.014065161347389221	0.02328629419207573	0.03626114875078201	0.211335688829422	0.46639108657836914	0.4136229455471039	0.2620919644832611
5876.0	0.0852700024843216	0.9018582105636597	0.9751564860343933	0.9999057054519653	0.9988911747932434	0.5844950675964355	0.7549068331718445	0.9986165761947632	0.9951474070549011	0.7535096406936646	0.7770808339118958	0.8391268849372864	0.99442458152771	0.9874838590621948	0.6932429075241089	0.14460818469524384	0.007817457430064678	0.0797981545329094	0.8165643215179443	0.9661530256271362	0.2617027461528778	0.03458324074745178	0.0013792028184980154	0.03392881527543068	0.07708685100078583	0.0021525565534830093	0.0027824409771710634	0.20656049251556396	0.55311518907547	0.060313787311315536	0.12812043726444244	0.16239818930625916	0.7352369427680969	0.11891982704401016	0.053520094603300095	0.26009663939476013	0.37660929560661316	0.0018015285022556782	0.0007905583479441702	0.023641368374228477	0.058519016951322556	0.08621330559253693	0.01614741049706936	0.01183860283344984	0.22287853062152863	0.21548281610012054	0.6029864549636841	0.1657698005437851	0.11229970306158066
5882.0	0.22965720295906067	0.9199972748756409	0.9642817378044128	0.9999827146530151	0.9987854361534119	0.4107435643672943	0.3734395205974579	0.9976279139518738	0.9913687109947205	0.6841406226158142	0.9227787852287292	0.7345595359802246	0.984012246131897	0.9790913462638855	0.9566494226455688	0.02718309313058853	0.011980656534433365	0.2423572689294815	0.7373068332672119	0.9791916012763977	0.20689748227596283	0.02832244522869587	0.00232065306045115	0.020423663780093193	0.045031871646642685	0.0032159355469048023	0.0028737832326442003	0.04744705185294151	0.17839248478412628	0.054651256650686264	0.18669334053993225	0.05314858257770538	0.34104132652282715	0.06252577155828476	0.08812396973371506	0.30161333084106445	0.764863908290863	0.007057065609842539	0.0005432409816421568	0.00810367800295353	0.010687297210097313	0.084510937333107	0.031335316598415375	0.008699747733771801	0.051854025572538376	0.30279427766799927	0.5994554162025452	0.23111306130886078	0.10654706507921219
5888.0	0.04823249205946922	0.9287926554679871	0.927047073841095	0.9999947547912598	0.9991617202758789	0.21278147399425507	0.22303752601146698	0.9818358421325684	0.9624112248420715	0.269692063331604	0.40039294958114624	0.4991862177848816	0.996331512928009	0.9453075528144836	0.8391736149787903	0.054962560534477234	0.010667256079614162	0.13654351234436035	0.12245561182498932	0.8988036513328552	0.12197167426347733	0.03527962043881416	0.010126817040145397	0.02116383984684944	0.050767552107572556	0.004596005659550428	0.000664672814309597	0.015603037551045418	0.1313817799091339	0.0488678403198719	0.1460336148738861	0.06598865985870361	0.4222588837146759	0.04036366567015648	0.05494803190231323	0.08059907704591751	0.5700637102127075	0.006968228612095118	0.0007198508828878403	0.00990354735404253	0.022913500666618347	0.024916479364037514	0.016578011214733124	0.005762144923210144	0.08959489315748215	0.33438268303871155	0.7185503244400024	0.22013865411281586	0.07220636308193207
5894.0	0.1827557384967804	0.997588038444519	0.9682980179786682	0.999984860420227	0.999408483505249	0.3470050096511841	0.359689861536026	0.9914757013320923	0.9669672250747681	0.5817877054214478	0.7075133323669434	0.5131015777587891	0.933571457862854	0.8227521181106567	0.9140925407409668	0.17681628465652466	0.007481805980205536	0.10387062281370163	0.21658751368522644	0.851774275302887	0.06277663260698318	0.07330940663814545	0.020981041714549065	0.03605037182569504	0.041671812534332275	0.0031331300269812346	0.0008255776483565569	0.019023561850190163	0.593021035194397	0.05196699500083923	0.23363184928894043	0.17756283283233643	0.6607804298400879	0.17967718839645386	0.042190950363874435	0.10665106028318405	0.795280933380127	0.01702542044222355	0.0007534443866461515	0.0076131937094032764	0.05276285484433174	0.11964138597249985	0.06684321910142899	0.014336355961859226	0.5441123843193054	0.5602729916572571	0.4479965567588806	0.12229448556900024	0.2604217529296875
5900.0	0.07937177270650864	0.9963345527648926	0.9752852916717529	0.9999959468841553	0.9994668364524841	0.27396395802497864	0.25952044129371643	0.9652316570281982	0.9272521138191223	0.6319379806518555	0.8968083262443542	0.687950849533081	0.9624398946762085	0.7874704599380493	0.9681627154350281	0.4415139853954315	0.023983970284461975	0.38591790199279785	0.34625256061553955	0.9039499163627625	0.09348686039447784	0.14909394085407257	0.022935638204216957	0.03059818595647812	0.014861883595585823	0.006108912639319897	0.004574035760015249	0.011642076075077057	0.22258001565933228	0.047463882714509964	0.2988133728504181	0.09775607287883759	0.1381637305021286	0.17356616258621216	0.07218785583972931	0.11466420441865921	0.8576489090919495	0.11892330646514893	0.004851902835071087	0.01063035149127245	0.016111617907881737	0.09768576920032501	0.051387615501880646	0.013157261535525322	0.2922040522098541	0.8720472455024719	0.8586865663528442	0.07342837005853653	0.13918651640415192
5906.0	0.14380031824111938	0.99407958984375	0.950285792350769	0.9999979734420776	0.9987188577651978	0.2133096307516098	0.5011733770370483	0.875791072845459	0.9525558948516846	0.28826799988746643	0.5661524534225464	0.797086775302887	0.9589043855667114	0.7972469925880432	0.960519552230835	0.6029748916625977	0.017852459102869034	0.4548030495643616	0.10747504979372025	0.8278948068618774	0.0843343585729599	0.2596006691455841	0.02863902971148491	0.10522492974996567	0.026609256863594055	0.005818472243845463	0.003692149417474866	0.009110627695918083	0.5259405970573425	0.008091246709227562	0.13313597440719604	0.13673950731754303	0.2818678915500641	0.28926923871040344	0.028510116040706635	0.08704383671283722	0.471018522977829	0.059704117476940155	0.010137643665075302	0.00773528590798378	0.4791567325592041	0.28661102056503296	0.21053148806095123	0.5696086883544922	0.8824402689933777	0.9068884253501892	0.7980576157569885	0.04426554962992668	0.6619611978530884
[truncated: 4 more rows]
[truncated: 211 more columns]
