# Supplementary material for: Automated design of a convolutional neural network with multi-scale filters for cost-efficient seismic data classification
Source: Nat Commun. 2020 Jul 3;11:3311. doi: 10.1038/s41467-020-17123-6 (PMC7335201; doi:10.1038/s41467-020-17123-6)
Supplement: Supplementary file 2 — Source Data [file 41467_2020_17123_MOESM2_ESM.zip › Pred. result on Line 88 of Blake ridge by Model_SPN.csv]

	4	9	14	19	24	29	34	39	44	49	54	59	64	69	74	79	84	89	94	99	104	109	114	119	124	129	134	139	144	149	154	159	164	169	174	179	184	189	194	199	204	209	214	219	224	229	234	239	244
3470.0	0.0024528726935386658	0.0014015324413776398	1.4494158477595942e-11	3.480771504360547e-10	6.016434417688288e-05	0.00013711060455534607	6.088656300562434e-05	7.528209948759468e-07	3.7170804034758476e-07	4.3133295548614115e-06	4.211842963286472e-07	7.307733795869353e-08	7.1823147429483924e-09	4.290067323609037e-08	4.555145594054011e-09	2.029129575475963e-08	3.181616081704419e-10	1.6009991110621513e-09	4.6159107092158536e-10	2.182075409251638e-09	1.2817390482311453e-09	9.472091733186971e-08	5.770586994913174e-07	2.3803698567803622e-08	1.5705018086009659e-06	2.379869556534686e-06	4.290699962439248e-06	3.769484635540721e-08	6.1347600421868265e-06	9.847664478002116e-05	1.7015901903505437e-05	4.808971061720513e-05	0.0002440549578750506	0.00012633066216949373	0.00013025272346567363	5.018146839574911e-05	3.08862654492259e-05	1.620942566660233e-05	5.058993792772526e-06	3.2260172133646847e-07	2.0523671651062614e-08	2.3752450672986924e-08	4.9955470871054786e-08	6.150278863970016e-08	2.4821480337777757e-07	1.9824582864202966e-07	5.469899519994215e-07	8.502365744789131e-06	2.4515078621334396e-05
3476.0	0.10086303949356079	0.005990912672132254	2.2765824780890398e-08	7.804326855875843e-07	5.361199873732403e-05	0.0003994179132860154	0.0002569047501310706	2.5438295779167674e-05	1.7024092358042253e-06	1.4712385564052965e-05	1.105104615817254e-06	4.790198886439612e-07	2.2927412146600545e-07	1.0422734249004861e-06	1.9886704194505e-06	2.781035982479807e-05	6.904625138304255e-08	4.584623791714648e-09	1.6280135572976917e-10	2.8962110487640302e-09	9.31430488293472e-09	1.8597945654619252e-06	3.805342930718325e-05	8.513056855008472e-07	4.6957744359588105e-08	3.925749325617289e-08	5.909038804929878e-07	4.6815551968393265e-07	4.3105619624839164e-06	1.2705142580671236e-05	1.0986087545461487e-05	4.0534605432185344e-06	6.163077870269262e-08	1.5899383143391788e-08	9.698358098830795e-07	1.2397395948937628e-05	3.6505509342532605e-05	7.634779467480257e-05	1.1133705811516847e-05	2.5070732590393163e-05	0.0001962240057764575	0.00023183094162959605	0.00028730215854011476	8.218825678341091e-05	6.072118139854865e-06	7.690297934459522e-06	3.742302624232252e-06	9.484077168053773e-08	2.0482767482121744e-08
3482.0	0.519815981388092	0.19223728775978088	2.267184271431688e-07	1.688041720626643e-06	2.686126572370995e-05	3.436680344748311e-05	1.6571912055951543e-06	2.798722675834142e-08	2.8641837790388536e-09	1.3659150255307395e-08	1.7407544294911759e-09	1.0620626156310209e-08	9.088222441278049e-08	2.005931492021773e-06	1.0208641469944268e-05	0.0002536016108933836	5.806580247735837e-07	4.235664974316933e-08	1.1621149376139783e-08	1.3725149017318472e-07	1.1350690165556898e-08	4.915571025776444e-07	2.3569760742248036e-05	3.3260246709687635e-05	3.791111521422863e-05	9.165073606709484e-06	5.998972937959479e-06	3.2109603580465773e-06	2.8954676167813886e-07	5.080925802758429e-06	1.8121462517228792e-06	3.64759580406826e-06	1.5771700418554246e-05	2.7620417313301004e-06	6.857049356767675e-06	3.7072497889312217e-06	5.257526026980486e-06	5.455601694848156e-06	3.1999859402276343e-06	5.096374025015393e-07	7.857836159530507e-09	1.949806183176861e-08	8.549882579700352e-08	6.5160152828980245e-09	5.700152794219093e-09	1.863171377181061e-07	7.828150955901947e-06	5.410206722444855e-05	6.995443982305005e-05
3488.0	0.8829963803291321	0.1668769121170044	1.0278142781317001e-09	3.492191424925295e-09	0.013300820253789425	0.007452731486409903	0.0003694522602017969	2.0515377400442958e-05	1.0541552910581231e-06	1.1375916528777452e-06	1.4184161045704968e-07	7.827846104646596e-08	6.340205027655088e-10	6.181462008925109e-10	3.152064564915236e-08	1.5446428278664825e-06	4.036019962683213e-09	8.137294393861794e-09	9.819943969091582e-09	8.272112239637863e-08	2.670899723611342e-09	1.378780751792874e-07	4.786510544363409e-05	1.708183299342636e-05	0.00014159228885546327	2.6010855435742997e-05	2.4092435069178464e-06	7.791782263666391e-05	5.9735237300628796e-05	0.0004750722728203982	2.5862966140266508e-05	0.00015417479153256863	0.00014495399955194443	6.298029347817646e-06	1.7405925589741855e-08	9.360023511817417e-08	2.998044692503754e-07	8.764495760260615e-07	9.849961202235136e-08	2.969059949009534e-07	2.6605192715578596e-07	1.4808165360591374e-06	9.61262503551552e-06	5.198036205911194e-07	2.8526924822358524e-08	1.523791866020474e-07	3.4373547350696754e-06	5.9186493928109485e-08	1.2221141432178229e-08
3494.0	0.9157705307006836	0.38149192929267883	1.5187570312491516e-08	4.198184058168408e-07	0.007526703178882599	0.010747362859547138	9.491987293586135e-05	2.3866698484198423e-06	6.1939704210089985e-06	6.827230208727997e-06	1.8270942518938682e-06	2.900651907111751e-06	2.34133563026262e-06	1.7412073702871567e-06	3.4358352422714233e-05	0.0012089504161849618	2.205251981024503e-08	3.4560035389041843e-10	5.498005696547015e-12	5.811375339281888e-11	1.58903712410563e-09	2.519210227092117e-07	1.2317889286350692e-07	1.5530088148807408e-07	7.469617457900313e-07	2.4044318706728518e-05	5.868531388841802e-06	0.0002395305928075686	0.0007981216767802835	1.2321160284045618e-05	2.877499582609744e-06	0.00040411960799247026	0.0028497290331870317	0.006563801318407059	0.0016653419006615877	5.4658656154060736e-05	0.00013618727098219097	0.00035713400575332344	1.8433114519211813e-06	6.8421632022364065e-06	2.135763679689262e-05	4.207151505397633e-05	0.00011251109390286729	4.120292578591034e-05	4.977258072358381e-07	1.2452796127604415e-08	1.0160001693293452e-06	1.712769631012634e-06	1.6949379642028362e-06
3500.0	0.933235764503479	0.7512452602386475	2.0985460196243366e-06	2.825136652973015e-05	0.0326322540640831	0.0034100310876965523	8.037858788156882e-05	2.2123978737909056e-07	4.73540296752617e-07	4.395592441142071e-06	4.542090721315617e-07	6.093791853345465e-06	2.6154826628044248e-05	4.268140037311241e-05	3.586524371712585e-06	1.1310447007417679e-05	6.770475806661125e-07	7.487839752684522e-07	1.6932748536646614e-08	1.38953097916783e-07	1.1131846804346424e-06	0.00013335565745364875	0.00019890016119461507	3.460860170889646e-05	0.0005318960756994784	8.870439341990277e-05	4.131421064812457e-06	2.79306533457202e-07	4.4353462726576254e-05	0.0013277118559926748	1.1200404514966067e-05	4.929319766233675e-05	0.001638738438487053	0.0016557122580707073	0.003514557844027877	0.00015506352065131068	1.6417723600170575e-05	2.348975613131188e-06	5.050453637522878e-07	6.656053301412612e-06	0.0005505636218003929	0.000343218503985554	0.000295212579658255	7.556683704024181e-05	1.032938962453045e-05	4.26908354711486e-06	1.0784279766085092e-05	3.638312819020939e-06	5.798406732537842e-07
3506.0	0.9894132018089294	0.9440131783485413	1.5196326330624288e-07	1.3427629141915531e-07	0.07891722023487091	0.24326598644256592	0.0030998806469142437	1.156813823399716e-06	5.060442731519288e-08	2.3187596980278613e-06	1.510483826905329e-07	6.6867795744940395e-09	9.42765865374895e-09	1.2116953485019621e-07	2.6411547082716424e-07	9.882468475552741e-06	7.030197934909665e-07	2.702892743400298e-06	2.1376241932102857e-07	1.2942945431859698e-05	6.231165116332704e-06	0.0007071346626617014	0.01576429046690464	0.0003212306764908135	2.107560976583045e-05	0.0001323591568507254	0.0020361035130918026	0.0004983232938684523	0.002695405622944236	0.006884865462779999	0.00014155420649331063	0.00011228355288039893	5.036306902184151e-06	7.764250767650083e-05	8.56389306136407e-05	4.17963856307324e-05	8.180496661225334e-05	3.503130574245006e-05	2.530587721594202e-07	1.8185622820965364e-06	6.446139013860375e-05	0.0002235603897133842	0.00121197453700006	4.1516330384183675e-05	9.581381164025515e-06	7.7141921792645e-06	2.003696408792166e-06	0.0001323939795838669	0.00015680253272876143
3512.0	0.9772111177444458	0.8866991996765137	1.4848651197496565e-09	6.20283273633504e-08	0.031717248260974884	0.05231672525405884	0.0031976024620234966	3.269509397796355e-05	6.481109721789835e-06	0.00015296234050765634	8.428705768892542e-06	3.9872365960036404e-06	1.1639582453426556e-06	2.6840472855838016e-05	1.0379702871432528e-05	0.0005644705379381776	8.734671652632642e-09	8.462669454090133e-10	5.210756270912498e-10	4.809999509802765e-09	8.302532550352737e-10	2.481991998593003e-07	9.00007307791384e-06	1.4070536963117775e-05	1.4085600014368538e-05	4.581403482006863e-05	0.0015194772277027369	0.000978054478764534	0.00043346863822080195	0.012300224043428898	0.003359527327120304	0.028383834287524223	0.06344069540500641	0.06720493733882904	0.07484214007854462	0.0033045983873307705	0.003061631927266717	0.005886582657694817	6.95662856742274e-06	1.3127414888458588e-07	5.07859176934744e-08	4.591504421114223e-08	9.838601755518539e-08	6.819666165114313e-09	2.5507931322721333e-09	4.296478905985168e-08	1.3298472367750946e-05	0.0005639959126710892	0.0002703626232687384
3518.0	0.990888237953186	0.9339306354522705	9.701729197786335e-08	1.1354173693689518e-05	0.15412701666355133	0.08357857167720795	0.027674762532114983	0.001317898859269917	0.00013127367128618062	0.0015087826177477837	2.9411892683128826e-05	2.334064629394561e-05	8.047870778682409e-07	1.8554684402261046e-06	4.6638065214210656e-06	0.0001355945860268548	1.3559804301621625e-06	3.4086792766174767e-07	1.277899919216452e-08	3.914687454198429e-07	1.0559607943605442e-07	5.7119679695460945e-05	0.01261152233928442	0.000748362741433084	0.00015851191710680723	9.12624713578225e-08	9.472055495507448e-08	8.242560579674318e-05	0.0026967250742018223	0.21210433542728424	0.05684027820825577	0.4905325174331665	0.3765515685081482	0.007752703968435526	0.00029540626564994454	0.004162917844951153	0.011525214649736881	0.015194998122751713	0.0015505376504734159	0.0014064285205677152	0.0008245956851169467	0.002727739978581667	0.010048283264040947	0.00014311991981230676	8.202484423236456e-06	1.1487047231639735e-05	2.085906089632772e-06	3.4588106245792005e-07	4.259081106283702e-05
3524.0	0.9810086488723755	0.9220094680786133	1.721058083603566e-06	8.482005796395242e-06	0.021262459456920624	0.0007164207636378706	3.28343560340727e-07	2.8487015413247718e-08	7.520314149189744e-09	1.6019063764360908e-07	1.5059063329658784e-08	5.1171159753948814e-08	1.9760801706070197e-07	1.139393930316146e-06	0.0006357795791700482	0.05475309491157532	3.932004256057553e-05	2.858660366200638e-07	5.172144668108558e-08	2.862716286244904e-08	3.2646141789882677e-07	2.8446240776247578e-06	5.740060259995516e-06	2.070512346108444e-05	6.43769817543216e-05	0.00012019973655696958	5.4449417802970856e-05	0.01331661269068718	0.00016647393931634724	1.3063229744147975e-05	5.015716305933893e-05	0.007040158845484257	0.02272627502679825	0.04088364541530609	0.004698553122580051	0.005067351274192333	0.03409288823604584	0.10572835803031921	0.0070351604372262955	0.04329000413417816	0.0407109409570694	0.06131746619939804	0.20421163737773895	0.02213682234287262	0.00040762382559478283	3.1009927624836564e-05	0.0027845478616654873	0.0009177877800539136	0.0029559568502008915
3530.0	0.8495895266532898	0.7092528343200684	8.072029267225389e-09	1.2424011686107406e-07	0.26830148696899414	0.1787216067314148	0.000634406809695065	6.7462360675563104e-06	8.297470230900217e-06	7.200492837000638e-05	3.2466421089338837e-06	2.8217091312399134e-06	5.456103622236697e-07	1.878669451116366e-07	8.551008079393796e-08	7.113997071428457e-07	2.1449833909059635e-08	2.203296922687059e-08	3.065095555143671e-08	4.159122468649912e-08	2.1755935719625086e-08	2.1213745640125126e-06	1.4025362361280713e-05	5.116198371979408e-05	0.0027097046840935946	0.005945976823568344	0.001057105720974505	0.0037411884404718876	0.1793394386768341	0.11784382909536362	0.0019688266329467297	0.3453994393348694	0.9224523305892944	0.6437984704971313	0.047591254115104675	6.110195954533992e-06	3.4609652743711194e-07	1.2336917052380159e-06	1.117263010996794e-07	9.854000381892547e-06	0.0005203486070968211	0.0012027638731524348	0.006195928901433945	0.00021034346718806773	2.568756099208258e-05	3.886230115313083e-05	0.033585142344236374	0.019529089331626892	0.002048988826572895
3536.0	0.4556066393852234	0.4474703371524811	1.1865989080206418e-07	2.869453965104185e-06	0.08875274658203125	0.06348723918199539	0.007570911198854446	3.267085048719309e-05	3.9473896322306246e-05	0.0020949130412191153	8.232906111516058e-05	7.830391041352414e-06	4.288278068997897e-05	0.00013755216787103564	4.349803566583432e-05	0.00017759147158358246	1.541268602522905e-06	1.0137775063867593e-07	1.7782629813112294e-09	1.2877579891323876e-08	2.19363201381384e-07	7.23965567885898e-05	1.2705809240287635e-05	2.958691247556544e-08	3.441411067228728e-08	6.151652200969693e-07	0.0005206850473769009	0.015245715156197548	0.6403783559799194	0.8271519541740417	0.04604514688253403	0.03562460094690323	0.03908809274435043	0.6832834482192993	0.6086908578872681	0.41041478514671326	0.18115495145320892	0.02239101007580757	0.0001244460145244375	0.0038252195809036493	0.18043985962867737	0.31789061427116394	0.6276079416275024	0.025343021377921104	0.00016526164836250246	6.5959602579823695e-06	9.730313649924938e-06	0.004516905639320612	0.0023223867174237967
3542.0	0.06878160685300827	0.2843945026397705	9.953424751074635e-07	2.2166366761666723e-05	0.004863589536398649	0.0017778294859454036	2.9078531952109188e-05	1.8202383671450661e-06	1.2216851246193983e-06	0.0001125590642914176	4.196841473458335e-06	3.3733340387698263e-06	5.615748159470968e-05	0.0011948113096877933	0.00012614854495041072	0.0006963199120946229	1.5430367056978866e-05	1.8168286715081194e-06	7.328544597839937e-07	6.736772206750175e-07	1.281553522858303e-06	2.238689921796322e-05	0.00028499768814072013	0.00017842928355094045	4.6467746869893745e-05	0.000295164150884375	0.00577468890696764	1.0749849934654776e-05	0.00128685322124511	0.06752634793519974	0.0165500957518816	0.35737740993499756	0.45231178402900696	0.8778520226478577	0.9261077642440796	0.8325610756874084	0.8504260778427124	0.6461864709854126	0.011376919224858284	0.001093947677873075	0.014295311644673347	0.016612578183412552	0.016084926202893257	0.013770921155810356	0.0019151287851855159	0.00867733545601368	0.022028453648090363	0.22262582182884216	0.26860740780830383
3548.0	0.0433843731880188	0.03516656905412674	9.171179726763512e-08	2.8158737563899194e-07	0.00126853515394032	0.0059210155159235	0.0002668539236765355	7.790691597620025e-06	2.15252202906413e-06	4.270387580618262e-05	3.5575446872826433e-06	3.546220739281125e-07	7.226261544701629e-08	6.04759350153472e-07	3.3922583497769665e-06	1.83901320269797e-05	1.8542159523349255e-06	3.0394564873859053e-06	8.314571459777653e-06	8.157418051268905e-06	5.346911962078593e-07	1.3881596714782063e-05	0.0006372792995534837	0.0013385306810960174	0.0008833933970890939	9.417713590664789e-05	0.00017170638602692634	0.005621683318167925	0.16827884316444397	0.8314340114593506	0.7087094187736511	0.814868152141571	0.7614241242408752	0.007194605655968189	0.019713208079338074	0.03359885513782501	0.0532752089202404	0.07389463484287262	0.004078116733580828	0.0061339340172708035	0.026614312082529068	0.038542091846466064	0.07948938757181168	0.0024349887389689684	0.001128656673245132	0.040288928896188736	0.04658769071102142	0.08513366430997849	0.7343993186950684
3554.0	0.0017203292809426785	0.006739752367138863	2.0003628975473475e-08	1.0852082965584486e-07	0.00012736822827719152	0.00011059787357226014	6.206712441780837e-06	2.470359959261259e-06	8.078975952230394e-06	0.00011998522677458823	1.2463398888939992e-05	5.494003744388465e-06	3.5060400023212424e-06	1.013364271784667e-05	9.899475844576955e-05	0.0005344133824110031	1.1140980404888978e-06	1.824971107566853e-08	2.991923508943728e-08	2.1788823190149742e-08	3.80120184217958e-08	1.798193380864177e-07	5.551138997361704e-07	1.2127929949201643e-06	1.8285479654878145e-06	4.624085249815835e-06	7.135032501537353e-05	0.06653106212615967	0.020697107538580894	0.06677509844303131	0.1039774939417839	0.5933452844619751	0.7908411026000977	0.7528489828109741	0.31919771432876587	0.6004835963249207	0.7239575982093811	0.8392783999443054	0.09830918163061142	0.09548895061016083	0.004619259387254715	0.012863444164395332	0.1068156287074089	0.0005994024104438722	2.7182893518329365e-06	2.20572678699682e-06	0.003441364737227559	0.032076146453619	0.28591179847717285
3560.0	4.8391582822659984e-05	0.0010837999871000648	1.187223386267533e-08	1.494387475986514e-07	2.1988524167682044e-05	3.0123484975774772e-05	2.399534878350096e-06	8.686625392329006e-07	2.6585410068946658e-06	3.282030229456723e-05	3.6303656543168472e-06	9.430551472178195e-06	1.6403026165789925e-05	2.256437437608838e-05	6.319965905277058e-05	3.507148358039558e-05	7.675865163037088e-06	5.802716600555868e-07	1.1000521453752299e-06	3.540165209869883e-07	8.900818784240982e-07	4.189571427559713e-06	8.165411600202788e-06	1.2872055776824709e-05	7.892272151366342e-06	4.263411483407253e-06	1.0019023193308385e-06	0.0001042881776811555	0.010351021774113178	0.023514725267887115	0.014896983280777931	0.5464606881141663	0.8481833338737488	0.6965799927711487	0.22219190001487732	0.008032667450606823	0.007642397657036781	0.04628394544124603	0.00718338368460536	0.07395168393850327	0.3310008943080902	0.3567282259464264	0.4869436025619507	0.22173643112182617	0.018485959619283676	0.0029127500019967556	0.1494893729686737	0.013103606179356575	0.0018479711143299937
3566.0	5.452644700199016e-07	0.0002332194271730259	5.791013109046617e-07	2.7219937237532577e-06	6.028088591847336e-06	3.6397289022715995e-06	8.680366647695337e-08	7.140437929820109e-08	5.546065295902736e-08	6.112051096351934e-07	1.1707118119375082e-07	1.5532739894297265e-07	1.2619784683920443e-06	1.1880001693498343e-06	5.7058505262830295e-06	5.88797774980776e-06	1.388268265145598e-05	8.330461241712328e-06	8.316887033288367e-06	4.068789621669566e-06	4.9911891437659506e-06	9.016652256832458e-06	9.255348231818061e-06	1.8577718492451822e-06	2.541994945204351e-06	4.240290763846133e-06	5.300269549479708e-05	0.0006788374157622457	0.009971719235181808	0.005853062029927969	0.0003650657890830189	0.0005407872959040105	0.008551879785954952	0.045530304312705994	0.05696863308548927	0.018222549930214882	0.005743040237575769	0.010598042979836464	0.0018036342225968838	0.046650856733322144	0.4961968958377838	0.3953961730003357	0.3803899884223938	0.24926932156085968	0.07430874556303024	0.004936844110488892	0.017361536622047424	0.16025662422180176	0.14840073883533478
3572.0	6.543104973388836e-07	0.0011610343353822827	1.4979937077441718e-05	0.000212174461921677	4.141022145631723e-06	4.8103370318131056e-06	2.1773874436803453e-07	1.730236220964798e-07	1.914721963203192e-07	2.6201887521892786e-06	7.2532702688477e-07	3.7069807490297535e-07	1.0826049674506066e-06	2.453106617394951e-06	2.1916152945777867e-06	5.455406721921463e-07	2.946792108105001e-07	1.2830781770389876e-07	4.797792598765227e-07	1.2705969254511729e-07	1.3581919233729423e-07	9.946452195208622e-08	9.10185704583455e-08	3.164407758049492e-07	1.8433659931815782e-07	9.64705122896703e-07	1.800005884433631e-05	2.4793596821837127e-05	0.0003388692275620997	0.0008698853780515492	0.0028376132249832153	0.00764760747551918	0.009281376376748085	0.07324721664190292	0.0522528812289238	0.010314772836863995	0.005635272711515427	0.0013598500518128276	1.6032565326895565e-05	1.1504368558235e-05	0.0008695865399204195	0.0020630438812077045	0.0015854276716709137	0.0007088652928359807	7.823992928024381e-05	0.00013743193994741887	0.022349277511239052	0.5067957639694214	0.4455617666244507
3578.0	8.623625035397708e-06	0.0182116087526083	0.0005715711740776896	0.001112307538278401	1.3930584827903658e-05	3.0335546398418956e-05	2.078083070955472e-06	2.1706359802919906e-06	3.2846585327206412e-06	1.094462368200766e-05	2.6007032829511445e-06	7.791513780830428e-07	2.9821862881362904e-06	4.768876351590734e-06	5.31738396603032e-06	9.81432776825386e-07	5.458222176457639e-07	2.7143701686327404e-07	7.778891699672386e-07	2.212885306107637e-07	4.876717980550893e-07	1.6377111933252309e-07	1.7918661399107805e-07	1.358399259743237e-07	2.2626174711604108e-08	1.4444531792889848e-08	9.716450932728549e-08	6.605638986911799e-07	2.08406854653731e-05	0.00019593737670220435	0.0010840973118320107	0.003269437700510025	0.0038913683965802193	0.0014275576686486602	0.004870489705353975	0.006599899381399155	0.005116932559758425	0.00543422345072031	0.0006267557037062943	0.00041081052040681243	0.0019931450951844454	0.0023987633176147938	0.0007310151122510433	0.0012232664739713073	0.0006685560801997781	0.00014294616994448006	8.206030179280788e-05	0.018042776733636856	0.04583512991666794
3584.0	0.00027540302835404873	0.034225743263959885	0.0002870313765015453	0.0012985701905563474	0.0005131761427037418	0.0015135810244828463	3.130139157292433e-05	4.647470632335171e-05	0.00010037230094894767	0.00026358288596384227	1.6633246559649706e-05	4.498766429605894e-06	5.418342425400624e-06	7.485050900868373e-06	0.00013341302110347897	3.3395168429706246e-05	4.166048711340409e-06	3.2723008303037204e-07	6.91696811827569e-07	1.9686220298353874e-07	1.0012261100200703e-06	2.2648978870165593e-07	5.2772652026078504e-08	5.948141890144143e-08	3.650876934102598e-08	1.905943847191338e-08	5.8405309033560115e-08	2.9894084718762315e-07	2.414432628938812e-06	1.454779521736782e-06	8.398552381549962e-06	3.652922896435484e-05	9.028492058860138e-06	6.102205952629447e-05	0.0001425952068530023	0.0011780249187722802	0.001123271300457418	0.0013821101747453213	0.0005017155781388283	0.0007280934369191527	0.0006482141325250268	0.000469876395072788	0.0007707634358666837	0.001834640628658235	0.0006044186884537339	0.00016051549755502492	0.0005079378606751561	0.004200326278805733	0.023667480796575546
3590.0	0.0004006281087640673	0.0051455143839120865	5.371153019950725e-05	0.0001270788925467059	0.006855198182165623	0.023247970268130302	0.004800957161933184	0.01065752748399973	0.008024145849049091	0.010928401723504066	0.0009764866554178298	0.00032767924130894244	0.0006907389033585787	0.0004661414714064449	0.056279443204402924	0.004540983121842146	4.543182149063796e-05	1.1957406513829483e-06	5.2169452828820795e-06	1.1164198667756864e-06	1.7709159010337316e-06	7.554005492238502e-07	6.411583512999641e-07	2.801548646402807e-07	9.502655018422956e-08	3.025967387770834e-08	1.2793563541890762e-07	5.351288905330875e-07	1.0589635621727211e-06	4.915125941806764e-07	2.6743018679553643e-06	6.287743417487945e-06	2.5332005861855578e-06	1.6494873307237867e-06	2.903862196035334e-06	5.95883193454938e-06	5.67163942832849e-06	9.299179509980604e-06	2.09991753763461e-06	1.0122952289748355e-06	5.385875283536734e-06	2.436837530694902e-05	1.3913298971601762e-05	5.9035173762822524e-05	7.204394933069125e-05	2.1229885533102788e-05	0.0005272961570881307	0.0032894958276301622	0.0019335983088240027
3596.0	5.488063834491186e-05	0.0007357032154686749	8.248709491454065e-05	5.6569097068859264e-05	0.00644834665581584	0.0296747125685215	0.00962017197161913	0.01784892939031124	0.014443058520555496	0.04159792512655258	0.009385259822010994	0.014933492057025433	0.0283826757222414	0.019355861470103264	0.5548380017280579	0.28680235147476196	0.00965842790901661	0.0011735399020835757	0.0004530589794740081	0.0002465514116920531	0.000981076154857874	0.0007313806563615799	0.00022350371000356972	7.273549999808893e-05	2.380984187766444e-05	1.9347676243341994e-06	2.0528975710476516e-06	7.864788130973466e-06	2.616420533740893e-05	1.821338082663715e-05	1.9509130652295426e-05	4.47675192845054e-05	1.960138979484327e-05	8.45286194817163e-06	5.887354745937046e-06	1.4446328350459225e-05	4.004937181889545e-06	5.068894097348675e-06	1.5060319356052787e-06	6.933466352165851e-07	2.7769222015194828e-06	3.430248625591048e-06	3.7818178952875314e-06	1.4987024769652635e-05	2.9702894607908092e-05	1.172353563561046e-06	2.0348909401946003e-06	5.8143694332102314e-05	6.358298560371622e-05
3602.0	6.03839143877849e-05	0.0007483139052055776	8.39390850160271e-06	4.0569073462393135e-05	0.005923618096858263	0.002819952555000782	0.005529133137315512	0.01439669355750084	0.012258301489055157	0.0150443185120821	0.004702447913587093	0.017560111358761787	0.01125921681523323	0.00627323379740119	0.21113868057727814	0.09216535091400146	0.054404959082603455	0.006083133164793253	0.007940375246107578	0.0025933452416211367	0.0065803383477032185	0.0013475611340254545	0.003138967789709568	0.0022480813786387444	0.0008267967496067286	0.00036828595330007374	0.003125986782833934	0.0018220623023808002	0.002669017529115081	0.00048772786976769567	0.0009467536001466215	0.001478846068494022	0.0006041651940904558	0.0001636179949855432	4.6825305616948754e-05	6.079124432289973e-05	5.248373417998664e-05	6.848344492027536e-05	5.338659775588894e-06	1.0856342669285368e-06	4.369254384073429e-06	6.90750948706409e-06	2.0057048459420912e-05	5.834543480887078e-05	6.800758274039254e-05	3.894087967637461e-06	5.967641527604428e-07	1.3310817848832812e-05	5.1285678637214e-07
3608.0	5.930115730734542e-05	0.001251512672752142	1.0539147297095042e-05	2.2545014871866442e-05	0.0013198909582570195	0.0005073557840660214	0.0013737776316702366	0.0027179280295968056	0.0039043801371008158	0.003670375794172287	0.0014643588801845908	0.005357679445296526	0.0032081371173262596	0.006500649731606245	0.047577865421772	0.03955185413360596	0.028437811881303787	0.0037941529881209135	0.007806421723216772	0.0017153869848698378	0.005565408151596785	0.0014814556343480945	0.0024649244733154774	0.001767967827618122	0.0012980728643015027	0.0006658774218522012	0.001699076616205275	0.004228488076478243	0.03744814917445183	0.0197309460490942	0.04519135504961014	0.02811005897819996	0.012939435429871082	0.011592804454267025	0.030462907627224922	0.018849745392799377	0.002297433093190193	0.0035426432732492685	0.00033377387444488704	4.7785157221369445e-05	0.00028452419792301953	0.0001547736901557073	0.00021119714074302465	0.0008655688725411892	0.0006372094503603876	3.709889642777853e-05	4.391976290207822e-06	2.4571392714278772e-05	5.627877044389606e-07
3614.0	3.581629061955027e-05	0.0007800399325788021	2.1076473785797134e-05	5.682640403392725e-05	0.00032197817927226424	0.00010018754983320832	0.0001985651470022276	0.0006936854333616793	0.0021223844960331917	0.0008189731743186712	0.00038881372893229127	0.0012312275357544422	0.0011569836642593145	0.0033674766309559345	0.012658673338592052	0.013823716901242733	0.00842850562185049	0.0010298583656549454	0.0032216832041740417	0.0010014515137299895	0.0031984082888811827	0.0002809715224429965	0.0005217419238761067	0.0009119848255068064	0.0010615794453769922	0.0008921828120946884	0.0009687421261332929	0.0026359253097325563	0.01718178205192089	0.004345925524830818	0.009525714442133904	0.003370270598679781	0.0024279255885630846	0.009828676469624043	0.026917243376374245	0.0745382159948349	0.034289393573999405	0.08130183815956116	0.0276133194565773	0.005783313885331154	0.008883832953870296	0.015289236791431904	0.015509501099586487	0.02184538170695305	0.01029032189399004	0.0007362779579125345	0.0001558449730509892	0.00127871660515666	1.5522580724791624e-05
3620.0	9.721289643493947e-06	0.0006883672904223204	2.7770713131758384e-05	8.289666584460065e-05	0.00010959278006339446	0.0001276483671972528	0.0004309619253035635	0.000598198501393199	0.0013129565631970763	0.00028359011048451066	0.000186302320798859	0.0005917405360378325	0.0015805470757186413	0.0016879315953701735	0.010448068380355835	0.0049905856139957905	0.0011525631416589022	0.0001256285177078098	0.0012075924314558506	0.00027715993928723037	0.0004627442394848913	0.00011886025458807126	0.00016394047997891903	0.0001490488211857155	0.00016171284369193017	0.00010641191329341382	0.0003077011206187308	0.0008043176494538784	0.00413522869348526	0.0007003862992860377	0.002824136521667242	0.001208132947795093	0.0004939608043059707	0.0011212551034986973	0.0024397550150752068	0.01353561133146286	0.008815394714474678	0.0329967625439167	0.02916739322245121	0.012777930125594139	0.010807064361870289	0.014008591882884502	0.006785643752664328	0.019303593784570694	0.06974966824054718	0.00848425179719925	0.0016600401140749454	0.012652820907533169	0.0004822421178687364
3626.0	4.183738201390952e-05	0.001911558210849762	0.00012600354966707528	0.0007586744031868875	7.330396329052746e-05	0.00027895759558305144	0.001976614585146308	0.001668814686127007	0.0007120712543837726	0.0003051655658055097	0.00017315008153673261	0.0007919170893728733	0.0012903294991701841	0.0019270904595032334	0.021420586854219437	0.002905061934143305	0.0008299726177938282	0.00010801741882460192	0.000404110352974385	0.0001050820792443119	0.0003410585632082075	0.00010980157094309106	5.8789672038983554e-05	1.568895095260814e-05	1.7481024769949727e-05	1.120523302233778e-05	3.2613130315439776e-05	5.699665780412033e-05	0.00028782550361938775	0.0001857032038969919	0.001122975954785943	0.0006010213401168585	8.253799751400948e-05	8.494944631820545e-05	0.0005138648557476699	0.002978111617267132	0.0024088602513074875	0.0049576181918382645	0.0025143057573586702	0.0010043230140581727	0.0011058825766667724	0.0009722026297822595	0.00041183276334777474	0.0025899147149175406	0.032839395105838776	0.011089472100138664	0.001041667303070426	0.0074464548379182816	0.00017646592459641397
3632.0	1.3093300367472693e-05	0.0009289414156228304	0.003878937801346183	0.028273144736886024	8.725502993911505e-05	0.0002446926664561033	0.0005310890846885741	0.0019598216749727726	0.0007074022432789207	0.00027618606691248715	0.0002067098394036293	0.0006056232959963381	0.00019250997866038233	0.0006703338585793972	0.02003704570233822	0.0026975187938660383	0.0006122543127276003	4.040339990751818e-05	0.00037844516918994486	6.816750828875229e-05	0.00016978463099803776	2.875728750950657e-05	2.4773175027803518e-05	9.140248948824592e-06	9.376350135426037e-06	3.314476543891942e-06	2.097269316436723e-05	2.5936395104508847e-05	6.868292257422581e-05	4.233024810673669e-05	0.0003045290941372514	0.0008718644385226071	0.00019666997832246125	2.6299338060198352e-05	0.00010668634786270559	0.0004026444803457707	0.0006214061286300421	0.0011480876710265875	0.0002949455811176449	0.00011695011926349252	0.0001275579706998542	0.00021739325893577188	0.000757733709178865	0.001118830288760364	0.011261379346251488	0.0017545332666486502	0.00020061778195668012	0.0029290257953107357	5.856383722857572e-05
3638.0	3.494635166134685e-05	0.0020971368066966534	0.015480413101613522	0.014274283312261105	0.00030296819750219584	0.0011996158864349127	0.0006616270402446389	0.005535446107387543	0.0026293196715414524	0.006168690975755453	0.0010603034170344472	0.00856938585639	0.00625815661624074	0.003870630171149969	0.05765282362699509	0.006045713555067778	0.0007567601860500872	0.00012579586473293602	0.0019056685268878937	0.00010475613089511171	0.0003370742197148502	0.00013199768727645278	0.00014516881492454559	8.111654460662976e-05	1.872719258244615e-05	7.305584404093679e-06	1.9016963051399216e-05	1.0193143680226058e-05	4.2295905586797744e-05	5.873755435459316e-05	0.0020167860202491283	0.001038073212839663	0.0005959870759397745	9.291934838984162e-05	0.0001604365388629958	0.00013399463205132633	0.00013200120883993804	0.00019265063747297972	6.496904097730294e-05	3.553018541424535e-05	4.310952499508858e-05	0.00012254445755388588	0.0006050360389053822	0.0003661152732092887	0.006760046351701021	0.0006008174968883395	0.00019809126388281584	0.0010783517500385642	2.2616959540755488e-05
3644.0	0.001638064393773675	0.008792372420430183	0.0035783706698566675	0.0014090086333453655	0.0003469344228506088	0.001384408213198185	0.0007893516449257731	0.004143173340708017	0.0036036046221852303	0.002381225349381566	0.0006549624376930296	0.0025486471131443977	0.0023316394072026014	0.008936350233852863	0.04711981862783432	0.017293497920036316	0.0020877555944025517	0.0004939928185194731	0.006858204957097769	8.302908827317879e-05	0.0011595566757023335	9.162522474071011e-05	7.891362474765629e-05	0.00011941362026846036	1.9857136067003012e-05	8.245494427683298e-06	6.3307161326520145e-06	4.6646919145132415e-06	4.502226147451438e-05	2.48261058004573e-05	0.001315989880822599	0.00021049153292551637	0.00021773490880150348	2.1351201212382875e-05	5.366581535781734e-05	0.00016993621829897165	0.00011291952978353947	0.0002141415752703324	0.0001577330258442089	8.066468581091613e-05	7.291945803444833e-05	0.00014296143490355462	0.000551754841580987	0.0004257597611285746	0.004425862338393927	0.0004990650340914726	9.350778418593109e-05	0.0008137868135236204	1.9680674085975625e-06
3650.0	0.0015996127622202039	0.0023523028939962387	0.0017259166343137622	8.322147914441302e-05	0.0011503587011247873	0.0003165923117194325	0.00014096600352786481	0.0006461928714998066	0.0021487080957740545	0.0007215315126813948	0.0008020881796255708	0.001301119104027748	0.001120932400226593	0.001174917328171432	0.008777523413300514	0.0063054729253053665	0.0008587009506300092	0.0007721466827206314	0.012494328431785107	0.00010676134843379259	0.003066155593842268	0.00021833092614542693	0.00015639667981304228	0.00017083287821151316	4.500882641877979e-05	1.2407780559442472e-05	1.3559671060647815e-05	3.397919499548152e-05	0.00013598990335594863	4.1295723349321634e-05	0.0006359244580380619	7.572329923277721e-05	9.23814732232131e-05	7.667758836760186e-06	2.5644872948760167e-05	0.00019456569862086326	0.0001279465650441125	0.0003539082536008209	0.00015766400611028075	4.917235128232278e-05	6.298180960584432e-05	0.00015745127166155726	0.0011983105214312673	0.0007299031130969524	0.0013382029719650745	0.0005305335507728159	0.000182261093868874	0.0006220414070412517	1.5700616131653078e-06
3656.0	3.9856160583440214e-05	0.0002173317043343559	0.0007483110530301929	8.484152931487188e-05	0.0037492942065000534	0.00014214393740985543	0.00041925886762328446	0.0019508646801114082	0.0019825934432446957	0.000743215496186167	0.0005737074534408748	0.0010336254490539432	0.0009949838276952505	0.0005727012758143246	0.0006725287530571222	0.0012357744853943586	0.0005907923332415521	0.0004870595003012568	0.0023964550346136093	0.00033523631282150745	0.0013803052715957165	0.0004871217824984342	0.0015122988261282444	0.0034092955756932497	0.0012888936325907707	0.0004263755108695477	9.093496191781014e-05	0.00027166903601028025	0.0003815609961748123	4.2300907807657495e-05	0.0003822301223408431	0.00011353623995091766	0.00025552164879627526	1.0527946869842708e-05	7.966127668623812e-06	6.295250204857439e-05	0.0001856964809121564	0.00010868631215998903	9.476947161601856e-05	1.224644438480027e-05	2.2232969058677554e-05	0.000340580620104447	0.0017401776276528835	0.0022887373343110085	0.0036137837450951338	0.008035383187234402	0.000545042275916785	0.0010526108089834452	2.447705753638729e-07
3662.0	1.0616174222377595e-05	6.339323590509593e-05	0.0008871183381415904	0.00016518069605808705	0.0036785579286515713	8.614650869276375e-05	0.0007721908041276038	0.011570041999220848	0.006198427639901638	0.0007861224003136158	0.0004163009289186448	0.0015980355674400926	0.0007468754192814231	0.00020331218547653407	0.00018932546663563699	0.0005516430246643722	0.0005191049422137439	0.0003196247562300414	0.0013036297168582678	0.0018181472551077604	0.0029048570431768894	0.0016154036857187748	0.0007185322465375066	0.0008236878202296793	0.0023315194994211197	0.00026366033125668764	0.00023051069001667202	0.0005069392500445247	0.0025162941310554743	0.0003091876278631389	0.0007948959246277809	0.00028908310923725367	0.0019720408599823713	8.651779353385791e-05	1.1464720955700614e-05	7.497008482459933e-05	0.0015384152065962553	0.0004176365036983043	0.00013785217015538365	5.490303738042712e-05	6.760578253306448e-05	0.002393274335190654	0.010559702292084694	0.009348561987280846	0.003266522428020835	0.021643545478582382	0.003826275235041976	0.02754567749798298	4.9327159103995655e-06
3668.0	9.251555752598506e-07	5.3054227464599535e-05	0.0007169623859226704	1.8450507923262194e-05	0.0014412228483706713	4.836740845348686e-05	0.0004556956118904054	0.007775704842060804	0.004558417480438948	0.001320832991041243	0.00022937894391361624	0.00024291835143230855	0.00011118846305180341	0.000135029578814283	0.00011143099254695699	0.00036663530045188963	0.0009192103752866387	0.0005105907330289483	0.0020258664153516293	0.016874616965651512	0.005483386572450399	0.023324662819504738	0.00098426581826061	0.0011407943675294518	0.004246028605848551	0.0009694332256913185	0.0005631085950881243	0.0007583076367154717	0.0036827402655035257	0.0009294206975027919	0.008095595054328442	0.0018333817133679986	0.014180854894220829	0.003790286835283041	0.0001019144692691043	0.00015621870988979936	0.006878898944705725	0.0005896806833334267	0.0004345857596490532	0.00020328017126303166	0.0001811401452869177	0.002358219586312771	0.006182399112731218	0.003891700878739357	0.0008071981719695032	0.0036094444803893566	0.02089790441095829	0.16483619809150696	0.0003600840282160789
3674.0	3.3785563573474064e-06	0.0003101166512351483	0.0010330603690817952	5.6506662076571956e-05	0.0003666891425382346	0.00015322685067076236	0.0004221759154461324	0.003756588092073798	0.0034203934483230114	0.0005079553229734302	0.00019587202405091375	0.0001021528514684178	8.679139136802405e-05	6.005027535138652e-05	5.010792301618494e-05	0.0002659347665030509	0.0003260485245846212	0.00027797321672551334	0.002164321020245552	0.00684015778824687	0.00223741983063519	0.0019460836192592978	0.00023566641903016716	0.0007302822195924819	0.005748033057898283	0.0022048589307814837	0.0005888890591450036	0.0010282574221491814	0.0037344866432249546	0.001343895448371768	0.02563282661139965	0.003049736376851797	0.019926147535443306	0.014219864271581173	0.0008024245616979897	0.0009142224444076419	0.040732648223638535	0.003716228296980262	0.005997935775667429	0.005413802340626717	0.0014671058161184192	0.00140627461951226	0.0003615786845330149	0.00047822404303587973	0.00011200497829122469	0.0005234635318629444	0.004492208827286959	0.1545674055814743	0.0007148460717871785
3680.0	1.168490962299984e-05	0.0003975485742557794	0.0022191235329955816	0.0001196149896713905	0.0003169006376992911	0.0011093678185716271	0.0012757217045873404	0.0021153411362320185	0.004278502892702818	0.0008945725276134908	0.00019784549658652395	0.00013436019071377814	0.00019044509099330753	3.13874552375637e-05	8.257475565187633e-05	0.0004503782547544688	0.0007230809424072504	0.00010965654655592516	0.0042003667913377285	0.0015619678888469934	0.0030997865833342075	0.00032649864442646503	4.044156230520457e-05	0.00021145810023881495	0.0024789280723780394	0.00044155438081361353	0.00017011504678521305	0.0002205720666097477	0.0009035225957632065	0.0001853370340541005	0.006049961317330599	0.003050777828320861	0.004525455646216869	0.006732350680977106	0.0006202274817042053	0.0015114551642909646	0.03876452520489693	0.021513093262910843	0.03962559625506401	0.009172404184937477	0.0005336093599908054	0.001065291347913444	0.0001149552917922847	6.752961780875921e-05	1.6318273992510512e-05	2.8421451133908704e-05	0.00023200958094093949	0.013040824793279171	0.000196149165276438
3686.0	2.1646843379130587e-05	0.0007117306813597679	0.004712005145847797	0.000334526936057955	0.0004081639344803989	0.009841549210250378	0.009134015068411827	0.0026837256737053394	0.008044607006013393	0.0032743671908974648	0.0005084659205749631	0.0002217064320575446	0.0008081748965196311	0.00027110008522868156	0.0002821139642037451	0.00039657409070059657	0.0010828019585460424	0.00011035053466912359	0.0015114668058231473	0.0008844318217597902	0.0029387662652879953	0.00010634223144734278	3.850083885481581e-05	0.0002125567407347262	0.0011996382381767035	5.5907043133629486e-05	6.041028973413631e-05	5.8093875850318e-05	0.00010954722529277205	5.286499799694866e-05	0.001380552421323955	0.0007107051787897944	0.0004682876751758158	0.000495762680657208	0.0003759324608836323	0.0008702558116056025	0.036399245262145996	0.009486277587711811	0.04370897635817528	0.0018712886376306415	7.354167610174045e-05	0.0004356804129201919	4.313288627599832e-06	6.186874816194177e-05	3.8080732338130474e-05	5.99693667027168e-05	2.8951690183021128e-05	0.00040593193261884153	1.7267169823753648e-05
3692.0	0.0005668041412718594	0.01021804939955473	0.012944668531417847	0.0015321435639634728	0.0018126250943168998	0.011619389057159424	0.00463468860834837	0.0005345720564946532	0.02177879586815834	0.012098868377506733	0.0011409008875489235	0.0003766991139855236	0.0006442720186896622	0.0002487288147676736	0.00021882924193050712	0.000209821475436911	0.0005212582764215767	0.0001807824446586892	0.001569348038174212	0.0008337679319083691	0.0012665921822190285	3.612039654399268e-05	3.387427204870619e-05	0.00016836432041600347	0.0005543657462112606	1.2903569768241141e-05	6.232936812011758e-06	8.187165803974494e-06	2.7462079742690548e-05	3.326357909827493e-05	0.001187027315609157	8.469294698443264e-05	4.735167749458924e-05	4.887772956863046e-05	8.378276106668636e-05	0.0003300957614555955	0.0061589693650603294	0.0016570385778322816	0.0026713970582932234	0.00013126790872775018	2.1714329704991542e-05	8.093134965747595e-05	1.3783686881652102e-05	6.84099504724145e-05	2.7809986931970343e-05	4.54761648143176e-05	6.286911957431585e-05	0.0003934446722269058	1.5117681869014632e-05
3698.0	0.00014053987979423255	0.0037933962885290384	0.012145081534981728	0.0017261484172195196	0.0031114020384848118	0.014018790796399117	0.009240591898560524	0.001226416788995266	0.03895933926105499	0.02301850914955139	0.0013118571368977427	0.0010388251394033432	0.0002985186001751572	0.0005587463965639472	0.0008929609903134406	0.0002119750715792179	0.0005386998527683318	0.0004835445433855057	0.001296561909839511	0.0016898601315915585	0.0004351837560534477	5.087384124635719e-06	6.631292308156844e-06	1.4564797311322764e-05	0.00019829969096463174	2.4632404915791994e-07	4.04618162974657e-07	6.88441218699154e-07	4.1830521695374046e-06	6.7052133090328425e-06	0.00031516666058450937	6.931787356734276e-05	1.9000070096808486e-05	1.1760471352317836e-05	9.504658919468056e-06	8.573150989832357e-05	0.0005460208631120622	0.0005723201320506632	0.0003377085376996547	3.602229480748065e-05	4.69010456072283e-06	3.423883390496485e-05	2.6591344521875726e-06	5.788865018985234e-05	1.0752997695817612e-05	3.0721144867129624e-05	8.690700633451343e-05	0.00027014489751309156	3.263990038249176e-06
3704.0	0.0001732305099721998	0.0021075254771858454	0.004770166706293821	0.00020934567146468908	0.002195358509197831	0.007684642914682627	0.003305097809061408	0.0026910793967545033	0.017790677025914192	0.011827190406620502	0.0005481207626871765	0.0004359466547612101	0.00032316771103069186	0.00038258955464698374	0.0005503668799065053	4.7553865442750975e-05	0.00010526261030463502	0.0004475711320992559	7.36228539608419e-05	0.00011522482236614451	0.0003238690260332078	4.439787062437972e-06	2.0075465272384463e-06	1.3077275980322156e-05	0.0005020775133743882	1.7261290850001387e-06	1.559539214213146e-06	1.619744352865382e-06	9.429624697077088e-06	4.08306295867078e-05	0.0004735174879897386	0.0001189896502182819	2.8346494218567386e-05	1.1834716133307666e-05	2.6563411665847525e-06	4.692194488598034e-05	0.0003189069975633174	0.0005157503765076399	0.00022531555441673845	4.3674146581906825e-05	1.3495811799657531e-05	1.5379930118797347e-05	6.375681209647155e-07	5.1333714509382844e-05	5.493385287991259e-06	1.4245168131310493e-05	5.9354166296543553e-05	0.00010342351743020117	2.901504672081501e-07
3710.0	0.00010707026376621798	0.0010758726857602596	0.0008189201471395791	1.1440255548222922e-05	0.000981033081188798	0.00404952559620142	0.0006173724541440606	0.0004344412009231746	0.00493600545451045	0.002982314210385084	0.0006414717063307762	0.00013846767251379788	0.00015315644850488752	1.837626587075647e-05	7.947388803586364e-05	3.292902692919597e-05	0.00010380074672866613	0.0006075056153349578	3.8037538615753874e-05	3.328951061121188e-05	0.00034758992842398584	1.3204450624471065e-05	4.6821633077342995e-06	9.038049029186368e-05	0.004870489705353975	4.6770950575591996e-05	2.0712593595817452e-06	1.3580860240836046e-06	1.1208503565285355e-05	1.712907396722585e-05	0.000310343224555254	3.260200173826888e-05	2.696961018955335e-05	2.115161987603642e-05	5.9121372032677755e-05	0.0003271922469139099	0.0021955822594463825	0.0018797384109348059	0.0007126767886802554	2.9855027605663054e-05	2.8439242214517435e-06	4.030140644317726e-06	3.6475086062637274e-07	2.159747964469716e-05	1.973548023670446e-06	2.9348213956836844e-06	0.00012352890917100012	2.6435574909555726e-05	4.544092391256527e-08
3716.0	2.5048029783647507e-05	0.00035976507933810353	0.0003366137098055333	4.818174147658283e-06	9.258466161554679e-05	0.0002364550600759685	0.00022738781990483403	0.00015412422362715006	0.0016303452430292964	0.0008291463018395007	0.00018850082415156066	3.978685708716512e-05	0.0001127567229559645	4.239097961544758e-06	5.7316497986903414e-05	4.8785339458845556e-05	0.00015457651170436293	0.0004756955604534596	3.60007252311334e-05	2.8175734769320115e-05	0.0003489192749839276	1.2324591807555407e-05	6.565972853422863e-06	4.080377402715385e-05	0.0008790113497525454	3.038300064872601e-06	5.362549018173013e-07	8.952407029028109e-07	8.170380169758573e-06	1.5518688087468036e-05	8.343641820829362e-05	5.535621312446892e-05	1.9283594156149775e-05	8.147069820552133e-06	1.5233038539008703e-05	6.84880797052756e-05	0.0004556908388622105	0.0014927817974239588	0.0011736087035387754	7.12497640051879e-05	3.483529781078687e-06	1.661158057686407e-05	1.6224639409756492e-07	2.951832902908791e-05	2.010006255659391e-06	4.275047558621736e-06	5.910828986088745e-05	4.6411816583713517e-05	4.313204371442225e-08
3722.0	1.4864554032101296e-05	0.0003505548811517656	0.00017281096370425075	1.645312840992119e-05	0.000142470293212682	5.1907052693422884e-05	5.332336149876937e-05	3.403037044336088e-05	0.0012354654027149081	0.00027322417008690536	3.64663646905683e-05	1.5068729226186406e-05	9.111196413869038e-05	7.541182185377693e-06	6.0925307479919866e-05	0.0001545594132039696	0.0004836279549635947	0.000399587006540969	1.8809381799655966e-05	3.4406872146064416e-05	0.00043913282570429146	6.328229119390016e-06	1.0984754226228688e-06	1.948124736372847e-05	0.0003180358908139169	5.599337100647972e-07	7.906034511506732e-07	4.576737865136238e-06	1.4423504580918234e-05	4.5705372031079605e-05	3.2706011552363634e-05	8.241491741500795e-05	1.0093001037603244e-05	6.672094059467781e-06	1.1325665582262445e-05	4.4279044232098386e-05	0.00035913471947424114	0.0028862496837973595	0.002378094242885709	5.6910517741926014e-05	1.6306090628859238e-06	2.0256346033420414e-05	1.676575607234554e-07	3.77319629478734e-05	1.8983015479534515e-06	1.544987208035309e-05	0.00012029501522192731	6.088900045142509e-05	5.317392606229987e-07
3728.0	3.8114133076305734e-06	0.00019169962615706027	8.517469541402534e-05	3.492869655019604e-05	4.1680323192849755e-05	0.00010301956353941932	0.0009614125010557473	0.00026817459729500115	0.0021971038077026606	0.0003290316089987755	3.052169631700963e-05	1.2952440556546208e-05	0.00014186365297064185	2.8750622732331976e-05	0.0001279856078326702	0.00014500845281872898	0.0003325037541799247	0.000396964605897665	5.5573650570295285e-06	1.6149559087352827e-05	0.0003484886256046593	6.253191713767592e-06	1.1992191275567166e-06	1.8332802937948145e-05	0.0003421311266720295	1.357202705776217e-07	1.0072973566366272e-07	7.932331413940119e-07	2.29434317589039e-06	3.492832911433652e-05	1.0570995073067024e-05	0.000140467265737243	1.6578818758716807e-05	1.1888255357916933e-05	1.0384307643107604e-05	3.7108206015545875e-05	0.00027573274564929307	0.0008974873344413936	0.001048225094564259	3.36116281687282e-05	6.600135975531884e-07	2.2963327864999883e-05	1.4634946410296834e-07	2.3114133000490256e-05	1.663598027334956e-06	4.505137894739164e-06	0.00017240903980564326	0.00010726575419539586	6.762346401956165e-06
3734.0	8.912319572118577e-06	0.00034174855682067573	2.925535045505967e-05	2.2046811864129268e-05	2.4787992515484802e-05	2.0591842257999815e-05	9.174201841233298e-05	8.571687067160383e-05	0.005770786199718714	0.00023496327048633248	1.680350942478981e-05	1.4316012311610393e-05	7.213689241325483e-05	5.414581664808793e-06	2.9066608476568945e-05	4.265031384420581e-05	0.00019268387404736131	0.00039668750832788646	4.477989023143891e-06	1.700994835118763e-05	0.0004079048812855035	4.659747901314404e-06	6.912134722369956e-07	9.476278137299232e-06	0.000993255409412086	3.635714733718487e-07	1.8262983303429792e-07	1.8187529349233955e-06	2.5861579615593655e-06	6.970459071453661e-05	8.980130587588064e-06	5.790040813735686e-05	3.68183791579213e-05	3.416856998228468e-05	2.473729182383977e-05	4.9169029807671905e-05	0.0001314066757913679	0.0008136169635690749	0.0006183564546518028	5.324073936208151e-05	2.763332759059267e-06	9.959235285350587e-06	9.964321634470252e-08	3.3873013308038935e-05	1.5333795317928889e-06	3.574136599127087e-06	5.019826494390145e-05	6.738013325957581e-05	2.334495547984261e-06
3740.0	4.004642960353522e-06	9.717747161630541e-05	1.2978530321561266e-05	3.471014451861265e-06	1.8582326447358355e-05	2.9251668820506893e-05	1.9889657778549008e-05	1.3725421013077721e-05	0.004143824800848961	0.00010333331738365814	1.3785896044282708e-05	1.1560877283045556e-05	3.056168861803599e-05	1.9295418951514876e-06	3.816838943748735e-05	5.396639244281687e-05	0.00040206644916906953	0.0004695736861322075	5.75622652831953e-06	3.595769521780312e-05	0.0003080286842305213	2.6770833301270613e-06	7.677926987526007e-07	4.963491392118158e-06	0.0011387402191758156	3.0552754992640985e-07	2.2391236598195974e-07	2.2304141111817444e-06	2.1693590497307014e-06	3.64695988537278e-05	9.765268259798177e-06	4.424227881827392e-05	7.745547918602824e-05	1.9223572962800972e-05	2.7650761694530956e-05	0.00010206998558714986	4.03618068958167e-05	0.0006347097805701196	0.0002776725450530648	1.8599044778966345e-05	1.1908813348782132e-06	7.255454420374008e-06	1.1521044740447905e-07	3.117811502306722e-05	1.34018284825288e-06	2.771382014543633e-06	4.289995922590606e-05	6.0534272051882e-05	4.836413722841826e-07
3746.0	5.953969321126351e-06	1.8590941181173548e-05	4.193208951619454e-06	9.451331607124303e-06	2.330646020709537e-05	3.15345823764801e-05	1.4002390344103333e-05	4.198298483970575e-06	0.0005137296975590289	7.707154145464301e-05	1.4870027371216565e-05	1.700822940620128e-05	5.1068735047010705e-05	5.079568836663384e-06	0.00015601269842591137	3.363025825819932e-05	0.00022766290931031108	0.00030861361301504076	6.590627890545875e-06	3.8364309148164466e-05	0.00024913204833865166	2.65445714831003e-06	1.1426170658523915e-06	1.3369863154366612e-05	0.0025215763598680496	1.0984408618242014e-06	3.399728996100748e-07	2.7338073778082617e-06	6.280360139498953e-06	4.17344162997324e-05	1.4466375432675704e-05	4.9173431762028486e-05	5.549781781155616e-05	2.0290297470637597e-05	4.3929067032877356e-05	0.00011305430962238461	5.4687854571966454e-05	0.00036565729533322155	0.0003941748582292348	1.8702903616940603e-05	1.7019904134940589e-06	1.1082666787842754e-05	8.023098274634322e-08	3.7943056668154895e-05	1.6346541542588966e-06	1.3935508604845381e-06	0.0001133372206822969	0.00016484492516610771	8.081658506853273e-07
3752.0	2.88762208811022e-07	1.1344323866069317e-05	8.698590136191342e-06	3.802032551902812e-06	6.400968413800001e-05	4.7673187509644777e-05	4.207954407320358e-05	6.871779532957589e-06	0.0005536703392863274	7.432077109115198e-05	2.4610160835436545e-05	4.0073129639495164e-05	4.29963693022728e-05	3.325986426716554e-06	0.0003684766707010567	2.304884765180759e-05	0.00025699540856294334	0.000493653875309974	3.582107092370279e-05	6.23527739662677e-05	0.0002575807156972587	4.122242899029516e-06	8.089539278444136e-07	1.80702318175463e-05	0.0027019947301596403	1.7454718772569322e-06	6.499812457150256e-07	3.4509992019593483e-06	1.045982298819581e-05	0.00015854049706831574	3.3443477150285617e-05	6.634543387917802e-05	4.8761710786493495e-05	2.6522546249907464e-05	8.169114880729467e-05	0.00021733419271185994	8.795491885393858e-05	0.00130408292170614	0.0007567847496829927	3.695049963425845e-05	2.3064619654178387e-06	2.7405751097830944e-05	2.252357376164582e-07	2.800725633278489e-05	3.5290452160552377e-06	2.1539801764447475e-06	5.9935970057267696e-05	0.0016824371414259076	4.5116287594737514e-08
3758.0	3.0424442343246483e-07	5.188336672290461e-06	8.713759598322213e-06	1.5530666814811411e-06	0.00013683017459698021	3.391706559341401e-05	5.258016972220503e-05	8.283515853690915e-06	0.00044742540922015905	5.657756264554337e-05	2.1685356841771863e-05	1.685568713583052e-05	5.1230086683062837e-05	1.365954972243344e-06	0.0008853087201714516	2.8271690098335966e-05	0.0003487587964627892	0.000652533199172467	0.00010323571768822148	5.225605491432361e-05	0.0001517006749054417	2.877749466279056e-06	1.3863241292710882e-06	2.8484510039561428e-05	9.456896805204451e-05	2.0770477249243413e-07	1.0256081850457122e-07	5.65492257464939e-07	1.7788934201234952e-06	1.4049566743778996e-05	1.1127644938824233e-05	6.814390508225188e-05	1.284365680476185e-05	7.048538009257754e-06	0.00012588370009325445	0.000508941593579948	0.00014078895037528127	0.004381508566439152	0.0017004819819703698	5.4931315389694646e-05	1.7073226672437158e-06	1.919199166877661e-05	1.488453449383087e-07	2.5717707103467546e-05	6.5611338868620805e-06	2.76154128187045e-06	5.251071343082003e-05	0.00019778005662374198	5.632003752253922e-09
3764.0	7.889073003752856e-07	7.451682904502377e-06	5.0555549933051225e-06	1.8592785409055068e-06	0.00014376606850419194	1.3144170225132257e-05	4.022716893814504e-05	7.867578460718505e-06	0.0005407806020230055	2.615549965412356e-05	1.2193618204037193e-05	9.596047675586306e-06	4.410789188113995e-05	2.3036898255668348e-06	0.0003378328401595354	2.8480922992457636e-05	0.00012278565554879606	0.0006821578135713935	2.3288575903279707e-05	2.3195969333755784e-05	8.808710845187306e-05	1.979153466891148e-06	2.4639592766106944e-07	6.101723101892276e-06	6.445118197007105e-05	3.304236884105194e-07	5.679578976014454e-07	2.784708385661361e-06	4.298899057175731e-06	4.920922583551146e-05	8.758181138546206e-06	6.625489913858473e-05	2.3718106604064815e-05	3.989803190052044e-06	5.49821288586827e-06	6.67384811094962e-05	3.5082121030427516e-05	0.0009298791410401464	0.0004083869280293584	0.00011808809358626604	1.9466126559564145e-06	3.0810606403974816e-05	3.739284295534162e-07	4.6738940000068396e-05	1.4441618077398743e-05	5.408538527262863e-06	6.646911060670391e-05	0.00012144700303906575	5.663242319542405e-09
3770.0	1.4623910260525008e-07	5.330905423761578e-06	4.673468083637999e-06	1.6134665656863945e-06	3.780349652515724e-05	2.6346382583142258e-05	8.497050293954089e-05	1.637676905374974e-05	0.00042739344644360244	2.7408836103859358e-05	2.0287376173655502e-05	1.695433456916362e-05	4.1955045162467286e-05	8.774598541094747e-07	9.044755279319361e-05	2.1376137738116086e-05	7.265272870426998e-05	0.001322583993896842	8.399321814067662e-06	1.8591206753626466e-05	4.087847628397867e-05	4.9573604883335065e-06	1.4661112572866841e-06	1.5168703612289391e-05	5.4709555115550756e-05	3.148784060158505e-07	1.035968921314634e-06	7.869200089771766e-06	9.598024007573258e-06	9.42689657676965e-05	2.6547138986643404e-05	0.00023300541215576231	4.311379962018691e-05	4.234087555232691e-06	6.894701982673723e-06	5.261327532934956e-05	1.3690700143342838e-05	0.0002717527386266738	0.00013000653416384012	2.9967328373459168e-05	1.2257252137715113e-06	2.560147549957037e-05	9.709667665447341e-07	0.00014791940338909626	2.146909355360549e-05	4.886039096163586e-05	0.00012626516399905086	9.273151954403147e-05	9.982541016029245e-09
3776.0	4.775721151872858e-08	3.4209610930702183e-06	3.7348152090999065e-06	9.917673651216319e-07	4.0447735955240205e-05	3.171923162881285e-05	1.5868346963543445e-05	8.022017937037162e-06	0.00016897016030270606	3.288474908913486e-05	7.718262168054935e-06	2.165355545002967e-05	8.55939433677122e-05	8.537568305655441e-07	4.865830851485953e-05	2.1990412278682925e-05	0.00020982026762794703	0.006962028332054615	8.605000402894802e-06	3.959264722652733e-05	0.00015334143245127052	1.1426800483604893e-05	1.5751232922411873e-06	3.698547152453102e-05	0.00010125422704732046	1.7221711914316984e-06	3.4248423617100343e-06	1.4345423551276326e-05	3.6858855310129e-05	0.0008069355390034616	8.521800191374496e-05	0.000265950191533193	0.00014625741459894925	1.4630169062002096e-05	1.3131615560268983e-05	5.218329533818178e-05	1.772803079802543e-05	0.00026857986813411117	4.7642919525969774e-05	2.476349072821904e-05	5.0148687478213105e-06	0.00011217493010917678	1.8942072301797452e-06	0.0002758423506747931	7.791953976266086e-05	7.754223770461977e-05	0.0007567089633084834	0.0002429797314107418	2.3629503687061515e-07
3782.0	2.8121586836959978e-08	3.86284136766335e-06	2.104867689922685e-06	3.875875336234458e-07	3.3182477636728436e-05	2.0299336028983817e-05	4.571555564325536e-06	2.2087854176788824e-06	2.9317379812709987e-05	1.1892439033545088e-05	5.908706043555867e-06	1.3247107744973619e-05	4.2818053771043196e-05	8.543050284970377e-07	9.181607310893014e-05	5.137323387316428e-05	0.0017095650546252728	0.018316853791475296	2.3137623429647647e-05	7.687358447583392e-05	0.0005388872814364731	5.436101127997972e-05	6.118213605077472e-06	0.00010054682934423909	0.0004201638512313366	9.867589142231736e-06	1.8020637071458623e-05	8.470967441098765e-05	0.00017217347340192646	0.0018126199720427394	0.00013964618847239763	0.0005454695201478899	0.00029524046112783253	4.202996933599934e-05	0.0001525165280327201	0.0004623013373930007	5.0983722758246586e-05	0.0008590936777181923	0.0001308193022850901	6.939711602171883e-05	1.1782058209064417e-05	0.0001238529075635597	5.788136604678584e-06	0.0001646076125325635	0.00020909032900817692	9.840980783337727e-05	0.0009968678932636976	0.0014545212034136057	9.939205938280793e-07
3788.0	1.0772438230333137e-07	6.30207887297729e-06	2.1845642095286166e-06	5.182909035283956e-07	0.00010930597636615857	2.183704054914415e-05	3.6165813526167767e-06	2.124224920407869e-06	1.390242232446326e-05	8.67606377141783e-06	5.427257747214753e-06	1.71636747836601e-05	6.530558312078938e-05	3.685900310301804e-06	0.00035107930307276547	7.33621563995257e-05	0.005376077722758055	0.015192913822829723	0.00011535345402080566	7.942661613924429e-05	0.0009493745164945722	7.94572988525033e-05	5.945568045717664e-05	0.0002282408095197752	0.0002862006367649883	1.4259057934395969e-05	2.3968130335561e-05	6.1010305216768757e-05	0.00017377661424688995	0.0007362625328823924	0.0001326019555563107	0.0011757765896618366	0.0007969371508806944	0.00016600980598013848	0.0007579278317280114	0.0011823823442682624	0.00011790458665927872	0.0017809243872761726	0.0009494991973042488	0.0003119569446425885	7.701379945501685e-05	0.00023017203784547746	1.403595888405107e-05	0.0002281818160554394	0.00036542254383675754	0.00011464439739938825	0.0008325600065290928	0.002828680444508791	1.4081329936743714e-05
3794.0	1.3391054665135016e-07	7.548442226834595e-06	1.4721244951942936e-06	1.0000360362028005e-06	0.0006396084791049361	1.862458884716034e-05	3.539304771038587e-06	2.957294782390818e-06	1.2514279660535976e-05	1.106571562559111e-05	7.713905688433442e-06	1.4728247151651885e-05	0.00011369268759153783	2.2922018615645356e-05	0.0015998611925169826	0.0002469094470143318	0.003657475346699357	0.005136027932167053	0.0007249846239574254	0.00026755526778288186	0.0009744169656187296	9.831188071984798e-05	3.268508953624405e-05	0.00018246886611450464	0.0002741329954005778	2.13648072531214e-05	7.187205483205616e-05	0.00017984322039410472	0.0001595450157765299	0.0005831153248436749	0.00013829825911670923	0.0005728538963012397	0.0006306956056505442	0.000201270348043181	0.0011751557467505336	0.002271436620503664	0.0002029457245953381	0.003109873039647937	0.0014547220198437572	0.0006555532454513013	8.727633394300938e-05	0.00037263662670738995	7.038692274363711e-05	0.0004480411298573017	0.0006471286178566515	7.674268999835476e-05	0.0008901732508093119	0.0026770527474582195	1.091169997380348e-05
3800.0	1.6778439260178857e-07	6.650697741861222e-06	6.430115263356129e-06	6.332213615678484e-06	0.0024094581604003906	9.787607996258885e-05	2.770273385976907e-05	7.0593555392406415e-06	2.7150092137162574e-05	2.0313569621066563e-05	2.314408811798785e-05	2.8987689802306704e-05	0.00025995090254582465	6.139843753771856e-05	0.0028720786795020103	0.00038678525015711784	0.0005782512598671019	0.003412825521081686	0.0013659910764545202	0.0004177904047537595	0.0003208321868441999	0.00014980339619796723	8.349460404133424e-05	0.0001273602101719007	0.0003250213048886508	1.1196986633876804e-05	4.188137609162368e-05	0.00024993691476993263	0.00018512175302021205	0.0006483667530119419	0.00013228457828518003	0.0009701867238618433	0.0006985285435803235	7.702555012656376e-05	0.0006401710561476648	0.002128741005435586	0.00010585205745883286	0.002781972521916032	0.0010704471496865153	0.0009471550583839417	8.795290341367945e-05	0.0002151897206204012	3.5084161936538294e-05	0.00042051845230162144	0.0006524150376208127	0.00018705916590988636	0.0012099849991500378	0.0013693788787350059	7.793886652507354e-06
3806.0	2.189903085536571e-07	1.1152929801028222e-05	2.9006105251028202e-05	2.3485241399612278e-05	0.0016845905920490623	9.645460522733629e-05	3.2271389500238e-05	1.1248681403230876e-05	3.211904549971223e-05	4.86216667923145e-05	2.405565101071261e-05	7.52197956899181e-05	0.0007018967880867422	0.00016266191960312426	0.0005681108450517058	7.333472603932023e-05	0.0001343747862847522	0.008742312900722027	0.001046558259986341	0.0003135817823931575	0.00031629999284632504	0.0001445913512725383	9.136870357906446e-05	0.00020541077537927777	0.0009737673099152744	2.087050052068662e-05	4.699296914623119e-05	0.00018058589193969965	0.00028885749634355307	0.0011976822279393673	0.0001566429273225367	0.0004917994374409318	0.0007854870636947453	5.470235555549152e-05	0.0005497597740031779	0.001682934584096074	0.00015371153131127357	0.00573462201282382	0.0008048283634707332	0.0011607811320573092	0.00024503469467163086	0.00014377017214428633	1.6356383639504202e-05	0.0012661307118833065	0.0014356825267896056	0.00013804264017380774	0.0011312012793496251	0.002640907885506749	3.269983426434919e-05
3812.0	2.80385279438633e-07	9.628008410800248e-05	7.278184057213366e-05	2.304915506101679e-05	0.0003781044215429574	0.0003431507502682507	8.631861419416964e-05	3.0102663004072383e-05	2.001064240175765e-05	3.731291872099973e-05	3.3449796319473535e-05	0.00035073072649538517	0.0012141440529376268	0.00012798952229786664	0.0008138224948197603	8.254925342043862e-05	0.00010617088992148638	0.007807646878063679	0.001894158311188221	0.00023914083431009203	0.00023731218243483454	0.0002703036298044026	9.034945833263919e-05	0.00027307626442052424	0.0016648774035274982	4.928333873976953e-05	9.624657832318917e-05	0.00042019752436317503	0.00046582965296693146	0.0018851319327950478	0.00023376177705358714	0.0007357439026236534	0.0012923162430524826	3.752785414690152e-05	0.00025626164278946817	0.002456520451232791	0.00024628452956676483	0.005716982763260603	0.0005006898427382112	0.0009333693888038397	0.0001965627452591434	8.26313262223266e-05	3.126028968836181e-05	0.0012605955125764012	0.0019206407014280558	0.0002886956208385527	0.00029491912573575974	0.008936425670981407	2.3060236344463192e-05
3818.0	8.926464943215251e-06	0.00036882248241454363	3.988185926573351e-05	3.5481021768646315e-05	0.0002680764300748706	0.00046244068653322756	8.200725278584287e-05	5.3189538448350504e-05	1.4611178812629078e-05	3.5022152587771416e-05	5.1616465498227626e-05	0.0003358837857376784	0.0016278985422104597	0.00011379313218640164	0.00126325071323663	0.00011431091115809977	6.952429976081476e-05	0.019771365448832512	0.0009662013035267591	0.00012325770512688905	0.0002763369702734053	0.0005526040331460536	0.00010790880332933739	0.0009149893303401768	0.0018988329684361815	6.205753015819937e-05	0.00010464071965543553	0.000506584532558918	0.000727340579032898	0.004929380491375923	0.0004800843889825046	0.0012791154440492392	0.0037015543784946203	9.200519707519561e-05	0.0006580956978723407	0.0013979091309010983	0.00020343647338449955	0.0028902364429086447	0.00014845861005596817	0.0005054967477917671	0.00011260274914093316	9.041650628205389e-05	3.5359622415853664e-05	0.003510131733492017	0.0019925760570913553	0.00047285042819567025	0.00044369124225340784	0.006593362428247929	5.276558113109786e-06
3824.0	2.5571827791281976e-05	8.379866631003097e-05	3.2921176170930266e-05	3.615155219449662e-05	0.0003132357669528574	0.00047080288641154766	0.00028936302987858653	5.680890171788633e-05	1.8696713596000336e-05	3.820811616606079e-05	4.9212696467293426e-05	0.0002935045922640711	0.0010138640645891428	0.00020108046010136604	0.003345201723277569	0.00020346578094176948	6.295082130236551e-05	0.051325373351573944	0.0011880684178322554	0.00017331329581793398	0.0006714144255965948	0.0006954132695682347	8.982928557088599e-05	0.0007793905679136515	0.0012586795492097735	0.0001381489128107205	0.000284466688754037	0.0006858598790131509	0.0012705691624432802	0.0023571192286908627	0.00027238146867603064	0.0020296017173677683	0.0029869056306779385	9.681471419753507e-05	0.001583679812029004	0.0009196772589348257	0.0002913014614023268	0.006082213018089533	0.0002186373749282211	0.0008129291818477213	8.61056032590568e-05	9.45593201322481e-05	1.9464458091533743e-05	0.011328752152621746	0.004033377859741449	0.0003300693060737103	0.0005316251772455871	0.0045827762223780155	9.521194215267315e-07
3830.0	0.0001634537911741063	8.356454054592177e-05	3.2975691283354536e-05	7.462380744982511e-05	0.0002421598619548604	0.0008705768268555403	0.0005750308628194034	4.793042899109423e-05	2.9015875043114647e-05	3.272978210588917e-05	9.331626642961055e-05	0.0005048761377111077	0.001332689542323351	0.00016405714268330485	0.007773721590638161	0.00018414644000586122	7.616332004545256e-05	0.031511805951595306	0.0012258400674909353	0.00021982024190947413	0.002158044371753931	0.0008938508690334857	0.00011074034409830347	0.0006712736212648451	0.0010851232800632715	0.00010877879685722291	0.0004620991530828178	0.0008060367545112967	0.0008188124629668891	0.0020890594460070133	0.0004681881400756538	0.0024043668527156115	0.008415666408836842	0.0003048823564313352	0.0023766467347741127	0.0009072051616385579	0.00025728667969815433	0.011095596477389336	0.0004350176313892007	0.0014254100387915969	0.00017037641373462975	0.00013715661771129817	2.9830665880581364e-05	0.012617165222764015	0.004154698457568884	0.0005842393729835749	0.00031661250977776945	0.003479154547676444	1.947500322785345e-06
3836.0	0.00011692001135088503	0.00013673692592419684	0.00010469381959410384	0.00021437836403492838	0.0003835043462458998	0.0005819763173349202	0.0004883214714936912	3.0562856409233063e-05	3.5527340514818206e-05	7.273722440004349e-05	0.00017134411609731615	0.0005173247773200274	0.0027755931951105595	0.0005139947170391679	0.005384269170463085	0.00021317250502761453	0.00011953176726819947	0.029482873156666756	0.0007365222554653883	0.0002967187901958823	0.0034534973092377186	0.001247658277861774	0.00014440079394262284	0.00040832810918800533	0.0037666908465325832	0.0002971703070215881	0.002455694368109107	0.0019753300584852695	0.0023465522099286318	0.008911189623177052	0.0004925874527543783	0.006297906395047903	0.01510156411677599	0.0004700376302935183	0.0032210079953074455	0.004340998362749815	0.00020143776782788336	0.02931957133114338	0.0004882455978076905	0.0014417690690606833	0.0005138173582963645	0.00041299962322227657	1.557247196615208e-05	0.11104648560285568	0.010939736850559711	0.0022241740953177214	0.00023516676446888596	0.0022888886742293835	2.447486622259021e-06
3842.0	5.711798803531565e-05	0.0001828975509852171	0.00026887579588219523	0.00027125648921355605	0.0008012405596673489	0.0010743364691734314	0.00027900817804038525	2.408420550636947e-05	3.728179581230506e-05	5.2820698329014704e-05	0.00031802227022126317	0.0005790931754745543	0.0028068532701581717	0.0017243005568161607	0.004474951885640621	0.00019677427189890295	0.00015676576003897935	0.025049369782209396	0.0021254962775856256	0.0004342685570009053	0.0005475135403685272	0.0038355139549821615	0.0009646757389418781	0.0004313931567594409	0.003204375971108675	0.0005226145149208605	0.010832107625901699	0.014777574688196182	0.025630200281739235	0.016509609296917915	0.0011520078405737877	0.00803061481565237	0.011973309330642223	0.00026779028121382	0.004190945066511631	0.010137710720300674	0.00010552089952398092	0.01848343014717102	0.00023048628645483404	0.0013264883309602737	0.0006610106793232262	0.00023644017346668988	2.921512168541085e-05	0.13743476569652557	0.02145942859351635	0.009581157937645912	0.0003733798221219331	0.0014335218584164977	5.415692157839658e-06
3848.0	4.332961907493882e-05	0.0003304820857010782	0.00032100288080982864	0.0001492783922003582	0.0007225226145237684	0.0010852592531591654	0.00018982762412633747	3.3184467611135915e-05	6.489437510026619e-05	6.020848741172813e-05	0.0005625382764264941	0.000985254650004208	0.0016254892107099295	0.0022331413347274065	0.0027765752747654915	0.00022782315500080585	0.00022269620967563242	0.04378020018339157	0.008937248960137367	0.0008188086212612689	0.0005499168764799833	0.003437383333221078	0.0007177799707278609	0.0005595042603090405	0.0016385494964197278	0.0006120562902651727	0.0033758182544261217	0.0013701895950362086	0.004746877588331699	0.0014474382624030113	0.001116578932851553	0.0025482941418886185	0.008104425854980946	0.000332784402417019	0.010191189125180244	0.00401414604857564	0.0005775181925855577	0.012690740637481213	0.0006346674636006355	0.003456882666796446	0.0009879509452730417	0.0003339313843753189	0.0002014030033024028	0.16196593642234802	0.027303563430905342	0.00791973527520895	0.0008477853843942285	0.0010625750292092562	4.2171253880951554e-05
3854.0	3.3248164982069284e-05	0.00019328133203089237	0.0005637723370455205	0.00017218464927282184	0.0013002444757148623	0.0006792855565436184	0.0001497891207691282	3.2093204936245456e-05	3.229509820812382e-05	0.00011584409367060289	0.00028424113406799734	0.0012125375214964151	0.0011866026325151324	0.00495790084823966	0.0051267072558403015	0.0007567334687337279	0.00014514375652652234	0.03818880021572113	0.0023479550145566463	0.00041895275353454053	0.0006170382839627564	0.0032800850458443165	0.00031289368052966893	0.0003071568498853594	0.000851245888043195	0.0003859028220176697	0.002938790014013648	0.001019672374241054	0.003235406242311001	0.0005202596075832844	0.0008564798044972122	0.002615600125864148	0.007976079359650612	0.0001580740645295009	0.0063594626262784	0.0018598628230392933	0.0005142716108821332	0.0063638449646532536	0.00045055130613036454	0.006388051435351372	0.0022256074007600546	0.001482511288486421	0.00035447871778160334	0.08459673821926117	0.004103924613445997	0.0049021136946976185	0.0007651064079254866	0.006863208021968603	0.00029655336402356625
3860.0	5.5525182688143104e-05	0.0004959162906743586	0.0004605830763466656	0.0008236886351369321	0.0026113244239240885	0.0024897039402276278	0.00024080512230284512	3.876510163536295e-05	4.279164568288252e-05	0.0001550709130242467	0.000422557262936607	0.004496432840824127	0.001594062428921461	0.024138208478689194	0.011306102387607098	0.0014798541087657213	0.00015423948934767395	0.030661024153232574	0.0005976969841867685	0.0001631261984584853	0.0005146967596374452	0.004937224090099335	0.0002276507584610954	0.00043082103366032243	0.0016650978941470385	0.0009705894044600427	0.004298722371459007	0.0015861140564084053	0.004502332303673029	0.0003101326583418995	0.001979764085263014	0.001191279967315495	0.009528050199151039	0.00018692454614210874	0.008708787150681019	0.002506167395040393	0.00029502881807275116	0.001481936895288527	0.00021015683887526393	0.002976475516334176	0.0013571486342698336	0.0007191586191765964	0.00028901451150886714	0.2509267330169678	0.0022264798171818256	0.004710793029516935	0.0006904489709995687	0.012262361124157906	0.0007068682461977005
3866.0	9.570860856911168e-05	0.0016896154265850782	0.0008869619341567159	0.005835848394781351	0.0022108443081378937	0.009056709706783295	0.0008332576253451407	4.401797559694387e-05	7.348110375460237e-05	0.00022033831919543445	0.0007882091449573636	0.008975697681307793	0.00284500140696764	0.0316341258585453	0.03371119499206543	0.0028116286266595125	7.406211079796776e-05	0.014973274432122707	0.0005938094691373408	0.00010095900506712496	0.0004292571684345603	0.003765610046684742	0.0005965024465695024	0.00239825458265841	0.0010454666335135698	0.0006988438544794917	0.005810162052512169	0.0028624783735722303	0.0036944285966455936	0.00027820412651635706	0.007188872434198856	0.0016561094671487808	0.007331022527068853	0.00011299988545943052	0.011277317069470882	0.0002855361672118306	0.0001288238272536546	0.00042383867548778653	5.194577170186676e-05	0.001733252196572721	0.0009709454607218504	0.00022966126562096179	0.0004013905709143728	0.21778663992881775	0.0026756564620882273	0.013744814321398735	0.0011412686435505748	0.016616832464933395	0.0005559619748964906
3872.0	0.000286165188299492	0.001460741157643497	0.00393634382635355	0.0031847336795181036	0.001967367250472307	0.020358417183160782	0.004301250446587801	6.018408384989016e-05	0.00012563618656713516	0.00047473300946876407	0.0001369425590382889	0.0022661604452878237	0.00373840075917542	0.010115006938576698	0.03153393417596817	0.002171556930989027	0.00010609074524836615	0.0044189575128257275	0.0005591769586317241	0.00013917029718868434	0.0003414287930354476	0.0011561396531760693	0.0002886961738113314	0.001994593068957329	0.0007251526112668216	0.0002819402434397489	0.0020700013265013695	0.0009060665033757687	0.0008042100234888494	0.0012770199682563543	0.004484653938561678	0.004651328548789024	0.011950373649597168	9.828741167439148e-05	0.011889618821442127	0.00025928328977897763	0.00014075257058721036	0.0003090019745286554	3.079262751271017e-05	0.0026076259091496468	0.0007932342705316842	0.0002081829879898578	0.0003798959369305521	0.0845148116350174	0.001266712206415832	0.018646547570824623	0.0036189965903759003	0.037257082760334015	0.00037916816654615104
3878.0	0.00013766354823019356	0.0009355988586321473	0.007208739873021841	0.0032570192124694586	0.0009814869845286012	0.012617353349924088	0.003006563289090991	4.262014044797979e-05	0.00014510889013763517	0.0008384776883758605	9.24267660593614e-05	0.0007397346780635417	0.003307879203930497	0.010223384946584702	0.02112630195915699	0.003745210589841008	0.00017784092051442713	0.00017222273163497448	0.00027830200269818306	0.00033454608637839556	0.0005464394926093519	0.0007139610243029892	0.00016164440603461117	0.0012093477416783571	0.0004168716259300709	0.00025822294992394745	0.0028655915521085262	0.0006928092916496098	0.0005018523661419749	0.00028870004462078214	0.0005361061776056886	0.0029572444036602974	0.009244455955922604	0.00011590983922360465	0.007107362616807222	0.00015685097605455667	0.00017711763211991638	0.0003048480430152267	5.599919313681312e-05	0.0014118077233433723	0.0015405105659738183	0.00043783747241832316	0.000510679732542485	0.18978916108608246	0.0009718662477098405	0.018225638195872307	0.003721842775121331	0.009408144280314445	0.0001870443666120991
3884.0	0.000380162411602214	0.002063777530565858	0.004610718227922916	0.0035064949188381433	0.0002968387270811945	0.011585451662540436	0.005162419285625219	3.979736356996e-05	0.00012797217641491443	0.0007372834952548146	5.858640361111611e-05	0.0003943067858926952	0.0023864645045250654	0.02756977081298828	0.024945706129074097	0.0022618782240897417	6.407423643395305e-05	9.933083492796868e-05	0.00013302112347446382	0.00016140722436830401	0.0004145315906498581	0.0013833018019795418	0.0002878087689168751	0.0015794610371813178	0.00015245896065607667	0.0002753242733888328	0.0056887222453951836	0.0018778123194351792	0.001459303661249578	0.0002746049431152642	0.001037381123751402	0.0014867143472656608	0.01718677394092083	0.0003018667921423912	0.00631184596568346	0.0001401632762281224	0.0001261345751117915	8.383934618905187e-05	3.695317718666047e-05	0.0006076440331526101	0.0016955167520791292	0.00022380160226020962	0.0010349364019930363	0.12549127638339996	0.0011576308170333505	0.006706445012241602	0.003439759137108922	0.005031002685427666	0.0001429025287507102
3890.0	0.0028577663470059633	0.0026832662988454103	0.0065823025070130825	0.003614129265770316	7.493999146390706e-05	0.005201162304729223	0.006003618240356445	6.497721915366128e-05	0.00023123621940612793	0.0004849759570788592	8.202422031899914e-05	0.000488381483592093	0.0015820858534425497	0.01806335151195526	0.011877556331455708	0.0004324943292886019	8.19630004116334e-05	0.00011228815856156871	0.00013666378799825907	0.00010669590847101063	0.0003042240859940648	0.001963033340871334	0.0005090104532428086	0.0018561170436441898	0.0001709092757664621	0.00033312628511339426	0.006784373894333839	0.0017633050447329879	0.0011741796042770147	9.402083378518e-05	0.0005163352470844984	0.000696881499607116	0.009295620024204254	0.0009562314953655005	0.006271096412092447	0.0006625376408919692	0.00012054545368300751	0.00010247754107695073	6.584160291822627e-05	0.0011628129286691546	0.0028232168406248093	0.00022605923004448414	0.0017793491715565324	0.07969649136066437	0.0002509873593226075	0.0026379853952676058	0.0014340640045702457	0.003194678109139204	9.880492143565789e-05
3896.0	0.0012386362068355083	0.00038902059895917773	0.011936535127460957	0.0028545840177685022	2.3874779799371026e-05	0.0031137133482843637	0.003414198523387313	6.373704673023894e-05	0.0003028792270924896	0.0009344977443106472	3.850069333566353e-05	0.0003344612196087837	0.0004548727592919022	0.007722369395196438	0.0075590903870761395	0.0007354487315751612	7.447471580235288e-05	8.01203932496719e-05	0.00033814425114542246	6.680699152639136e-05	0.00043609109707176685	0.0009233038290403783	0.0005951159982942045	0.0007113367319107056	3.0181254260241985e-05	0.00024579238379374146	0.0005839532823301852	0.00015516349230892956	0.00025327634648419917	3.6205092328600585e-05	0.000640065292827785	0.00046695489436388016	0.004465182311832905	0.0011044972343370318	0.002636075485497713	0.00012266886187717319	6.284154369495809e-05	0.0001856419548857957	8.073272329056635e-05	0.001008613035082817	0.0017629273934289813	0.00023993699869606644	0.0015876905526965857	0.03546060621738434	0.00041140621760860085	0.000740767689421773	0.0007544666877947748	0.007027010433375835	6.4507381466683e-05
3902.0	0.0010680095292627811	0.00036354275653138757	0.02250906452536583	0.0044324519112706184	3.7620473449351266e-05	0.0036990211810916662	0.0031772253569215536	6.741920515196398e-05	0.0004247244505677372	0.0007038077455945313	3.3830332540674135e-05	0.0004358781152404845	0.00016928206605371088	0.00427892804145813	0.0017297862796112895	0.00018355953216087073	7.621599797857925e-05	0.00022823493054602295	0.0002345227840123698	0.00012164588406449184	0.0003451445954851806	0.0008114629308693111	0.00026091356994584203	0.0003712912439368665	9.624833182897419e-05	0.00026261687162332237	0.0003846584295388311	0.00014301568444352597	0.00023749527463223785	0.00011878366058226675	0.001944676274433732	0.0005818154895678163	0.007605563383549452	0.0005383416428230703	0.002211960032582283	0.0003467509231995791	7.512646698160097e-05	9.900760051095858e-05	6.461068551288918e-05	0.00040332405478693545	0.0007636993541382253	0.00033535316470079124	0.009170589037239552	0.06373880803585052	0.0003594784648157656	0.00038994630449451506	0.00043802367872558534	0.0063680438324809074	9.593686991138384e-05
3908.0	0.0009556043660268188	0.0007738925633020699	0.049774136394262314	0.010973530821502209	6.88485597493127e-05	0.004331691190600395	0.002623958047479391	5.290422632242553e-05	0.0002954654337372631	0.0008237560978159308	5.971832069917582e-05	0.0003082869225181639	0.00017587227921467274	0.004516032990068197	0.0007624391582794487	5.0291364459553733e-05	6.819032569183037e-05	0.00010420597391203046	0.00021112790273036808	0.0001218700926983729	0.0004530897713266313	0.0007184472633525729	0.0004957608180120587	0.0006925832130946219	7.962523523019627e-05	0.0002988731430377811	0.0005596088012680411	0.0001889500126708299	0.0002626772620715201	9.500807209406048e-05	0.005119484383612871	0.0011170534417033195	0.004376228433102369	0.00040528198587708175	0.0008362962980754673	4.9110498366644606e-05	7.8502984251827e-05	0.000112503046693746	4.917001206194982e-05	0.0005259130848571658	0.0010148904984816909	0.0004812933620996773	0.02684423141181469	0.03796721249818802	0.0002871123724617064	0.0006994278519414365	0.0004883144865743816	0.006350717972964048	9.348175080958754e-05
3914.0	0.000548211915884167	0.0007234386284835637	0.033227093517780304	0.004239494912326336	0.00018382961570750922	0.011522462591528893	0.007463348563760519	0.00010539649520069361	0.0003230626753065735	0.0002769489074125886	6.177089380798861e-05	0.0008492739871144295	0.00010807572834892198	0.0009609611006453633	0.0013829863164573908	4.497102781897411e-05	0.00012389117910061032	5.50569748156704e-05	8.429003355558962e-05	0.00011016927601303905	0.0005712544079869986	0.0009165023802779615	0.0003569944528862834	0.00037980417255312204	0.0002443068951833993	0.0005193964461795986	0.0006523534539155662	0.0002646251523401588	0.00028293687500990927	0.00012738681107293814	0.004966807551681995	0.001086267177015543	0.008944681845605373	0.0010787247447296977	0.001267415820620954	9.046023478731513e-05	0.00020087446318939328	0.00010699319682316855	0.0001259209238924086	0.0008949101902544498	0.0017330693081021309	0.0005264803185127676	0.009317038580775261	0.007441853638738394	0.00028933488647453487	0.0006595941376872361	0.0005346859106794	0.007288167253136635	0.00010993714386131614
3920.0	0.0004896316677331924	0.0010346570052206516	0.02559787407517433	0.0020130763296037912	0.00012753922783304006	0.003914672881364822	0.0047779022715985775	0.000125634265714325	0.00030809154850430787	0.00011694967543007806	2.8946584279765375e-05	0.0011659140000119805	8.906028961064294e-05	0.00043188442941755056	0.0008714125724509358	2.3473599867429584e-05	7.643733260920271e-05	4.8518286348553374e-05	5.710879122489132e-05	0.00015668982814531773	0.0021589600946754217	0.0018501017475500703	0.0007959282374940813	0.0007762674358673394	0.0035819020122289658	0.0021265088580548763	0.0020663540344685316	0.0006840393180027604	0.001054713618941605	0.0001232776849064976	0.002440996002405882	0.0017689837841317058	0.016440847888588905	0.002411407884210348	0.001969993580132723	0.001365963718853891	0.0026474918704479933	0.0010472468566149473	0.0009342937846668065	0.004312674980610609	0.0022729558404535055	0.002701441990211606	0.028352059423923492	0.01260538399219513	0.00017922934785019606	0.0016010513063520193	0.0006266750860959291	0.010186088271439075	0.00018887182523030788
3926.0	0.0004207215388305485	0.000474379921797663	0.0167548730969429	0.0017735334113240242	0.00012032507947878912	0.003241328988224268	0.0012856383109465241	0.00011283340427326038	0.00016646838048473	0.00015668848936911672	2.2768121198168956e-05	0.0003077202127315104	0.0001069653662852943	0.0003590755513869226	0.00623884005472064	1.2829871593567077e-05	3.4488242818042636e-05	7.724497118033469e-05	9.287098509958014e-05	0.00012184883235022426	0.0023625486064702272	0.001982918009161949	0.0042468225583434105	0.003063367446884513	0.0016973062884062529	0.0037142618093639612	0.022462259978055954	0.01912565529346466	0.015347885899245739	0.0004520300426520407	0.007808060850948095	0.0026529254391789436	0.0177668035030365	0.002524222480133176	0.011563652195036411	0.00974476058036089	0.0022402326576411724	0.0009106376091949642	0.0011045479914173484	0.00674858083948493	0.0019806046038866043	0.0005682110204361379	0.022663716226816177	0.00046712052426300943	6.67088243062608e-05	0.0013072298606857657	0.000983492936939001	0.016081666573882103	0.0005491750198416412
3932.0	0.0008512825006619096	0.000952069298364222	0.010309453122317791	0.0011481926776468754	7.705420284764841e-05	0.01025437843054533	0.0008569313213229179	0.00010264458978781477	0.00016581412637606263	0.00018577580340206623	1.4813920643064193e-05	0.0001621739356778562	0.00011742783681256697	0.0003315493813715875	0.0007776700658723712	5.839934601681307e-06	4.375481148599647e-05	0.00019881596381310374	0.0005553664523176849	0.00032186522730626166	0.0029296455904841423	0.0006437295232899487	0.0013296669349074364	0.007095967419445515	0.0016066021053120494	0.0012916721170768142	0.009936216287314892	0.013736027292907238	0.003460485488176346	0.0009364397847093642	0.008774827234447002	0.0036211535334587097	0.011123895645141602	0.002426721155643463	0.016084013506770134	0.02750311605632305	0.0018718098290264606	0.0013397046132013202	0.0018140370957553387	0.005205116700381041	0.000882475171238184	0.00020574279187712818	0.009374059736728668	0.0002737336908467114	7.484821981051937e-05	0.00030716939363628626	0.0011162699665874243	0.020882802084088326	0.0011183999013155699
3938.0	6.968195066292537e-06	2.5739620468812063e-05	0.004372921772301197	0.0002462436677888036	1.7059073798009194e-05	0.004071148578077555	0.002800063928589225	0.00012093597615603358	0.00030790152959525585	0.000507504737470299	1.0348281648475677e-05	7.183635170804337e-05	0.0001534283219370991	0.0004894968005828559	0.00026169358170591295	5.564741968555609e-06	4.30110922025051e-05	8.085599256446585e-05	0.0011263819178566337	0.00041191873606294394	0.002467178972437978	0.0004134124319534749	0.0010782907484099269	0.004078685771673918	0.0008783540688455105	0.0016202011611312628	0.019509071484208107	0.019275013357400894	0.005872916895896196	0.001372528146021068	0.00465224776417017	0.0008493977948091924	0.003426650073379278	0.002305836183950305	0.010159006342291832	0.004133390728384256	0.002461957512423396	0.004258608911186457	0.00286095985211432	0.003604837926104665	0.0006659266073256731	7.742246816633269e-05	0.012877379544079304	0.00021550881501752883	7.992579048732296e-05	0.00015455056563951075	0.00047495003673247993	0.016257941722869873	0.0012928488431498408
3944.0	5.438897687781719e-07	1.7142925798907527e-06	6.338344246614724e-05	2.7639609470497817e-05	3.3145005318147014e-07	0.0013632605550810695	0.006107598077505827	0.0001384782517561689	0.00023387433611787856	0.0007208703318610787	2.377932469244115e-05	0.00013874682190362364	0.00013381242752075195	0.0008700539474375546	0.00014371205179486424	2.6173887818004005e-05	6.952323019504547e-05	7.458971958840266e-05	0.0007102116360329092	0.0007304229075089097	0.0008692812407389283	0.000692908011842519	0.0006968306261114776	0.006040895823389292	0.0009202137589454651	0.0010771638480946422	0.012644966132938862	0.014720055274665356	0.004893985576927662	0.0015018742997199297	0.004872865974903107	0.0010311547666788101	0.004903851076960564	0.0025720226112753153	0.006333457306027412	0.003575133392587304	0.001577658811584115	0.0003544473147485405	0.000821455440018326	0.0006769322790205479	0.0009320932440459728	0.0001443121291231364	0.03266783058643341	0.000371909438399598	0.00017147487960755825	7.320686563616619e-05	0.0003156851162202656	0.007519970647990704	0.0011119965929538012
3950.0	0.000189629165106453	0.0006616507307626307	3.1827382827032125e-06	6.84875703882426e-06	2.8147539410383615e-07	6.558692257385701e-05	0.012307096272706985	0.00020857498748227954	0.001101564965210855	0.0012589326361194253	7.308716885745525e-05	0.0002464827848598361	0.000564976769965142	0.002994820009917021	0.0002996317925862968	7.808876398485154e-05	6.678266072412953e-05	0.00011794460442615673	0.0009328651940450072	0.0016850500833243132	0.0028444197960197926	0.0009758444502949715	0.0009033943060785532	0.0021202939096838236	0.0005449961172416806	0.000519817927852273	0.004188675433397293	0.005720971152186394	0.0009560975013300776	0.0007155644707381725	0.002916116965934634	0.0011489344760775566	0.005110261030495167	0.0019529418786987662	0.0015305642737075686	0.0006463236641138792	0.0012747450964525342	0.0004430330009199679	0.0010979290818795562	0.0008579982677474618	0.0015190418343991041	0.0003056655405089259	0.12934057414531708	0.0038850633427500725	0.000470557453809306	0.00015504266775678843	0.00022170283773448318	0.003594989189878106	0.00025606987765058875
3956.0	0.00131587078794837	0.00012061984307365492	0.00035208879853598773	0.0004493182059377432	1.3823812878399622e-05	0.0005010347813367844	0.2567618787288666	0.002257629530504346	0.005984166171401739	0.0006248966092243791	0.00010960866347886622	0.00042304652743041515	0.000262307352386415	0.0008531346684321761	0.00028228721930645406	0.00012169391993666068	5.730862540076487e-05	4.9807353207143024e-05	0.0002981332072522491	0.001997843850404024	0.002116408431902528	0.0004883786896243691	0.0006779604009352624	0.0011829619761556387	0.0009285485721193254	0.0017341022612527013	0.003018742660060525	0.0032790342811495066	0.0010335107799619436	0.00039000980905257165	0.0032791185658425093	0.003339492715895176	0.004589300137013197	0.0012831025524064898	0.0024523313622921705	0.0016499196644872427	0.0033203407656401396	0.00045460593537427485	0.0013208278687670827	0.0008516483358107507	0.002899962943047285	0.00010635582293616608	0.22120489180088043	0.001009089406579733	0.0001845903170760721	0.00044725334737449884	0.0005090521881356835	0.008501498959958553	0.0004856862942688167
3962.0	0.006410559639334679	0.0009239910868927836	0.002610163763165474	0.0015898242127150297	1.0526359801588114e-05	2.7358693841961212e-05	0.011775899678468704	7.4535951171128545e-06	3.0871765375195537e-06	1.6398116997606849e-07	4.4216798414709046e-05	0.0012748264707624912	9.673451131675392e-05	0.00023455701011698693	4.2772833694471046e-05	0.0003799939004238695	0.00020897353533655405	0.00012782972771674395	0.0002571606310084462	0.0014021911192685366	0.006675773300230503	0.0007677890243940055	0.0006906063063070178	0.0010052367579191923	0.0023496465291827917	0.0015404622536152601	0.0015814368380233645	0.005147836171090603	0.002356999320909381	0.0013466066448017955	0.008854098618030548	0.021776223555207253	0.009234796278178692	0.0010994084877893329	0.005215262528508902	0.0027736506890505552	0.003561273217201233	0.0011339534539729357	0.001987918047234416	0.004763656295835972	0.003275551600381732	0.00010004607611335814	0.062287911772727966	0.0006977487355470657	0.0003183690132573247	0.0005382056697271764	0.0013700637500733137	0.030105890706181526	0.0002850245509762317
3968.0	0.0052006179466843605	0.021508457139134407	0.015021590515971184	0.004885781556367874	3.494978591334075e-05	0.00019530787540134043	0.04296712577342987	8.341573993675411e-05	1.67987345776055e-05	7.681348535015786e-08	7.747885888420569e-07	4.367483597889077e-06	3.013722391642659e-07	2.3184413748822408e-06	0.0003712480829562992	0.000671666581183672	0.00028820501756854355	1.1983813237748109e-05	2.6055295165861025e-06	9.483989560976624e-05	0.021334929391741753	0.0025634223129600286	0.0007928201230242848	0.0001490697031840682	0.0026619036216288805	0.004848141688853502	0.006756416987627745	0.013463758863508701	0.003693228354677558	0.001149096991866827	0.0027046501636505127	0.002630272414535284	0.0020588769111782312	0.0005612374516204	0.03537522256374359	0.018306966871023178	0.08742676675319672	0.01877037063241005	0.03327082842588425	0.014583812095224857	0.0022631504107266665	5.876910290680826e-05	0.0047342232428491116	0.0005465748254209757	0.0007195702637545764	0.00047852593706920743	0.0005345017416402698	0.022585924714803696	0.0004816864093299955
3974.0	0.0020271893590688705	0.1305612027645111	0.44517090916633606	0.34019169211387634	0.00019233896455261856	0.0005530173657462001	0.06991754472255707	0.0013604097766801715	0.0006381241255439818	4.929996794089675e-05	0.0002073796495096758	0.00010717342956922948	2.153564992113388e-06	0.0003087025252170861	0.00030970535590313375	0.0004514418251346797	0.0006004923488944769	8.207429345929995e-06	7.161353323681396e-07	2.1177907001401763e-06	1.775923556124326e-05	0.00030250902636907995	0.0020727000664919615	0.00021788652520626783	0.0005808945279568434	0.003220351180061698	0.002400895580649376	0.0054778712801635265	0.012857227586209774	0.0020922033581882715	0.003641755785793066	0.0007321806042455137	0.0011227406794205308	0.0006382931605912745	0.008846757933497429	0.019351238384842873	0.10885333269834518	0.024209851399064064	0.024246133863925934	0.007335687521845102	0.00191124074626714	0.00012050109216943383	0.004626783076673746	0.0006874894024804235	0.0011540051782503724	0.0003544368373695761	0.0005445230635814369	0.009492866694927216	0.0020282526966184378
3980.0	0.004711722955107689	0.4182763695716858	0.8012533187866211	0.8399848937988281	0.0013215149519965053	0.0014240434393286705	0.05734219029545784	0.0010020365007221699	0.00040505838114768267	6.11502182437107e-05	0.001167591311968863	0.0010147037683054805	0.0002172778476960957	0.002054843120276928	0.0007389892125502229	0.0005850021843798459	0.012568391859531403	0.008022756315767765	0.0019346659537404776	0.0009198564803227782	0.000303797161905095	0.0012743099359795451	6.467597268056124e-05	6.5931362769333646e-06	2.8562888019223465e-06	0.00011164903116878122	0.006025294773280621	0.007871357724070549	0.02967943623661995	0.0008660815074108541	0.0016830314416438341	7.950208964757621e-05	0.0006137028685770929	7.88169854786247e-05	0.0005837106145918369	0.0034027628134936094	0.038775186985731125	0.0019704443402588367	0.006749060470610857	0.00506058894097805	0.0012944629415869713	0.00012285403499845415	0.008209416642785072	0.0009028444183059037	0.0031329526100307703	0.00021418221876956522	0.00046467300853691995	0.001344610471278429	4.101905506104231e-05
3986.0	0.06856399774551392	0.6819876432418823	0.98312908411026	0.966417670249939	0.008130019530653954	0.03209313005208969	0.2705645263195038	0.01588555797934532	0.0030653339345008135	0.0005323378718458116	0.005759599152952433	0.001284291734918952	0.00022190161689650267	0.011595109477639198	0.0007147901924327016	0.002942729974165559	0.03670681267976761	0.027440955862402916	0.005035167559981346	0.006623127497732639	0.0056845322251319885	0.052290063351392746	0.0014017286011949182	6.934968041605316e-06	3.883332738041645e-06	1.8562913055575336e-06	6.291733734542504e-05	1.4642662790720351e-05	5.306576349539682e-05	4.46553822257556e-05	0.00039857745287008584	9.825837332755327e-05	0.00010679974366212264	4.764267032442149e-06	0.00018139662279281765	0.004596034064888954	0.06323546171188354	0.002571770455688238	0.004400877747684717	0.004513219464570284	0.0005593789392150939	9.668619895819575e-05	0.019546978175640106	0.0021965194027870893	0.00805576704442501	0.0004096555057913065	0.0006410274072550237	0.0012560579925775528	3.481427484075539e-06
3992.0	0.23024480044841766	0.9487968683242798	0.9850633144378662	0.9904948472976685	0.03291565924882889	0.087669238448143	0.8839952349662781	0.580072820186615	0.30129480361938477	0.039257727563381195	0.1171085461974144	0.01281528826802969	0.008403205312788486	0.33390137553215027	0.001124921953305602	0.00602188054472208	0.1422109305858612	0.15799349546432495	0.019684579223394394	0.042371202260255814	0.012536187656223774	0.05543307587504387	0.006456820759922266	0.00022884004283696413	0.0001380241010338068	5.401685484685004e-05	2.9965100111439824e-05	1.8271465478392201e-06	0.00022184239060152322	0.0006909844814799726	0.0020663992036134005	0.0013289902126416564	0.0010732051450759172	9.320794197265059e-05	0.00015072367386892438	0.001053191488608718	0.004536475986242294	0.00015618417819496244	0.0008725728839635849	0.0044267429038882256	0.010259097442030907	0.00012636042083613575	0.0013584170956164598	0.0002270349214086309	0.00018470088252797723	3.624959572334774e-05	7.452104182448238e-05	0.00026055757189169526	1.9456478185020387e-05
3998.0	0.5849332213401794	0.9600121378898621	0.9994296431541443	0.9995476603507996	0.0665670707821846	0.5904161334037781	0.9692617058753967	0.7346943020820618	0.4352685213088989	0.11701573431491852	0.7777823209762573	0.39988598227500916	0.5490180253982544	0.8688690066337585	0.0032928804866969585	0.019841844215989113	0.8546555042266846	0.9641880989074707	0.7883021235466003	0.722963273525238	0.4396270215511322	0.18320903182029724	0.08706595748662949	0.00043595166062004864	0.00016428990056738257	0.0013473468134179711	0.0009099406888708472	2.926185516116675e-05	0.002980304416269064	0.0048044417053461075	0.005330576561391354	0.004767197649925947	0.00036978855496272445	0.0001342277682852	0.0034105691593140364	0.0009619155316613615	0.008204507641494274	0.0005845162086188793	0.005443486850708723	0.03637662157416344	0.011559070087969303	6.115250471339095e-06	0.0010244527366012335	0.0002772772859316319	0.0026133968494832516	0.005206683184951544	0.008279013447463512	0.025828054174780846	0.0026253112591803074
4004.0	0.9326382279396057	0.9966742992401123	0.9993963241577148	0.9995235204696655	0.18280021846294403	0.8187544941902161	0.976856529712677	0.8406285643577576	0.815030038356781	0.6010919809341431	0.953091025352478	0.6637172102928162	0.6923063397407532	0.9600949883460999	0.006192051339894533	0.04050663858652115	0.9535782933235168	0.9954085946083069	0.9600354433059692	0.9577509164810181	0.8992019295692444	0.948162317276001	0.8080393671989441	0.015860799700021744	0.010321690700948238	0.03701856732368469	0.001945618772879243	1.0143737199541647e-05	0.0010323066962882876	0.004095405340194702	0.0028182165697216988	0.00447690486907959	0.0003104831848759204	0.00032394658774137497	0.017786787822842598	0.008785858750343323	0.06211014837026596	0.015297739766538143	0.010934279300272465	0.15796726942062378	0.015531701035797596	3.938034933526069e-05	0.0003746173460967839	5.7834577091853134e-06	8.608163625467569e-05	0.0010654600337147713	0.003389116143807769	0.005388935562223196	0.006212342530488968
4010.0	0.9901601672172546	0.9991587400436401	0.9997695088386536	0.9998843669891357	0.6870075464248657	0.9105979800224304	0.9948603510856628	0.9668615460395813	0.9691662788391113	0.786337673664093	0.9858092665672302	0.9094223380088806	0.8206360340118408	0.9919541478157043	0.01605204865336418	0.1181623637676239	0.9931368827819824	0.9996912479400635	0.9983980059623718	0.9914378523826599	0.9637213945388794	0.9941896200180054	0.9742190837860107	0.6754605174064636	0.085316963493824	0.26002463698387146	0.020865757018327713	0.004275619052350521	0.12276297807693481	0.021752161905169487	0.0004846926312893629	0.007443241775035858	0.00037340278504416347	0.009011615067720413	0.13934560120105743	0.2973836064338684	0.30479976534843445	0.04862196743488312	0.018302252516150475	0.044923849403858185	0.039069175720214844	0.00026361935306340456	0.0010587511351332068	8.216591959353536e-05	0.0006044117617420852	0.0013358726864680648	0.0026555752847343683	0.030692530795931816	0.0038277567364275455
4016.0	0.9933902025222778	0.9984637498855591	0.9999556541442871	0.9999574422836304	0.9457345604896545	0.9417177438735962	0.9963636994361877	0.9859302639961243	0.9901778101921082	0.9845974445343018	0.9994370341300964	0.9953605532646179	0.9721030592918396	0.9992384910583496	0.016462575644254684	0.24677644670009613	0.9974405765533447	0.9997292160987854	0.9985547661781311	0.9907496571540833	0.96169513463974	0.9988704323768616	0.9896485209465027	0.8692319989204407	0.4252742528915405	0.705350399017334	0.3261381983757019	0.10382521897554398	0.7071008682250977	0.06386999785900116	0.0003625623940024525	0.0010080389911308885	0.0008450678433291614	0.00602076156064868	0.14899922907352448	0.6712325811386108	0.7542200684547424	0.4474215805530548	0.04699099808931351	0.3491881191730499	0.11696779727935791	0.00011561829160200432	0.007473217323422432	0.0015051306691020727	0.007730046287178993	0.013565090484917164	0.01226205937564373	0.059942007064819336	0.012502661906182766
4022.0	0.9959506988525391	0.9990696310997009	0.9999041557312012	0.9999210834503174	0.9686316847801208	0.9846265912055969	0.9984248876571655	0.9973721504211426	0.9985007047653198	0.992495059967041	0.998822033405304	0.9963556528091431	0.9909063577651978	0.9992792010307312	0.1091729998588562	0.5908384323120117	0.9982499480247498	0.9998328685760498	0.999718964099884	0.9989533424377441	0.9898080229759216	0.9995890259742737	0.9937419295310974	0.8142848610877991	0.49860984086990356	0.8470500707626343	0.3464890420436859	0.14804460108280182	0.9172703623771667	0.6131820678710938	0.0041657378897070885	0.052998028695583344	0.031812023371458054	0.2277117818593979	0.5878611207008362	0.7588547468185425	0.8556557893753052	0.43508175015449524	0.0720781683921814	0.4587016701698303	0.4539528787136078	0.011438719928264618	0.06534183770418167	0.049491409212350845	0.23034963011741638	0.1283891648054123	0.07974610477685928	0.14916984736919403	0.1506156176328659
4028.0	0.9960238933563232	0.9978154897689819	0.9999648332595825	0.9999556541442871	0.9855985045433044	0.9951931238174438	0.998867392539978	0.997471809387207	0.9983130693435669	0.9979996085166931	0.9996483325958252	0.9993574023246765	0.9977750182151794	0.9998366832733154	0.4088776707649231	0.9065741896629333	0.9992814660072327	0.999954342842102	0.999789297580719	0.999233603477478	0.9970269799232483	0.9997223019599915	0.9995684027671814	0.9828148484230042	0.49295780062675476	0.8779967427253723	0.3431010842323303	0.10910239070653915	0.9066670536994934	0.7263888716697693	0.16275739669799805	0.23994800448417664	0.12978066504001617	0.6812908053398132	0.7788638472557068	0.6424791216850281	0.9235961437225342	0.7672164440155029	0.44158706068992615	0.9183845520019531	0.790730357170105	0.01403925009071827	0.2331400364637375	0.39880043268203735	0.5740429162979126	0.7537040114402771	0.3983946144580841	0.6447674036026001	0.5879353284835815
4034.0	0.9813079237937927	0.994490385055542	0.9998798370361328	0.9998780488967896	0.985866367816925	0.9922215342521667	0.9981119632720947	0.9984235763549805	0.9997615218162537	0.999815046787262	0.9998853206634521	0.9992973804473877	0.9977142810821533	0.999923825263977	0.5284784436225891	0.8479378819465637	0.9994921684265137	0.9999481439590454	0.9998520612716675	0.9994656443595886	0.9982972741127014	0.9997307658195496	0.9995310306549072	0.9875762462615967	0.8302014470100403	0.9857463836669922	0.406484454870224	0.07944042980670929	0.9596022963523865	0.7303082346916199	0.55385822057724	0.7066880464553833	0.5160350799560547	0.6457405090332031	0.8754754662513733	0.7120672464370728	0.9374909400939941	0.8190687298774719	0.7709393501281738	0.9904217720031738	0.8693577647209167	0.03415455296635628	0.6485772132873535	0.7006115317344666	0.8728716969490051	0.9585816264152527	0.8855469226837158	0.8345426917076111	0.9055126905441284
4040.0	0.9517396092414856	0.9840129613876343	0.9996070265769958	0.9996552467346191	0.9437504410743713	0.9925836324691772	0.9978623986244202	0.9982263445854187	0.9993994235992432	0.9991656541824341	0.9997877478599548	0.9994980096817017	0.9993517994880676	0.9998809099197388	0.5607442259788513	0.5853782296180725	0.9997732043266296	0.9999892711639404	0.9999864101409912	0.9999291896820068	0.999323844909668	0.9998475313186646	0.9997393488883972	0.9958478212356567	0.9327062368392944	0.9956912398338318	0.8888385891914368	0.5455805659294128	0.9856588244438171	0.8987941741943359	0.28560855984687805	0.8875840902328491	0.5571987628936768	0.9243006706237793	0.9699351191520691	0.9642395377159119	0.9935624599456787	0.9394228458404541	0.852681040763855	0.9820823073387146	0.9404356479644775	0.19767960906028748	0.7554437518119812	0.8830076456069946	0.933914840221405	0.9730148315429688	0.9238881468772888	0.9739896059036255	0.9745227694511414
4046.0	0.8728722929954529	0.9516028165817261	0.9984990358352661	0.9973061084747314	0.8289849162101746	0.9837432503700256	0.9954657554626465	0.9964967370033264	0.9989319443702698	0.9993727803230286	0.9998908042907715	0.9995498061180115	0.9990083575248718	0.9999289512634277	0.5773288607597351	0.5969969034194946	0.9992338418960571	0.9999481439590454	0.9999077320098877	0.9998437166213989	0.9993465542793274	0.9999583959579468	0.9999035596847534	0.9975600242614746	0.9653344750404358	0.9973865151405334	0.9252802133560181	0.914627730846405	0.9954861998558044	0.850785493850708	0.11624287068843842	0.616114616394043	0.4457085132598877	0.9113450646400452	0.9874787330627441	0.9901086091995239	0.9983500242233276	0.9900806546211243	0.9621943831443787	0.9947050213813782	0.9125140905380249	0.006939984858036041	0.6723439693450928	0.8538739681243896	0.9103104472160339	0.9910438060760498	0.962986946105957	0.9944362640380859	0.9951555728912354
4052.0	0.5527430176734924	0.7925572395324707	0.9872931241989136	0.9676856994628906	0.6072459816932678	0.938980758190155	0.9922385811805725	0.9972978234291077	0.9992836117744446	0.9990025162696838	0.9996986389160156	0.9993489384651184	0.9985466599464417	0.9998719692230225	0.1270630657672882	0.33463630080223083	0.9991610050201416	0.9999375343322754	0.9999468326568604	0.9999052286148071	0.9994117021560669	0.9998902082443237	0.9997856020927429	0.9979338645935059	0.9832617044448853	0.9984588623046875	0.9477010369300842	0.817823052406311	0.9976801872253418	0.8829962015151978	0.11276128888130188	0.7492368221282959	0.7081272006034851	0.9352601170539856	0.9880834221839905	0.996356725692749	0.9986182451248169	0.9957177042961121	0.9662168622016907	0.9941810965538025	0.9726312756538391	0.4923798739910126	0.8831949830055237	0.9892626404762268	0.9862316250801086	0.9962179064750671	0.9904910326004028	0.9987871050834656	0.9973950386047363
4058.0	0.11808864772319794	0.2162836790084839	0.9696336388587952	0.9037498831748962	0.17758479714393616	0.8437777757644653	0.9099285006523132	0.9711421132087708	0.9936285614967346	0.9953135251998901	0.9992002844810486	0.9994024038314819	0.9988786578178406	0.999739944934845	0.07050550729036331	0.11186857521533966	0.9983377456665039	0.9999192953109741	0.999896764755249	0.999803364276886	0.9992116689682007	0.999910831451416	0.999884843826294	0.9991371035575867	0.9877628684043884	0.9978095889091492	0.9852100014686584	0.976001501083374	0.9985693693161011	0.9780632853507996	0.4991714358329773	0.857326865196228	0.70158451795578	0.9677413105964661	0.9822170734405518	0.9887537956237793	0.9980151653289795	0.9926179051399231	0.9650692939758301	0.9950575828552246	0.932407796382904	0.586154043674469	0.8702321648597717	0.9926793575286865	0.9920822381973267	0.9972514510154724	0.9956379532814026	0.9990806579589844	0.997665286064148
4064.0	0.00527085829526186	0.07660410553216934	0.9355260133743286	0.8770920038223267	0.22574588656425476	0.30102357268333435	0.17953641712665558	0.775496244430542	0.9750698804855347	0.9931755661964417	0.9961094260215759	0.9919061660766602	0.9884095191955566	0.9983275532722473	0.1251934915781021	0.023318275809288025	0.9878835082054138	0.9992130994796753	0.9993888139724731	0.9992905855178833	0.9991280436515808	0.9998476505279541	0.9997904896736145	0.99715256690979	0.9769064784049988	0.9982377290725708	0.976139485836029	0.9662833213806152	0.998193085193634	0.9728977084159851	0.6323109269142151	0.8976824283599854	0.8041158318519592	0.9648400545120239	0.985390305519104	0.9895569682121277	0.998329222202301	0.9947291016578674	0.9729127287864685	0.9956088662147522	0.822690486907959	0.4195537567138672	0.948639988899231	0.9953407049179077	0.9902476668357849	0.9974786639213562	0.9930965304374695	0.9984664916992188	0.9974149465560913
4070.0	0.004839182831346989	0.012667055241763592	0.9104529023170471	0.7973663210868835	0.11301823705434799	0.6526380181312561	0.19694697856903076	0.6442843675613403	0.8503850698471069	0.9509952068328857	0.9835771918296814	0.963424563407898	0.969148576259613	0.991853654384613	0.2562103867530823	0.06663664430379868	0.9769304990768433	0.9984480142593384	0.9990911483764648	0.9981920123100281	0.9956049919128418	0.9991926550865173	0.999180257320404	0.9969484210014343	0.9561081528663635	0.9960208535194397	0.9807038307189941	0.962830662727356	0.997420072555542	0.9759624600410461	0.6218123435974121	0.8869425058364868	0.8602267503738403	0.9777126312255859	0.9811457991600037	0.9845290780067444	0.9973318576812744	0.9924957752227783	0.9697524309158325	0.9911314845085144	0.9155199527740479	0.5171341300010681	0.8774928450584412	0.995668888092041	0.9888225793838501	0.9955050349235535	0.9828064441680908	0.9972686767578125	0.9957286715507507
4076.0	0.015020390041172504	0.0011487132869660854	0.14230795204639435	0.014217953197658062	0.01373238954693079	0.5333814024925232	0.09603708237409592	0.28663527965545654	0.6074694395065308	0.8992993831634521	0.9793056845664978	0.9073534607887268	0.8700170516967773	0.9875045418739319	0.30811968445777893	0.12081479281187057	0.9116753935813904	0.9894689321517944	0.9912682771682739	0.9917559623718262	0.9808862805366516	0.9974321722984314	0.996489942073822	0.9814916849136353	0.9240174889564514	0.992318868637085	0.9633064270019531	0.9828124642372131	0.9970619082450867	0.9090908765792847	0.2855839431285858	0.6739206314086914	0.5544772744178772	0.9143828749656677	0.9469854235649109	0.9693607091903687	0.9978061318397522	0.995583713054657	0.9681712985038757	0.9890726208686829	0.8135137557983398	0.37231606245040894	0.9056677222251892	0.9931496977806091	0.9899197816848755	0.9932445883750916	0.986426591873169	0.9951469302177429	0.9912096261978149
4082.0	0.07628043740987778	0.00038029110874049366	0.00024038947594817728	6.902991572133033e-06	0.0002882006228901446	0.524277925491333	0.26937663555145264	0.7364581823348999	0.8684399724006653	0.9051582217216492	0.944446861743927	0.7164326310157776	0.48011794686317444	0.9495754837989807	0.18619289994239807	0.326097309589386	0.9073479771614075	0.9737120270729065	0.9851409196853638	0.990388810634613	0.9799239039421082	0.9937043786048889	0.981768012046814	0.8996566534042358	0.6939171552658081	0.974922239780426	0.8752610683441162	0.8773571252822876	0.9873736500740051	0.7750964760780334	0.10686509311199188	0.3491757810115814	0.2567126452922821	0.6414753794670105	0.8062229752540588	0.9207023978233337	0.9968572854995728	0.9903637766838074	0.8714250922203064	0.9512416124343872	0.8733108043670654	0.8365893959999084	0.9518113136291504	0.9978121519088745	0.9957006573677063	0.9938965439796448	0.9803630709648132	0.9983993172645569	0.9826757907867432
4088.0	0.0631837472319603	0.00012593629071488976	1.1539320439624134e-05	2.51325673161773e-07	3.70073139492888e-05	0.015166012570261955	0.0023966713342815638	0.05013434588909149	0.18197834491729736	0.6205916404724121	0.9272511005401611	0.8963497877120972	0.7317471504211426	0.9175541996955872	0.012154815718531609	0.20799924433231354	0.7480862140655518	0.9490044116973877	0.9732751846313477	0.974168062210083	0.9581292271614075	0.9887621998786926	0.9814428687095642	0.8895049691200256	0.4249964952468872	0.8482266664505005	0.5655215382575989	0.7492484450340271	0.9445355534553528	0.5334327220916748	0.011788269504904747	0.0337931253015995	0.057230401784181595	0.3432779312133789	0.16383576393127441	0.6360083818435669	0.9732620716094971	0.9441859722137451	0.6799627542495728	0.9151127338409424	0.6529313921928406	0.4740069806575775	0.8106183409690857	0.9969022274017334	0.996746301651001	0.992618978023529	0.9902799725532532	0.9979821443557739	0.9357197880744934
4094.0	0.00023368129041045904	9.5786035672063e-06	8.265752512670588e-06	2.3013899408397265e-07	7.158135758800199e-06	0.00010613506310619414	4.517321940511465e-06	0.0003240543883293867	0.0014464684063568711	0.06378480046987534	0.42208388447761536	0.31480756402015686	0.16553354263305664	0.1506803184747696	0.0004990983288735151	0.0036704784724861383	0.2381497621536255	0.3960537314414978	0.6838855147361755	0.939644455909729	0.9657462239265442	0.9764513969421387	0.9492539167404175	0.796959638595581	0.23826941847801208	0.8695807456970215	0.38062259554862976	0.47835326194763184	0.8957116007804871	0.5137743353843689	0.03487972542643547	0.16034288704395294	0.16159121692180634	0.14903056621551514	0.05197623744606972	0.24795083701610565	0.9158213138580322	0.7635295987129211	0.21187248826026917	0.6340799927711487	0.07282936573028564	0.30499011278152466	0.7407680153846741	0.9910206198692322	0.9875024557113647	0.9229499101638794	0.9373149275779724	0.9899272918701172	0.6832885146141052
4100.0	1.9306211470393464e-05	4.693429218605161e-06	3.7099147448316216e-05	1.3478991149895592e-06	2.9164457373553887e-06	1.3212273188401014e-05	7.947626841087185e-07	9.659574971010443e-06	1.0503526937100105e-05	0.0004708165943156928	0.015199537388980389	0.005910435691475868	0.003986794501543045	0.00020286583458073437	7.247378380270675e-05	0.0006633540033362806	0.0057718148455023766	0.0009907622588798404	0.004781682975590229	0.16775545477867126	0.10208363831043243	0.5680019855499268	0.7478077411651611	0.8858064413070679	0.15496866405010223	0.856892466545105	0.3261736035346985	0.3278692066669464	0.8637768030166626	0.598823070526123	0.050279147922992706	0.04851922765374184	0.10865508019924164	0.10397451370954514	0.03431812301278114	0.17864903807640076	0.8722415566444397	0.6012737154960632	0.2862725257873535	0.5915152430534363	0.040061913430690765	0.08694502711296082	0.2534624934196472	0.9433860778808594	0.9265359044075012	0.7147058248519897	0.6357606053352356	0.920650064945221	0.19987352192401886
4106.0	5.191472155274823e-05	1.1194274520676117e-05	0.00010033985745394602	5.8776104197022505e-06	9.359660907648504e-06	1.032399359246483e-05	1.0402874295323272e-06	9.098747796087991e-06	5.460411102831131e-06	6.312472396530211e-05	0.00041791610419750214	0.0001162960979854688	2.3035665435600094e-05	9.042321835295297e-06	0.00021016986283939332	0.00042816560016945004	7.304605969693512e-05	1.1809345323854359e-06	4.593038283928763e-06	0.0005379943759180605	0.00017244473565369844	0.0013206222793087363	0.004573850426822901	0.16585573554039001	0.007461953908205032	0.7279623746871948	0.3542223572731018	0.6691260933876038	0.9384464621543884	0.5675144195556641	0.03376989811658859	0.11521515250205994	0.1558009833097458	0.18658262491226196	0.13922151923179626	0.2669439911842346	0.9219575524330139	0.6470017433166504	0.28516092896461487	0.5946693420410156	0.027988791465759277	0.017057975754141808	0.25717219710350037	0.771784245967865	0.788399875164032	0.31384092569351196	0.35267210006713867	0.7536954879760742	0.03378080576658249
4112.0	0.0011968017788603902	7.453540456481278e-05	0.0014277894515544176	4.479989729588851e-05	3.069698141189292e-05	4.367435394669883e-05	4.068588532391004e-05	3.309076782898046e-05	9.780310392670799e-06	3.5933258914155886e-05	0.0004882888752035797	3.0511246222886257e-05	1.3168988516554236e-05	2.2443506168201566e-05	0.0012953904224559665	0.0007992495666258037	4.505593460635282e-05	6.588168730559119e-07	2.3529239570052596e-06	0.00018251150322612375	5.631483145407401e-05	2.979616510856431e-06	2.044266238954151e-06	0.00019217746739741415	0.00020510444301180542	0.041097644716501236	0.05829697847366333	0.1536843329668045	0.20150691270828247	0.24161341786384583	0.010395125485956669	0.01594977080821991	0.016688920557498932	0.01851021870970726	0.005781747866421938	0.15888497233390808	0.9497134685516357	0.725212574005127	0.26608002185821533	0.43954238295555115	0.32221075892448425	0.02572026662528515	0.1955706626176834	0.8793892860412598	0.739587664604187	0.3173808455467224	0.2465471476316452	0.9038772583007812	0.14983756840229034
4118.0	0.026569616049528122	0.0003169601259287447	0.002571831690147519	0.0003177234611939639	0.0003802066494245082	0.000847275834530592	2.271580888191238e-05	0.00011278414604021236	0.0002935910888481885	0.0005621518939733505	0.0007460879860445857	3.715529601322487e-05	3.713538535521366e-05	0.0004794839187525213	0.00636990275233984	0.004676991607993841	0.00011406363773858175	2.8291649414313724e-06	3.238654471715563e-06	0.00031402154127135873	3.173934965161607e-05	1.99261535271944e-06	6.790062343497993e-07	3.067539000767283e-05	2.759187736955937e-06	3.1504080197919393e-06	1.3954411770100705e-05	0.0011996952816843987	0.0013832609402015805	0.003201121464371681	0.00035505543928593397	0.0006925209308974445	0.00030173559207469225	0.0004107717832084745	3.27478010149207e-05	0.004769238643348217	0.3905494809150696	0.0997941866517067	0.021540755406022072	0.1783604770898819	0.19885507225990295	0.043999411165714264	0.0663728341460228	0.8134944438934326	0.8589954972267151	0.5484324097633362	0.7574585676193237	0.9249250888824463	0.24679362773895264
4124.0	0.0031300310511142015	0.0005683432100340724	0.009392058476805687	0.00034386993502266705	0.0006239420617930591	0.021280810236930847	8.698112651472911e-05	0.00035958096850663424	0.0017969736363738775	0.014007140882313251	0.0013496868778020144	7.836073928046972e-05	0.0001105082847061567	0.0008193529210984707	0.006912382785230875	0.006702557671815157	0.0017510374309495091	3.08190610667225e-05	9.899929136736318e-05	0.0932346060872078	0.0012082947650924325	2.36774703807896e-05	2.036141040662187e-06	8.956089004641399e-06	7.520330882471171e-07	1.9656820313684875e-06	6.7107525865139905e-06	0.00017218150605913252	5.9731250075856224e-05	0.00011542596621438861	1.942684866662603e-05	2.5106237444560975e-05	7.638989336555824e-05	1.8579296011012048e-05	3.263060932567896e-07	1.966722720680991e-06	0.0050428989343345165	0.0003757937520276755	0.0009263428510166705	0.02219913713634014	0.008112015202641487	0.0306998360902071	0.013600175268948078	0.552378237247467	0.7046022415161133	0.15872706472873688	0.5108912587165833	0.8840970396995544	0.02208956517279148
4130.0	0.00048386541311629117	0.0008799986098892987	0.037307482212781906	0.0015845115995034575	0.0003476942947600037	0.02533281221985817	0.00015224235539790243	0.0007278429111465812	0.001195732969790697	0.0882570892572403	0.013635102659463882	0.00019759721180889755	0.0018385960720479488	0.002780292881652713	0.00393639225512743	0.007263815961778164	0.0020722118206322193	6.622672663070261e-05	0.00024339964147657156	0.07484974712133408	0.01868475414812565	0.011560524813830853	0.0005444068228825927	0.0023692911490797997	6.384086645994103e-06	1.3197097814554581e-06	5.559713372349506e-06	0.0002539689012337476	2.413101537968032e-05	0.00012229534331709146	4.769965380546637e-05	1.0848190868273377e-05	0.00016369852528441697	1.5588848327752203e-05	1.4597254960335704e-07	9.206677873407898e-07	0.00042137139826081693	7.630529580637813e-05	0.0001542346435599029	0.00026047558640129864	5.855434574186802e-05	0.00015220389468595386	0.0002635442069731653	0.030321525409817696	0.14858555793762207	0.0032396488822996616	0.04322352632880211	0.3833545744419098	0.0003389477788005024
4136.0	0.0003648654092103243	0.0015106371138244867	0.11705572158098221	0.011060752905905247	0.00027913160738535225	0.03372166305780411	0.0004998682416044176	0.002154845977202058	0.000587529328186065	0.04960985481739044	0.2575019896030426	0.0016309305792674422	0.045549359172582626	0.005093347746878862	0.0005959355621598661	0.0012596521992236376	0.002628287998959422	0.0009371967753395438	0.0005735501763410866	0.09655939787626266	0.03123343549668789	0.05367325618863106	0.001652450649999082	0.003345595905557275	0.0001247789477929473	1.97890058188932e-05	7.783011824358255e-05	0.1190498024225235	0.0007397551671601832	0.00042821187525987625	0.00043989025289192796	0.0008288851240649819	0.11296354979276657	0.003978762775659561	2.745394738212781e-07	1.8048815491056303e-06	0.0008620026055723429	0.0002638327714521438	9.80786353466101e-05	0.00014452863251790404	3.356214438099414e-05	3.117496089544147e-05	1.6539450371055864e-05	5.154975951882079e-05	0.0003041774034500122	1.903758516164089e-06	0.00022588472347706556	0.004811392165720463	8.399877060583094e-07
4142.0	0.00027702865190804005	0.002867084927856922	0.2963448762893677	0.03125735744833946	0.0001621470582904294	0.009697109460830688	0.004649130627512932	0.004434527363628149	0.0006338187959045172	0.0037824411410838366	0.3118545711040497	0.0018795800860971212	0.050243206322193146	0.0040794010274112225	0.00030690335552208126	0.0002468997845426202	0.003750088857486844	0.0007861804333515465	0.00040273048216477036	0.02231740765273571	0.003098898334428668	0.06478628516197205	0.0042153517715632915	0.0026147582102566957	0.0002979038981720805	0.00012607697863131762	0.0026510413736104965	0.0455319881439209	0.009062138386070728	0.033590517938137054	0.027630595490336418	0.015588846988976002	0.20937015116214752	0.002023030072450638	4.1510338633088395e-06	4.1721126763150096e-05	0.04831956699490547	0.01271879207342863	0.003952055238187313	0.00016980193322524428	0.00013118908100295812	2.313927689101547e-05	5.166404662304558e-06	9.801045735002845e-07	1.529330256744288e-05	1.8538463564254926e-06	3.188016853528097e-05	0.0020913947373628616	7.974808227118046e-07
4148.0	0.006239875219762325	0.00716786365956068	0.020694000646471977	0.013119036331772804	0.00014726554218214005	0.0012333689955994487	0.009686838835477829	0.007214874494820833	0.0010286194738000631	0.0004783932527061552	0.09080671519041061	0.0008892645128071308	0.026003427803516388	0.006980708334594965	0.00012481489102356136	4.012080898974091e-05	0.002651994349434972	0.0005101367714814842	5.266246444080025e-05	0.0011134507367387414	6.787554593756795e-05	0.006926879286766052	0.0004135961353313178	0.0007112547173164785	1.2696010344370734e-05	0.0004757062706630677	0.0025119746569544077	0.02043827809393406	0.03625539317727089	0.31506240367889404	0.06602836400270462	0.0036292229779064655	0.001873479108326137	0.0007887377287261188	1.5843153960304335e-05	0.009702462702989578	0.34639742970466614	0.22782209515571594	0.02568872831761837	0.0010141105158254504	0.0005586580373346806	0.0002951895003207028	8.175706898327917e-05	3.396382453502156e-06	3.979174653068185e-05	3.4337444958509877e-06	8.661626634420827e-05	0.0015729287406429648	1.0622554214023694e-07
4154.0	0.001010481733828783	0.002329605631530285	0.00783565640449524	0.000494479900225997	7.120772352209315e-05	0.0010352658573538065	0.047172751277685165	0.007537053897976875	0.002656033728271723	0.00016040045011322945	0.01462775468826294	0.0005051863263361156	0.0017037433572113514	0.0006517431465908885	1.2247471204318572e-05	1.0379613740951754e-05	0.0037543915677815676	0.0003097930457442999	0.00012533989502117038	0.0007693959632888436	3.008710791618796e-06	0.0002933054347522557	4.582395195029676e-05	0.00015247393457684666	1.2672560387727572e-06	0.002827940508723259	0.0005521341226994991	0.0008313696598634124	0.011966886930167675	0.04477714002132416	0.0014855440240353346	0.000288309995085001	4.410124529385939e-05	0.00042641774052754045	4.31807893619407e-05	0.04081636294722557	0.6986401081085205	0.30322888493537903	0.025032585486769676	0.008202032186090946	0.00650907214730978	0.0015847454778850079	5.852302274433896e-05	0.0001180049148388207	0.00020694726845249534	0.0005837976932525635	0.0014537789393216372	0.009059766307473183	1.892434170258639e-06
4160.0	0.00022062234347686172	0.0005540054989978671	0.015230844728648663	0.0001916214096127078	0.000113566784420982	0.0009195760358124971	0.008427373133599758	0.002732151187956333	0.004103772342205048	0.000181381416041404	0.0024248172994703054	0.00022808590438216925	0.00024800983374007046	0.0001282401935895905	1.554927985125687e-05	8.465714017802384e-06	0.0044568683952093124	0.0002326642133994028	0.0007618904928676784	0.0005334217566996813	1.1259650136707933e-06	3.3221320336451754e-05	2.5458486561547033e-05	0.0007300686556845903	3.1751953883940587e-06	0.0012502857716754079	2.7600415705819614e-05	0.0007973397732712328	0.0021308886352926493	0.000687154708430171	0.00016955762112047523	1.3474400475388393e-05	9.332246008852962e-06	0.0003111543774139136	7.755976548651233e-05	0.12364643067121506	0.28552648425102234	0.06570888310670853	0.006138799246400595	0.016148660331964493	0.012827262282371521	0.006968310568481684	0.0002430518070468679	0.0003948375233449042	0.0018697109771892428	0.003519834019243717	0.003313458291813731	0.06945765018463135	1.1710345461324323e-05
4166.0	0.0003043415490537882	0.0005791288567706943	0.024813173338770866	0.0013130295556038618	0.00028746077441610396	0.0007054267334751785	0.0013755292166024446	0.0019344293978065252	0.0007485338719561696	0.001356908236630261	0.0005432001198641956	0.0001447515096515417	0.00010889171244343743	1.0801477401400916e-05	1.4557965187123045e-05	1.005232934403466e-05	0.0011421742383390665	3.365518932696432e-05	0.0012476613046601415	0.009459790773689747	3.323315524994541e-07	1.0400471182947513e-05	5.637677077174885e-06	0.00017031532479450107	2.3675211195950396e-05	0.01683521829545498	4.766082201967947e-05	0.0003353053471073508	0.002218475565314293	1.7816453691921197e-05	1.1342420293658506e-05	2.036669866356533e-05	1.785981294233352e-05	0.002606934169307351	0.0004195926885586232	0.014272256754338741	0.0064486004412174225	0.005534096620976925	0.0015249040443450212	0.02121669426560402	0.00495263421908021	0.013898946344852448	0.0004858578322455287	0.0001166598594863899	0.0007297021220438182	0.00014603667659685016	0.011116428300738335	0.38315871357917786	0.0007858168100938201
4172.0	0.0009504940244369209	0.0008954871445894241	0.0422031469643116	0.0003935110871680081	0.0005533590447157621	0.001586079248227179	0.00034516764571890235	0.0013433259446173906	0.00038122141268104315	0.0036455781664699316	0.0009812575299292803	8.909265307011083e-05	8.458617958240211e-05	2.7108233553008176e-05	2.5185903723468073e-05	2.3963100829860196e-05	0.00032593481591902673	2.188083453802392e-05	0.0011948870960623026	0.025347774848341942	1.4496607718683663e-06	1.45158765008091e-05	5.721380148315802e-06	0.00222956039942801	0.0010811053216457367	0.002077274490147829	4.0053375414572656e-05	0.00193371984641999	0.005552755203098059	3.733130824912223e-06	4.223956057103351e-05	1.4191607078828383e-05	0.0010737787233665586	0.01940242387354374	0.00017628245404921472	0.0002405215345788747	0.0002730473643168807	0.00028282980201765895	0.00429385295137763	0.00283810799010098	0.00348909804597497	0.0007057901821099222	0.002564826048910618	2.3703158149146475e-05	1.2255441106390208e-05	5.639048140437808e-06	0.0074705081060528755	0.29122358560562134	0.004052617121487856
4178.0	0.007161445450037718	0.000823928858153522	0.02349814772605896	0.008914686739444733	0.0009126780787482858	0.00033975395490415394	0.00013103779929224402	0.002352840965613723	0.00019506535318214446	0.0017738144379109144	0.0030482118017971516	7.987201388459653e-05	0.00012352973863016814	5.8885729231406e-05	0.00010123308311449364	0.0001037645124597475	0.0006796576199121773	3.6167279176879674e-05	0.00015320729289669544	0.002971840323880315	0.00010295042739016935	5.036278162151575e-05	4.19535645050928e-05	0.016362100839614868	0.011366547085344791	0.0005120167625136673	7.688509504077956e-05	0.10000525414943695	0.1891838163137436	3.7900638290011557e-06	0.00012752512702718377	4.806765718967654e-05	0.011992126703262329	0.0007687071338295937	3.1678871891926974e-05	5.4575324611505494e-05	8.733793220017105e-05	0.00042318468331359327	0.026550723239779472	0.0005055362707935274	0.0038777408190071583	4.995886411052197e-05	0.001182091305963695	1.686710788817436e-06	2.4590958673798013e-06	2.491697159712203e-06	0.002932427218183875	0.030080420896410942	0.00032100870157592
4184.0	0.0036761765368282795	0.004341610707342625	0.0009946632198989391	0.0041070920415222645	0.0007669883198104799	0.0004988178261555731	0.000232698381296359	0.014628268778324127	0.0004369033267721534	0.0006738388910889626	0.01234444510191679	0.00015862243890296668	0.0002979542186949402	0.0005359248607419431	0.00021839776309207082	0.001004293910227716	0.003335182089358568	5.542540748137981e-05	4.3044332414865494e-05	0.0008019563974812627	0.0001574798225192353	0.0017944264691323042	0.00018024217570200562	0.0003949824604205787	0.015712203457951546	0.005144675262272358	0.0020898408256471157	0.5545485615730286	0.4555792808532715	0.0020539371762424707	0.0005677957669831812	2.6758205422083847e-05	0.0006771128391847014	0.0005007514264434576	4.070008799317293e-05	2.513469553377945e-05	0.0009614381706342101	0.0016660332912579179	0.0012649627169594169	4.439095573616214e-05	0.002060382394120097	1.5473202665816643e-06	1.4083881069382187e-05	1.0102643699383407e-07	1.066965864993108e-06	6.315805762824311e-07	0.001172583899460733	0.003237418131902814	2.6088660888490267e-05
4190.0	0.0008328516851179302	0.0076362197287380695	0.0001262272271560505	0.006502288393676281	0.0006289047887548804	0.0003582354402169585	5.6240445701405406e-05	0.01366085559129715	0.0015019905986264348	0.00019041748601011932	0.010489901527762413	0.0001793001138139516	0.0007029594853520393	0.0012751839822158217	0.00012607181270141155	0.0005737993051297963	0.0064585586078464985	6.476300040958449e-05	2.8429340090951882e-05	0.0001324713957728818	0.00015738254296593368	0.06386572122573853	0.0010154745541512966	9.436403342988342e-05	0.0005071797058917582	0.136983260512352	0.027341999113559723	0.36775967478752136	0.06805169582366943	0.003107626922428608	0.00022687370073981583	2.012088407354895e-05	9.013484668685123e-05	7.071402069414034e-05	1.8815193470800295e-05	0.0006392958457581699	0.012250019237399101	0.06956150382757187	0.00023750026593916118	4.264883955329424e-06	0.0018117573345080018	9.103651791519951e-06	1.7106140148825943e-05	2.0911612352847442e-07	1.758993857947644e-05	1.0178690672546509e-06	0.0017578545957803726	0.0002656349679455161	2.873299251859862e-07
4196.0	3.6339506550575607e-06	0.0004219310940243304	1.9922692445106804e-05	0.0006400609854608774	0.00011341008939780295	0.00011799017374869436	9.521550236968324e-05	0.004345937632024288	0.0012261583469808102	5.750943819293752e-05	0.001655677566304803	0.00013451321865431964	0.0009739742963574827	0.00021424736769404262	2.3548462195321918e-05	0.0002895506622735411	0.003811606904491782	3.132653728243895e-05	2.8283826395636424e-05	0.00029484747210517526	1.9901731320715044e-06	0.021892352029681206	0.0003188799601048231	1.8020087736658752e-05	8.741133933654055e-05	0.6948274374008179	0.012049856595695019	0.015509559772908688	0.0006667378474958241	0.0004349160590209067	5.500638872035779e-05	0.00011408212594687939	0.00014019601803738624	1.5770345271448605e-05	2.1248926714179106e-05	0.0018075179541483521	0.03607085719704628	0.004778182599693537	1.1047884981962852e-05	3.3519895623612683e-06	0.0008843627292662859	0.0015423637814819813	7.488121627829969e-05	1.1764011560444487e-06	0.0006410111673176289	1.0256468385705375e-06	0.0034994434099644423	0.00014088659372646362	4.209096005070023e-08
4202.0	1.0791088243422564e-05	0.0001617439993424341	1.5880826822467498e-06	2.6251933377352543e-05	8.805863762972876e-05	0.00016669361502863467	0.00028732159989885986	0.00045791486627422273	0.0003176674072165042	2.9785467631882057e-05	8.082777640083805e-05	3.793741052504629e-05	0.0002871397591661662	2.7386104193283245e-05	2.4060513169388287e-05	5.312191569828428e-05	0.0002217311703134328	4.997783253202215e-05	3.5279863368486986e-05	0.0026827864348888397	4.430454794146499e-07	0.01683611050248146	0.0009908343199640512	0.0002039385144598782	5.001286990591325e-05	0.49800464510917664	0.0012849958147853613	0.0002997294650413096	5.6883771321736276e-05	0.0010956937912851572	0.00032029030262492597	0.00039385221316479146	0.00011555933451745659	3.5602261050371453e-06	1.9771123334066942e-05	0.0017250033561140299	0.023593844845891	0.0006276470376178622	1.0897080755967181e-05	3.3999015158769907e-06	2.2647716832580045e-05	0.00016052270075306296	0.00027735080220736563	1.2084084119123872e-05	0.0027645521331578493	5.888309260626556e-06	0.001399081782437861	0.0003237607015762478	3.1480812623385646e-08
4208.0	3.9470432966481894e-05	5.124382005305961e-05	1.522485945315566e-06	2.7889558623428456e-05	7.046259997878224e-05	5.48124335182365e-05	0.00039443722926080227	0.00021579768508672714	3.681406451505609e-05	2.0349496480775997e-05	2.4245033273473382e-05	2.3500051611335948e-05	4.965412517776713e-05	1.9356459688424366e-06	2.0957377273589373e-05	1.7925063730217516e-05	4.2964486056007445e-05	4.3424592149676755e-05	5.759142732131295e-05	0.00018543514306657016	1.997623968463813e-07	0.0017478956142440438	0.00022450560936704278	0.00021148774249013513	0.00010531481530051678	0.3507189452648163	0.00020757687161676586	2.847929317795206e-05	1.1160727808601223e-05	0.0035021489020437002	0.00036209175596013665	6.988550012465566e-05	1.2927773241244722e-05	1.2864103155152407e-05	1.4182380255078897e-05	0.0024217625614255667	0.013734250329434872	0.0001004638324957341	1.4097036910243332e-05	4.015288868686184e-05	1.5152651258176775e-06	2.3145883005781798e-06	0.00022863374033477157	9.093834523810074e-05	0.0017363091465085745	2.8714151994790882e-05	0.00161004310939461	0.027236631140112877	8.19014545072605e-08
4214.0	3.4526645322330296e-05	5.510130722541362e-05	9.835015362114063e-07	1.7475471167927026e-06	3.8383197534130886e-05	4.151118628215045e-05	5.1405240810709074e-05	0.00016261370910797268	1.8876427930081263e-05	1.5939478544169106e-05	2.1301595552358776e-05	1.549836633785162e-05	1.6703428627806716e-05	1.9884844277839875e-06	4.5433902414515615e-05	1.5816853192518465e-05	1.7359947378281504e-05	8.511957275914028e-05	0.00011568324407562613	0.00010253326036036015	1.918355536645322e-07	7.127620483515784e-05	2.4577113435952924e-05	7.418364930344978e-06	3.792478673858568e-05	0.014067738316953182	3.900015144608915e-05	0.0011819235514849424	3.6644396459450945e-05	0.00021708464191760868	1.5568359231110662e-05	1.023644654196687e-05	1.8664983144844882e-05	0.0002173433022107929	2.6169644115725532e-05	0.01445114053785801	0.0016230117762461305	3.49146721418947e-05	1.6769090507295914e-05	9.528589725960046e-05	1.4013381587574258e-05	1.274849728361005e-05	0.00045969156781211495	9.308803419116884e-05	0.0021802005358040333	5.765923924627714e-05	0.004750269465148449	0.13514059782028198	7.201384022437196e-08
4220.0	1.5431469364557415e-05	4.091337905265391e-05	2.207363286288455e-05	8.789541425358038e-06	0.0001676589745329693	0.0002940625126939267	1.1848459507746156e-05	0.0001493690797360614	1.5178905414359178e-05	2.2930938939680345e-05	1.3896298696636222e-05	1.6892199710127898e-05	1.5934585462673567e-05	1.4962340628699167e-06	0.00013241192209534347	1.6836842405609787e-05	1.9184601114830002e-05	6.279865192482248e-05	0.00024799068341962993	0.00010243514407193288	2.3825280948130967e-07	2.9006467229919508e-05	3.092004044447094e-05	5.128722477820702e-06	9.583884821040556e-05	0.0011636385461315513	6.834115629317239e-05	0.0004954372416250408	0.00011304709187243134	2.4570410460000858e-05	2.3573013550048927e-06	3.7373877148638712e-06	5.2820647397311404e-05	0.006389149930328131	0.0001982136891456321	0.017454756423830986	0.0005056124064140022	4.8867099394556135e-05	7.405096403090283e-05	3.349815960973501e-05	3.525215288391337e-05	0.0002981385914608836	0.01664123870432377	1.8553444533608854e-05	0.0013601757818832994	0.00012518666335381567	0.03233272582292557	0.020274532958865166	1.189963469983013e-07
4226.0	2.598521575691848e-07	2.4334516638191417e-05	8.070447074715048e-05	2.6047118808492087e-05	0.000732129265088588	0.010692864656448364	6.482150638476014e-05	0.00038600750849582255	3.066720091737807e-05	2.68948933808133e-05	3.2391020795330405e-05	4.909850758849643e-05	1.822891499614343e-05	1.8876988860938582e-06	2.0858382413280196e-05	4.736933988169767e-05	4.0087925299303606e-05	9.846781176747754e-05	0.002001909539103508	0.001461233594454825	3.236516192828276e-07	1.1486060429888312e-05	8.586831245338544e-05	4.312663349992363e-06	0.0004314819525461644	0.0006563409697264433	4.001664638053626e-05	1.6521271390956827e-05	0.0008144749444909394	8.239889211836271e-06	3.37895585289516e-06	1.8362146875006147e-05	0.001474554999731481	0.0033747192937880754	0.00022265930601861328	0.00018296907364856452	0.00028231844771653414	5.2734132623299956e-05	3.84246559406165e-05	1.540535595268011e-05	0.00011540714331204072	1.367373715766007e-05	0.005985734984278679	5.539591256820131e-06	0.001663555158302188	0.00010081729124067351	0.11220728605985641	0.004669468849897385	6.263982413656777e-06
4232.0	5.937764058216999e-07	6.742897676303983e-05	0.0007100268849171698	0.006434714421629906	0.0001676413812674582	0.03068198449909687	0.00017073482740670443	0.0028039359021931887	3.3995500416494906e-05	4.06072722398676e-05	5.970767233520746e-05	3.522748011164367e-05	4.5140313886804506e-05	1.4769177141715772e-05	1.4194151845003944e-05	9.459565626457334e-05	5.954504376859404e-05	0.00012950962991453707	0.0044082230888307095	0.006899775005877018	8.437052201770712e-06	0.00012248488201294094	0.002648480935022235	3.8971298636170104e-05	0.0013171785976737738	0.00047938062925823033	7.54024222260341e-05	2.26440006372286e-05	0.026900365948677063	0.00020481503452174366	0.00016312338993884623	8.046002767514437e-05	0.005545018706470728	4.675270974985324e-05	5.454722486319952e-05	3.207851477782242e-05	0.0009730365709401667	0.00019518591579981148	0.00023696872813161463	4.3788486436824314e-06	5.636877176584676e-05	4.5283468352863565e-06	0.001493541058152914	2.7277754270471632e-05	0.038987092673778534	0.00031881246832199395	0.0186743326485157	0.0032768785022199154	4.3759569962276146e-05
4238.0	1.325631728832377e-07	0.00011701937910402194	0.00016196856449823827	0.003612156491726637	0.00011654887930490077	0.0026579874102026224	0.00040464074118062854	0.00803891196846962	3.6128250940237194e-05	4.9087459046859294e-05	0.0001647976168897003	2.3654880351386964e-05	0.00013226072769612074	2.8435437343432568e-05	8.32824571261881e-06	0.000131307722767815	0.00010479820048203692	0.00010456889867782593	0.001864237361587584	0.0017218398861587048	1.040833922161255e-05	0.0005735144368372858	0.0030389975290745497	3.319570532767102e-05	0.0009538538288325071	0.012071052566170692	0.0036469760816544294	5.656850407831371e-05	0.038302063941955566	0.002476822817698121	0.001084511517547071	0.00016761661390773952	0.0019735300447791815	7.176043709478108e-06	4.857921157963574e-05	8.418576180702075e-05	0.00634585740044713	0.0009090719977393746	0.0009219236089847982	4.0513737076253165e-06	0.0001749373768689111	6.1807290876458865e-06	5.994763705530204e-05	1.3852079973730724e-05	0.018127936869859695	0.0003787187743000686	0.005476183257997036	0.0014131049392744899	1.5238589185173623e-05
4244.0	7.766625458316412e-06	0.000986000755801797	5.614562269329326e-06	0.00032952887704595923	0.0003154459409415722	0.0010646209120750427	0.0004866388626396656	0.0017501801485195756	2.517356006137561e-05	1.8297103451914154e-05	6.07755318924319e-05	3.7590391002595425e-05	0.0001412768615409732	5.797107587568462e-05	1.9291965145384893e-05	0.00012761489779222757	0.0001287728809984401	0.00015142900520004332	0.00037052397965453565	0.0001883833174360916	9.263269930670504e-06	0.000805622199550271	0.0010779990116134286	2.2399328372557648e-05	0.001745665562339127	0.002598939463496208	0.02521255798637867	0.00025174638722091913	0.01285823155194521	0.0011683109914883971	0.0013431188417598605	0.001098618027754128	0.0011313456343486905	5.999116183375008e-06	0.00043846771586686373	0.0007884435472078621	0.0021558047737926245	0.0020269560627639294	0.00015763062401674688	6.381098046404077e-06	5.482665073941462e-05	2.3549358957097866e-05	3.0264922315836884e-05	1.1140544984300504e-06	0.00028685625875368714	0.00020105323346797377	0.0028084327932447195	0.0006931398529559374	1.0569139703875408e-05
4250.0	5.244186013442231e-06	0.0007557411445304751	3.736739245141507e-06	0.00015665967657696456	0.0012326062424108386	0.000235286308452487	0.0004442721838131547	0.0007742724264971912	3.0186405638232827e-05	1.566019273013808e-05	5.1697938033612445e-05	7.177993393270299e-05	0.00023795948072802275	2.412033973087091e-05	1.1265814464422874e-05	6.548243982251734e-05	0.00015758074005134404	0.00010484646918484941	0.00024145508359652013	2.0286350263631903e-05	5.283608061290579e-06	0.00019209391030017287	0.00010639314132276922	5.255871656117961e-06	0.0006634588935412467	0.0025050651747733355	0.03829563036561012	0.012675639241933823	0.0009356358204968274	2.2141626686789095e-05	1.7819937056628987e-05	0.0005224665510468185	0.00044809875544160604	1.8262011508340947e-05	0.006299975328147411	0.004453754983842373	0.0014035473577678204	0.0006533072446472943	0.0007163368863984942	1.2777958318110905e-06	3.0730502658116166e-06	7.020550469860609e-07	1.131120188802015e-05	2.0195827801217092e-06	0.00012376437371131033	0.00015275653277058154	0.0015801821136847138	0.00047030835412442684	2.4631895030324813e-06
4256.0	6.940088042028947e-07	0.00016279180999845266	1.806281602512172e-06	2.7103246225124167e-07	0.004072763491421938	0.00010128260328201577	0.00019176470232196152	0.00011789672134909779	4.6352412027772516e-05	1.0590600140858442e-05	3.4376440453343093e-05	6.87450374243781e-05	3.7244553823256865e-05	8.443218575848732e-06	7.2069474299496505e-06	5.024946221965365e-05	0.00014975185331422836	0.0001018557813949883	8.354159945156425e-05	3.013158311659936e-05	9.654469295128365e-07	0.00011023063416359946	7.412736067635706e-06	2.963768793051713e-06	0.00010099194332724437	8.998884004540741e-05	0.002726913895457983	0.00774245522916317	0.0005166887422092259	6.99697511663544e-06	1.6865162706380943e-06	0.0014951489865779877	0.00028531684074550867	2.1480398572748527e-05	0.002227452816441655	0.0021036111284047365	0.000929454923607409	0.00019773044914472848	7.20416137482971e-05	3.7011204767622985e-06	1.2369806427159347e-05	1.2572128071042243e-05	3.142569403280504e-05	2.9978068596392404e-06	0.0006043536122888327	0.00023440229415427893	0.0021688733249902725	0.00038915264303795993	9.688282034403528e-07
4262.0	2.559060476414743e-06	6.335842772386968e-05	1.01518180599669e-05	3.175030371949106e-07	0.0020050310995429754	0.0004010080883745104	6.047127317287959e-05	1.4733444913872518e-05	5.287305612000637e-05	1.2994903045182582e-05	9.52206119109178e-06	6.240166840143502e-05	1.2796271221304778e-05	4.292516223358689e-06	8.8800134108169e-06	3.787689274759032e-05	5.580493598245084e-05	3.586909588193521e-05	4.692767470260151e-05	3.11472722387407e-05	6.215184384927852e-07	3.153641591779888e-05	3.2732016279624077e-06	7.704627932980657e-06	5.976184911560267e-05	0.00023128734028432518	0.00040999051998369396	0.0005068184691481292	0.000368531298590824	2.592690179881174e-05	2.0203303847665666e-06	0.00021056941477581859	0.00047428745892830193	9.19418889679946e-05	0.0008806662517599761	0.0004744569887407124	0.001149713876657188	5.90344425290823e-05	1.8294713299837895e-05	1.4403655768546741e-05	0.00019339859136380255	0.0003232176532037556	0.0005368681740947068	0.0005871379980817437	0.03984629362821579	0.0039209420792758465	0.007151769008487463	0.0006694482872262597	1.3723908978136024e-06
4268.0	5.369154223444639e-07	1.565726415719837e-05	1.0568797733867541e-05	1.3311004920524283e-07	0.0006040333537384868	0.0005957397515885532	0.00016032811254262924	1.215921020047972e-05	4.8220583266811445e-05	2.2183265173225664e-05	7.500986612285487e-06	3.1691441108705476e-05	9.884956853056792e-06	3.478735834505642e-06	6.6032739596266765e-06	1.8575328795122914e-05	3.306029975647107e-05	2.532603139115963e-05	5.824770050821826e-05	2.4150122044375166e-05	8.008800023162621e-07	2.0251787645975128e-05	2.940586682598223e-06	4.9823856898001395e-06	3.70621528418269e-05	0.00011330091365380213	0.0002219155867351219	0.00019328485359437764	0.0008303753565996885	1.2446901564544532e-05	1.5768396224302705e-06	6.8617970100604e-05	0.00035529513843357563	0.00017033872427418828	0.0005175629048608243	0.0002629764494486153	0.00016858393792062998	2.33091941481689e-05	2.6448133212397806e-05	2.8780441425624304e-05	0.03967016190290451	0.04347895830869675	0.03177901729941368	0.0028084898367524147	0.07006725668907166	0.006407551467418671	0.03189617395401001	0.0022638437803834677	2.485391632944811e-05
4274.0	1.4754563380847685e-05	0.0001203061401611194	3.799244950641878e-06	8.859643685354968e-07	0.000363830360583961	0.004186549689620733	0.00033174827694892883	1.9229622921557166e-05	3.93054579035379e-05	2.932316783699207e-05	1.336007426289143e-05	1.9736309695872478e-05	8.33321155369049e-06	6.334363661153475e-06	1.1533522410900332e-05	3.147500683553517e-05	3.345719596836716e-05	1.4416408703255001e-05	2.5650058887549676e-05	2.0201445295242593e-05	1.7071305364879663e-06	1.4125069355941378e-05	1.927195626194589e-05	2.72496504294395e-06	9.468844655202702e-05	6.411311187548563e-05	0.00024312017194461077	0.0004988943110220134	0.009049112908542156	2.6813611839315854e-05	6.0497950471471995e-06	0.00010333932732464746	0.0003888960345648229	0.00011498028470668942	0.0012249394785612822	0.0005578697309829295	3.3494678064016625e-05	4.4756001443602145e-05	2.4039572963374667e-05	2.474682332831435e-05	0.018931379541754723	0.06642884761095047	0.03907147794961929	0.0011734662111848593	0.02917175181210041	0.0061331926845014095	0.026307882741093636	0.030590249225497246	0.0013890198897570372
4280.0	8.730586159799714e-06	0.0003015567490365356	7.325090791709954e-06	2.8148315323051065e-05	0.00019351810624357313	0.002153141424059868	0.0004360177554190159	5.936350498814136e-05	2.0568484615068883e-05	3.385043964954093e-05	3.2700394513085485e-05	4.0572827856522053e-05	2.2423395421355963e-05	2.8193284379085526e-05	1.9190310922567733e-05	4.2639414459699765e-05	3.935459244530648e-05	1.1161590009578504e-05	3.939950329368003e-05	2.5067794922506437e-05	9.112876796280034e-06	2.4869703338481486e-05	1.797834011085797e-05	2.3143809357861755e-06	8.426327258348465e-05	0.00010170671885134652	0.00036605383502319455	0.001953172730281949	0.048375412821769714	9.979424066841602e-05	1.250714558409527e-05	5.5071253882488236e-05	0.0007962559466250241	4.1783074266277254e-05	0.004526164848357439	0.000330944312736392	9.537588630337268e-05	0.00014851949526928365	0.00024652955471538007	5.108059667691123e-06	0.0039622909389436245	0.009271516464650631	0.0016406804788857698	0.00029394705779850483	0.005962470080703497	0.004647423047572374	0.006424208637326956	0.030940255150198936	0.002490047365427017
4286.0	3.4444760785845574e-06	0.00019908060494344682	3.3361582154611824e-06	2.860199128917884e-05	0.00018076608830597252	0.0027188097592443228	0.0009989875834435225	0.0001350262318737805	1.158961185865337e-05	1.3762752132606693e-05	2.765716999419965e-05	5.653210246236995e-05	3.944111813325435e-05	0.00012903971946798265	3.131342600681819e-05	6.220756040420383e-05	3.3289605198660865e-05	2.5558616471244022e-05	5.6693086662562564e-05	3.780912084039301e-05	3.0468678232864477e-05	4.295858525438234e-05	3.9008300518617034e-05	3.0997796329756966e-06	0.00014164685853756964	4.302294837543741e-05	0.0011529745534062386	0.012988504953682423	0.04497285187244415	0.00011092932254541665	1.2568880265462212e-05	6.531809776788577e-05	0.004522146191447973	1.8805327272275463e-05	0.011340626515448093	0.00019640460959635675	6.986950756981969e-05	0.00010623854177538306	0.0002002837136387825	3.49092601936718e-06	8.601155423093587e-05	0.00027233525179326534	8.278369932668284e-05	3.0204719223547727e-06	4.1247072658734396e-05	0.00011632106179604307	0.000826313509605825	0.009922673925757408	0.00045541508006863296
4292.0	1.4787646023251e-06	0.00012496672570705414	6.174566806294024e-06	0.0004615224606823176	0.00028876608121208847	0.0009264703840017319	0.00036283626104705036	9.45626525208354e-05	1.068393794412259e-05	1.3851947187504265e-05	2.282860441482626e-05	5.8892917877528816e-05	5.119385605212301e-05	0.00019904927466996014	4.71699568151962e-05	0.0001657888205954805	5.549575143959373e-05	3.0704068194609135e-05	8.564717427361757e-05	3.669699435704388e-05	0.00018102617468684912	0.0002216115390183404	0.00011362897203071043	1.1158100278407801e-05	0.00015134525892790407	0.0003131840785499662	0.036897946149110794	0.05358964577317238	0.016905639320611954	0.0004822170885745436	5.939467882853933e-06	6.445087637985125e-05	0.011860350146889687	4.894517405773513e-05	0.07842974364757538	0.000616924837231636	0.00019203002739232033	0.00014018612273503095	0.00022255700605455786	1.510220158706943e-06	9.433123523194809e-06	4.568123404169455e-05	3.7919540773145854e-05	2.1643975287588546e-06	9.745860552357044e-06	0.00022874560090713203	8.081382111413404e-05	0.0004393620474729687	0.00016047206008806825
4298.0	1.0387586826254847e-06	9.715245687402785e-05	1.5291187082766555e-05	1.648756006034091e-05	0.0001501049700891599	0.00036346426350064576	4.805999924428761e-05	3.741150430869311e-05	1.3972443412058055e-05	1.5480476577067748e-05	1.273947873414727e-05	4.8525642341701314e-05	8.02008798928e-05	0.0005561042344197631	7.878422184148803e-05	8.282428461825475e-05	8.167899795807898e-05	6.256111373659223e-05	0.0005155732505954802	3.2742835173849016e-05	0.0005395040498115122	0.0013133615721017122	0.00019142766541335732	1.7189327991218306e-05	0.0002311169810127467	0.0015972992405295372	0.0304544847458601	0.03801264613866806	0.00400221673771739	0.00025863543851301074	1.9392564354347996e-06	0.00018154147255700082	0.030618729069828987	0.0002005175920203328	0.06443063169717789	0.0003997294697910547	0.000425237521994859	0.00011622159945545718	2.0064702766831033e-05	7.018374503786617e-07	2.868280262191547e-06	2.3327182134380564e-05	8.126970351440832e-05	4.140469627600396e-06	2.917744859587401e-05	0.00026861033984459937	0.00011183017340954393	0.00013410621613729745	2.1865862436243333e-05
4304.0	3.851791007036809e-06	1.4762951650482137e-05	4.5679666072828695e-05	3.9850697248766664e-06	0.00010969619324896485	0.0012355379294604063	1.9094506569672376e-05	8.311749297718052e-06	2.377882628934458e-05	1.2813158718927298e-05	7.079635452100774e-06	4.759351577376947e-05	8.962376887211576e-05	0.0004935840261168778	6.608012336073443e-05	4.3133783037774265e-05	0.0002597237180452794	4.173855631961487e-05	0.0003031730593647808	4.38099232269451e-05	0.0012011817889288068	0.0005583723541349173	0.0002281548804603517	6.109286186983809e-05	6.991695408942178e-05	0.0004236697859596461	0.002936785575002432	0.0014423980610445142	0.0006659809150733054	5.488095121108927e-05	1.2417406196618685e-06	0.00013550631410907954	0.008874638937413692	0.0001009570769383572	0.007323024794459343	0.0002811486483551562	0.0001373755803797394	4.210945189697668e-05	9.135639629676007e-06	1.8880140260080225e-06	8.267510565929115e-06	0.00013229151954874396	0.0041582826524972916	0.0001507022971054539	0.0002553572703618556	0.00270270137116313	0.00047656672541052103	0.00010112627933267504	3.530985850375146e-05
4310.0	4.944952706864569e-06	6.208311333466554e-06	5.855791823705658e-05	3.483077762211906e-06	8.191330562112853e-05	0.002599845640361309	2.5196666683768854e-05	6.798707090638345e-06	2.3638553102500737e-05	1.4603573617932852e-05	7.04460626366199e-06	3.178796760039404e-05	7.479386840714142e-05	0.00015933460963424295	6.145923543954268e-05	3.533956623869017e-05	0.0003424876485951245	2.8258156817173585e-05	0.00012035122199449688	0.00010044965893030167	0.001871749060228467	0.000955010938923806	0.0003955591528210789	4.75117085443344e-05	8.236645953729749e-06	8.617163985036314e-05	0.0002348584239371121	0.0001609403407201171	0.00039445902802981436	5.038723429606762e-06	1.1940826425416162e-06	1.7450260202167556e-05	0.00020029743609484285	8.231248648371547e-05	0.007598476018756628	0.00016999505169223994	5.1137983973603696e-05	2.9326105504878797e-05	1.635234548302833e-05	2.524080173316179e-06	7.691486098337919e-05	0.0016479163896292448	0.005982433911412954	0.00206206226721406	0.00484210392460227	0.013967840932309628	0.0036541405133903027	8.64717731019482e-05	3.481834937701933e-05
4316.0	2.731380664044991e-05	1.2026060176140163e-05	1.0901519090111833e-05	4.1443568079557735e-06	6.735251372447237e-05	0.010237647220492363	7.048276893328875e-05	7.4711947490868624e-06	2.6770505428430624e-05	1.5094660739123356e-05	1.0356990060245153e-05	2.713057619985193e-05	4.1193259676219895e-05	0.00028280902188271284	0.000106469975435175	3.555174407665618e-05	0.0003278851800132543	1.903283737192396e-05	2.9747059670626186e-05	0.0003537525481078774	0.00316702201962471	0.00345829245634377	0.00017741849296726286	3.6433688364923e-05	7.63810476200888e-06	9.5731345936656e-05	0.00016390781092923135	0.0002033424098044634	0.003228886518627405	3.11677672470978e-06	8.946005891630193e-07	1.6159878214239143e-05	9.13516414584592e-05	0.0001382339105475694	0.006646254565566778	0.00024832002236507833	3.1990046409191564e-05	5.434359627543017e-05	4.411365807754919e-05	1.070776670530904e-05	0.00011327250103931874	0.006185578182339668	0.005566954612731934	0.000833196914754808	0.0017194646643474698	0.00889697577804327	0.0016555065521970391	0.0007066394900903106	0.00039427520823664963
4322.0	8.677939331391826e-05	2.996612965944223e-05	1.6606543795205653e-05	9.059940202860162e-05	5.059229442849755e-05	0.0014108446193858981	0.00010306337935617194	1.7310863768216223e-05	2.4764931367826648e-05	1.643211544433143e-05	1.5373567293863744e-05	4.283524685888551e-05	5.9745721955550835e-05	0.0003061954921577126	5.273483839118853e-05	4.171158070676029e-05	0.0001827648957259953	8.919325409806333e-06	1.3317484444996808e-05	4.8304631491191685e-05	0.002145432634279132	0.0007791626267135143	3.3897507819347084e-05	1.5544535926892422e-05	1.065091691998532e-05	0.00038511212915182114	0.00017757571185939014	0.000365669431630522	0.0036215598229318857	7.223508873721585e-06	1.5272412383637857e-06	1.2075432096025907e-05	0.00013920399942435324	0.0007591980393044651	0.025158589705824852	0.0006825975142419338	4.648685353458859e-05	9.542756015434861e-05	0.0011738651664927602	1.5984933270374313e-05	8.107124449452385e-05	0.0005127625190652907	0.0009214924648404121	0.0002630541566759348	0.0009059432195499539	0.0019922328647226095	0.0005732556455768645	0.0002924247819464654	0.0004320647567510605
4328.0	6.376839792210376e-06	8.540332783013582e-05	1.4046873729967047e-05	1.5477568013011478e-05	7.940625073388219e-05	0.0010049489792436361	0.00015751944738440216	4.361167157185264e-05	1.7137079339590855e-05	1.5919136785669252e-05	1.3997342648508493e-05	6.158308679005131e-05	5.969685298623517e-05	0.00012073008110746741	5.224424603511579e-05	2.0057625079061836e-05	5.262492049951106e-05	7.263568022608524e-06	3.5095843486487865e-05	1.342422365269158e-05	0.00036207796074450016	0.00012538711598608643	2.9640132197528146e-05	1.3112418855598662e-05	2.762148142210208e-05	0.0075156730599701405	0.001317859161645174	0.003190353512763977	0.0055404771119356155	1.541515848657582e-05	4.494143922784133e-06	6.311329343589023e-05	0.0009963258635252714	0.0015397949609905481	0.07130096107721329	0.00062253960641101	0.0004548794240690768	0.0008236278081312776	0.002469147788360715	7.451974397554295e-06	0.0002618186117615551	0.0004333587421569973	0.000578805455006659	3.9753896999172866e-05	9.882434096653014e-05	0.00013334420509636402	0.00015901571896392852	9.78634852799587e-05	0.00020707595103885978
4334.0	2.3736338334856555e-06	0.0001322680473094806	4.3931795516982675e-05	6.641665822826326e-05	0.00027893713559024036	0.0017259132582694292	0.00024859956465661526	9.534678247291595e-05	3.243018363718875e-05	2.075656630040612e-05	1.1485009054013062e-05	4.004841321147978e-05	5.655065251630731e-05	0.0002640484308358282	3.7135174352442846e-05	2.5335737518616952e-05	4.154056659899652e-05	4.3046056816820055e-06	0.00010530649160500616	1.7235910490853712e-05	0.00010474254668224603	6.0255300923017785e-05	0.00010590736928861588	2.5107243345701136e-05	2.697925447137095e-05	0.005721668247133493	0.0007746680057607591	0.001882702810689807	0.0005999290733598173	5.404571129474789e-05	1.2277666428417433e-05	6.819929694756866e-05	0.001893892651423812	0.016320565715432167	0.08196766674518585	0.0030180197209119797	0.0008947200258262455	0.00030950939981266856	0.0001681541616562754	9.60436045716051e-06	0.00034873205004259944	0.0003600558848120272	0.0007519273203797638	4.5309810957405716e-05	6.408089393517002e-05	0.0001698680134722963	0.00011728112440323457	4.26591832365375e-05	5.939193579251878e-05
4340.0	3.965888936363626e-06	0.00022416743740905076	0.00014851396554149687	6.733363261446357e-05	0.0002812709135469049	0.005974145140498877	0.00014166493201628327	0.00010528148413868621	3.313829438411631e-05	3.304888741695322e-05	8.407895620621275e-06	3.522452971083112e-05	4.074179378221743e-05	0.0005030214670114219	4.810809696209617e-05	2.1111194655532017e-05	6.395513628376648e-05	7.1041513365344144e-06	0.00020696129649877548	2.258402673760429e-05	0.00011273899144725874	0.0002054593205684796	0.001696417573839426	5.807122215628624e-05	2.607505302876234e-05	0.0010391789255663753	2.7069430871051736e-05	0.0003219014615751803	5.0834678404498845e-05	1.0503446901566349e-05	9.510081326880027e-06	3.3605632779654115e-05	0.0038343972992151976	0.003744499059394002	0.022051459178328514	0.00014322667266242206	0.0003251715679652989	9.384509030496702e-05	3.987645686720498e-05	6.925913112354465e-06	0.000800536188762635	0.0007831063121557236	0.0005328478291630745	9.415038221050054e-05	0.00010479679622221738	7.207500311778858e-05	0.00014927767915651202	3.8889476854819804e-05	2.665063220774755e-05
4346.0	1.108849210140761e-05	0.0003890028456225991	0.00024082580057438463	0.0001703314046608284	0.00024466399918310344	0.010446342639625072	7.648800237802789e-05	5.0519491196610034e-05	2.5463294150540605e-05	3.035377449123189e-05	8.545016498828772e-06	1.3866591871192213e-05	3.38767931680195e-05	0.0010260287672281265	6.509810191346332e-05	2.24052037083311e-05	7.42300326237455e-05	1.344751854048809e-05	0.00016155566845554858	5.248198431218043e-05	0.00018578821618575603	0.0002852967008948326	0.001578269642777741	8.803529635770246e-05	7.895111775724217e-05	0.0002935989177785814	1.0586289135972038e-05	0.00026834593154489994	1.1523099601618014e-05	3.586907496355707e-06	5.844809948030161e-06	2.5717536118463613e-05	0.0009786293376237154	0.0003863076854031533	0.001259921700693667	2.8345903047011234e-05	4.249222911312245e-05	4.992271715309471e-05	5.572261943598278e-05	1.4905295756761916e-05	0.004323058295994997	0.006567414849996567	0.010423530824482441	0.00010488637781236321	7.417972665280104e-05	9.865211904980242e-05	0.00020530499750748277	5.490733019541949e-05	5.8321958931628615e-05
4352.0	2.814380422933027e-05	0.0004136414790991694	9.229175338987261e-05	0.0004744701145682484	0.00019615047494880855	0.012758105993270874	9.58574892138131e-05	4.2295341700082645e-05	2.9820283089065924e-05	1.4406843547476456e-05	1.219343175762333e-05	5.8860296121565625e-06	7.385835488094017e-05	0.0023849064018577337	0.00014634056424256414	4.2465249862289056e-05	0.00013221472909208387	2.4083539756247774e-05	7.43338096071966e-05	7.038322655716911e-05	0.0011720824986696243	0.0009079440496861935	0.0009599087643437088	4.904899833491072e-05	5.668800440616906e-05	0.00025012975675053895	9.12885479920078e-06	0.00028536960599012673	6.233637577679474e-06	4.103252194909146e-06	4.093035840924131e-06	7.95911910245195e-06	5.79208972339984e-05	0.0005028464365750551	0.0015500755980610847	2.9211636501713656e-05	4.72709143650718e-05	4.402763079269789e-05	3.095579450018704e-05	8.857650755089708e-06	0.0004269029595889151	0.002569308504462242	0.004349409602582455	0.0006248632562346756	0.00025236833607777953	6.211775325937197e-05	0.0002717035240493715	2.2824991901870817e-05	0.0001861943310359493
4358.0	2.1416171875898726e-05	0.00017631523951422423	1.8874017769121565e-05	0.00043751747580245137	5.8828474720939994e-05	0.0009151820559054613	8.622500172350556e-05	3.8216752727748826e-05	3.82223297492601e-05	5.576290732278721e-06	1.334904482064303e-05	5.7770248531596735e-06	5.451114702736959e-05	0.001269076718017459	9.20675229281187e-05	2.4835506337694824e-05	0.00012416555546224117	2.506920282030478e-05	0.00011974668450420722	5.820172737003304e-05	0.0010733839590102434	0.0006221841904334724	0.00016502388461958617	5.098644396639429e-05	2.410576053080149e-05	0.00014411742449738085	2.6405492462799884e-05	0.0005486345035023987	7.999023182492238e-06	2.9011441711190855e-06	3.7385286759672454e-06	2.1386273147072643e-05	0.00017078530800063163	0.004523042123764753	0.0011766348034143448	2.4847091481206007e-05	3.9577960706083104e-05	7.914354500826448e-05	4.1620703996159136e-05	9.133164894592483e-06	0.0003866236365865916	0.0025901785120368004	0.0015802703564986587	0.0020142453722655773	0.00034979975316673517	8.609214273747057e-05	8.356541366083547e-05	1.2558156413433608e-05	0.00012165957741672173
4364.0	9.490981938142795e-06	6.393886724254116e-05	1.3954066162114032e-05	0.00022396835265681148	7.592003385070711e-05	0.00045013829367235303	3.75307172362227e-05	5.3522151574725285e-05	4.279372296878137e-05	3.412583282624837e-06	2.1975652998662554e-05	1.0027052667282987e-05	2.060678889392875e-05	0.0001709351927274838	7.142854883568361e-05	2.1674275558325462e-05	5.819212310598232e-05	1.4210025256033987e-05	0.00015948204963933676	1.8359678506385535e-05	0.00044734292896464467	0.00014604140596929938	4.349260052549653e-05	4.339709994383156e-05	3.4127147955587134e-05	0.0006973056588321924	0.000444419973064214	0.0014994164230301976	8.72953751240857e-06	4.123206508666044e-06	5.585509370575892e-06	0.00011000131053151563	0.0005738397594541311	0.031588923186063766	0.022801242768764496	0.00011307640670565888	4.241182250552811e-05	0.00014480618119705468	5.486608642968349e-05	9.131571459874976e-06	0.000642690691165626	0.008017422631382942	0.0006600843043997884	0.0042943162843585014	0.0010731160873547196	0.000295776582788676	0.00011452662147348747	1.785373387974687e-05	1.5351135516539216e-05
4370.0	9.71959343587514e-06	4.86769677081611e-05	1.0935671525658108e-05	3.151549390167929e-05	6.883340392960235e-05	0.001353754778392613	3.371548154973425e-05	7.733659003861248e-05	3.1467443477595225e-05	3.628693775681313e-06	5.094882726552896e-05	2.0290259271860123e-05	1.5523130059591495e-05	5.1208447985118255e-05	0.00013158672663848847	2.1368965462897904e-05	2.568636045907624e-05	1.4655418453912716e-05	0.0002612057432997972	1.3138029316905886e-05	7.370040839305148e-05	1.387040174449794e-05	3.5340744943823665e-05	4.395102951093577e-05	4.4961685489397496e-05	0.0034151135478168726	0.00020707595103885978	0.00019053371215704829	1.2343622074695304e-05	1.1898439879587386e-05	1.1975041161349509e-05	0.0003686410782393068	0.0007019363110885024	0.028061050921678543	0.01958741992712021	7.417626329697669e-05	0.00039613372064195573	0.0005323076620697975	3.649725840659812e-05	1.3416505680652335e-05	0.003202040446922183	0.046384092420339584	0.00140839209780097	0.030499253422021866	0.009337006136775017	0.00019992289890069515	0.00012193623115308583	4.1040573705686256e-05	1.288480416405946e-05
4376.0	1.5480860383831896e-05	5.750231139245443e-05	9.553989002597518e-06	3.150750126224011e-05	5.636076093651354e-05	0.0035073545295745134	6.197267066454515e-05	7.646460289834067e-05	2.2174359401105903e-05	3.478284497759887e-06	6.689330621156842e-05	1.8798638848238625e-05	1.1327599167998414e-05	3.990194818470627e-05	0.0001754445256665349	2.3415155737893656e-05	1.7748685422702692e-05	1.040139341057511e-05	0.0003376924432814121	1.4738053323526401e-05	1.9957833501393907e-05	6.997054697421845e-06	2.269411379529629e-05	8.046954462770373e-05	4.324923793319613e-05	0.006185832899063826	4.933966920361854e-05	4.946781700709835e-05	1.0345459486416075e-05	1.7315189325017855e-05	1.809696368582081e-05	0.0003903036704286933	0.001197344739921391	0.007648084778338671	0.001727184746414423	5.523177605937235e-05	0.0003270070592407137	0.00020061491522938013	3.528811066644266e-05	2.204773591074627e-05	0.003773866221308708	0.06631088256835938	0.009808612987399101	0.12426983565092087	0.03820255771279335	0.00037556831375695765	0.0003718006191775203	2.454052992106881e-05	1.1765552699216641e-05
4382.0	2.2016805814928375e-05	0.00015096589049790055	1.4640065273852088e-05	4.4481890654424205e-05	4.248404366080649e-05	0.004414162132889032	6.254429172258824e-05	8.17521577118896e-05	1.708499257802032e-05	3.4483639410609612e-06	0.00012895336840301752	1.5011628420324996e-05	1.2768525266437791e-05	9.705412958282977e-05	0.0004409465764183551	2.501761628082022e-05	1.5282090316759422e-05	1.3105918696965091e-05	0.0007302892627194524	2.7900916393264197e-05	1.2383522516756784e-05	4.846682259085355e-06	4.8222147597698495e-05	7.187513983808458e-05	4.540297595667653e-05	0.0018427330069243908	1.709115349513013e-05	3.2364165235776454e-05	9.069432053365745e-06	1.063400850398466e-05	1.243033057107823e-05	3.5836241295328364e-05	0.00020177956321276724	0.0005183405592106283	0.003252339782193303	0.00010421531624160707	0.00023137162497732788	0.0001957122003659606	8.216913556680083e-05	2.6300242097931914e-05	0.0008051831391640007	0.010347305797040462	0.00426487298682332	0.07727839052677155	0.050611477345228195	5.546464308281429e-05	0.0022095374297350645	2.966733882203698e-05	1.2094506018911488e-05
4388.0	2.9354057915043086e-05	0.00032675053807906806	2.4012813810259104e-05	0.0002631266543176025	4.335937774158083e-05	0.0011236050631850958	5.3063235100125894e-05	0.00011280953913228586	1.0784320693346672e-05	3.658297828224022e-06	0.00019894416618626565	1.2054420949425548e-05	2.0784815205843188e-05	0.00020481641695369035	0.001012743334285915	2.8341333745629527e-05	1.7582544387551025e-05	1.5509573131566867e-05	0.002659767633304	1.7217085769516416e-05	8.395573786401656e-06	4.933675427309936e-06	4.923861342831515e-05	5.624667028314434e-05	2.072709503408987e-05	0.00026026161503978074	1.6015266737667844e-05	5.372730811359361e-05	1.1612856724241283e-05	7.650352017662954e-06	2.37346685025841e-05	3.546992229530588e-05	3.8350775867002085e-05	0.00031837084679864347	0.005685136187821627	0.00030906530446372926	0.00029738887678831816	0.0003992522833868861	0.00019928588881157339	1.9120054275845177e-05	0.0007821092149242759	0.0034389940556138754	0.003040987765416503	0.0051910970360040665	0.0021229481790214777	8.579999303037766e-06	0.0005956210079602897	2.0593352019204758e-05	1.690925273578614e-05
4394.0	2.8122100047767162e-05	0.0001819329336285591	2.783254240057431e-05	0.00016013866115827113	0.00014355838357005268	9.518299339106306e-05	4.850745972362347e-05	0.00016566176782362163	1.3257421414891724e-05	3.08662583847763e-06	0.00014232976536732167	1.5237470506690443e-05	1.8801381884259172e-05	0.0002589818905107677	0.0007160692475736141	6.38194105704315e-05	2.2023485144018196e-05	3.304101119283587e-05	0.001944094430655241	1.1429797268647235e-05	6.718686927342787e-05	7.792772521497682e-06	2.8761622161255218e-05	3.539619501680136e-05	1.9254413928138092e-05	6.132927956059575e-05	9.722828508529346e-06	6.875002145534381e-05	1.1762815120164305e-05	9.630022759665735e-06	4.258520493749529e-05	1.9244576833443716e-05	2.345372922718525e-05	0.00026150105986744165	0.009887049905955791	0.0005131053039804101	0.0002553908561822027	0.00032927634310908616	0.00027612000121735036	1.5379564501927234e-05	0.00029309021192602813	0.0002796142653096467	0.0038384355138987303	0.008984435349702835	0.0011347433319315314	8.197416718758177e-06	0.0007067941478453577	1.706932562228758e-05	1.430012889613863e-05
4400.0	3.3970834920182824e-05	6.213908636709675e-05	1.758671714924276e-05	1.804130442906171e-05	0.0007310719811357558	1.351477112621069e-05	2.2341260773828253e-05	0.00015006372996140271	2.0392333681229502e-05	3.999120508524356e-06	0.0001559121737955138	1.679628257988952e-05	1.4858943359286059e-05	0.0001426441449439153	0.00025644127163104713	4.087246998096816e-05	2.3407921617035754e-05	5.285355291562155e-05	0.0013270145282149315	1.0257651410938706e-05	0.00012073030666215345	1.072655231837416e-05	3.350742190377787e-05	2.803004827001132e-05	3.272216781624593e-05	2.3357659301836975e-05	1.2541663636511657e-05	6.049560761312023e-05	1.0397506230219733e-05	1.125503422372276e-05	4.366727443994023e-05	2.099742960126605e-05	2.062039311567787e-05	0.00031670124735683203	0.012893887236714363	0.00017176632536575198	0.0010165200801566243	0.0009757622028701007	0.00019832371617667377	3.363257292221533e-06	0.0002546932373661548	0.0005523459403775632	0.006477379705756903	0.022762127220630646	0.0036297007463872433	1.0000828297052067e-05	0.0011960496194660664	2.0100284018553793e-05	1.8076108972309157e-05
4406.0	4.703448212239891e-05	5.616101771011017e-05	3.436683618929237e-05	8.444281775155105e-06	0.0017141150310635567	4.009202257293509e-06	1.799001984181814e-05	5.9715701354434714e-05	2.830929952324368e-05	6.777111593692098e-06	0.00024372221378143877	1.9844870621454902e-05	1.4637929780292325e-05	6.60488658468239e-05	0.00012761318066623062	3.8120186218293384e-05	3.153984289383516e-05	7.255676609929651e-05	0.0008580264984630048	9.449303433939349e-06	8.66905611474067e-05	1.6739308193791658e-05	3.259261211496778e-05	1.4413933058676776e-05	2.4543174731661566e-05	4.385811917018145e-05	1.5011212781246286e-05	2.956132266263012e-05	1.6937106920522638e-05	2.9716098651988432e-05	2.7389709430281073e-05	1.616666304471437e-05	8.369923307327554e-05	0.0020826675463467836	0.013230531476438046	0.00018350998288951814	0.002290245844051242	0.0006703623221255839	5.819856232847087e-05	3.2545594876864925e-06	0.0005208748043514788	0.004759317729622126	0.0024809499736875296	0.04111142456531525	0.0017885238630697131	5.8054389228345826e-05	0.004329988732933998	5.5434076784877107e-05	1.7343019862892106e-05
4412.0	8.894749043975025e-05	7.23435587133281e-05	4.8070727643789724e-05	9.041503290063702e-06	0.0009006615728139877	2.6867026008403627e-06	1.6439860701211728e-05	0.00013996001507621258	4.303189416532405e-05	1.0244883924315218e-05	0.00045512907672673464	1.177728427137481e-05	2.1204248696449213e-05	2.940544072771445e-05	0.00010972368181683123	2.774159293039702e-05	3.0562739993911237e-05	9.699249494588003e-05	0.00028305393061600626	1.2995546967431437e-05	6.77318821544759e-05	2.5028499294421636e-05	5.562068326980807e-05	8.028108823054936e-06	2.879029489122331e-05	7.35368303139694e-05	2.3741211407468654e-05	1.8699174688663334e-05	1.4380680113390554e-05	2.4326442144229077e-05	2.0678407963714562e-05	4.5909157051937655e-05	0.0002351788862142712	0.009869608096778393	0.005019861739128828	5.135976607562043e-05	0.0021623054053634405	0.0002318092592759058	1.5006374269432854e-05	2.115501501975814e-06	0.0005780440988019109	0.003927150741219521	0.0008169132634066045	0.018916191533207893	0.000742642383556813	1.299000814469764e-05	0.0026488322764635086	0.00013307288463693112	1.831003464758396e-05
4418.0	0.0002285227965330705	0.0001164684581453912	3.504400228848681e-05	9.672047781350557e-06	0.00015443359734490514	2.923836518675671e-06	3.1087620300240815e-05	0.0002063095016637817	2.533167935325764e-05	1.4055917745281477e-05	0.0025507300160825253	1.1730956430255901e-05	2.0790839698747732e-05	2.090976522595156e-05	6.162121280794963e-05	1.8750370145426132e-05	3.2635722163831815e-05	8.380546205444261e-05	0.0005136548425070941	1.4721171282872092e-05	4.2249794205417857e-05	2.514124207664281e-05	4.723540769191459e-05	7.28315717424266e-06	1.742976928653661e-05	7.86920209066011e-05	2.423775367788039e-05	1.456510290154256e-05	1.3179364032112062e-05	1.3965036487206817e-05	1.9570925360312685e-05	7.008451211731881e-05	0.00034194611362181604	0.010227051563560963	0.0004431295092217624	2.339529055461753e-05	0.0008252842235378921	7.870815170463175e-05	1.756082747306209e-05	2.787059429465444e-06	0.0003782767744269222	0.0017651442904025316	3.4137567126890644e-05	0.003766442183405161	0.000152368433191441	5.419174158305395e-06	0.0007146410644054413	0.00017122129793278873	1.4138840924715623e-05
4424.0	3.8338341255439445e-05	0.0001905631652334705	3.382646173122339e-05	7.609552994836122e-06	4.631193951354362e-05	3.413471858948469e-06	4.163635094300844e-05	0.00021348841255530715	1.7641985323280096e-05	2.0055136701557785e-05	0.002041835570707917	8.773863555688877e-06	2.4748995201662183e-05	2.6090301616932265e-05	8.337407052749768e-05	2.0182456864858977e-05	2.764651617326308e-05	0.0001481785875512287	0.0007094201864674687	2.197900539613329e-05	3.8522211980307475e-05	3.0200255423551425e-05	5.752819197368808e-05	4.748200353787979e-06	1.4868708603898995e-05	8.759248885326087e-05	3.194626697222702e-05	1.7479438611189835e-05	9.873981070995796e-06	9.52404116105754e-06	3.0436271117650904e-05	7.616433867951855e-05	7.594087946927175e-05	0.005332190077751875	0.0019424629863351583	3.0476930987788364e-05	0.0004971369635313749	5.6275323004228994e-05	1.7712551198201254e-05	4.541294856608147e-06	0.0003673767205327749	0.00027421824051998556	9.709403457236476e-06	3.0303741368697956e-05	7.62613171900739e-06	3.992391611973289e-06	0.00027603787020780146	9.307578147854656e-05	1.0620042303344235e-05
4430.0	1.961662928806618e-05	0.0002160006988560781	2.5822719180723652e-05	4.673018338507973e-06	2.2809892470831983e-05	4.285040176910115e-06	5.680510730599053e-05	0.00026015297044068575	1.672603320912458e-05	1.823499951569829e-05	0.002578914165496826	9.351917469757609e-06	2.9098506274749525e-05	3.7053530832054093e-05	6.420127465389669e-05	2.1524567273445427e-05	2.79665800917428e-05	0.0001692978839855641	0.0005184626206755638	6.122092599980533e-05	6.711246533086523e-05	4.35655347246211e-05	7.143713446566835e-05	7.297437150555197e-06	9.405456694366876e-06	2.8227454095031135e-05	2.456621587043628e-05	6.175858288770542e-05	1.033536136674229e-05	2.2092250219429843e-05	0.00016648425662424415	0.00010072456643683836	2.1728314095526002e-05	0.006057777442038059	0.0026589329354465008	4.0418428397970274e-05	0.002335889032110572	0.0001586750877322629	4.111453381483443e-05	6.017251507728361e-06	2.3170941858552396e-05	3.22274754580576e-05	1.1079421710746828e-05	2.6421790607855655e-05	6.0751126511604525e-06	2.469676701366552e-06	0.00011101303243776783	6.715901690768078e-05	8.127251021505799e-06
4436.0	1.3248977666080464e-05	0.00013450066035147756	2.6080899260705337e-05	6.5069903030234855e-06	2.0171799405943602e-05	5.626751772069838e-06	5.285269799060188e-05	0.0001323500764556229	1.5250684555212501e-05	2.0285149730625562e-05	0.002490287646651268	9.42423957894789e-06	2.2712516511091962e-05	4.70861850772053e-05	0.000155753456056118	2.3886896087788045e-05	3.248190478188917e-05	8.154155511874706e-05	0.0004519824869930744	7.733938400633633e-05	0.00010579191439319402	6.220311479410157e-05	8.115230593830347e-05	8.23493337520631e-06	8.545269338355865e-06	6.80188486512634e-06	2.597114689706359e-05	6.0973656218266115e-05	1.4205011211743113e-05	2.5267214368795976e-05	0.00012152623094152659	2.8996591936447658e-05	3.2674211979610845e-05	0.005479243118315935	0.000853502657264471	8.279932080768049e-05	0.00288750440813601	0.00015871775394771248	0.00010285426105838269	1.0279156413162127e-05	1.424302263330901e-05	7.237085810629651e-06	1.4236964489100501e-05	3.171381467836909e-05	6.676556040474679e-06	2.378283397774794e-06	0.00010525758989388123	6.171283166622743e-05	6.750084594386863e-06
4442.0	2.032845077337697e-05	9.936995047610253e-05	5.024610800319351e-05	5.010972472518915e-06	2.493648571544327e-05	9.777969353308436e-06	3.611268039094284e-05	6.61359736113809e-05	1.563397381687537e-05	1.8312759493710473e-05	0.0014442289248108864	9.052805580722634e-06	1.9867517039529048e-05	7.345903577515855e-05	0.0002893365453928709	1.7141328498837538e-05	2.556197978265118e-05	7.121723319869488e-05	0.0005436647334136069	7.394130079774186e-05	0.00024461824796162546	6.229975406313315e-05	4.7857396566541865e-05	1.1315927622490562e-05	2.0400153516675346e-05	5.288281499815639e-06	2.7079293431597762e-05	4.953224924975075e-05	8.995421922008973e-06	1.7104459402617067e-05	0.00017989450134336948	7.36041838536039e-05	3.043150900339242e-05	0.0016185019630938768	0.00028553346055559814	0.00011335731687722728	0.0074230688624084	9.47935986914672e-05	2.8312102585914545e-05	7.021399596851552e-06	5.9786807469208725e-06	4.129794433538336e-06	0.00014428106078412384	0.00011042959522455931	1.2934986443724483e-05	3.2447044304717565e-06	0.00011003362305928022	5.600949953077361e-05	6.242383278731722e-06
4448.0	1.7405982362106442e-05	4.1160124965244904e-05	4.7842335334280506e-05	5.738418167311465e-06	4.520527727436274e-05	1.2476051779231057e-05	3.473722608759999e-05	4.723604070022702e-05	1.5609168258379214e-05	1.6746813344070688e-05	0.0013067075051367283	1.329579663433833e-05	2.219966336269863e-05	6.666119588771835e-05	0.000426562677603215	2.0977133317501284e-05	2.057164238067344e-05	6.658641359535977e-05	0.0001234591763932258	5.05317329952959e-05	0.00013870369002688676	4.852790880249813e-05	0.0001073794555850327	1.9803090253844857e-05	2.1277335690683685e-05	3.167667500747484e-06	2.995064278366044e-05	2.2701950001646765e-05	9.091808351513464e-06	1.1666692444123328e-05	0.00018237251788377762	3.517639197525568e-05	4.6754892537137493e-05	0.0023686091881245375	0.00012751320900861174	3.119875691481866e-05	0.003938127309083939	7.486093090847135e-05	9.485996997682378e-06	1.0924309208348859e-05	5.690243597200606e-06	5.087316367280437e-06	2.7645199224934913e-05	0.00031273867352865636	2.4576385840191506e-05	3.2275884223054163e-06	0.00012844480806961656	9.628531552152708e-05	6.705091436742805e-06
4454.0	2.1904470486333594e-05	2.879674684663769e-05	4.012440695078112e-05	8.273031198768876e-06	0.00010277231194777414	1.2531000720628072e-05	2.4867378670023754e-05	8.511518535669893e-05	2.15941654460039e-05	2.5623263354646042e-05	0.000626262160949409	1.3124828910804354e-05	4.1727969801286235e-05	5.537685501622036e-05	0.00022541009820997715	3.134058351861313e-05	2.1297491912264377e-05	7.338411523960531e-05	4.7042824007803574e-05	6.240892980713397e-05	7.333221583394334e-05	8.039161912165582e-05	0.00016123524983413517	1.4131103853287641e-05	2.1335976271075197e-05	3.9429373828170355e-06	8.446599531453103e-05	1.9701823475770652e-05	1.1009002264472656e-05	9.069121006177738e-06	9.652286098571494e-05	1.4596557775803376e-05	3.956706132157706e-05	0.00042803987162187696	1.6432524716947228e-05	8.732909009268042e-06	0.0009544370113871992	2.284615948155988e-05	8.338313818967436e-06	1.387841984978877e-05	1.4063560229260474e-05	7.926608304842375e-06	1.768635593180079e-05	4.854059443459846e-05	2.904823668359313e-05	2.7983066956949187e-06	0.0001237943215528503	0.00011483061825856566	8.501766387780663e-06
4460.0	3.101182301179506e-05	1.5521545719821006e-05	2.6407053155708127e-05	5.027740826335503e-06	8.817661728244275e-05	1.3433701496978756e-05	4.470012572710402e-05	0.00016579183284193277	1.9643963241833262e-05	2.8366966944304295e-05	0.0005915541551075876	1.909053753479384e-05	3.014544017787557e-05	4.6365235903067514e-05	9.886873885989189e-05	3.9104317693272606e-05	2.2403559341910295e-05	6.439460412366316e-05	5.778451668447815e-05	0.00010725500760599971	5.108295226818882e-05	6.756646325811744e-05	0.00011848298163386062	1.1667338185361587e-05	1.0139297955902293e-05	2.717358938753023e-06	6.443353777285665e-05	2.162559212592896e-05	9.60894158197334e-06	9.338014933746308e-06	4.490117498789914e-05	6.88341469867737e-06	3.081582690356299e-05	4.655246448237449e-05	9.860769750957843e-06	8.808069651422556e-06	0.0005178037099540234	2.4968185243778862e-05	2.943765139207244e-05	1.164243985840585e-05	4.3806949179270305e-06	7.574408300570212e-06	1.1434267435106449e-05	2.387059066677466e-05	2.8827411370002665e-05	3.947346613131231e-06	0.00012613098078873008	0.0002575694234110415	1.3322895028977655e-05
4466.0	0.0001551114401081577	2.419895099592395e-05	2.8267457309993915e-05	5.643615168082761e-06	0.00012908034841530025	1.83846950676525e-05	4.007790994364768e-05	0.00013629875320475549	1.5353931303252466e-05	3.3601281757000834e-05	0.0003110268444288522	3.321552139823325e-05	5.0453731091693044e-05	7.239324622787535e-05	5.6762335589155555e-05	4.515986438491382e-05	1.8417178580421023e-05	3.715614730026573e-05	0.0001779548911144957	8.030258322833106e-05	5.637307185679674e-05	7.582952093798667e-05	8.81290397956036e-05	9.140406291407999e-06	2.349145916014095e-06	2.125858372892253e-06	4.5051638153381646e-05	6.249817033676663e-06	4.117987828067271e-06	9.498896361037623e-06	2.401751044089906e-05	2.3032152967061847e-06	2.8871239919681102e-05	5.937653259024955e-05	2.5431456379010342e-05	1.46468946695677e-05	0.000879759609233588	0.00010325757466489449	0.0001350118254777044	1.3263465007185005e-05	4.092880317330128e-06	7.352321972575737e-06	1.2278017493372317e-05	2.1946603737887926e-05	3.43962456099689e-05	5.476494607137283e-06	0.00011338304466335103	0.0014911387115716934	2.3204220269690268e-05
4472.0	0.00021036952966824174	3.598895273171365e-05	6.92654139129445e-05	8.523522410541773e-06	0.00018191731942351907	1.0380030289525166e-05	4.275835453881882e-05	7.490535062970594e-05	1.3869792383047752e-05	3.4237000363646075e-05	0.00013167157885618508	3.323951023048721e-05	4.76289278594777e-05	0.00011226427159272134	3.024086072400678e-05	2.9749839086434804e-05	1.9837150830426253e-05	2.2985695977695286e-05	0.00033486163010820746	7.809442467987537e-05	5.070280167274177e-05	0.00014030876627657562	3.0390123356482945e-05	7.354333774856059e-06	1.2254553212187602e-06	2.2478907339973375e-06	2.0866262275376357e-05	7.2933180490508676e-06	3.91136518373969e-06	2.2456393708125688e-05	1.790080568753183e-05	3.761401785595808e-06	3.030125481018331e-05	8.862625691108406e-05	2.8092399588786066e-05	1.3556852536567021e-05	0.0009746222058311105	0.0001262317964574322	6.185004895087332e-05	5.340722054825164e-06	4.299838110455312e-06	9.940144991560373e-06	2.4969613150460646e-05	4.259978959453292e-05	9.133787534665316e-05	1.3519541425921489e-05	9.969275561161339e-05	0.0014906709548085928	2.723663237702567e-05
4478.0	0.00019190281454939395	4.2635510908439755e-05	5.91090829402674e-05	1.473133761464851e-05	0.00016249621694441885	1.9016111764358357e-05	4.275929313735105e-05	2.5495903173577972e-05	1.130919554270804e-05	2.4357965230592526e-05	9.06932691577822e-05	2.946377389889676e-05	5.13993036292959e-05	4.2327465052949265e-05	2.3272836187970825e-05	2.4625487640150823e-05	3.275732524343766e-05	2.112029687850736e-05	0.0004080751969013363	8.837704808684066e-05	4.384001294965856e-05	0.00019418372539803386	1.7283415218116716e-05	7.73498868511524e-06	8.847180765769735e-07	4.311256816436071e-06	1.730878466332797e-05	8.39629410620546e-06	5.176949798624264e-06	4.2882900743279606e-05	6.973725248826668e-06	3.1653603400627617e-06	0.0001095547413569875	0.0004369645903352648	0.00017129660409409553	1.4545253179676365e-05	0.0009267101413570344	7.404608186334372e-05	5.578514173976146e-05	4.3397285480750725e-06	5.190691808820702e-06	9.844626220001373e-06	5.22563568665646e-05	8.243337651947513e-05	7.725712930550799e-05	1.7995665984926745e-05	0.0002845930866897106	0.0007505095563828945	2.2379108486347832e-05
4484.0	0.00022548790730070323	0.0001449799892725423	0.00017442903481423855	1.8411172277410515e-05	0.00026733113918453455	2.5287610696977936e-05	5.691469777957536e-05	1.4547556020261254e-05	8.543468538846355e-06	1.968002106877975e-05	7.343144534388557e-05	1.91916278708959e-05	8.277477900264785e-05	5.2823772421106696e-05	3.499737795209512e-05	2.7478949050419033e-05	4.075100150657818e-05	1.814898496377282e-05	0.0001283387973671779	6.568305980181322e-05	6.33530507911928e-05	9.137427696259692e-05	1.75509321707068e-05	9.470622899243608e-06	1.1259318171141786e-06	1.3586660315922927e-05	2.461222538840957e-05	8.968131623987574e-06	8.293173777929042e-06	2.8500107873696834e-05	6.962535735510755e-06	1.2121697182010394e-05	0.0003947321092709899	0.000226200238103047	5.576636249315925e-05	1.2337126463535242e-05	0.0005947457393631339	5.027390943723731e-05	3.7676953070331365e-05	3.627721525845118e-06	1.2903421520604752e-05	1.7334818039671518e-05	7.939148781588301e-05	0.00014546075544785708	0.00011764717783080414	9.388698344992008e-06	0.0003692347672767937	0.0001951230369741097	1.843555764935445e-05
4490.0	0.00016283916193060577	0.0001588043523952365	0.00043828802881762385	5.4544940212508664e-05	0.00017853511963039637	4.52245949418284e-05	9.970548853743821e-05	1.666381285758689e-05	8.17781710793497e-06	2.2920401534065604e-05	0.00010800042218761519	1.493107538408367e-05	6.294962076935917e-05	8.30238641356118e-05	6.43426101305522e-05	2.7198997486266308e-05	4.862690548179671e-05	2.355239303142298e-05	7.920395000837743e-05	6.920281884958968e-05	4.56381676485762e-05	5.03308983752504e-05	3.696286876220256e-05	1.4223529433365911e-05	2.1034250039519975e-06	1.7216363630723208e-05	3.833055598079227e-05	1.9753595552174374e-05	1.709245771053247e-05	1.3343137652555015e-05	3.7549723401753e-06	7.582648322568275e-06	0.00019139132928103209	3.7906705983914435e-05	6.16111401541275e-06	9.725145901029464e-06	0.00021362116967793554	1.9207482182537206e-05	2.5680677936179563e-05	6.446853603847558e-06	9.930424312187824e-06	2.5326080503873527e-05	0.00015935543342493474	0.0002473071217536926	0.00023651817173231393	1.201388568006223e-05	0.0004120029625482857	0.00012170668924227357	1.9436300135566853e-05
4496.0	0.00021817401284351945	0.0002549702185206115	0.00033561623422428966	4.837631058762781e-05	0.00020211189985275269	5.199230872676708e-05	4.342509055277333e-05	1.5521811292273924e-05	6.5777239797171205e-06	2.4282540834974498e-05	7.500513311242685e-05	1.1154833373439033e-05	6.214981112862006e-05	0.0001643872237764299	0.00010206863225903362	2.72855868388433e-05	4.904357047053054e-05	3.3732976589817554e-05	6.516684516100213e-05	0.0001430875709047541	2.7553081963560544e-05	3.39887264999561e-05	7.680551061639562e-05	1.9603709006332792e-05	3.117032292720978e-06	9.643864359532017e-06	2.0985977243981324e-05	4.2834391933865845e-05	1.452013930247631e-05	8.80050447449321e-06	2.329951485080528e-06	4.308766165195266e-06	0.00014576733519788831	5.966679054836277e-06	3.107727025053464e-06	1.093154241971206e-05	5.2300772949820384e-05	5.192603111936478e-06	3.8683563616359606e-05	6.186443442857126e-06	2.1331215975806117e-05	6.436581315938383e-05	0.00042181872413493693	0.00040917156729847193	0.00025355734396725893	9.84664529823931e-06	0.0002617898862808943	5.8141366025665775e-05	1.796021024347283e-05
4502.0	0.00021557703439611942	0.0006296943174675107	0.0004653286305256188	5.9091500588692725e-05	0.0001155213249148801	4.5748802222078666e-05	6.000306166242808e-05	2.150093496311456e-05	7.059550625854172e-06	2.4234979719039984e-05	9.976835281122476e-05	8.113234798656777e-06	4.436446033651009e-05	0.00019595811318140477	9.82156561804004e-05	2.3027912902762182e-05	5.79681436647661e-05	4.467438338906504e-05	6.0629656218225136e-05	0.0002234798448625952	6.9218069256749e-05	4.4510325096780434e-05	5.57800340175163e-05	1.1653193723759614e-05	3.472405069260276e-06	1.0710595233831555e-05	5.3658601245842874e-05	0.00014222490426618606	2.6385936507722363e-05	9.349875654152129e-06	4.502672254602658e-06	6.167456831462914e-06	0.0004563476250041276	6.628548362641595e-06	1.936233638843987e-05	3.936630309908651e-05	0.0001087091222871095	1.367428558296524e-05	0.00010852662671823055	6.535754891956458e-06	2.786201730486937e-05	0.00012477846757974476	0.00025034972350113094	0.0003214680473320186	0.0003873162204399705	1.0254550943500362e-05	0.00018310851010028273	5.378821515478194e-05	1.3973549357615411e-05
4508.0	0.0005142568843439221	0.0006128984969109297	0.0006984639330767095	0.000117085590318311	9.57847514655441e-05	0.00018291203014086932	5.2951676480006427e-05	2.4808876332826912e-05	8.321329914906528e-06	2.809950092341751e-05	0.00014022263349033892	1.1339446245983709e-05	4.5995482651051134e-05	0.00014299577742349356	6.957283039810136e-05	1.9749639250221662e-05	6.798768299631774e-05	3.270058368798345e-05	6.607470277231187e-05	0.0001680228888290003	0.00010607708099996671	5.508869799086824e-05	0.00014083956193644553	2.7835723813041113e-05	4.420799541549059e-06	9.167135431198403e-06	5.919098111917265e-05	0.00015377353702206165	3.8953057810431346e-05	2.4168090021703392e-05	9.006355867313687e-06	1.4592020306736231e-05	0.00036926366738043725	1.3668691281054635e-05	5.658268855768256e-05	5.119019260746427e-05	0.0005399227957241237	4.7744615585543215e-05	0.0001659479457885027	1.1716511835402343e-05	5.632916872855276e-05	0.00026526697911322117	0.0004925484536215663	0.00048196615534834564	0.0006096726865507662	1.0066335562441964e-05	7.586220453958958e-05	4.661928323912434e-05	1.9115441318717785e-05
4514.0	0.0010667055612429976	0.0003996862506028265	0.00032159104011952877	9.489389776717871e-05	0.0001503719831816852	0.00022913630527909845	4.5143155148252845e-05	1.1145179087179713e-05	9.99911117105512e-06	2.8254007702344097e-05	9.255642362404615e-05	8.836996130412444e-06	4.373128467705101e-05	0.00012360408436506987	4.264791277819313e-05	1.4411129996005911e-05	6.397001561708748e-05	1.2970338502782397e-05	3.2422420190414414e-05	0.0001254558883374557	8.182360761566088e-05	4.881837958237156e-05	7.432402344420552e-05	4.0285132854478434e-05	4.156473733019084e-05	9.790819603949785e-05	0.0001587725564604625	0.0003864436293952167	5.315262023941614e-05	9.978557500289753e-05	2.4161432520486414e-05	6.568995740963146e-05	0.0011651231907308102	2.4642049538670108e-05	0.00018975703278556466	0.00018313556211069226	0.0011822478845715523	9.718145156512037e-05	0.00046738819219172	1.0552401363383979e-05	0.00023077985679265112	0.00045359108480624855	0.012564865872263908	0.0017433571629226208	0.0014390574069693685	1.754487311700359e-05	4.550075755105354e-05	5.444137059384957e-05	1.8032636944553815e-05
4520.0	0.0009286276763305068	0.00019656762015074492	0.0003571898560039699	6.638713966822252e-05	0.0002298465697094798	0.00020886895072180778	5.784627501270734e-05	1.1163112503709272e-05	1.957850508915726e-05	2.8288412067922764e-05	6.483151810243726e-05	9.876938747765962e-06	6.209358980413526e-05	8.527483441866934e-05	5.55430851818528e-05	1.4954003745515365e-05	6.526269135065377e-05	7.825889042578638e-06	2.9750746762147173e-05	5.290099579724483e-05	6.611074786633253e-05	8.888016600394621e-05	9.304134437115863e-05	3.623062002588995e-05	7.927633123472333e-05	0.00015499419532716274	0.00043626182014122605	0.0003344905562698841	6.589649274246767e-05	0.00010279631533194333	2.795266300381627e-05	3.1939445761963725e-05	0.0011854706099256873	8.40088541735895e-05	0.0004112101742066443	0.0007256378303281963	0.0010053310543298721	0.0002337269834242761	0.00204474083147943	3.474040568107739e-05	0.00019577640341594815	0.0004774911794811487	0.007146021816879511	0.004591058008372784	0.008386880159378052	5.741687709814869e-05	4.251573409419507e-05	7.238516991492361e-05	1.676945794315543e-05
4526.0	0.001676700310781598	0.00020156553364358842	0.0006933460244908929	7.75551816332154e-05	0.00016056142339948565	0.0002357823686907068	5.360341310733929e-05	9.400542694493197e-06	1.535612864245195e-05	2.6632849767338485e-05	8.573739614803344e-05	1.0905511771852616e-05	5.919555405853316e-05	6.178220064612105e-05	5.018299998482689e-05	2.232247425126843e-05	6.313008634606376e-05	6.856788331788266e-06	4.031580101582222e-05	6.481426680693403e-05	2.4789009330561385e-05	9.701831004349515e-05	0.00028923890204168856	0.00016193627379834652	0.00010391383693786338	0.0002452775661367923	0.0002601936284918338	0.0003698713844642043	8.305372466566041e-05	9.69608809100464e-05	1.6979738575173542e-05	3.535766518325545e-05	0.00033553686807863414	4.245755553711206e-05	0.00019308499759063125	0.0009602069039829075	0.0005014381022192538	0.0001351039099972695	0.0013809864176437259	5.101319766254164e-05	0.0003447535855229944	0.00047235688543878496	0.004658314399421215	0.0024721387308090925	0.011049095541238785	7.001838821452111e-05	6.65955594740808e-05	0.00013076368486508727	3.525208376231603e-05
4532.0	0.001127445138990879	0.00012407347094267607	0.0010274852393195033	3.271780224167742e-05	3.696071871672757e-05	0.00016397720901295543	4.8608311772113666e-05	1.0651720003806986e-05	1.3072290130367037e-05	2.5971343347919174e-05	6.156049494165927e-05	1.4622441995015834e-05	3.431636650930159e-05	8.955789962783456e-05	7.021817145869136e-05	2.3496577341575176e-05	8.536448876839131e-05	6.400826805474935e-06	5.42134148417972e-05	4.745836486108601e-05	1.7187818230013363e-05	5.424998016678728e-05	0.00043726933654397726	0.0005404031835496426	0.0011472096666693687	0.0023102641571313143	0.00042210210813209414	0.0008436047937721014	0.00012280908413231373	0.0002683720085769892	3.306156213511713e-05	4.7554316552123055e-05	0.00042550411308184266	4.1688155761221424e-05	0.0013278716942295432	0.013118268921971321	0.0018783522536978126	0.0002782996161840856	0.0031671710312366486	4.7840421757427976e-05	0.0005401585367508233	0.0003512667608447373	0.0022153249010443687	0.0015617262106388807	0.018774036318063736	6.781013507861644e-05	5.497187885339372e-05	0.00022765161702409387	5.766033791587688e-05
4538.0	0.0021617396268993616	0.0002779567730613053	0.0018929769285023212	1.7269179807044566e-05	1.8487848137738183e-05	9.143486386165023e-05	4.544022885966115e-05	1.3707369362236932e-05	8.193321264116094e-06	2.5507673854008317e-05	2.3570457415189594e-05	2.476200279488694e-05	2.4505028704879805e-05	8.393758616875857e-05	0.00011674042616505176	4.915978934150189e-05	0.00013935886090621352	9.723737093736418e-06	5.126219548401423e-05	4.9388912884751335e-05	1.1735197404050268e-05	5.290992703521624e-05	0.0011313370196148753	0.0009849552297964692	0.0010179198579862714	0.004742997698485851	0.004747885279357433	0.00045321809011511505	6.825524906162173e-05	0.0001334996777586639	3.881607699440792e-05	0.00018407762399874628	0.0009480394655838609	6.564223440364003e-05	0.003450091928243637	0.033960700035095215	0.0016468976391479373	0.0006287414580583572	0.010683965869247913	3.79571647499688e-05	0.0008679652819409966	0.0006823444273322821	0.00034207760472781956	0.0006240785005502403	0.020275026559829712	4.3173047743039206e-05	4.535775224212557e-05	9.032843809109181e-05	4.925683242618106e-05
4544.0	0.004362400621175766	0.0004414270515553653	0.0025537044275552034	2.064888940367382e-05	1.9097313270322047e-05	0.00010609620221657678	5.8962708862964064e-05	2.0160145140835084e-05	6.183205186971463e-06	2.8848751753685065e-05	1.7526075680507347e-05	2.551954639784526e-05	2.533025690354407e-05	0.00010347382340114564	0.0001099795990739949	5.1361970690777525e-05	0.00015996147703845054	1.0587884389678948e-05	5.820760998176411e-05	0.00010132685565622523	1.2783865713572595e-05	5.278615572024137e-05	0.0010617196094244719	0.0022217584773898125	0.0016796642448753119	0.01847906969487667	0.010767868719995022	0.0004582543333526701	0.00012945407070219517	0.0006170812412165105	3.8184520235517994e-05	0.0003859134449157864	0.0005045138532295823	0.00013918116746935993	0.004898515995591879	0.02383941039443016	0.0006424545426853001	0.00047032267320901155	0.006739560980349779	5.4405201808549464e-05	0.0008067152230069041	0.0010188594460487366	9.497492283117026e-05	0.0003153040015604347	0.008641366846859455	3.877175913657993e-05	4.707666448666714e-05	4.0506329241907224e-05	2.810437581501901e-05
4550.0	0.002667131833732128	0.00038538590888492763	0.003456531325355172	4.0427221392747015e-05	1.0455953088239767e-05	0.00021342551917769015	8.022367546800524e-05	2.880729516618885e-05	5.715097813663306e-06	3.6909223126713187e-05	1.5606892702635378e-05	3.7404370232252404e-05	2.3969272660906427e-05	0.00013683043653145432	9.090982348425314e-05	3.8595200749114156e-05	0.00014859894872643054	1.4886942153680138e-05	9.473512909607962e-05	8.471630280837417e-05	1.2859687558375299e-05	6.481198215624318e-05	0.0007511048461310565	0.0028381147421896458	0.005315963178873062	0.06197069212794304	0.017785754054784775	0.0009045915212482214	0.0002677509910427034	0.0009896542178466916	2.6538255042396486e-05	0.0005210178787820041	0.000590755429584533	0.0005343275261111557	0.053353045135736465	0.09396078437566757	0.004129780922085047	0.0014163575833663344	0.006545246113091707	0.00015821823035366833	0.0013198846718296409	0.00347296055406332	8.809206337900832e-05	0.0002631510142236948	0.021022196859121323	9.518599108560011e-05	6.055552512407303e-05	2.3421900550602004e-05	2.4798704544082284e-05
4556.0	0.00037202646490186453	0.00044166212319396436	0.0017507567536085844	6.193633453221992e-05	2.1547815777012147e-05	0.00013187942386139184	0.00010760587611002848	2.8870550522697158e-05	4.4941612031834666e-06	3.2507807190995663e-05	2.1550527890212834e-05	3.228715286240913e-05	2.6108471502084285e-05	9.551550465403125e-05	6.636308535235003e-05	4.023844303446822e-05	0.00014204274339135736	1.6627176592010073e-05	8.096446981653571e-05	7.918076880741864e-05	9.416719876753632e-06	7.533989992225543e-05	0.0014513258356601	0.0017295796424150467	0.0018805275904014707	0.146251380443573	0.03998982906341553	0.0014553358778357506	0.0002014846249949187	0.0011904791463166475	2.403258258709684e-05	0.00047639920376241207	0.0012672909069806337	0.0016328884521499276	0.08713959902524948	0.1688775271177292	0.011926804669201374	0.005615539848804474	0.0049214414320886135	0.00019923971558455378	0.0020913591142743826	0.002035181038081646	0.00019501849601510912	0.00012080447049811482	0.0069288210943341255	6.767686136299744e-05	6.443311576731503e-05	1.2782707017322537e-05	1.8539773009251803e-05
4562.0	0.00018001340504270047	0.00039198927697725594	0.0031942666973918676	3.670987643999979e-05	5.116305692354217e-05	8.794351015239954e-05	8.02799331722781e-05	2.7669886549119838e-05	5.7370721151528414e-06	4.476239701034501e-05	2.3913175027701072e-05	3.333658605697565e-05	2.2154194084578194e-05	7.035732414806262e-05	3.318216113257222e-05	2.1653864678228274e-05	8.042520494200289e-05	1.811423135222867e-05	4.690744754043408e-05	4.330706360633485e-05	9.399484952155035e-06	0.00010687623580452055	0.0025445297360420227	0.0038250319194048643	0.001631598686799407	0.07484117150306702	0.014838234521448612	0.0008051398326642811	0.00015448132762685418	0.0008187574567273259	3.408525662962347e-05	0.0008043890702538192	0.0017827104311436415	0.0011658198200166225	0.06993703544139862	0.050492193549871445	0.017709877341985703	0.0032275428529828787	0.0005320142372511327	0.00019678626267705113	0.0013929137494415045	0.0008970264461822808	0.00018243685190100223	0.00014107990136835724	0.002482911804690957	9.843149018706754e-05	3.256785203120671e-05	9.918526302499231e-06	1.2301458809815813e-05
4568.0	5.362227602745406e-05	0.00020246370695531368	0.0033716848120093346	2.982318437716458e-05	0.0001739251456456259	0.00010491888679098338	8.701962360646576e-05	2.4851449779816903e-05	7.096770332282176e-06	8.010999590624124e-05	1.3914439477957785e-05	3.45221342286095e-05	1.64876564667793e-05	7.034162263153121e-05	2.5861978429020382e-05	2.4402184862992726e-05	6.33636154816486e-05	2.2153706595418043e-05	4.9195336032425985e-05	5.850304660270922e-05	1.2811337910534348e-05	0.00020036946807522327	0.002558652311563492	0.01300251018255949	0.006689668633043766	0.11171440780162811	0.005476120859384537	0.001768600894138217	0.00012512400280684233	0.0009139159228652716	3.589301559259184e-05	0.0012147369561716914	0.0015882635489106178	0.002007431350648403	0.05567961186170578	0.12033664435148239	0.047418300062417984	0.002305991481989622	0.0013023328501731157	0.00025268326862715185	0.0019413362024351954	0.0008139721467159688	0.0002236554864794016	0.00018456111138220876	0.00825523678213358	6.442033918574452e-05	3.3268592233071104e-05	1.1721383998519741e-05	7.203127097454853e-06
4574.0	9.836861863732338e-05	0.00019216592772863805	0.0015535393031314015	2.049646536761429e-05	8.878647349774837e-05	0.00017391270375810564	6.940042658243328e-05	2.3178345145424828e-05	1.0383851986262016e-05	0.0001492765441071242	1.2262185009603854e-05	2.4407678210991435e-05	8.599512511864305e-06	5.648301157634705e-05	1.622465788386762e-05	1.480798891861923e-05	7.311924127861857e-05	3.3553184039192274e-05	4.5935299567645416e-05	3.126422598143108e-05	1.777258512447588e-05	0.0001603328564669937	0.0015132977860048413	0.012840740382671356	0.020901940762996674	0.20221416652202606	0.0062242173589766026	0.0010191644541919231	0.00013248869800008833	0.0014959594700485468	6.779765681130812e-05	0.0015145253855735064	0.0013581454986706376	0.0019759226124733686	0.07337524741888046	0.20182889699935913	0.05903644114732742	0.0036289263516664505	0.0012266738340258598	0.00030439006513915956	0.0032273922115564346	0.0004627883608918637	0.00020180649880785495	0.00038317794678732753	0.02340470254421234	9.536642755847424e-05	1.62905653269263e-05	1.4412229575100355e-05	5.5825589697633404e-06
4580.0	0.00011854794865939766	0.0001808731467463076	0.0020638795103877783	1.4271382497099694e-05	5.7533841754775494e-05	0.0005657969159074128	5.8731617173179984e-05	1.92685765796341e-05	1.3721233699470758e-05	0.0001251915527973324	1.712205084913876e-05	2.4023278456297703e-05	5.1609190450108144e-06	6.022996240062639e-05	2.422245597699657e-05	1.3115345609548967e-05	7.715832180110738e-05	4.523650204646401e-05	5.2127546950941905e-05	3.483774344203994e-05	2.3130496629164554e-05	0.00015674185124225914	0.0013766537886112928	0.007297180593013763	0.02816685289144516	0.0995345190167427	0.0019612908363342285	0.0002586837799753994	0.00010164485138375312	0.0008756257011555135	0.0001317660353379324	0.0012823959114030004	0.000711166940163821	0.0010843100026249886	0.04105729982256889	0.22846226394176483	0.03499864414334297	0.003283203113824129	0.000512438069563359	0.0006532649276778102	0.012876225635409355	0.0007414256106130779	0.0001018861003103666	0.0002785380056593567	0.018326232209801674	9.898882854031399e-05	1.3544420653488487e-05	2.1419828044599853e-05	3.5327223031345056e-06
4586.0	8.315634477185085e-05	9.84190046438016e-05	0.001547597930766642	9.691068044048734e-06	7.705273310421035e-05	0.000848861294798553	5.188879003981128e-05	2.254105856991373e-05	1.714561221888289e-05	0.00012166700616944581	2.790775579342153e-05	1.6672140191076323e-05	4.312971668696264e-06	5.641932875732891e-05	1.9995666661998257e-05	1.1562817235244438e-05	7.27482620277442e-05	5.802438681712374e-05	3.487284266157076e-05	3.798696707235649e-05	2.7901636713068e-05	7.768456271151081e-05	0.001293871784582734	0.01596083678305149	0.03226586431264877	0.13024139404296875	0.0009840956190600991	0.00016923701332416385	0.00010799187293741852	0.0006926294299773872	0.0001369215315207839	0.0003951843245886266	0.00019103068916592747	0.000543096277397126	0.015018301084637642	0.19056734442710876	0.007225364912301302	0.0007993988692760468	0.0005749823176302016	0.0013313053641468287	0.018143542110919952	0.0006813272484578192	8.764145604800433e-05	0.00016473274445161223	0.028056252747774124	0.00017106760060414672	2.0122532077948563e-05	4.693738810601644e-05	3.086772949245642e-06
4592.0	5.3480820497497916e-05	2.677019983821083e-05	0.0004415876464918256	7.607405223097885e-06	0.0001571470929775387	0.000752560212276876	5.116705870022997e-05	2.1482612282852642e-05	2.7344716727384366e-05	0.00010459541954332963	5.027601946494542e-05	1.8050908693112433e-05	5.5728460210957564e-06	6.891621887916699e-05	2.573463825683575e-05	1.0890099474636372e-05	7.192525663413107e-05	4.106617780053057e-05	7.652521162526682e-05	5.311021232046187e-05	2.8599371944437735e-05	4.353571421233937e-05	0.0008709643152542412	0.00576658034697175	0.03567085042595863	0.2693258821964264	0.0026119928807020187	0.0001702545996522531	7.256417302414775e-05	0.0008891416364349425	7.340889715123922e-05	0.0010566877899691463	0.000304421380860731	0.00044480798533186316	0.011916701681911945	0.264119952917099	0.011307695880532265	0.0011590254725888371	0.0010179892415180802	0.0008638480794616044	0.005651616025716066	0.0007292780210264027	4.3013882532250136e-05	0.00012459918798413128	0.04585196077823639	0.00023041729582473636	2.3911348762339912e-05	5.9820398746524006e-05	6.401101927622221e-06
4598.0	6.024254616932012e-05	1.5881654690019786e-05	0.00013776308333035558	7.782930879329797e-06	0.0004698904522228986	0.0002899888495448977	5.4706215451005846e-05	2.364660394960083e-05	1.8945969713968225e-05	0.00010176151408813894	6.745701830368489e-05	1.9846120267175138e-05	8.542987416149117e-06	5.03767078043893e-05	1.912745756271761e-05	1.853077810665127e-05	4.466330574359745e-05	4.5346463593887165e-05	0.00013653795758727938	0.00011999277921859175	2.6204106688965112e-05	6.405780732166022e-05	0.0019437650917097926	0.0014333109138533473	0.005896175280213356	0.1403152495622635	0.0015178981702774763	6.422699516406283e-05	5.2030951337656006e-05	0.0008869204903021455	5.812938979943283e-05	0.0008332866127602756	0.00014695835125166923	0.00015005229215603322	0.0019541915971785784	0.07197494059801102	0.004009348805993795	0.00036672939313575625	0.0010171254398301244	0.001470782677643001	0.005005897954106331	0.000505880918353796	6.844231393188238e-05	9.947879880201072e-05	0.015917623415589333	0.0001734693651087582	2.9651950171682984e-05	6.7640416091308e-05	1.1706381883413997e-05
4604.0	4.439426265889779e-05	7.592077054141555e-06	6.649351416854188e-05	7.5724010457633995e-06	0.00014022598043084145	0.00016268737090285867	3.873125388054177e-05	2.8942333301529288e-05	1.0168552762479521e-05	9.444874740438536e-05	5.799849168397486e-05	2.1157773517188616e-05	8.451935173070524e-06	5.9135581977898255e-05	1.8519647710490972e-05	3.915319757652469e-05	3.9420847315341234e-05	3.174534140271135e-05	0.00011283878120593727	0.00011164104944327846	3.108954842900857e-05	7.341043237829581e-05	0.003819788107648492	0.00247033778578043	0.0016907395329326391	0.009620648808777332	0.0003969405952375382	3.4878863516496494e-05	4.825904397876002e-05	0.000461358402390033	4.7447414544876665e-05	0.00034875579876825213	0.00010550942533882335	0.0001083243842003867	0.0008352454751729965	0.008144213818013668	0.0005521969287656248	8.332860306836665e-05	0.0005712868296541274	0.0022117472253739834	0.0009802861604839563	0.00017083516286220402	3.817111792159267e-05	0.0001243359292857349	0.007382411044090986	0.0001687499025138095	3.771563569898717e-05	4.8221598262898624e-05	1.1015997188223992e-05
4610.0	6.967567605897784e-05	6.449091870308621e-06	4.1303876059828326e-05	1.187713769468246e-05	0.00010936726903310046	9.196450264425948e-05	2.6938581868307665e-05	1.9670600522658788e-05	4.680368419940351e-06	6.021095396135934e-05	3.385282616363838e-05	3.241141530452296e-05	7.985395313880872e-06	3.6712284781970084e-05	2.6863724997383542e-05	8.657656144350767e-05	2.9347451345529407e-05	2.2126976546132937e-05	8.98934667930007e-05	5.866875289939344e-05	2.7231257263338193e-05	3.260383164160885e-05	0.001972140511497855	0.00290888175368309	0.0021092433016747236	0.0066501908004283905	0.0001300222793361172	3.533484778017737e-05	4.095604163012467e-05	0.00020846325787715614	2.5975085009122267e-05	0.00016568071441724896	7.091667066561058e-05	0.000144010700751096	0.0031225113198161125	0.01605558954179287	0.0011787437833845615	0.0001572040346218273	0.000730428786482662	0.0010779881849884987	0.00028297517565079033	5.1932693168055266e-05	2.031275835179258e-05	0.00022576974879484624	0.008178328163921833	7.406437362078577e-05	4.737968629342504e-05	8.49755306262523e-05	1.5508065189351328e-05
4616.0	0.00012478620919864625	8.917130799090955e-06	2.895392753998749e-05	1.471644009143347e-05	0.00015280868683476	7.865788211347535e-05	2.4926786863943562e-05	2.0176916223135777e-05	4.73360614705598e-06	5.0788796215783805e-05	2.7857766326633282e-05	5.488137321663089e-05	1.2216723916935734e-05	3.742071203305386e-05	3.910916348104365e-05	0.00012239099305588752	2.1182138880249113e-05	2.9719614758505486e-05	6.788364407839254e-05	2.7980666345683858e-05	2.3247324861586094e-05	3.2454103347845376e-05	0.0004239760455675423	0.000792283215560019	0.00031715453951619565	0.004478824324905872	0.00016091424913611263	4.7085464757401496e-05	5.156715997145511e-05	0.00010122265666723251	2.0209439753671177e-05	8.696594159118831e-05	8.376207551918924e-05	0.00041820103069767356	0.002191801555454731	0.005310663487762213	0.0013129751896485686	0.00019476038869470358	0.00025966379325836897	0.00045378724462352693	0.00012601148046087474	2.5990721042035148e-05	1.219316527567571e-05	0.0001488242851337418	0.0029351175762712955	7.681957504246384e-05	2.8121643481426872e-05	6.889854557812214e-05	1.4227056453819387e-05
4622.0	0.00017389415006618947	1.4734063370269723e-05	6.470446533057839e-05	2.4825443688314408e-05	0.00010432886483613402	7.670786726521328e-05	1.825791878218297e-05	1.6931195204961114e-05	4.0712038753554225e-06	3.539430690580048e-05	2.1931644369033165e-05	5.335962850949727e-05	1.4636618288932368e-05	3.525635111145675e-05	3.965756332036108e-05	8.911991608329117e-05	1.2251140105945524e-05	4.069108399562538e-05	0.0001353722473140806	2.4687566110515036e-05	2.064849468297325e-05	1.2854905435233377e-05	0.00016799599688965827	0.00042883135029114783	8.307240932481363e-05	0.0005204079207032919	6.616877362830564e-05	2.2408432414522395e-05	2.147497252735775e-05	3.822400685749017e-05	2.052692616416607e-05	4.9867758207255974e-05	6.001822475809604e-05	0.00021021292195655406	0.0003618398914113641	0.0007316336850635707	0.000366542546544224	0.0001730345538817346	6.594257865799591e-05	0.0004557060601655394	0.00019003009947482497	2.7656114980345592e-05	2.0001769371447153e-05	0.00010657511302269995	0.0003326331207063049	7.520459621446207e-05	2.570400101831183e-05	8.978226833278313e-05	1.2763922313752118e-05
4628.0	0.0001506920816609636	1.7067795852199197e-05	0.0002378719364060089	2.331728501303587e-05	0.0003241922240704298	8.445939602097496e-05	3.0470333513221703e-05	1.5991305190254934e-05	2.4945932182163233e-06	4.21395743614994e-05	1.6485642845509574e-05	3.773786738747731e-05	1.3261972526379395e-05	1.9205341232009232e-05	3.233368261135183e-05	9.182045323541388e-05	1.2897344277007505e-05	4.603603156283498e-05	0.00010637986270012334	3.1802672310732305e-05	2.2738717234460637e-05	7.649016879440751e-06	3.459606159594841e-05	6.949353701202199e-05	3.41857157764025e-05	0.000284493260551244	2.327734364371281e-05	2.4252827643067576e-05	1.8043059753836133e-05	2.267135823785793e-05	1.1654193258436862e-05	2.40615463553695e-05	4.927031841361895e-05	5.66048183827661e-05	0.00013469009718392044	0.0003370345802977681	0.00043682774412445724	0.0002218041045125574	2.7408732421463355e-05	0.0002888376475311816	0.000397573399823159	3.1004783522803336e-05	2.2809956135461107e-05	9.9497105111368e-05	0.00042396108619868755	7.307741179829463e-05	2.370275069552008e-05	8.986055763671175e-05	9.84061807685066e-06
4634.0	5.27328229509294e-05	1.3965754988021217e-05	0.00011444953997852281	1.8387010641163215e-05	0.00027513926033861935	0.00024425145238637924	3.0877545214025304e-05	1.5970503227435984e-05	2.086976337523083e-06	3.614720480982214e-05	2.0563638827297837e-05	2.887859045586083e-05	1.1203758731426205e-05	1.8245455066789873e-05	4.549590084934607e-05	7.519125210819766e-05	2.1422869394882582e-05	2.335293720534537e-05	0.0001963548274943605	4.247298784321174e-05	3.332205960759893e-05	1.2283921023481525e-05	1.2950465134053957e-05	2.129103449988179e-05	1.0494214620848652e-05	5.96663448959589e-05	1.0519876923353877e-05	1.2236590919201262e-05	1.6356414562324062e-05	1.1638289834081661e-05	7.240420472953701e-06	1.1130786333524156e-05	5.615336340270005e-05	1.9879076717188582e-05	2.813655919453595e-05	2.8740945708705112e-05	6.310998287517577e-05	6.311064498731866e-05	6.288247277552728e-06	5.1358005293877795e-05	0.00032457878114655614	4.7355384594993666e-05	1.9550405340851285e-05	8.034762868192047e-05	0.00048311095451936126	0.00011321019701426849	2.740209129115101e-05	6.718251097481698e-05	7.794704288244247e-06
4640.0	2.843833681254182e-05	1.4816464499745052e-05	5.6269844208145514e-05	3.4129461710108444e-05	0.00010588476288830861	0.0003125800867564976	1.7790152924135327e-05	1.3238128303783014e-05	1.955338802872575e-06	2.9159562473068945e-05	2.052847048616968e-05	2.1769026716356166e-05	9.160406989394687e-06	2.4277493139379658e-05	4.8307945689884946e-05	5.8431964134797454e-05	2.657992263266351e-05	1.3448839126795065e-05	0.0002540519635658711	3.568972533685155e-05	7.574308983748779e-05	1.888123370008543e-05	1.2537310794868972e-05	2.1152467525098473e-05	1.0275961358274799e-05	3.7418893043650314e-05	9.403932381246705e-06	1.1575185453693848e-05	1.4200948498910293e-05	1.0980284059769474e-05	8.940437510318588e-06	1.0026517884398345e-05	4.6537108573829755e-05	1.5121834621822927e-05	1.3767529708275106e-05	1.1995327440672554e-05	1.8012939108302817e-05	1.761481507855933e-05	3.195368890374084e-06	2.9771863410132937e-05	8.960154809756204e-05	4.905007153865881e-05	1.3717282854486257e-05	4.374158743303269e-05	8.125249587465078e-05	3.971361729782075e-05	3.1136903999140486e-05	8.304413495352492e-05	1.2354539649095386e-05
4646.0	3.0405723009607755e-05	1.4469217603618745e-05	3.007818668265827e-05	3.331440530018881e-05	3.191724681528285e-05	0.0006137075833976269	2.2004422135069035e-05	1.2927908755955286e-05	2.6545278615230927e-06	3.9100516005419195e-05	1.4922535228834022e-05	2.2283509679255076e-05	7.202467713796068e-06	3.307152655906975e-05	7.218009704956785e-05	4.877022001892328e-05	4.884706504526548e-05	1.1479293789307121e-05	0.00013935223978478462	3.289537562523037e-05	7.372780964942649e-05	9.179400512948632e-05	1.9819961380562745e-05	1.9465665900497697e-05	8.101389539660886e-06	1.9089664419880137e-05	8.963103027781472e-06	1.103050362871727e-05	1.2615822015504818e-05	1.0787498467834666e-05	7.745359653199557e-06	9.74242175288964e-06	9.488910291111097e-05	9.597913958714344e-06	7.938931048556697e-06	1.1078915122197941e-05	2.1183572243899107e-05	1.8085956980939955e-05	2.731352424234501e-06	1.698683263384737e-05	2.9437624107231386e-05	2.2058546164771542e-05	1.1780710337916389e-05	3.7682020774809644e-05	4.186723526800051e-05	2.066393972199876e-05	3.167177055729553e-05	0.00015362448175437748	2.0453915567486547e-05
4652.0	1.8257203919347376e-05	1.5565523426630534e-05	2.1147041479707696e-05	3.992996789747849e-05	1.2210304703330621e-05	0.00046072027180343866	2.211452738265507e-05	1.0350887350796256e-05	5.831275302625727e-06	3.680395457195118e-05	1.4543103134201374e-05	2.3904896806925535e-05	8.6380359789473e-06	5.950174090685323e-05	0.00010496811592020094	4.981124948244542e-05	8.979691483546048e-05	1.4794734852330294e-05	0.0003127684467472136	4.8145553591893986e-05	8.796463953331113e-05	7.27112201275304e-05	4.3305491999490187e-05	4.530946534941904e-05	1.475197495892644e-05	2.254948776680976e-05	6.657310223090462e-06	9.165440133074299e-06	1.3179590496292803e-05	1.5347724911407568e-05	1.1772781363106333e-05	1.230838279298041e-05	0.0001315202534897253	8.000007255759556e-06	8.390418770432007e-06	1.3068176485830918e-05	1.8041717339656316e-05	2.104977647832129e-05	2.5405433916603215e-06	1.4229281987354625e-05	1.9096874893875793e-05	1.7705153368297033e-05	1.5075585906743072e-05	1.704027636151295e-05	1.2968224837095477e-05	1.1796224498539232e-05	4.584405542118475e-05	0.0001903142110677436	1.6187150322366506e-05
4658.0	1.6877449525054544e-05	9.586617125023622e-06	1.828646236390341e-05	4.368314330349676e-05	1.1933339010283817e-05	0.00022798479767516255	4.2841660615522414e-05	1.602240081410855e-05	8.496157533954829e-06	2.1195030058152042e-05	1.245891962753376e-05	2.225225034635514e-05	1.0968929018417839e-05	6.119204772403464e-05	0.00016019991016946733	5.5128006351878867e-05	4.675369200413115e-05	1.916185465233866e-05	0.00020004321413580328	3.639077112893574e-05	0.0001507636479800567	7.949253631522879e-05	3.303650373709388e-05	4.2749219574034214e-05	2.0783387299161404e-05	2.363681596762035e-05	4.949127287545707e-06	1.8707700291997753e-05	1.9416940631344914e-05	2.3073478587321006e-05	2.882606531784404e-05	1.4079382708587218e-05	8.247883670264855e-05	1.5180339687503874e-05	2.410518573014997e-05	6.117996963439509e-05	5.157424311619252e-05	6.955930439289659e-05	2.901642119468306e-06	6.754198693670332e-05	2.7797050279332325e-05	1.4917995031282771e-05	1.0129168913408648e-05	1.9597482605604455e-05	1.6834208508953452e-05	1.3915554518462159e-05	5.142441295902245e-05	0.00019931326096411794	1.6520738427061588e-05
4664.0	1.9719154806807637e-05	6.807361842220416e-06	1.827082633099053e-05	0.00015655573224648833	3.93062800867483e-05	9.227248665411025e-05	7.538208592450246e-05	1.7894184566102922e-05	5.407254320743959e-06	1.1419849215599243e-05	1.3029525689489674e-05	1.7896300050779246e-05	9.192831385007594e-06	0.00010479630145709962	0.0002061801205854863	5.311943095875904e-05	2.2992031517787836e-05	2.9807602913933806e-05	0.0004136662755627185	5.040361429564655e-05	0.00034419234725646675	5.9952897572657093e-05	3.335130895720795e-05	2.050919647444971e-05	1.2316520042077173e-05	1.8392885976936668e-05	4.1199045881512575e-06	2.5671666662674397e-05	1.3820280400977936e-05	2.527133619878441e-05	2.2592277673538774e-05	1.1145210919494275e-05	4.263282608008012e-05	1.2107187103538308e-05	2.7688522095559165e-05	6.610936543438584e-05	7.12065739207901e-05	4.853934296988882e-05	4.7608878048777115e-06	0.00010440620098961517	6.346388545352966e-05	1.870158303063363e-05	1.2587819583131932e-05	1.6628810044494458e-05	1.3861462321074214e-05	2.476008921803441e-05	6.711182504659519e-05	0.0001976735220523551	1.8673832528293133e-05
4670.0	1.996006176341325e-05	9.352934284834191e-06	3.9205242501338944e-05	0.00020360259804874659	7.86998207331635e-05	1.8799428289639764e-05	2.4945691620814614e-05	1.8874807210522704e-05	3.886063495883718e-06	1.1932906090805773e-05	2.1620520783471875e-05	1.9924458683817647e-05	1.3712861800740939e-05	9.193066216539592e-05	0.00020286874496378005	4.6821736759739e-05	1.347749730484793e-05	8.058181265369058e-05	0.00046268184087239206	5.7627246860647574e-05	0.0005938541144132614	3.449235737207346e-05	2.5395054763066582e-05	1.1307286513329018e-05	9.764960850588977e-06	2.3145126760937274e-05	3.8131877317937324e-06	3.407079566386528e-05	1.1422180250519887e-05	5.1618480938486755e-05	1.9140650692861527e-05	1.1316078598611057e-05	5.200480518396944e-05	9.346149454358965e-06	4.029339470434934e-05	5.383932511904277e-05	4.302024171920493e-05	3.033647226402536e-05	6.168250820337562e-06	4.547820208244957e-05	7.903690857347101e-05	1.938304558279924e-05	1.3071816283627413e-05	1.8030539649771526e-05	1.591159525560215e-05	3.548294989741407e-05	9.590246918378398e-05	0.00018917063425760716	2.1599169485853054e-05
4676.0	2.5002207621582784e-05	1.3501811736205127e-05	0.00010223071149084717	4.92266881337855e-05	0.00012682215310633183	9.876928743324243e-06	2.06763761525508e-05	2.0458130165934563e-05	3.1761192076373845e-06	9.026770385389682e-06	2.241086622234434e-05	3.431931327213533e-05	1.7452923202654347e-05	7.65377699281089e-05	0.0001571566826896742	3.8763471820857376e-05	8.335476195497904e-06	7.390894461423159e-05	0.000316031975671649	3.606780228437856e-05	0.0004667981993407011	3.131142511847429e-05	3.313592605991289e-05	1.3883159226679709e-05	1.0226230187981855e-05	1.853735011536628e-05	6.835263320681406e-06	3.518115772749297e-05	9.856594260782003e-06	4.071918738191016e-05	2.263154419779312e-05	1.6301290088449605e-05	8.801432704785839e-05	1.156855341832852e-05	3.1815932743484154e-05	4.048176924698055e-05	1.582189361215569e-05	2.4774475605227053e-05	6.138247499620775e-06	2.5947156245820224e-05	8.526320016244426e-05	2.0231944290571846e-05	7.716023901593871e-06	2.0664647308876738e-05	3.1440686143469065e-05	6.251131708268076e-05	9.9920216598548e-05	0.0001015175657812506	1.8448063201503828e-05
4682.0	2.1216870663920417e-05	1.8680742869037203e-05	0.00010328691132599488	3.356988963787444e-05	0.000343027786584571	9.179646440315992e-06	1.923813579196576e-05	2.040859908447601e-05	4.4636808524955995e-06	8.33931608212879e-06	2.7667274480336346e-05	6.711425521643832e-05	1.6994754332699813e-05	4.164623896940611e-05	0.0002620014129206538	2.832042082445696e-05	8.293047358165495e-06	4.714423994300887e-05	0.00022723891015630215	3.2405481761088595e-05	0.00039292816654779017	2.4333958208444528e-05	7.581389945698902e-05	1.9932840586989187e-05	8.120774509734474e-06	2.441196375002619e-05	6.177476279844996e-06	1.8505383195588365e-05	8.019141205295455e-06	8.221310417866334e-05	2.6458275897311978e-05	1.5019647435110528e-05	3.216349068679847e-05	1.2388862160150893e-05	1.8266051483806223e-05	2.2129212084109895e-05	1.1404177712392993e-05	1.884690937004052e-05	8.079692634055391e-06	1.7770822523743846e-05	4.0933322452474385e-05	2.9214646929176524e-05	1.1987516700173728e-05	2.3927159418235533e-05	3.50864720530808e-05	3.483309774310328e-05	8.667031215736642e-05	6.379214755725116e-05	1.4248100342229009e-05
4688.0	3.0450495614786632e-05	1.6819285519886762e-05	6.166465755086392e-05	1.336773311777506e-05	0.00016208799206651747	9.93514186120592e-06	2.1212461433606222e-05	2.2576554329134524e-05	3.783072997975978e-06	9.17396664590342e-06	5.3612053307006136e-05	8.10081692179665e-05	2.893013515858911e-05	4.111045564059168e-05	0.0003956351720262319	3.937726796721108e-05	1.0389200724603143e-05	3.878977076965384e-05	0.00013015377044212073	2.804373980325181e-05	0.0002408997534075752	3.1329644116340205e-05	8.174023241735995e-05	2.404367842245847e-05	5.7097913668258116e-06	2.5168397769448347e-05	8.481641998514533e-06	1.6847281585796736e-05	1.2885271644336171e-05	0.0001072768063750118	3.213791933376342e-05	2.3944279746501707e-05	2.5355462639709003e-05	9.426253200217616e-06	1.9594082914409228e-05	2.6348367100581527e-05	1.368229368381435e-05	2.973628397739958e-05	9.873407179838978e-06	1.931232509377878e-05	2.470471190463286e-05	3.256868876633234e-05	1.5995485227904283e-05	3.37318197125569e-05	4.204424476483837e-05	3.140185071970336e-05	0.00011898454249603674	3.632122025010176e-05	1.8222865037387237e-05
4694.0	6.226050027180463e-05	1.4007156096340623e-05	4.1354400309501216e-05	2.1941139493719675e-05	0.00010047735122498125	1.3572479474532884e-05	3.094788553426042e-05	2.3453147150576115e-05	5.2687137213069946e-06	9.817821592150722e-06	8.846465789247304e-05	9.008766210172325e-05	3.628847116488032e-05	5.919741670368239e-05	0.0005821867962367833	7.759386789985001e-05	1.176728073915001e-05	3.579221811378375e-05	0.00017005373956635594	3.4520980989327654e-05	0.00026558127137832344	5.267412052489817e-05	0.00013516175386030227	1.6371350284316577e-05	9.820349077926949e-06	7.386223296634853e-05	2.0754863726324402e-05	2.051451701845508e-05	9.729293196869548e-06	7.903118239482865e-05	3.988299795310013e-05	1.897363290481735e-05	8.508757673553191e-06	6.373702944983961e-06	8.877760592440609e-06	1.4137114703771658e-05	1.3228601346781943e-05	5.5147509556263685e-05	1.730346957629081e-05	1.7377355106873438e-05	2.14028204936767e-05	2.6187917683273554e-05	1.0230756743112579e-05	3.230794391129166e-05	3.382346039870754e-05	4.181472831987776e-05	7.929599814815447e-05	3.351982377353124e-05	1.7902839317684993e-05
4700.0	2.2105254174675792e-05	1.4634272702096496e-05	3.5730350646190345e-05	1.3963624041934963e-05	0.00013817935541737825	1.6449897884740494e-05	3.146018207189627e-05	2.8870137612102553e-05	1.0509258572710678e-05	1.2402480024320539e-05	0.00014685328642372042	9.811381460167468e-05	5.879825403098948e-05	4.6559074689866975e-05	0.0006201926153153181	9.384509030496702e-05	1.0844571079360321e-05	4.7000994527479634e-05	0.0002476754889357835	5.361844159779139e-05	0.00034572419826872647	7.787266804371029e-05	0.00010334543912904337	1.7009688235702924e-05	1.2418091500876471e-05	0.00013849673268850893	2.5465868020546623e-05	1.7414515241398476e-05	8.454449925920926e-06	7.74160580476746e-05	2.3403345039696433e-05	1.7578269762452692e-05	5.8288455875299405e-06	8.078436621872243e-06	6.5129379436257295e-06	1.481929029978346e-05	1.7805157767725177e-05	6.573407881660387e-05	3.093301711487584e-05	1.86012275662506e-05	1.7016731362673454e-05	2.0809326088055968e-05	9.887738087854814e-06	5.307649553287774e-05	9.834479715209454e-05	5.358118869480677e-05	4.172255648882128e-05	2.7425152438809164e-05	2.4844932340784e-05
4706.0	2.8989625207032077e-05	1.2919391338073183e-05	5.180681182537228e-05	1.234503542946186e-05	4.608588642440736e-05	1.2413769582053646e-05	4.074190655956045e-05	2.485927143425215e-05	8.514634828316048e-06	1.6186995708267204e-05	7.597754301968962e-05	0.00017740648763719946	0.0001003920187940821	8.920810068957508e-05	0.00031409310759045184	7.40304822102189e-05	1.1042785445170011e-05	8.449290908174589e-05	0.0002484922297298908	3.586721504689194e-05	0.0002346127002965659	6.08912632742431e-05	9.273735486203805e-05	2.799825779220555e-05	9.081011739908718e-06	8.542629075236619e-05	1.8331893443246372e-05	1.6487372704432346e-05	1.1421908311604057e-05	4.908647679258138e-05	1.3397278053162154e-05	2.636417957546655e-05	5.114333362143952e-06	6.530850896524498e-06	4.250809979566839e-06	1.3387137187237386e-05	2.239322020614054e-05	2.818430948536843e-05	2.288030373165384e-05	1.4582921721739694e-05	1.4497530173684936e-05	1.7188835045089945e-05	1.607282683835365e-05	6.456831033574417e-05	0.000108932530565653	4.082580198883079e-05	5.448058436741121e-05	3.083549745497294e-05	2.323595435882453e-05
4712.0	4.484042074182071e-05	2.8319340344751254e-05	6.30826034466736e-05	1.4511653716908768e-05	3.759533865377307e-05	1.159067323897034e-05	4.107299537281506e-05	2.781136572593823e-05	1.0286648830515333e-05	1.9178893126081675e-05	5.540252823266201e-05	0.00015312300820369273	5.0369406380923465e-05	9.424200106877834e-05	0.00015118690498638898	8.367593545699492e-05	1.917245754157193e-05	0.00014802522491663694	0.00027596496511250734	3.859350545099005e-05	0.0002589329960756004	5.333902663551271e-05	0.00012177947064628825	4.81433053209912e-05	8.761806384427473e-06	3.633064261521213e-05	1.1442077266110573e-05	1.0404112799733412e-05	1.4741258382855449e-05	5.3980344091542065e-05	1.7504427887615748e-05	2.9032506063231267e-05	7.795752935635392e-06	6.238372407096904e-06	2.8868148547189776e-06	1.0667466995073482e-05	1.3500240129360463e-05	1.5635927411494777e-05	1.8634054868016392e-05	2.594440957182087e-05	1.0994366675731726e-05	1.8402588466415182e-05	3.0246486858231947e-05	7.502344669774175e-05	0.0001411646808264777	2.5363928216393106e-05	5.661286195390858e-05	3.706137795234099e-05	2.7679125196300447e-05
4718.0	3.144212314509787e-05	9.563252388034016e-05	0.00011958968389080837	1.0491213288332801e-05	3.7180994695518166e-05	1.1718801943061408e-05	3.3882770367199555e-05	2.4913097149692476e-05	1.3914386727265082e-05	4.56623311038129e-05	5.9796846471726894e-05	0.00012481298472266644	4.534482286544517e-05	0.0002241112379124388	8.031682955333963e-05	8.675472781760618e-05	1.797506592993159e-05	0.0002150310028810054	0.00012399636034388095	2.773974119918421e-05	0.00019671312475111336	3.711436511366628e-05	0.00010976639168802649	6.719776865793392e-05	1.5948357031447813e-05	1.2024913303321227e-05	1.0213841960649006e-05	1.2992473784834146e-05	1.767157118592877e-05	7.54097563913092e-05	2.358952770009637e-05	6.794652290409431e-05	9.8905011327588e-06	8.425008672929835e-06	3.77594346900878e-06	1.3989975741424132e-05	1.0183517588302493e-05	1.8979078959091567e-05	2.4895378373912536e-05	3.1541108910460025e-05	1.5166519915510435e-05	1.6490706912009045e-05	2.2575672119273804e-05	6.19868587818928e-05	0.00024066741752903908	2.02577757590916e-05	4.79431364510674e-05	3.5517721698852256e-05	4.2363928514532745e-05
4724.0	3.95021379517857e-05	8.522873395122588e-05	0.00010700698476284742	5.441893790703034e-06	1.620819057279732e-05	8.199042895284947e-06	6.97088471497409e-05	2.7475571187096648e-05	1.8802456906996667e-05	8.273508137790486e-05	6.032768578734249e-05	0.0001609424944035709	2.9231370717752725e-05	9.509055962553248e-05	6.274872430367395e-05	7.550647569587454e-05	2.4092589228530414e-05	0.00014193916285876185	8.752202120376751e-05	2.84657708107261e-05	0.00012032128870487213	3.58944853360299e-05	0.0001483810628997162	7.112648745533079e-05	2.109702290908899e-05	1.2942167813889682e-05	1.3727320038015023e-05	1.5938292563077994e-05	1.4677503713755868e-05	9.678147762315348e-05	1.824987521104049e-05	0.0001951965386979282	1.2502900062827393e-05	6.746301096427487e-06	2.6753884867503075e-06	8.954167242336553e-06	1.0274216947436798e-05	2.170546940760687e-05	1.760940722306259e-05	2.278712963743601e-05	2.1698224372812547e-05	1.790126771084033e-05	2.1774008928332478e-05	3.543445927789435e-05	0.00015087165229488164	1.5799456377862953e-05	3.498026489978656e-05	2.4124827177729458e-05	4.095760596101172e-05
4730.0	6.336573278531432e-05	0.00012481606972869486	8.83628090377897e-05	5.138259439263493e-06	2.779461101454217e-05	4.784287284564925e-06	9.325604332843795e-05	4.099418583791703e-05	2.601348387543112e-05	0.00014290213584899902	0.00014839549839962274	0.00015931182133499533	3.7688598240492865e-05	9.848970512393862e-05	7.678976544411853e-05	0.00011622482270468026	3.684079274535179e-05	0.00014312154962681234	4.828933742828667e-05	3.59178775397595e-05	9.82926576398313e-05	6.555471918545663e-05	0.00014264333003666252	0.0001178131133201532	1.393605907651363e-05	1.552240428281948e-05	1.242196412931662e-05	2.520154339435976e-05	1.7416958144167438e-05	0.0001099335786420852	1.592724584043026e-05	0.0002077919343719259	1.4645009287050925e-05	5.215870714891935e-06	3.9572487366967835e-06	8.191367669496685e-06	1.2927268471685238e-05	1.5259109204635024e-05	1.1632685527729336e-05	1.890658495540265e-05	2.203835902037099e-05	3.36715966113843e-05	2.670324465725571e-05	1.7850414224085398e-05	8.288938988698646e-05	1.2802226592611987e-05	3.7885602068854496e-05	1.3728536941925995e-05	3.1041559850564227e-05
4736.0	4.7531288146274164e-05	0.00010926897812169045	8.432251343037933e-05	6.283427410380682e-06	2.6134330255445093e-05	4.819355126528535e-06	4.73987493023742e-05	6.241606752155349e-05	4.584580528899096e-05	0.00016450074326712638	0.0001220828271470964	0.00010522086085984483	5.4258158343145624e-05	4.894993617199361e-05	3.232125527574681e-05	9.681526717031375e-05	1.7772059436538257e-05	0.00015731441089883447	2.754417437245138e-05	5.170538497623056e-05	0.000141331140184775	6.233351450646296e-05	0.00014024240954313427	0.00012846123718190938	1.1176055522810202e-05	1.0722154911491089e-05	1.248159878741717e-05	3.2648793421685696e-05	1.7880161976790987e-05	4.319858271628618e-05	3.324106364743784e-05	0.00040748316678218544	1.6953687008935958e-05	3.380406042197137e-06	3.391129439478391e-06	1.2170741683803499e-05	1.1310468835290521e-05	1.0045313501905184e-05	1.3074670278001577e-05	2.4530094378860667e-05	2.4043127268669195e-05	3.813873263425194e-05	3.353536521899514e-05	1.5160389011725783e-05	8.01517307991162e-05	1.0326079973310698e-05	2.5452853151364252e-05	1.1114494554931298e-05	3.644578464445658e-05
4742.0	3.9864677091827616e-05	7.139082299545407e-05	7.565804844489321e-05	3.3714816254359903e-06	1.775906639522873e-05	5.3434168876265176e-06	4.479981362237595e-05	5.97187208768446e-05	4.236214954289608e-05	0.0001899288035929203	0.00014735657896380872	0.0001573861372889951	4.166200233157724e-05	2.14710998989176e-05	3.058331640204415e-05	9.76357696345076e-05	1.9021297703147866e-05	0.0001370153040625155	1.910470746224746e-05	4.350135350250639e-05	0.00012697097554337233	4.9947477236855775e-05	0.0002943351573776454	0.00010095129982801154	1.0308253877155948e-05	7.057827133394312e-06	1.3247587048681453e-05	3.163865767419338e-05	3.1207982829073444e-05	3.193231896148063e-05	3.034601832041517e-05	0.0007683266303502023	1.7681701137917116e-05	2.3793725176801672e-06	2.3383211100735934e-06	1.256944324268261e-05	7.517386166000506e-06	1.1651026397885289e-05	2.3474001864087768e-05	2.6353869543527253e-05	2.4599155949545093e-05	3.232375456718728e-05	7.007341628195718e-05	2.5145676772808656e-05	0.00011709842510754243	3.2164345611818135e-05	1.4809612366661895e-05	1.0614939128572587e-05	5.973182123852894e-05
4748.0	5.8070665545528755e-05	0.00011946226004511118	9.921487799147144e-05	3.4947368021676084e-06	8.823008101899177e-06	5.4504689614987e-06	2.5577730411896482e-05	4.290887954994105e-05	3.788195317611098e-05	0.0004328504728619009	0.0002142994781024754	0.00017932607443071902	6.267181743169203e-05	1.8333623302169144e-05	2.7306930860504508e-05	0.00014345355157274753	1.6214789866353385e-05	0.00013136556663084775	2.1710313376388513e-05	2.5400864615221508e-05	8.241303294198588e-05	3.7458419683389366e-05	0.0001922192459460348	0.00010191427281824872	1.600331233930774e-05	8.183192221622448e-06	1.2428979061951395e-05	2.3924489141791128e-05	3.853738962789066e-05	2.3626787879038602e-05	1.4185653526510578e-05	0.0006339646643027663	1.1138027730339672e-05	2.1928908608970232e-06	2.2112426449893974e-06	8.851166057866067e-06	6.188160114106722e-06	1.3725382814300247e-05	2.7357706130715087e-05	2.1804284187965095e-05	2.144826066796668e-05	4.572294346871786e-05	0.00015134987188503146	2.165419573429972e-05	8.17851469037123e-05	0.00011403600365156308	2.298909384990111e-05	1.0946230759145692e-05	7.219592953333631e-05
4754.0	0.0001252967631444335	0.00015506499039474875	6.692221359116957e-05	3.0157686978782294e-06	5.110218353365781e-06	4.40368194176699e-06	2.461389340169262e-05	1.9073031580774114e-05	4.218980029691011e-05	0.0006234516040422022	0.0001757400605129078	0.00015341561811510473	8.209362567868084e-05	3.0206882001948543e-05	1.5790014003869146e-05	0.00026383582735434175	1.1223564797546715e-05	0.00012732489267364144	2.4517838028259575e-05	2.5522273062961176e-05	4.513794556260109e-05	2.2865906430524774e-05	0.0002623788604978472	9.784464054973796e-05	2.1644036678480916e-05	1.3101119293423835e-05	1.8766470020636916e-05	2.107148975483142e-05	2.4655097149661742e-05	2.233815030194819e-05	1.3952576409792528e-05	0.001099146786145866	1.4985295820224565e-05	2.5521046609355835e-06	3.329258333906182e-06	6.132069756858982e-06	9.82180154096568e-06	1.7847249182523228e-05	3.7165929825278e-05	2.1124566046637483e-05	1.6897904060897417e-05	4.0173301385948434e-05	0.00011555382661754265	2.2650308892480098e-05	8.080695988610387e-05	9.95235750451684e-05	1.8110949895344675e-05	9.621320714359172e-06	6.796090747229755e-05
4760.0	7.829679816495627e-05	0.00010168809239985421	4.3142175854882225e-05	2.880901774915401e-06	1.5786776202730834e-05	6.774146186216967e-06	3.292343535576947e-05	8.250166501966305e-06	3.762194683076814e-05	0.0006892462261021137	8.916607475839555e-05	0.000165988429216668	0.0001496830373071134	3.426996408961713e-05	1.311229425482452e-05	0.00042734964517876506	1.0949446732411161e-05	7.642523269169033e-05	4.852170968661085e-05	1.4145583918434568e-05	1.930591679411009e-05	1.6097310435725376e-05	0.00019505494856275618	6.985977961448953e-05	1.8272881789016537e-05	1.4632667443947867e-05	2.5750665372470394e-05	3.8336951547535136e-05	3.2183645089389756e-05	1.646509008423891e-05	1.2344752576609608e-05	0.0023265646304935217	2.1550980818574317e-05	5.6354570006078575e-06	5.385069016483612e-06	4.518019522947725e-06	1.2389346920826938e-05	1.9483884898363613e-05	6.455538095906377e-05	1.6423780834884383e-05	1.2224880265421234e-05	2.9779814212815836e-05	6.648559065070003e-05	1.881409843917936e-05	7.630835170857608e-05	8.155345858540386e-05	1.6902335119084455e-05	1.0183682206843514e-05	5.9966507251374424e-05
4766.0	3.641194780357182e-05	4.924382665194571e-05	5.196306301513687e-05	3.0981807412899798e-06	3.590794585761614e-05	6.9456968958547805e-06	4.52490130555816e-05	5.955519554845523e-06	3.622702570282854e-05	0.0005908264429308474	6.111674883868545e-05	0.00013231548655312508	0.0002034975914284587	2.3825039534131065e-05	1.4401677617570385e-05	0.0003642495721578598	1.0229809959128033e-05	4.9642334488453344e-05	5.0342372560407966e-05	1.0639485481078736e-05	1.3210596989665646e-05	1.1119518603663892e-05	7.921150245238096e-05	5.866870196769014e-05	2.3805821911082603e-05	1.196730045194272e-05	1.9145159967592917e-05	3.773347634705715e-05	2.8392190870363265e-05	1.1665269084915053e-05	1.3261467756819911e-05	0.0025126284454017878	2.574099380581174e-05	7.2324492066400126e-06	3.4720605981419794e-06	4.226358669257024e-06	1.6790118024800904e-05	2.5362767701153643e-05	5.3248153562890366e-05	1.4821241165918764e-05	1.067696121026529e-05	2.00920803763438e-05	6.17974073975347e-05	1.696708204690367e-05	0.00010548527643550187	5.808977584820241e-05	1.3861435945727862e-05	1.4027743418409955e-05	8.425088890362531e-05
4772.0	1.9221923139411956e-05	5.8489153161644936e-05	4.6604345698142424e-05	1.635873786653974e-06	0.0004724228347185999	1.157664337370079e-05	4.056060060975142e-05	5.257114935375284e-06	1.8095513951266184e-05	0.00037717469967901707	7.637561793671921e-05	8.009823795873672e-05	0.00026387229445390403	2.3601949578733183e-05	2.5218996597686782e-05	0.0004191066254861653	1.2893937309854664e-05	4.5026470615994185e-05	5.931370469625108e-05	1.4172387636790518e-05	7.905885468062479e-06	1.2770461580657866e-05	0.0001008727922453545	7.717841072008014e-05	3.936765278922394e-05	1.5979476302163675e-05	1.4222525351215154e-05	6.786952872062102e-05	2.0653496903833002e-05	9.399537702847738e-06	1.391635032632621e-05	0.002386803040280938	3.4314405638724566e-05	9.061754099093378e-06	4.411138888826827e-06	4.362684194347821e-06	2.1805552023579367e-05	2.6815734599949792e-05	3.963087874581106e-05	1.6476369637530297e-05	1.066342883859761e-05	1.569522100908216e-05	5.528414840227924e-05	3.080804890487343e-05	9.591664274921641e-05	5.941912604612298e-05	1.2451021575543564e-05	1.3175569620216265e-05	9.028004569699988e-05
4778.0	8.712397175258957e-06	8.118682308122516e-05	5.602098099188879e-05	2.2822794107923983e-06	0.00039614917477592826	1.8375951185589656e-05	4.2653973650885746e-05	5.2165323722874746e-06	1.363213868899038e-05	0.00023377736215479672	0.00010348715295549482	5.88266811973881e-05	0.00011797858314821497	8.52010998642072e-06	5.052079359302297e-05	0.0005551425274461508	1.2287142453715205e-05	3.679886140162125e-05	5.775752288172953e-05	1.3738544112129603e-05	6.56534029985778e-06	1.2839418559451587e-05	8.412284660153091e-05	7.749279757263139e-05	4.4040309148840606e-05	1.791962858987972e-05	1.4036052562005352e-05	4.776109926751815e-05	1.6711923308321275e-05	7.926389116619248e-06	1.3836619473295286e-05	0.0034146266989409924	3.010889486176893e-05	1.7673779439064674e-05	6.071330972190481e-06	5.045868874731241e-06	2.891143594752066e-05	4.2653198761399835e-05	2.8440997994039208e-05	1.1378009730833583e-05	9.723940820549615e-06	1.2955998499819543e-05	6.699346704408526e-05	4.4951993913855404e-05	9.363769640913233e-05	0.0001464678643969819	1.1907032785529736e-05	1.0851202205230948e-05	9.17215584195219e-05
4784.0	9.083359145733994e-06	6.449753709603101e-05	2.2800715669291094e-05	1.4892643775965553e-06	9.179295739158988e-05	2.0005432816105895e-05	3.975609070039354e-05	5.559289093071129e-06	1.3318740457179956e-05	0.00016500754281878471	0.00010220429976470768	4.943565363646485e-05	6.278583168750629e-05	9.504904483037535e-06	7.651535997865722e-05	0.0002789129503071308	1.605102988833096e-05	2.5673087293398567e-05	4.9799135013017803e-05	1.4012513929628767e-05	6.231302450032672e-06	1.6003541531972587e-05	6.0500166000565514e-05	7.476084283553064e-05	3.851008659694344e-05	1.5126882317417767e-05	2.343977575947065e-05	9.602299542166293e-05	2.3058346414472908e-05	8.442686521448195e-06	1.7073689377866685e-05	0.0025657827500253916	4.636275480152108e-05	2.560948269092478e-05	5.695097115676617e-06	5.179774689167971e-06	5.467638038680889e-05	3.747635128092952e-05	2.1502513845916837e-05	1.1869799891428556e-05	1.2500086086220108e-05	1.4775488125451375e-05	5.32081576238852e-05	4.5743876398773864e-05	5.095806045574136e-05	0.00014452393224928528	8.66264417709317e-06	9.34376112127211e-06	0.00024853297509253025
4790.0	7.150085366447456e-06	6.904646579641849e-05	1.3355309420148842e-05	1.615629912521399e-06	2.5485620426479727e-05	2.050708280876279e-05	3.352535713929683e-05	7.718011147517245e-06	1.619581234990619e-05	0.00012198914919281378	8.338138286489993e-05	5.3222673159325495e-05	4.9690217565512285e-05	9.315458555647638e-06	4.1134142520604655e-05	0.00033326985430903733	2.8762553483829834e-05	3.163684596074745e-05	2.4717792257433757e-05	9.802945896808524e-06	6.189766281750053e-06	1.973710095626302e-05	7.662481948500499e-05	9.689672879176214e-05	2.6385660021333024e-05	1.3123678400006611e-05	4.311067459639162e-05	0.00017378009215462953	2.8938413379364647e-05	9.507551112619694e-06	1.1090311090811156e-05	0.000712841865606606	5.643084296025336e-05	3.560398909030482e-05	6.409237812476931e-06	7.842632840038277e-06	8.019147935556248e-05	2.9019665817031637e-05	1.4006543096911628e-05	1.1058488780690823e-05	8.34435923025012e-06	2.3994043658603914e-05	3.427201954764314e-05	2.7931720978813246e-05	4.601452747010626e-05	5.1987746701342985e-05	1.0430339898448437e-05	6.987479082454229e-06	0.000273369048954919
4796.0	5.947012141405139e-06	7.866815576562658e-05	1.2076768143742811e-05	3.0858784612064483e-06	7.462243502232013e-06	1.5000980056356639e-05	3.575506343622692e-05	9.365608093503397e-06	2.098972072417382e-05	0.00011295387230347842	4.909569543087855e-05	3.393489168956876e-05	5.803833482787013e-05	1.0525778634473681e-05	2.952508657472208e-05	0.000256544939475134	3.05540525005199e-05	3.549577377270907e-05	1.770081689755898e-05	9.393856998940464e-06	9.059213880391326e-06	3.663203096948564e-05	5.124753079144284e-05	9.810688789002597e-05	2.1102960090502165e-05	9.382218195241876e-06	2.381552076258231e-05	0.00012104303459636867	4.414509385242127e-05	1.1148218618473038e-05	1.440751748305047e-05	0.00040104170329868793	7.478643965441734e-05	3.200554783688858e-05	6.419399142032489e-06	7.849936082493514e-06	0.00010467944230185822	2.685071376617998e-05	1.062962746800622e-05	7.818332051101606e-06	8.116709068417549e-06	2.0137969841016456e-05	2.5802684831432998e-05	2.511088314349763e-05	3.772311902139336e-05	4.681954669649713e-05	1.0123249012394808e-05	6.213825599843403e-06	0.00029351917328312993
4802.0	6.231890438357368e-06	9.443415910936892e-05	1.1708747479133308e-05	3.7759759834443685e-06	5.665638582286192e-06	9.764765309228096e-06	3.84256818506401e-05	9.11396273295395e-06	2.27907148655504e-05	7.680844282731414e-05	3.793498399318196e-05	2.335503086214885e-05	7.310738874366507e-05	1.11560993900639e-05	2.307611794094555e-05	0.0002416312781861052	2.1389618268585764e-05	2.8982436560909264e-05	2.5211566025973298e-05	9.40987047215458e-06	1.3206491530581843e-05	4.7163073759293184e-05	4.0854079998098314e-05	4.920068749925122e-05	8.935314326663502e-06	6.596671028091805e-06	1.6881989722605795e-05	0.00014608960191253573	8.763978985371068e-05	1.19862706924323e-05	1.4558797374775168e-05	0.00037942363996990025	7.518738129874691e-05	2.4825892978697084e-05	9.215100362780504e-06	7.17463399269036e-06	0.0001112493482651189	2.119652708643116e-05	1.4056829968467355e-05	5.0009184633381665e-06	7.695448402955662e-06	1.386735948472051e-05	2.1027828552178107e-05	1.5996034562704153e-05	1.8329392332816496e-05	0.0001114207916543819	1.075566433428321e-05	6.930525159987155e-06	0.00045124610187485814
4808.0	3.935067525162594e-06	5.5957767472136766e-05	1.628505197004415e-05	5.840619905939093e-06	1.1514454854477663e-05	9.769534699444193e-06	2.5836761778919026e-05	1.0388170267106034e-05	2.3178457922767848e-05	9.156085434369743e-05	2.705892620724626e-05	2.2158821593620814e-05	9.751220204634592e-05	9.9053777375957e-06	1.2896630323666614e-05	0.00013100382057018578	2.583010973467026e-05	3.8322192267514765e-05	3.8190635677892715e-05	6.706344720441848e-06	1.7303766071563587e-05	3.538708187988959e-05	4.001198976766318e-05	3.8894115277798846e-05	7.704994459345471e-06	5.570694156631362e-06	2.0352814317448065e-05	0.0001673436927376315	8.790058927843347e-05	1.5197663742583245e-05	8.243646334449295e-06	0.00010489047417649999	5.976669490337372e-05	2.543281516409479e-05	1.2810334737878293e-05	1.0150627531402279e-05	9.981755283661187e-05	1.846371014835313e-05	1.3786631825496443e-05	4.153948339080671e-06	9.74656632024562e-06	1.4116908459982369e-05	1.3677441529580392e-05	1.5993915440049022e-05	1.9531844372977503e-05	0.0001514980394858867	2.2573196474695578e-05	1.58834573085187e-05	0.0002800817310344428
4814.0	3.0639553187938873e-06	7.370497769443318e-05	3.606229802244343e-05	5.617947863356676e-06	1.1332840585964732e-05	6.850736099295318e-06	2.0246610802132636e-05	1.2473173228499945e-05	2.965511885122396e-05	0.00014629174256697297	4.7315294068539515e-05	1.9180575691279955e-05	0.00020585385209415108	1.3746407603321131e-05	1.5884048480074853e-05	6.576214946107939e-05	3.273558832006529e-05	3.92760121030733e-05	3.93450609408319e-05	5.9078829508507624e-06	1.6453725038445555e-05	3.50536938640289e-05	5.857568248757161e-05	3.287154686404392e-05	6.812336323491763e-06	5.936766683589667e-06	2.1680023564840667e-05	0.00015398907999042422	5.0358074076939374e-05	1.8274033209308982e-05	5.924007382418495e-06	5.336476897355169e-05	7.37961963750422e-05	3.0604496714659035e-05	1.9247972886660136e-05	1.0474317605257966e-05	7.006071973592043e-05	2.0464647604967467e-05	1.3591857168648858e-05	4.516693024925189e-06	1.5225573406496551e-05	2.499405491107609e-05	1.447516569896834e-05	1.827319647418335e-05	4.253442966728471e-05	0.00015957150026224554	2.4331500753760338e-05	1.3318728633748833e-05	0.00022987373813521117
4820.0	2.9843999982404057e-06	9.008878259919584e-05	0.0001037538459058851	8.662008440296631e-06	6.475061127275694e-06	8.007220458239317e-06	2.5224358978448436e-05	1.3465395568346139e-05	3.74273513443768e-05	0.00012162408529547974	5.2960458560846746e-05	2.148083149222657e-05	0.00017523588030599058	7.864203325880226e-06	7.77728473622119e-06	4.478635310078971e-05	9.404413867741823e-05	3.3121770684374496e-05	5.0758335419232026e-05	5.513139967661118e-06	1.6149620932992548e-05	2.641264654812403e-05	7.16878566890955e-05	2.480608418409247e-05	5.440523636934813e-06	5.106038770463783e-06	1.1231883945583832e-05	6.621619104407728e-05	2.3854889150243253e-05	2.08707988349488e-05	5.4365609685191885e-06	3.789474430959672e-05	6.602267967537045e-05	3.179812483722344e-05	1.8254768292536028e-05	1.08622070911224e-05	6.163102807477117e-05	1.8478400306776166e-05	1.5432706277351826e-05	4.281698693375802e-06	1.5040503058116883e-05	4.3703807023121044e-05	3.771297269850038e-05	1.5766014257678762e-05	0.00011473473568912596	0.00013300514547154307	1.904605596791953e-05	1.1938574971281923e-05	0.00017250115342903882
4826.0	3.017218659806531e-06	7.769723742967471e-05	8.369588613277301e-05	1.138305651693372e-05	2.9524392175517278e-06	8.939831786847208e-06	2.8587726774276234e-05	1.366725791740464e-05	4.094402174814604e-05	9.705088450573385e-05	5.70126976526808e-05	2.6202806111541577e-05	0.0002837483480107039	9.805265108298045e-06	9.74110298557207e-06	2.5479279429418966e-05	0.00010962434316752478	3.048292091989424e-05	7.799238665029407e-05	5.6289204621862154e-06	1.7199987269123085e-05	2.1505815311684273e-05	4.222529969410971e-05	1.2880405847681686e-05	7.997359716682695e-06	6.596733783226227e-06	1.0532717169553507e-05	8.532484935130924e-05	1.692209298198577e-05	1.5264551620930433e-05	7.098773949110182e-06	3.262753307353705e-05	4.371364411781542e-05	2.1352627300075255e-05	1.624117612664122e-05	1.1152111255796626e-05	5.885552673134953e-05	1.5354751667473465e-05	1.537978278065566e-05	6.86096109348e-06	1.4332104001368862e-05	5.3359883168013766e-05	2.805957592499908e-05	1.4485506653727498e-05	8.110472845146433e-05	6.471959204645827e-05	1.7282194676226936e-05	1.464542765461374e-05	0.0004133704351261258
4832.0	3.8273637983365916e-06	9.265629341825843e-05	6.772374035790563e-05	1.1584782441786956e-05	2.5340848424093565e-06	8.302075912069995e-06	3.1277522793971e-05	1.113496909965761e-05	4.119624645682052e-05	6.618215411435813e-05	3.9713580918032676e-05	2.9210747015895322e-05	0.00029809511033818126	1.1451761565695051e-05	1.208930552820675e-05	2.15624113479862e-05	0.00014167142217047513	2.3719599994365126e-05	0.00011389820429030806	5.507974037755048e-06	1.4951693628972862e-05	2.5528457626933232e-05	3.152691351715475e-05	7.307367923203856e-06	1.3571935596701223e-05	6.8086346800555475e-06	1.635813168832101e-05	8.201241871574894e-05	1.5361665646196343e-05	1.5946532585076056e-05	7.026986168057192e-06	3.494129123282619e-05	2.761858377198223e-05	1.9187089492334053e-05	2.3702594262431376e-05	1.549662192701362e-05	6.352164200507104e-05	1.1647426617855672e-05	1.0770527296699584e-05	1.4626054507971276e-05	1.283723941014614e-05	5.2390674682101235e-05	1.4163794730848167e-05	1.727779454085976e-05	6.759295501979068e-05	4.6635730541311204e-05	1.5588520909659564e-05	1.6460913684568368e-05	0.00039809918962419033
4838.0	4.855148290516809e-06	8.648759830975905e-05	4.1814484575297683e-05	8.94005370355444e-06	2.3164102458395064e-06	1.586477446835488e-05	2.6106778022949584e-05	1.2731098649965134e-05	4.717004776466638e-05	4.8896796215558425e-05	4.426798113854602e-05	3.3970707590924576e-05	0.0003941145841963589	1.9681203411892056e-05	7.771753189445008e-06	2.772868720057886e-05	0.00018831256602425128	2.181917807320133e-05	0.00012429989874362946	9.270931514038239e-06	1.5180368791334331e-05	2.402616519248113e-05	1.8492732124286704e-05	5.610767402686179e-06	1.1876118151121773e-05	5.624637651635567e-06	1.473934571549762e-05	4.6680936065968126e-05	1.3479681911121588e-05	3.3643536880845204e-05	6.401467999239685e-06	2.7383621272747405e-05	3.466402267804369e-05	3.3557022106833756e-05	2.2130352590465918e-05	1.6899370166356675e-05	6.310745811788365e-05	8.20275818114169e-06	5.999808308843058e-06	1.6718218830646947e-05	7.843148523534182e-06	3.770873081521131e-05	1.5106699720490724e-05	2.1222011127974838e-05	4.2269133700756356e-05	2.334411874471698e-05	1.1859573533001821e-05	2.7193213099963032e-05	0.0005169840878807008
4844.0	4.810846803593449e-06	5.651604078593664e-05	3.152201679768041e-05	9.147923265118152e-06	5.6060980568872765e-06	2.0119099644944072e-05	2.3246349883265793e-05	1.232452177646337e-05	4.378674566396512e-05	3.695162740768865e-05	5.278570097289048e-05	3.535523865139112e-05	0.00037234523915685713	3.2317406294168904e-05	8.817599336907733e-06	2.1783896954730153e-05	0.00020861616940237582	2.9615215680678375e-05	9.205154492519796e-05	1.062713454302866e-05	1.9775612599914894e-05	3.821365680778399e-05	2.2917538444744423e-05	6.857069365651114e-06	8.14635495771654e-06	8.186744707927573e-06	1.2338549822743516e-05	5.528072142624296e-05	1.142008932220051e-05	3.040772207896225e-05	1.294322828471195e-05	3.884936813847162e-05	2.2537726181326434e-05	4.57163987448439e-05	2.5500425181235187e-05	1.4054751773073804e-05	6.024472531862557e-05	6.244056294235634e-06	5.45243892702274e-06	1.6601428797002882e-05	6.134210252639605e-06	2.380820660619065e-05	1.9112654626951553e-05	2.769000275293365e-05	5.456533472170122e-05	1.552994035591837e-05	8.68796996655874e-06	2.856137689377647e-05	0.00032255638507194817
4850.0	9.863975719781592e-06	9.453381062485278e-05	3.981741247116588e-05	9.443295311939437e-06	1.2015765605610795e-05	1.4517592717311345e-05	1.919334681588225e-05	9.447428965358995e-06	4.201041883789003e-05	3.0159992093103938e-05	0.00011371871369192377	9.8314973001834e-05	0.0002681408077478409	3.8126803701743484e-05	1.2702756066573784e-05	2.547368967498187e-05	0.0006219536298885942	6.005892646498978e-05	0.00018426270980853587	1.3310627764440142e-05	2.3336284357355908e-05	4.6814144297968596e-05	3.0391718610189855e-05	7.4626709647418465e-06	8.774801244726405e-06	9.505701200396288e-06	1.247408908966463e-05	4.304339017835446e-05	1.1330991583236028e-05	2.571805271145422e-05	1.3876514458388556e-05	2.468250568199437e-05	1.5243167581502348e-05	4.741195516544394e-05	1.6388143194490112e-05	1.8220920537714846e-05	4.562145841191523e-05	4.791241281054681e-06	7.019437816779828e-06	1.4012060091772582e-05	4.1317202885693405e-06	2.0147650502622128e-05	1.1593304407142568e-05	3.1417246646014974e-05	5.914404755458236e-05	1.2233136658323929e-05	9.348671483166981e-06	2.4750364900683053e-05	0.00024086001212708652
4856.0	2.9217433620942757e-05	0.0003275156195741147	4.5053617213852704e-05	1.2547980986710172e-05	1.3946987564850133e-05	8.081789019342978e-06	1.9423367120907642e-05	1.4572606232832186e-05	3.542884951457381e-05	5.534713636734523e-05	0.00013525625399779528	0.00010512999870115891	0.00025155971525236964	5.5304823035839945e-05	3.132354686385952e-05	3.900193769368343e-05	0.0009566410444676876	2.847076757461764e-05	0.00012566038640215993	1.2163270184828434e-05	2.3602038709213957e-05	4.7581037506461143e-05	3.2655210816301405e-05	7.165621809690492e-06	1.0102080523211043e-05	7.904671292635612e-06	1.2083356523362454e-05	3.1315485102823004e-05	8.738391443330329e-06	0.00012434151722118258	2.047507223323919e-05	1.5768766388646327e-05	1.2083541150786914e-05	2.8990563805564307e-05	1.4427522728510667e-05	2.348212910874281e-05	3.125426883343607e-05	3.515394610076328e-06	9.956120265997015e-06	1.9329017959535122e-05	6.085359018470626e-06	2.0953919374733232e-05	9.700203008833341e-06	3.842242222162895e-05	4.158218143857084e-05	1.1665335478028283e-05	7.435902716679266e-06	1.741139385558199e-05	0.00030957962735556066
4862.0	2.964369377878029e-05	0.0004460977506823838	3.839630517177284e-05	2.7663396394927986e-05	6.6061779762094375e-06	3.821903646894498e-06	2.584600224508904e-05	1.562400211696513e-05	4.151546454522759e-05	7.707654003752396e-05	0.0001257393741980195	6.795676017645746e-05	0.00012882359442301095	4.384436033433303e-05	4.018924300908111e-05	0.00010043107613455504	0.0006229794234968722	1.1920235010620672e-05	6.999655306572095e-05	8.5847877926426e-06	3.8582391425734386e-05	4.254676241544075e-05	3.112461490673013e-05	1.0751787158369552e-05	1.1079358955612406e-05	5.5586951930308715e-06	1.4889525118633173e-05	2.3381686332868412e-05	9.156110536423512e-06	0.00026626940234564245	4.655588054447435e-05	1.3720513379666954e-05	1.1387789527361747e-05	2.5613097022869624e-05	1.344964766758494e-05	2.2178144718054682e-05	2.7848574973177165e-05	5.121615686221048e-06	7.42399834052776e-06	2.0375946405692957e-05	5.884031452296767e-06	1.6674255675752647e-05	1.1125332093797624e-05	5.014759153709747e-05	4.058606282342225e-05	1.7222932001459412e-05	5.302547378960298e-06	1.4017899957252666e-05	0.00035939880763180554
4868.0	4.362369509181008e-05	0.00038311188109219074	3.807223401963711e-05	3.600686977733858e-05	6.826110620750114e-06	2.5865797397273127e-06	3.34798896801658e-05	2.3705917556071654e-05	4.616519436240196e-05	7.130522863008082e-05	0.00011265688226558268	5.7584566093282774e-05	7.303032180061564e-05	7.59140239097178e-05	3.423216912779026e-05	0.00012512996909208596	0.0004665753513108939	7.089911832736107e-06	7.847440429031849e-05	1.0726030268415343e-05	4.5719581976300105e-05	6.53362221783027e-05	2.0556270101224072e-05	8.513847205904312e-06	6.6171924117952585e-06	5.521216280612862e-06	2.4509095965186134e-05	2.533086262701545e-05	1.0147414286620915e-05	0.0003948668309021741	4.361945320852101e-05	1.0288444173056632e-05	1.2364145732135512e-05	2.1662910512532108e-05	2.0351864804979414e-05	2.1613635908579454e-05	4.480540883378126e-05	8.206309757952113e-06	7.075639132381184e-06	2.4180633772630244e-05	6.17753494225326e-06	2.241478068754077e-05	1.2240092473803088e-05	9.892267553368583e-05	3.934438791475259e-05	2.403219332336448e-05	5.794974640593864e-06	1.2493555004766677e-05	0.00044847268145531416
4874.0	0.00013594685879070312	0.0003839299315586686	7.674364314880222e-05	5.077073001302779e-05	7.265390649990877e-06	2.4296311949001392e-06	7.153092883527279e-05	4.122030077269301e-05	4.2515937821008265e-05	9.431986109120771e-05	7.640373951289803e-05	4.0828486817190424e-05	5.671390681527555e-05	6.560100155184045e-05	1.8924029063782655e-05	8.24758390081115e-05	0.00028475624276325107	7.456360435753595e-06	0.00011384674144210294	8.962018000602257e-06	6.861823203507811e-05	8.230010280385613e-05	1.1932030247407965e-05	9.474984835833311e-06	4.756104317493737e-06	5.944086296949536e-06	2.059892904071603e-05	1.9215747670386918e-05	1.7628999557928182e-05	0.0004484961973503232	5.206072819419205e-05	1.0448856301081832e-05	1.1472683581814636e-05	1.6843618141137995e-05	4.018579056719318e-05	2.85430269286735e-05	2.8219701562193222e-05	9.320737262896728e-06	6.643357210123213e-06	3.454877878539264e-05	6.64851631881902e-06	3.765216752071865e-05	1.7023545296979137e-05	7.149164594011381e-05	4.5617282012244686e-05	1.7032787582138553e-05	8.74225952429697e-06	1.1482644367788453e-05	0.0002565444738138467
4880.0	0.00015137008449528366	0.00019718408293556422	7.958886999404058e-05	2.878423038055189e-05	5.197874997975305e-06	3.5764417134487303e-06	7.215643563540652e-05	7.491478027077392e-05	4.690056812250987e-05	8.317030005855486e-05	6.07924594078213e-05	4.0498911403119564e-05	2.8647689759964123e-05	4.6812492655590177e-05	1.2126577530580107e-05	3.7351193896029145e-05	0.00012371975753922015	8.183786121662706e-06	0.00013143122487235814	1.4502094018098433e-05	6.489690713351592e-05	8.609690121375024e-05	6.769359970348887e-06	1.2504987353167962e-05	4.529633770289365e-06	6.244455107662361e-06	1.2443209925550036e-05	7.436314263031818e-06	1.562641773489304e-05	0.0006313259364105761	9.28520385059528e-05	2.1059755454189144e-05	9.1735464593512e-06	1.1355907190591097e-05	2.25067760766251e-05	2.6884714316111058e-05	1.4376510989677627e-05	8.332757715834305e-06	1.0837943591468502e-05	5.3037791076349095e-05	7.705435564275831e-06	5.12428414367605e-05	2.299874358868692e-05	5.102613795315847e-05	4.341705789556727e-05	2.186878009524662e-05	1.1178453860338777e-05	1.4818132513028104e-05	0.00023795677407179028
4886.0	8.420374797424302e-05	9.634281741455197e-05	4.13139168813359e-05	2.3910391973913647e-05	3.773527851080871e-06	3.4041777325910516e-06	3.748578819795512e-05	6.558054883498698e-05	5.3573112381855026e-05	0.00010908128024311736	4.921236904920079e-05	2.9190807254053652e-05	2.947234497696627e-05	4.484161763684824e-05	8.036688996071462e-06	2.132909867214039e-05	6.234742613742128e-05	9.2650634542224e-06	0.00013116256741341203	2.667791886779014e-05	8.056076330831274e-05	4.990800880477764e-05	5.872057954547927e-06	2.0106881493120454e-05	7.816700417606626e-06	1.2445608263078611e-05	9.538566700939555e-06	5.644799330184469e-06	1.2748350854963064e-05	0.0011055059731006622	8.693876588949934e-05	2.8399530492606573e-05	6.149074579298031e-06	5.788302132714307e-06	1.7842347006080672e-05	1.8078953871736303e-05	1.1285298569418956e-05	1.4158162230160087e-05	2.0762663552886806e-05	7.46276491554454e-05	1.0646408554748632e-05	5.415693885879591e-05	2.9863882446079515e-05	4.754275141749531e-05	4.264746530679986e-05	3.411367652006447e-05	1.5127690858207643e-05	1.7291757103521377e-05	0.00015722324314992875
4892.0	0.00011447530414443463	9.465721086598933e-05	3.325790021335706e-05	9.061304808710702e-06	1.9081116988672875e-06	3.5471309729473433e-06	3.8904425309738144e-05	3.792062489083037e-05	3.441120497882366e-05	9.195556049235165e-05	4.0442682802677155e-05	4.7928875574143603e-05	4.351172538008541e-05	5.919730392633937e-05	8.008533768588677e-06	2.7654481527861208e-05	5.38607855560258e-05	1.020492345560342e-05	0.00011006658314727247	2.4646562451380305e-05	0.00010855952859856188	3.797678800765425e-05	7.1612630563322455e-06	2.6633562811184675e-05	1.4384932001121342e-05	2.3938799131428823e-05	1.0025599294749554e-05	6.460116765083512e-06	1.4691185242554639e-05	0.0026402296498417854	8.840511145535856e-05	2.6880563382292166e-05	8.069035175140016e-06	8.475205504510086e-06	4.417878153617494e-05	1.6136240446940064e-05	1.6989441064652056e-05	1.82118164957501e-05	3.608225233620033e-05	6.451513763749972e-05	1.1738857210730202e-05	5.208391303312965e-05	3.0554812838090584e-05	4.4250547944102436e-05	3.6618654121411964e-05	3.7882313336012885e-05	1.6763269741204567e-05	1.8535443814471364e-05	0.0001242129219463095
4898.0	0.0002288568502990529	7.794978591846302e-05	3.896918133250438e-05	3.423976750127622e-06	1.5205241652438417e-06	4.08061077905586e-06	2.6164530936512165e-05	2.692900125111919e-05	2.1042411390226334e-05	7.565422129118815e-05	3.3225598599528894e-05	6.968325760681182e-05	6.805371231166646e-05	6.710279558319598e-05	1.0295098945789505e-05	1.977781721507199e-05	7.742697198409587e-05	1.1609577995841391e-05	0.00010264714364893734	2.1329506125766784e-05	7.888134132372215e-05	3.412321166251786e-05	6.11710493103601e-06	1.3019041944062337e-05	1.3677806236955803e-05	2.3464868718292564e-05	1.4486777217825875e-05	8.929300747695379e-06	1.6805175619083457e-05	0.0024624750949442387	7.749094220343977e-05	2.059653343167156e-05	1.0944498171738815e-05	1.1987403013336007e-05	6.202600343385711e-05	1.6691199562046677e-05	1.6322414012392983e-05	1.7274582205573097e-05	3.540071702445857e-05	5.3651332564186305e-05	1.0769848813652061e-05	4.081544830114581e-05	2.829523873515427e-05	3.306288635940291e-05	1.767718276823871e-05	2.3595332095283084e-05	1.3435558685159776e-05	1.957327731361147e-05	0.0001031859137583524
4904.0	0.00027780255186371505	3.190340066794306e-05	2.8838850994361565e-05	2.822632268362213e-06	2.3548680019302992e-06	4.656540113501251e-06	2.3191721993498504e-05	1.8791164620779455e-05	2.3448539650416933e-05	7.758285210002214e-05	5.021128890803084e-05	5.376733679440804e-05	8.117342804325745e-05	5.825552943861112e-05	2.1203461074037477e-05	2.0667368517024443e-05	7.66895100241527e-05	1.4054297025722917e-05	9.645349928177893e-05	2.09412319236435e-05	0.00010843558993656188	3.881810698658228e-05	7.784601621096954e-06	1.5255383914336562e-05	1.5455076209036633e-05	1.586423059052322e-05	1.4909461242496036e-05	8.164734026649967e-06	1.0447201930219308e-05	0.0013685862068086863	8.855715714162216e-05	1.6192740076803602e-05	1.389722638123203e-05	1.4470100722974166e-05	3.292318433523178e-05	1.6337800843757577e-05	1.7559705156600103e-05	2.708668034756556e-05	2.481296905898489e-05	4.367068686406128e-05	9.76051978796022e-06	2.5228160666301847e-05	2.163743192795664e-05	3.7993995647411793e-05	1.2026266631437466e-05	1.8426171664032154e-05	2.3282602342078462e-05	3.939402449759655e-05	3.968802411691286e-05
4910.0	0.0009163879440166056	2.680780744412914e-05	1.7085401850636117e-05	3.284148078819271e-06	6.691625458188355e-06	7.786590686009731e-06	2.1237681721686386e-05	1.9904231521650217e-05	2.221709473815281e-05	5.489283284987323e-05	9.976902219932526e-05	7.528300920967013e-05	4.921753134112805e-05	4.34705798397772e-05	2.7192019842914306e-05	3.6973196984035894e-05	5.0258950068382546e-05	1.6268739273073152e-05	0.00013039587065577507	2.7605443392531015e-05	0.00025919137988239527	6.450479850172997e-05	1.3496455721906386e-05	1.1065061698900536e-05	2.3849292119848542e-05	1.258827523997752e-05	1.498105120845139e-05	8.079276085481979e-06	8.574985258746892e-06	0.0012715667253360152	0.0001615254586795345	2.270550248795189e-05	9.513511031400412e-06	9.209442396240775e-06	2.4397788365604356e-05	1.6952588339336216e-05	2.0866937120445073e-05	5.218593651079573e-05	2.7902751753572375e-05	5.066577432444319e-05	8.681558938405942e-06	1.666235039010644e-05	1.5414849258377217e-05	4.532545426627621e-05	1.2066981071257032e-05	1.3210232282290235e-05	2.1043053493485786e-05	5.9099667851114646e-05	4.262652510078624e-05
4916.0	0.0017274998826906085	3.311362161184661e-05	1.441191398043884e-05	3.430069000387448e-06	1.2980263818462845e-05	1.1728115168807562e-05	2.388774009887129e-05	1.800534846552182e-05	3.305677091702819e-05	7.758691208437085e-05	0.00013917188334744424	4.911236828775145e-05	2.6234738470520824e-05	3.7693163903895766e-05	2.410854176559951e-05	5.9795871493406594e-05	3.615637979237363e-05	1.5089996850292664e-05	0.00010448616376379505	2.450963256706018e-05	0.0003106211661361158	8.361993241123855e-05	1.9307719412609003e-05	9.927478458848782e-06	2.349019268876873e-05	1.2301458809815813e-05	1.2787998457497451e-05	8.110063390631694e-06	6.893965291965287e-06	0.0017357077449560165	0.0002563728194218129	3.552612179191783e-05	8.239441740442999e-06	8.788435479800683e-06	2.1642590581905097e-05	1.5147164958762005e-05	1.961984708032105e-05	6.841908907517791e-05	2.882887019950431e-05	3.6230587284080684e-05	8.37583593238378e-06	1.0172422662435565e-05	1.002830595098203e-05	4.557171996566467e-05	1.1794019883382134e-05	1.4637371350545436e-05	2.0742634660564363e-05	6.106525688664988e-05	3.9011240005493164e-05
4922.0	0.001491717528551817	3.1962114007910714e-05	1.2702768799499609e-05	3.1478646178584313e-06	9.196452083415352e-06	1.0032562386186328e-05	2.8623302569030784e-05	2.6531497496762313e-05	3.0453284125542268e-05	7.888420077506453e-05	0.00010905579983955249	5.1264640205772594e-05	1.6154363038367592e-05	2.716423296078574e-05	3.4643668186618015e-05	5.366084951674566e-05	2.1265022951411083e-05	2.3576976673211902e-05	0.00012740139209199697	3.2700645533623174e-05	0.00019450855324976146	0.00011641383025562391	3.894841211149469e-05	1.609632818144746e-05	1.239391895069275e-05	1.2585359399963636e-05	1.457196685805684e-05	7.560603080492001e-06	7.2697430368862115e-06	0.0015395713271573186	0.0002665945212356746	2.5329220079584047e-05	7.44267117624986e-06	1.0166351785301231e-05	2.0053914340678602e-05	1.1138537956867367e-05	2.1140647731954232e-05	7.315284892683849e-05	2.728144681896083e-05	2.3478725779568776e-05	6.779051091143629e-06	8.023394912015647e-06	1.4960209227865562e-05	4.909864946966991e-05	9.08729180082446e-06	1.0924226444330998e-05	1.9140650692861527e-05	6.569622200913727e-05	4.0305421862285584e-05
4928.0	0.001781011582352221	2.4846378437359817e-05	1.3579769074567594e-05	1.678645617175789e-06	5.574057922785869e-06	9.190639502776321e-06	3.8370239053620026e-05	2.7687625333783217e-05	4.1156119550578296e-05	9.379373659612611e-05	8.605232869740576e-05	5.427233554655686e-05	9.284221960115246e-06	1.729202085698489e-05	5.6416047300444916e-05	2.8247917725821026e-05	2.2925671146367677e-05	2.350975773879327e-05	0.0001899710186989978	6.15533281234093e-05	0.0002025608264375478	9.907504136208445e-05	4.271446232451126e-05	2.581181252025999e-05	1.1166669537487905e-05	2.6339977921452373e-05	1.7423784811398946e-05	6.556736934726359e-06	8.230096682382282e-06	0.001200182712636888	0.00017828609270509332	1.6486852473462932e-05	5.085986686026445e-06	1.448291186534334e-05	2.9525004720198922e-05	1.0637396371748764e-05	2.0256424249964766e-05	5.630881787510589e-05	2.55819977610372e-05	2.690558903850615e-05	5.8037126109411474e-06	8.757697287364863e-06	1.5924890249152668e-05	4.12393274018541e-05	1.0413780728413258e-05	1.583054290676955e-05	3.818808909272775e-05	3.6567980714607984e-05	3.587826358852908e-05
4934.0	0.001975234365090728	2.471526931913104e-05	1.1610431101871654e-05	1.7972452042158693e-06	4.296464339859085e-06	1.077325941878371e-05	5.778286504209973e-05	2.9116741643520072e-05	4.0522714698454365e-05	8.710687689017504e-05	9.427318582311273e-05	5.971598511678167e-05	1.4672982615593355e-05	3.141901470371522e-05	8.941010310081765e-05	2.4365306671825238e-05	1.943244569702074e-05	1.6409238014603034e-05	0.00017778869369067252	6.409739580703899e-05	0.00014677154831588268	8.234036795329303e-05	3.7021956813987345e-05	2.5909550458891317e-05	1.0337194908061065e-05	4.483511656871997e-05	1.4883364201523364e-05	5.7981810641649645e-06	1.3014721844228916e-05	0.001806447864510119	0.00016685295850038528	2.1096902855788358e-05	8.340278327523265e-06	2.944003790616989e-05	4.4059837819077075e-05	1.1397002708690707e-05	2.02947103389306e-05	5.558939665206708e-05	3.267234569648281e-05	3.326960722915828e-05	6.683844276267337e-06	8.19719753053505e-06	1.421205797669245e-05	2.1188281607464887e-05	1.1601742698985618e-05	2.3808956029824913e-05	4.060479477629997e-05	4.281898873159662e-05	2.717366260185372e-05
4940.0	0.0011013015173375607	2.814885192492511e-05	9.28792269405676e-06	1.2105639370929566e-06	3.5877080790669424e-06	1.1646094208117574e-05	8.332209108630195e-05	4.782445830642246e-05	2.5624973204685375e-05	4.6880981244612485e-05	7.114100299077109e-05	4.869511758442968e-05	1.2363851055852138e-05	3.4053478884743527e-05	8.912807970773429e-05	2.064597538264934e-05	1.9269531549070962e-05	1.2623740985873155e-05	0.00017091009067371488	6.482545722974464e-05	8.825484837871045e-05	9.998941095545888e-05	3.198492049705237e-05	2.9936138162156567e-05	8.988218723970931e-06	3.426718831178732e-05	1.2909896213386673e-05	7.633364475623239e-06	1.7954609575099312e-05	0.0011183704482391477	0.00010435095464345068	2.411440436844714e-05	9.971809049602598e-06	2.667137778189499e-05	7.309205102501437e-05	2.0102701455471106e-05	2.7264670279691927e-05	8.497601083945483e-05	4.4665437599178404e-05	3.653041130746715e-05	8.305885785375722e-06	1.0305806426913477e-05	1.8542425095802173e-05	1.3126657904649619e-05	9.97277948044939e-06	1.7266018403461203e-05	3.247989297960885e-05	6.503957411041483e-05	3.646079858299345e-05
4946.0	0.0006936120335012674	2.447546285111457e-05	1.3896934433432762e-05	1.4761972124688327e-06	4.287157480575843e-06	1.5393929061247036e-05	9.08241345314309e-05	6.30836293566972e-05	1.5427820471813902e-05	4.224221993354149e-05	6.412583024939522e-05	2.9755286959698424e-05	2.943038271041587e-05	4.083973908564076e-05	0.0001934723841259256	3.1247771403286606e-05	1.6482654245919548e-05	9.928984582074918e-06	0.00013705712626688182	8.434985647909343e-05	6.625906826229766e-05	9.064113692147657e-05	3.5604974982561544e-05	2.9084549169056118e-05	6.9834150053793564e-06	3.0587809305870906e-05	1.1134141459478997e-05	1.3824576853949111e-05	2.0131325072725303e-05	0.0005535909440368414	6.427000334952027e-05	2.5323810405097902e-05	1.4088152965996414e-05	3.469875082373619e-05	8.088575123110786e-05	3.071396713494323e-05	2.6497918952372856e-05	0.0001350648672087118	4.8539299314143136e-05	3.454186298768036e-05	8.723621249373537e-06	1.3555016266764142e-05	1.5547057046205737e-05	1.4921168258297257e-05	1.0652714991010725e-05	1.4428953363676555e-05	5.3520412620855495e-05	6.41063234070316e-05	2.012368531723041e-05
4952.0	0.00031362392473965883	4.362556865089573e-05	2.597897400846705e-05	4.40153235103935e-06	8.416432137892116e-06	3.861048026010394e-05	9.37290969886817e-05	7.642690616194159e-05	1.5322058970923536e-05	4.892912329523824e-05	8.25533497845754e-05	4.267838812666014e-05	3.170831041643396e-05	6.189648411236703e-05	0.0002609396760817617	4.689233537646942e-05	1.7145857782452367e-05	1.1149143574584741e-05	0.00013023160863667727	7.484394154744223e-05	9.112872066907585e-05	7.845165237085894e-05	2.7426774977357127e-05	3.644668686320074e-05	8.438276381639298e-06	2.868196679628454e-05	9.996899279940408e-06	1.8369782992522232e-05	1.6303778465953656e-05	0.0002854980411939323	4.540869122138247e-05	2.621360545163043e-05	1.8255255781696178e-05	4.5399901864584535e-05	5.88649527344387e-05	2.0126601157244295e-05	1.6545334801776335e-05	0.00010497872426640242	4.896627433481626e-05	2.2131027435534634e-05	1.0855063010239974e-05	1.6093625163193792e-05	1.5036530385259539e-05	1.335036813543411e-05	1.6593578038737178e-05	1.6304446035064757e-05	0.00010636302613420412	5.99329978285823e-05	1.5950898159644566e-05
4958.0	0.00011316011659801006	5.285990482661873e-05	2.2337404516292736e-05	3.6301128147897543e-06	2.165119985875208e-05	5.245857028057799e-05	9.378461254527792e-05	0.0001862754870671779	1.632590101507958e-05	4.535693005891517e-05	0.00013995279732625932	8.112645446090028e-05	8.787535625742748e-05	4.5275599404703826e-05	0.00012969945964869112	5.063225398771465e-05	1.851940032793209e-05	9.00079157872824e-06	9.729708835948259e-05	7.174515485530719e-05	7.916906179161742e-05	5.912052802159451e-05	1.4991098396421876e-05	3.588356776162982e-05	1.2593078281497583e-05	3.392602957319468e-05	1.0887575626838952e-05	1.6570964362472296e-05	1.6478757970617153e-05	0.00018700386863201857	4.834481296711601e-05	3.0260593121056445e-05	1.8800557882059366e-05	4.4877724576508626e-05	3.835867755697109e-05	2.1396575903054327e-05	1.5121848264243454e-05	6.214317545527592e-05	4.010596967418678e-05	1.3742763258051127e-05	1.1277757039351854e-05	2.003212102863472e-05	1.4636645573773421e-05	1.2387526112433989e-05	1.957654421858024e-05	1.5201299902400933e-05	0.00010056006431113929	0.00010396091965958476	1.0791870408866089e-05
4964.0	5.5341912229778245e-05	2.1282812667777762e-05	2.0030231098644435e-05	5.226406756264623e-06	5.0150560127804056e-05	4.167849328950979e-05	7.954456668812782e-05	0.00019242976850364357	1.765971137501765e-05	4.829873068956658e-05	0.00024540972663089633	0.0001044991149683483	0.0005058751557953656	6.934452540008351e-05	7.75018852436915e-05	5.34733735548798e-05	1.3551204574469011e-05	1.1652882676571608e-05	0.00012123827036703005	7.872714922996238e-05	4.32604574598372e-05	3.990704863099381e-05	1.2176663403806742e-05	3.615006789914332e-05	1.8435734091326594e-05	4.9592796131037176e-05	1.3625444807985332e-05	1.3110680811223574e-05	2.6860063371714205e-05	0.00011620598525041714	4.877510582446121e-05	2.9716042263316922e-05	2.6064686608151533e-05	3.900655065081082e-05	2.8428552468540147e-05	1.8816665033227764e-05	1.615303881408181e-05	5.874517228221521e-05	2.970904461108148e-05	1.081614573195111e-05	8.114705451589543e-06	2.4467621187795885e-05	1.157940278062597e-05	2.2145848561194725e-05	1.6929645425989293e-05	1.0333814316254575e-05	9.511721873423085e-05	0.0001250290806638077	1.3446915545500815e-05
4970.0	3.5309149097884074e-05	1.0627833944454324e-05	1.537265779916197e-05	3.643375066531007e-06	0.00014255358837544918	5.934284854447469e-05	6.884147296659648e-05	0.00025632636970840394	1.913902633532416e-05	2.3584712835145183e-05	0.00011892566544702277	8.902750414563343e-05	0.0010390200186520815	0.00012669703573919833	5.770181451225653e-05	3.649725840659812e-05	1.0591832506179344e-05	9.421947652299423e-06	0.00016247344319708645	0.00011821326188510284	4.13901470892597e-05	2.8058961106580682e-05	1.2305776181165129e-05	2.9946442737127654e-05	1.9301460270071402e-05	5.508480899152346e-05	1.548839281895198e-05	1.0994638614647556e-05	5.665385469910689e-05	7.578939403174445e-05	6.0159582062624395e-05	2.7627067538560368e-05	2.799892536131665e-05	4.715902468888089e-05	2.045348628598731e-05	1.2430116839823313e-05	1.4423739230551291e-05	5.510072878678329e-05	2.1310555894160643e-05	1.0907798241532873e-05	8.083284228632692e-06	2.05927062779665e-05	8.309069926326629e-06	3.0270724892034195e-05	2.351477996853646e-05	1.882467040559277e-05	0.00011067194282077253	0.00014431709132622927	1.0630692486301996e-05
4976.0	1.9605577108450234e-05	6.874046448501758e-06	1.3956248949398287e-05	4.6953405217209365e-06	8.964180597104132e-05	4.5083274017088115e-05	7.424879731843248e-05	0.0003138410684186965	1.6642879927530885e-05	1.857089955592528e-05	5.602312012342736e-05	6.337909144349396e-05	0.0032404575031250715	8.710222755325958e-05	4.123523467569612e-05	1.6192321709240787e-05	1.1533609722391702e-05	9.944696103048045e-06	0.00029815707239322364	0.00014088282478041947	3.013204513990786e-05	2.7955378754995763e-05	9.903073078021407e-06	2.768281956377905e-05	1.4154274140310008e-05	3.6218665627529845e-05	1.616192821529694e-05	1.228307701239828e-05	9.666010737419128e-05	3.9058471884345636e-05	4.839952089241706e-05	3.0439405236393213e-05	2.4900960852392018e-05	6.939883314771578e-05	2.806425982271321e-05	1.531713678559754e-05	1.8442116925143637e-05	4.5688684622291476e-05	2.8476304578362033e-05	1.2064680049661547e-05	7.079372153384611e-06	1.720459658827167e-05	7.885065315349493e-06	3.909700899384916e-05	2.618462167447433e-05	3.9844839193392545e-05	0.0001465220848331228	0.0001980973029276356	9.396867426403333e-06
4982.0	2.141043296433054e-05	8.706034350325353e-06	1.808323031582404e-05	5.986012183711864e-06	4.534906111075543e-05	5.7384757383260876e-05	7.87206954555586e-05	0.00016229118045885116	1.3332237358554266e-05	1.7230617231689394e-05	2.9539281968027353e-05	7.350156374741346e-05	0.010539881885051727	8.7510677985847e-05	4.675355739891529e-05	1.3168297300580889e-05	1.1850392183987424e-05	1.4012473002367187e-05	0.0003761498664971441	0.00013516884064301848	2.7936035621678457e-05	2.4610182663309388e-05	9.072494322026614e-06	5.48125863133464e-05	1.2535039786598645e-05	2.6782403438119218e-05	1.1183560673089232e-05	9.785479051060975e-06	0.00010904196824412793	2.0550545741571113e-05	2.8392518288455904e-05	4.6196637413231656e-05	1.70017756317975e-05	9.669800056144595e-05	2.0574938389472663e-05	4.042887667310424e-05	2.659061829035636e-05	6.0233924159547314e-05	6.181101343827322e-05	1.6917623725021258e-05	5.295007667882601e-06	1.4464609193964861e-05	8.018422704481054e-06	3.053360342164524e-05	1.889493978524115e-05	3.973873390350491e-05	0.00012480585428420454	0.0002163286117138341	1.2768354281433858e-05
4988.0	2.3861850422690623e-05	1.1881601494678762e-05	1.3840169231116306e-05	7.771812306600623e-06	3.7446774513227865e-05	4.0379360143560916e-05	0.00010599184315651655	6.441357982112095e-05	1.3700064300792292e-05	1.5339588571805507e-05	2.1985379135003313e-05	5.986411633784883e-05	0.027260886505246162	0.00013086124090477824	7.437734893755987e-05	9.095996574615128e-06	1.911910658236593e-05	1.8377668311586604e-05	0.0001760679588187486	8.56848419061862e-05	2.786754339467734e-05	2.6786132366396487e-05	9.844889063970186e-06	6.0279431636445224e-05	1.4285653378465213e-05	2.8001328246318735e-05	9.902978490572423e-06	1.0064415619126521e-05	0.00010419454338261858	1.4427136193262413e-05	2.663683881110046e-05	5.623851393465884e-05	1.2418979167705402e-05	0.00011338023614371195	1.6947738913586363e-05	7.886570529080927e-05	3.774495780817233e-05	4.976319905836135e-05	7.345581980189309e-05	2.47085299633909e-05	5.934830824116943e-06	1.569909909449052e-05	8.595364306529518e-06	2.379363650106825e-05	1.3172128092264757e-05	3.109663521172479e-05	0.00010062108776764944	0.0001113781108870171	1.690715544100385e-05
4994.0	3.248877692385577e-05	1.1777744475693908e-05	1.330920622422127e-05	6.643338110734476e-06	5.480915206135251e-06	2.5888359232340008e-05	9.000137652037665e-05	4.934747994411737e-05	1.828274798754137e-05	1.5197997527138796e-05	2.6108969905180857e-05	5.780810533906333e-05	0.0157370213419199	0.00025492062559351325	7.943495438667014e-05	9.722133654577192e-06	3.916940477211028e-05	2.4418994144070894e-05	0.00012944592162966728	6.533753185067326e-05	3.8756155845476314e-05	3.7085352232679725e-05	1.634531326999422e-05	5.8882811572402716e-05	1.3993405445944518e-05	2.252434023830574e-05	7.555493539257441e-06	1.015037651086459e-05	5.9872625570278615e-05	2.391730413364712e-05	2.0010815205750987e-05	5.727218376705423e-05	1.0446405212860554e-05	0.00010620664397720248	1.58898183144629e-05	8.703066123416647e-05	3.67702086805366e-05	4.3577001633821055e-05	4.9676007620291784e-05	2.7157393560628407e-05	7.2069956331688445e-06	1.1872437426063698e-05	1.7686455976217985e-05	2.3278073058463633e-05	1.022411379381083e-05	2.2264306608121842e-05	9.305696585215628e-05	6.418315751943737e-05	4.143783826293657e-06
5000.0	6.354315701173618e-05	1.6185515050892718e-05	1.4238811672839802e-05	5.5450245781685226e-06	4.5650995161850005e-06	2.2042793716536835e-05	5.1161103328922763e-05	5.4548891057493165e-05	3.225613181712106e-05	1.3718368791160174e-05	4.99453344673384e-05	4.5450502511812374e-05	0.02152729220688343	0.00026650456129573286	0.00013594426854979247	1.4922050468157977e-05	8.269832324003801e-05	2.0705183487734757e-05	8.77530183061026e-05	8.665982022648677e-05	3.531453330651857e-05	4.281731526134536e-05	2.043906170001719e-05	4.89822486997582e-05	1.2727989997074474e-05	2.36538216995541e-05	6.1919799918541685e-06	1.1074647773057222e-05	4.547464777715504e-05	3.141317210975103e-05	2.0429590222192928e-05	6.837120599811897e-05	9.064701771421824e-06	0.00012148823589086533	1.3811781172989868e-05	9.347497689304873e-05	2.830632911354769e-05	2.5914838261087425e-05	3.9154656406026334e-05	2.8277567253098823e-05	1.3945552382210735e-05	2.700532968447078e-05	3.209192072972655e-05	2.55211052717641e-05	1.1254068340349477e-05	2.0881092495983467e-05	6.647728878306225e-05	4.3370542698539793e-05	2.045389692284516e-06
5006.0	4.8950121708912775e-05	2.548848897276912e-05	1.9981674995506182e-05	1.3559593753598165e-05	1.2913688806293067e-05	2.469010723871179e-05	4.2681520426413044e-05	7.147419091779739e-05	3.797258614213206e-05	1.9329829228809103e-05	5.25156210642308e-05	5.576918556471355e-05	0.04159111902117729	0.00011412674211896956	0.00031792858499102294	2.7412861527409405e-05	0.0001626326411496848	3.106841541011818e-05	8.302861533593386e-05	0.0001222270366270095	1.755779521772638e-05	4.0200131479650736e-05	2.59044627455296e-05	2.9660264772246592e-05	1.1108539183624089e-05	2.7158326702192426e-05	7.424706836900441e-06	1.4210757399268914e-05	4.425974839250557e-05	1.771288771124091e-05	2.0503563064266928e-05	4.819668174604885e-05	8.490698746754788e-06	0.00033692712895572186	1.1844946129713207e-05	6.541109905811027e-05	2.245883661089465e-05	1.7891932657221332e-05	3.44131731253583e-05	2.4605935323052108e-05	1.4116167221800424e-05	4.189655737718567e-05	2.546317409723997e-05	2.2439482563640922e-05	1.0405024113424588e-05	1.7421392840333283e-05	5.9784473705803975e-05	4.544222247204743e-05	2.9529940093198093e-06
5012.0	4.62036878161598e-05	3.8358968595275655e-05	2.2607318896916695e-05	3.013546665897593e-05	8.941076885093935e-06	1.6695179510861635e-05	4.2090858187293634e-05	6.910983211128041e-05	3.2175452361116186e-05	2.0184614186291583e-05	7.568236469523981e-05	0.0001102988826460205	0.013234835118055344	9.285274427384138e-05	0.0005586273618973792	3.5907742130802944e-05	0.00013636700168717653	4.683361476054415e-05	7.672965875826776e-05	0.0001760642626322806	2.6761370463646017e-05	4.142106627114117e-05	2.324894376215525e-05	2.691595727810636e-05	1.3157915418560151e-05	2.651897921168711e-05	1.1900289791810792e-05	1.2826763850171119e-05	2.443110861349851e-05	1.9090757632511668e-05	1.843492646003142e-05	2.876578946597874e-05	7.111668764991919e-06	0.0003895171103067696	8.80181323736906e-06	6.54892428428866e-05	2.6709281883086078e-05	1.6428512026323006e-05	4.140455348533578e-05	2.301717540831305e-05	1.1524593901413027e-05	3.72137401427608e-05	1.721679109323304e-05	1.753956894390285e-05	9.790968761080876e-06	1.6205469364649616e-05	7.474751328118145e-05	4.296809129300527e-05	4.181915301160188e-06
5018.0	3.391696736798622e-05	3.2374897273257375e-05	2.543601658544503e-05	1.5609630281687714e-05	1.2747135770041496e-05	1.3783108443021774e-05	4.144757258472964e-05	0.0001507367705926299	3.441172884777188e-05	1.8871874999604188e-05	6.189507257658988e-05	0.00017030427989084274	0.0074934889562428	6.943636981304735e-05	0.00025875138817355037	2.2170510419528e-05	6.52101807645522e-05	6.995524017838761e-05	8.397080819122493e-05	0.00013182686234358698	3.589438711060211e-05	2.862267501768656e-05	1.2595120097103063e-05	2.4577533622505143e-05	3.188710252288729e-05	2.6462717869435437e-05	1.0225361620541662e-05	1.3207927622715943e-05	2.2587280909647234e-05	1.8316462956136093e-05	2.60531796811847e-05	5.343626980902627e-05	8.220267773140222e-06	0.00039722127257846296	1.044443342834711e-05	8.571810030844063e-05	3.002631274284795e-05	2.267499075969681e-05	7.886924140620977e-05	4.273540253052488e-05	1.2823523320548702e-05	2.455162575643044e-05	1.4313691281131469e-05	1.663432522036601e-05	8.552965482522268e-06	1.7704580386634916e-05	7.352729880949482e-05	4.6123124775476754e-05	1.1373746019671671e-05
5024.0	5.754838639404625e-05	2.3494381821365096e-05	2.3362872525467537e-05	3.201159051968716e-05	1.7288130038650706e-05	1.0677327736630104e-05	9.181257337331772e-05	0.0002530641795601696	3.0002614948898554e-05	3.4965087252203375e-05	5.036709990235977e-05	0.00018621599883772433	0.004475982394069433	4.477486800169572e-05	0.00014276852016337216	1.6266412785626017e-05	7.000623008934781e-05	0.00011763248039642349	7.258832920342684e-05	9.432202205061913e-05	2.957056676677894e-05	1.3483076145348605e-05	1.0539709364820737e-05	3.408613338251598e-05	3.254602415836416e-05	3.4587814297992736e-05	9.556695658829994e-06	1.1538154467416462e-05	2.555500941525679e-05	1.9374600014998578e-05	4.20544711232651e-05	8.009059820324183e-05	8.188649189833086e-06	0.0005572373629547656	1.6911897546378896e-05	5.792277443106286e-05	5.635662819258869e-05	1.795068965293467e-05	7.064748933771625e-05	8.672809781273827e-05	2.1729701984440908e-05	1.7610584109206684e-05	1.0226493031950668e-05	1.609086393727921e-05	9.530765055387747e-06	2.600165498733986e-05	0.0001917022018460557	5.6527354900026694e-05	1.13351325126132e-05
5030.0	9.077035792870447e-05	1.762120155035518e-05	1.4165888387651648e-05	3.190212373738177e-05	1.9522422007867135e-05	9.193874575430527e-06	6.477133865701035e-05	0.0001386976073263213	3.549130633473396e-05	3.9809587178751826e-05	5.638942093355581e-05	0.0001380268658977002	0.0023825194220989943	7.406691292999312e-05	7.610168540850282e-05	9.777512786968146e-06	6.503418262582272e-05	8.481620898237452e-05	6.901335291331634e-05	2.875761674658861e-05	1.7404356185579672e-05	8.055226317082997e-06	1.3986707926960662e-05	4.9217014748137444e-05	3.203651067451574e-05	2.925830995081924e-05	1.1344216545694508e-05	1.4369739801622927e-05	2.8645721613429487e-05	2.4004777515074238e-05	4.6723605919396505e-05	6.251822924241424e-05	7.453523721778765e-06	0.0003456222184468061	1.7285112335230224e-05	6.255992047954351e-05	9.344128920929506e-05	1.4395389371202327e-05	6.209098501130939e-05	0.00011087603343185037	3.413463491597213e-05	1.4167658264341298e-05	1.053915639204206e-05	1.2742954822897445e-05	9.798964129004162e-06	4.020607229904272e-05	0.0001520333025837317	7.277725671883672e-05	8.151111615006812e-06
5036.0	7.401678885798901e-05	1.0193261005042586e-05	1.3863816093362402e-05	5.1136470574419945e-05	1.1704226380970795e-05	1.2442071238183416e-05	6.648248381679878e-05	5.65379268664401e-05	3.070257298531942e-05	3.099378227489069e-05	9.210149437421933e-05	0.0001256270770682022	0.0010208208113908768	8.17174804979004e-05	4.787299985764548e-05	7.864098733989522e-06	5.116466854815371e-05	7.562349492218345e-05	4.610729229170829e-05	1.0457200005475897e-05	1.3075406059215311e-05	8.128173249133397e-06	1.1885613275808282e-05	5.1968221669085324e-05	3.4786284231813625e-05	2.0810377463931218e-05	1.438229901395971e-05	2.2290567358140834e-05	2.293111538165249e-05	2.211752325820271e-05	2.971122376038693e-05	5.6490389397367835e-05	7.687293873459566e-06	0.000377723976271227	1.5067450476635713e-05	8.509538020007312e-05	9.687862620921806e-05	1.8292847016709857e-05	6.151494744699448e-05	0.00012122901534894481	2.067730383714661e-05	2.3977321689017117e-05	1.5700084986747243e-05	1.181717925646808e-05	2.2814068870502524e-05	5.6103523093042895e-05	0.00013211088662501425	6.818109250161797e-05	6.973127710807603e-06
5042.0	8.014859486138448e-05	1.1927842933801003e-05	1.616715599084273e-05	7.481097418349236e-05	2.2847858417662792e-05	2.845610652002506e-05	8.576127584092319e-05	4.060677019879222e-05	2.621890598675236e-05	1.6481335478601977e-05	0.00011586264736251906	8.22185174911283e-05	0.0007660737610422075	6.0236336139496416e-05	5.161045919521712e-05	8.342497494595591e-06	4.6177348849596456e-05	9.981564653571695e-05	2.9737531804130413e-05	1.5492085367441177e-05	1.494044772698544e-05	5.526715995074483e-06	1.3911335372540634e-05	2.5723447834025137e-05	3.587727405829355e-05	2.0040224626427516e-05	1.7645046682446264e-05	2.393478098383639e-05	1.830849942052737e-05	1.989453267015051e-05	2.8449785531847738e-05	8.393807365791872e-05	1.4177376215229742e-05	0.0011777249164879322	2.4990717065520585e-05	0.00012151175906183198	9.295302879763767e-05	2.4274204406538047e-05	4.4710868678521365e-05	8.130659989546984e-05	1.737650927680079e-05	2.3404483727063052e-05	1.786028951755725e-05	1.6093841622932814e-05	2.4873403162928298e-05	5.4770738643128425e-05	0.0001070798680302687	8.975385571829975e-05	4.051327323395526e-06
5048.0	4.6411994844675064e-05	8.740174962440506e-06	1.4889298654452432e-05	7.282308069989085e-05	3.397816180950031e-05	1.1053417438233737e-05	6.891859084134921e-05	3.768550595850684e-05	3.0712650186615065e-05	1.894615161290858e-05	0.0002688452950678766	5.684152711182833e-05	0.0006196944741532207	3.0323453756864183e-05	8.307732059620321e-05	7.775496669637505e-06	7.18184164725244e-05	7.663519500056282e-05	2.3083339328877628e-05	2.5935973098967224e-05	1.1847003406728618e-05	3.980082510679495e-06	2.1077699784655124e-05	2.395158662693575e-05	3.091476173722185e-05	1.964246439456474e-05	1.8571696273284033e-05	3.809220652328804e-05	2.0833671442233026e-05	1.2201492609165143e-05	2.7223675715504214e-05	8.388156857108697e-05	1.933853309310507e-05	0.0013792671961709857	2.5768355044419877e-05	5.8158228057436645e-05	6.009702701703645e-05	1.9520113710314035e-05	3.3537122362758964e-05	6.66807172819972e-05	2.2280364646576345e-05	3.816445678239688e-05	1.5567082300549373e-05	2.6063642508233897e-05	1.4357755389937665e-05	3.923543044948019e-05	7.012167770881206e-05	8.522881398675963e-05	9.000054888019804e-06
5054.0	3.531042966642417e-05	7.440719400619855e-06	1.2106725080229808e-05	0.00010536605259403586	2.2495338271255605e-05	5.510932169272564e-06	5.5022381275193766e-05	3.244045365136117e-05	3.689268487505615e-05	1.2646901268453803e-05	0.00030498814885504544	3.709058364620432e-05	0.0002474562206771225	2.84338639175985e-05	8.60276268213056e-05	1.1595559954002965e-05	0.00011309388355584815	9.396392124472186e-05	3.5968674637842923e-05	2.511083584977314e-05	1.5748373698443174e-05	2.9006932891206816e-06	0.00018215650925412774	4.102719685761258e-05	2.501575363567099e-05	1.62716878548963e-05	1.4051924154045992e-05	5.728135511162691e-05	1.892024010885507e-05	1.2301282367843669e-05	1.8343067495152354e-05	4.1444254748057574e-05	1.741192681947723e-05	0.0006818549591116607	1.58968978212215e-05	4.340931263868697e-05	6.693401519441977e-05	2.017649239860475e-05	3.62232603947632e-05	6.198857590788975e-05	2.763025440799538e-05	5.413793769548647e-05	1.3368944564717822e-05	2.3024946131045e-05	1.0268545338476542e-05	2.5982988518080674e-05	8.93475444172509e-05	5.377411071094684e-05	8.453039299638476e-06
5060.0	5.236150900600478e-05	7.969843863975257e-06	1.1014694791811053e-05	6.073857002775185e-05	6.832220242358744e-05	7.197441846074071e-06	3.6522469599731266e-05	2.6867055566981435e-05	5.941844574408606e-05	1.543845792184584e-05	0.00021055956312920898	2.5577875931048766e-05	0.0001514584437245503	2.1608399038086645e-05	6.212095468072221e-05	1.72267737070797e-05	0.00016578439681325108	9.557964222040027e-05	3.658357309177518e-05	3.518669109325856e-05	4.1745006456039846e-05	4.473741682886612e-06	0.000344501284416765	3.645794640760869e-05	3.3670054108370095e-05	1.290162526856875e-05	1.002795215754304e-05	5.053934728493914e-05	1.3511137694877107e-05	9.299064004153479e-06	1.3015342119615525e-05	3.381742862984538e-05	1.3757818123849574e-05	0.0007634094217792153	1.1178122804267332e-05	2.7294328901916742e-05	4.949155118083581e-05	1.949183933902532e-05	2.2796735720476136e-05	7.785069465171546e-05	2.5070974515983835e-05	4.2750893044285476e-05	1.7589502022019587e-05	2.065581975330133e-05	1.2763849554175977e-05	1.541339406685438e-05	8.3794271631632e-05	7.651908526895568e-05	2.2637739675701596e-05
5066.0	4.4683034502668306e-05	6.511869287351146e-06	1.2186770618427545e-05	7.54065258661285e-05	6.031548764440231e-05	8.997635632113088e-06	3.2918349461397156e-05	2.5433808332309127e-05	6.619105261052027e-05	1.5218475709843915e-05	0.0003572470450308174	2.6711650207289495e-05	5.7006822316907346e-05	1.4561936950485688e-05	6.035513069946319e-05	1.6892296116566285e-05	0.00017303918139077723	0.00017283338820561767	5.476352816913277e-05	3.3731048461049795e-05	2.3164668164099567e-05	4.885412636213005e-06	0.0005580997094511986	3.9028913306538016e-05	2.16232019738527e-05	1.2087875802535564e-05	8.62559045344824e-06	4.234692096360959e-05	8.790078027232084e-06	7.5694847510021646e-06	9.899824362946674e-06	2.330163806618657e-05	1.0815609130077064e-05	0.0007705596508458257	1.7230124285561033e-05	1.8033771993941627e-05	3.5308508813614026e-05	2.2808933863416314e-05	1.783829793566838e-05	6.362961721606553e-05	3.248202847316861e-05	3.7028243241366e-05	1.880672607512679e-05	1.5449562852154486e-05	1.1300763617327902e-05	1.5116469512577169e-05	5.491214687936008e-05	5.938338290434331e-05	5.3362222388386726e-05
5072.0	5.96845566178672e-05	7.612020453962032e-06	1.2607702956302091e-05	5.380078073358163e-05	5.8871017245110124e-05	6.497186859633075e-06	1.7329593902104534e-05	2.2417623767978512e-05	6.640607898589224e-05	1.203158899443224e-05	0.0004413338901940733	2.289104122610297e-05	3.0406881705857813e-05	1.6871816114871763e-05	4.516287663136609e-05	1.2974421224498656e-05	0.0001593159104231745	0.00014839520736131817	0.00011904004350071773	3.0218061510822736e-05	1.514759878773475e-05	6.705481155222515e-06	0.0005212940741330385	6.015057806507684e-05	1.9599370716605335e-05	1.3864847460354213e-05	1.0559519068920054e-05	4.257294494891539e-05	8.913933925214224e-06	7.5692464633903e-06	6.63391165289795e-06	2.0623401724151336e-05	7.846402695577126e-06	0.0003787761670537293	4.851726771448739e-05	1.5910729416646063e-05	2.6917909053736366e-05	3.111188198090531e-05	2.2103484297986142e-05	4.420908589963801e-05	3.788997128140181e-05	4.2794825276359916e-05	1.4016175555298105e-05	1.1461725989647675e-05	1.4247558283386752e-05	1.7216496416949667e-05	5.415095074567944e-05	3.968200689996593e-05	6.967681110836565e-05
5078.0	5.2517527365125716e-05	9.3927465059096e-06	1.2119501661800314e-05	3.499714512145147e-05	4.656080636777915e-05	5.386162683862494e-06	1.6108364434330724e-05	1.771136885508895e-05	8.911677286960185e-05	1.4935845683794469e-05	0.00017452552856411785	2.383810715400614e-05	1.595432149770204e-05	2.492445673851762e-05	5.985064126434736e-05	1.528762913949322e-05	9.859391138888896e-05	5.98492770222947e-05	0.00013763205788563937	1.951162630575709e-05	9.09167829377111e-06	1.3286356079333927e-05	0.00043433395330794156	5.1819362852256745e-05	1.807171429391019e-05	2.0106803276576102e-05	1.2372956916806288e-05	4.1972696635639295e-05	7.73667125031352e-06	6.93044557920075e-06	5.236854121903889e-06	3.170274794683792e-05	7.395915872621117e-06	0.0001386416843160987	4.4305314077064395e-05	1.1699182323354762e-05	2.435127680655569e-05	3.251553062000312e-05	2.9390104828053154e-05	4.602997432812117e-05	3.9814829506212845e-05	3.4179847716586664e-05	1.1486335097288247e-05	9.017769116326235e-06	1.4831789485469926e-05	1.8347511286265217e-05	3.740215834113769e-05	2.9877954148105346e-05	0.00012933906691614538
5084.0	4.8666293878341094e-05	7.67425535741495e-06	8.958147191151511e-06	4.079544669366442e-05	0.00010757735435618088	6.014589416736271e-06	2.0073737687198445e-05	2.260018663946539e-05	0.00012981254258193076	1.957850508915726e-05	6.566358933923766e-05	2.70251930487575e-05	2.1009045667597093e-05	2.995158502017148e-05	4.4025113311363384e-05	1.9635608623502776e-05	0.00010784409096231684	7.038570765871555e-05	0.0001908908598124981	2.0101952031836845e-05	7.72897146816831e-06	2.9586504751932807e-05	0.0008924144203774631	8.622441964689642e-05	1.525008883618284e-05	2.415350536466576e-05	1.4993800505180843e-05	7.452417048625648e-05	8.885180250217672e-06	4.9969371502811555e-06	6.052495791664114e-06	6.0996284446446225e-05	6.620550266234204e-06	8.886388968676329e-05	3.127713353023864e-05	1.3624458006233908e-05	3.6072924558538944e-05	2.9771863410132937e-05	3.9063503209035844e-05	4.4774653360946104e-05	7.72189669078216e-05	4.84884949401021e-05	1.2064058864780236e-05	1.1989494851150084e-05	1.1762175745388959e-05	1.4678413208457641e-05	3.308158557047136e-05	4.8524903832003474e-05	7.135529449442402e-05
5090.0	3.812211434706114e-05	6.3811589825490955e-06	8.703178536961786e-06	4.394147254060954e-05	7.899516640463844e-05	2.506392320356099e-06	1.5499164874199778e-05	1.814429742807988e-05	9.241143561666831e-05	1.754902405082248e-05	4.816571163246408e-05	2.704667167563457e-05	2.4992434191517532e-05	6.290485907811671e-05	4.2213017877656966e-05	2.1101550373714417e-05	0.00011856773926410824	5.132852675160393e-05	0.00018640767666511238	3.768353053601459e-05	8.426438398601022e-06	4.955572876497172e-05	0.0007173629128374159	0.00011160093708895147	1.9816616259049624e-05	1.9297522158012725e-05	2.0863137251581065e-05	7.262764847837389e-05	1.2870115824625827e-05	6.9201951191644184e-06	7.4725844569911715e-06	7.01358585502021e-05	4.477160928217927e-06	6.086009307182394e-05	3.499207377899438e-05	1.9573017198126763e-05	4.3525502405827865e-05	4.5186185161583126e-05	4.306038681534119e-05	3.324106364743784e-05	9.09772134036757e-05	6.5358224674128e-05	1.3491269783116877e-05	1.2626967873075046e-05	1.0903817383223213e-05	1.749693365127314e-05	5.120537389302626e-05	6.071222014725208e-05	6.81663368595764e-05
5096.0	2.8783131710952148e-05	5.759251962444978e-06	1.0582403774606064e-05	4.497300324146636e-05	6.577588646905497e-05	2.134583837687387e-06	2.0147304894635454e-05	2.576049155322835e-05	0.00010455973097123206	1.841991615947336e-05	9.096003486774862e-05	4.236105814925395e-05	2.5443488993914798e-05	9.087359649129212e-05	3.7220623198663816e-05	1.7734964785631746e-05	8.664064080221578e-05	5.233445335761644e-05	0.0001684884773567319	2.927164860011544e-05	5.2448463065957185e-06	4.148387597524561e-05	0.0004664392617996782	6.848958582850173e-05	2.5591001758584753e-05	1.6102099834824912e-05	2.5312459911219776e-05	5.8871017245110124e-05	2.0094323190278374e-05	1.5454352251254022e-05	8.925996553443838e-06	4.519752110354602e-05	5.8026389524457045e-06	4.04667152906768e-05	3.8672944356221706e-05	1.9904497094103135e-05	3.887757702614181e-05	3.859210846712813e-05	3.845375613309443e-05	4.002256173407659e-05	0.00010606524301692843	7.718790584476665e-05	1.765972592693288e-05	1.2133228665334173e-05	1.193356638395926e-05	1.665189665800426e-05	6.758863310096785e-05	5.3221709094941616e-05	4.092805465916172e-05
5102.0	3.964830102631822e-05	5.190419869904872e-06	1.996643732127268e-05	6.320670945569873e-05	0.00026295462157577276	2.670015646799584e-06	3.128235402982682e-05	3.4872609830927104e-05	0.00013056857278570533	2.4063632736215368e-05	0.00018163201457355171	3.639354690676555e-05	2.5846567950793542e-05	7.626949809491634e-05	3.5254972317488864e-05	3.086900687776506e-05	3.714481135830283e-05	7.386857032543048e-05	0.00017297912563662976	3.4240529203088954e-05	9.898069038172252e-06	4.173453271505423e-05	0.0011237722355872393	4.3658361391862854e-05	2.592304372228682e-05	2.2899319446878508e-05	3.3423715649405494e-05	7.814812852302566e-05	3.631602521636523e-05	1.748852628224995e-05	1.674713166721631e-05	0.00010975215991493315	6.8513113546941895e-06	1.7768568795872852e-05	3.268025830038823e-05	1.3059779121249449e-05	3.6572306271409616e-05	2.685365871002432e-05	2.39493037952343e-05	4.8673020501155406e-05	0.00010955516336252913	0.00011437250941526145	1.6031755876610987e-05	1.0092730917676818e-05	1.5771760445204563e-05	1.5254467143677175e-05	5.1808390708174556e-05	3.400846617296338e-05	2.4817181838443503e-05
5108.0	5.775443423772231e-05	6.154378297651419e-06	4.897635881206952e-05	2.797431625367608e-05	0.0006863679154776037	3.735460268217139e-06	4.564382470562123e-05	4.384386193123646e-05	0.00010327806376153603	3.0329932997119613e-05	0.00016516084724571556	4.1814808355411515e-05	3.331631523906253e-05	8.114146476145834e-05	7.40139585104771e-05	5.217478610575199e-05	2.278050124004949e-05	6.752189801773056e-05	7.925509271444753e-05	5.93033000768628e-05	1.1467061085568275e-05	3.745881258510053e-05	0.0019459595205262303	3.1060888431966305e-05	1.6040501577663235e-05	2.35938023251947e-05	4.101021841051988e-05	0.00010353245306760073	3.424542956054211e-05	1.7694082998787053e-05	2.7083218810730614e-05	0.00013860929175280035	1.1910212379007135e-05	1.0084273526445031e-05	3.167379691149108e-05	9.677813977759797e-06	2.6309722670703195e-05	2.4338321964023635e-05	2.3458916984964162e-05	2.38655829889467e-05	7.508879207307473e-05	8.206624625017866e-05	1.3988788850838318e-05	1.0621035471558571e-05	2.5805120458244346e-05	1.823294769565109e-05	3.84825179935433e-05	2.0716144717880525e-05	3.17532176268287e-05
5114.0	4.6767650928813964e-05	7.48622915125452e-06	6.170206324895844e-05	1.802606857381761e-05	0.0023042194079607725	7.000312507443596e-06	4.094878022442572e-05	3.5380300687393174e-05	7.392790575977415e-05	2.2847489162813872e-05	0.000100963436125312	3.6339828511700034e-05	4.90338024974335e-05	0.00015065442130435258	7.613361231051385e-05	3.915820343536325e-05	1.7689020751276985e-05	7.122748502297327e-05	0.00014272224507294595	7.270261994563043e-05	1.683380651229527e-05	3.2032599847298115e-05	0.0014166691107675433	2.6180950953857973e-05	1.4922249647497665e-05	1.3780559129372705e-05	3.6254779843147844e-05	0.00012492478708736598	3.0126584533718415e-05	3.443549576331861e-05	3.202307198080234e-05	0.00013217299419920892	1.406070532539161e-05	5.93480854149675e-06	2.9915418053860776e-05	9.775704711501021e-06	1.7173399101011455e-05	2.7549927835934795e-05	2.373747520323377e-05	1.272847566724522e-05	6.204221426742151e-05	4.4386935769580305e-05	1.1245700079598464e-05	1.745655208651442e-05	3.426842886256054e-05	3.159409243380651e-05	2.7699510610545985e-05	1.765656088537071e-05	2.897348349506501e-05
5120.0	2.3541033442597836e-05	4.66711253466201e-06	4.314777106628753e-05	1.0161455975321587e-05	0.0009642058284953237	1.063668605638668e-05	7.608760643051937e-05	2.2649055608781055e-05	7.495593308703974e-05	3.0627801606897265e-05	7.398248999379575e-05	2.978930206154473e-05	6.526691140607e-05	0.00017415151523891836	7.082679076120257e-05	2.986245817737654e-05	1.3115170077071525e-05	9.089239756576717e-05	0.00017971738998312503	9.613595466362312e-05	2.0133284124312922e-05	2.79572450381238e-05	0.0008820115472190082	3.201220170012675e-05	1.3985241821501404e-05	9.336447874375153e-06	2.1320272935554385e-05	8.081358828349039e-05	2.7733844035537913e-05	3.640861177700572e-05	3.2359472243115306e-05	0.00012155219883425161	1.2196770512673538e-05	5.027189672546228e-06	5.3338008001446724e-05	8.404954314755742e-06	1.056073779182043e-05	2.67185278062243e-05	2.067197965516243e-05	8.654427801957354e-06	7.864857616368681e-05	2.2662927221972495e-05	1.4731056580785662e-05	2.5057848688447848e-05	2.540236891945824e-05	4.79163063573651e-05	2.422827856207732e-05	2.1673944502254017e-05	4.3080057366751134e-05
5126.0	1.271150540560484e-05	3.4069576031470206e-06	2.7759058866649866e-05	6.383825166267343e-06	0.00032081108656711876	1.6127396520460024e-05	0.00014633721730206162	2.3777080059517175e-05	7.66208759159781e-05	3.0629726097686216e-05	7.395555439870805e-05	3.133469363092445e-05	8.4207124018576e-05	0.00013122573727741838	8.199240255635232e-05	2.5113851734204218e-05	2.0021772797917947e-05	0.00011647468636510894	0.00015265010006260127	8.39510394143872e-05	1.4222919162421022e-05	1.7302743799518794e-05	0.001133713754825294	2.8134814783697948e-05	1.4521829143632203e-05	8.714706382306758e-06	2.0265195416868664e-05	7.21682736184448e-05	2.410093293292448e-05	3.288879452156834e-05	2.3608117771800607e-05	0.00011219141015317291	1.0436179763928521e-05	5.433466867543757e-06	9.467959171161056e-05	9.622256584407296e-06	9.508721632300876e-06	2.5568366254447028e-05	4.966009146301076e-05	9.96732160274405e-06	8.892985351849347e-05	1.3949249478173442e-05	1.2906608390039764e-05	2.6468826035852544e-05	2.040149411186576e-05	3.751794065465219e-05	1.9255425286246464e-05	2.2656875444226898e-05	6.72349488013424e-05
5132.0	1.0046769602922723e-05	3.993282462033676e-06	2.4021674107643776e-05	7.157412255764939e-06	5.699719986296259e-05	1.1079400792368688e-05	0.0001959272922249511	2.1142986952327192e-05	7.221576379379258e-05	2.2337595510180108e-05	6.42964878352359e-05	3.1097762985154986e-05	0.0001002448916551657	0.00015623332001268864	5.2882489399053156e-05	2.8405353077687323e-05	2.0822209990001284e-05	9.626476094126701e-05	0.00019740154675673693	7.372887193923816e-05	1.1036016076104715e-05	1.3371672139328439e-05	0.00035984895657747984	1.8907792764366604e-05	1.3739880159846507e-05	8.453675945929717e-06	2.877923361666035e-05	7.010845001786947e-05	3.22268606396392e-05	7.300692959688604e-05	1.708580930426251e-05	0.00012835691450163722	1.0278823538101278e-05	7.092265150276944e-06	9.726517600938678e-05	1.2959137166035362e-05	1.0227547136310022e-05	4.364071355666965e-05	8.426696876995265e-05	7.632774213561788e-06	8.624907786725089e-05	9.75326111074537e-06	7.725928298896179e-06	2.0672690880019218e-05	1.6261075870716013e-05	2.4932965970947407e-05	1.3656431292474736e-05	1.649496698519215e-05	9.51596739469096e-05
5138.0	1.2905637049698271e-05	4.489834282139782e-06	2.9231618100311607e-05	1.2821505151805468e-05	2.4729557480895892e-05	1.4113407814875245e-05	0.00025894929422065616	1.5104107660590671e-05	7.680463750148192e-05	2.0855735783698037e-05	0.00010091193689731881	3.763112908927724e-05	0.0001256138930330053	0.00020263984333723783	7.263173756655306e-05	2.6215480829705484e-05	1.886476638901513e-05	7.449972326867282e-05	0.0001380131725454703	5.393645551521331e-05	1.1969674233114347e-05	1.9144208636134863e-05	0.0004845065122935921	2.098305594699923e-05	1.2246210644661915e-05	9.27859127841657e-06	8.340181375388056e-05	7.148905569920316e-05	7.074147288221866e-05	0.0001210684422403574	1.074282954505179e-05	0.00016982978559099138	8.762550351093523e-06	6.874347945995396e-06	8.440553938271478e-05	2.3423399397870526e-05	1.2782560588675551e-05	7.687996549066156e-05	5.452788536786102e-05	5.317460363585269e-06	8.050117321545258e-05	1.0953353012155276e-05	7.844734682294074e-06	1.4427301721298136e-05	1.0864508112717886e-05	1.7829999706009403e-05	1.030461771733826e-05	1.573436748003587e-05	4.6737379307160154e-05
5144.0	2.1411431589513086e-05	5.99399754719343e-06	5.1653492846526206e-05	3.493295662337914e-05	2.6523126507527195e-05	4.502474985201843e-05	0.0002475633518770337	1.948282624653075e-05	0.00012252973101567477	1.9755047105718404e-05	0.00020035283523611724	4.189583705738187e-05	0.0001890790299512446	0.00018165384244639426	9.499059524387121e-05	3.7707726733060554e-05	2.1732479581260122e-05	0.00011513400386320427	0.0001572115288581699	5.504311411641538e-05	1.1016995813406538e-05	1.921081820910331e-05	0.0006597167812287807	3.249147266615182e-05	1.5681589502491988e-05	9.043193131219596e-06	7.433082646457478e-05	5.3145980928093195e-05	6.572103302460164e-05	0.00010021276830229908	9.771210898179561e-06	0.00025422064936719835	9.741808753460646e-06	7.1533927439304534e-06	5.6460066844010726e-05	3.909577935701236e-05	1.1599729077715892e-05	9.143599891103804e-05	3.695141276693903e-05	4.142211309954291e-06	5.883061021449976e-05	1.8524982806411572e-05	8.922183951654006e-06	1.289912688662298e-05	7.678156180190854e-06	1.587989754625596e-05	9.078051334654447e-06	1.237653304997366e-05	2.5972582079702988e-05
5150.0	2.1230836864560843e-05	6.503962595161283e-06	5.212705218582414e-05	3.023881436092779e-05	4.997669020667672e-05	6.295946514001116e-05	0.0004039416671730578	1.6851507098181173e-05	0.00013365941413212568	2.490395308996085e-05	0.0001134960912168026	4.440352495294064e-05	0.0001171751573565416	0.0001411092234775424	0.00022005489154253155	4.718318450613879e-05	2.0376530301291496e-05	0.0001252097135875374	0.00019178939692210406	4.2213221604470164e-05	1.3211278201197274e-05	2.4468694391543977e-05	0.0002539698616601527	3.518521407386288e-05	1.9717312170541845e-05	7.816855941200629e-06	5.19727764185518e-05	3.2646428735461086e-05	3.559889591997489e-05	9.957019210560247e-05	9.657686860009562e-06	0.00024074682733044028	1.0812371328938752e-05	1.2379779036564287e-05	3.330325853312388e-05	3.718883453984745e-05	1.0128444955626037e-05	5.13235354446806e-05	2.8149443096481264e-05	3.1917720662022475e-06	5.121967842569575e-05	1.863942452473566e-05	1.2659909771173261e-05	1.2203238838992547e-05	9.171963029075414e-06	1.8273927707923576e-05	7.035690032353159e-06	8.336445716849994e-06	1.485452230554074e-05
5156.0	2.0387200493132696e-05	8.257708032033406e-06	3.297729563200846e-05	4.132727553951554e-05	0.0001477423356845975	0.0002177448768634349	0.0005874444614164531	1.9681727280840278e-05	0.0001423239300493151	2.2044203433324583e-05	6.955717981327325e-05	7.123536488506943e-05	0.00015183512005023658	0.00016455486183986068	0.0003634663298726082	5.0647518946789205e-05	1.7481506802141666e-05	0.00016859036986716092	0.0004102614475414157	5.7623019529273733e-05	1.4832200577075128e-05	4.061160871060565e-05	0.0002088900509988889	3.062435280298814e-05	3.246134292567149e-05	9.966399375116453e-06	4.8359244829043746e-05	3.1400144507642835e-05	3.796650707954541e-05	6.770939944544807e-05	1.1988545338681433e-05	0.00035129321622662246	1.4495319192064926e-05	1.1418084795877803e-05	2.322407999599818e-05	3.9300248317886144e-05	1.0084081623062957e-05	2.5921661290340126e-05	2.5187968276441097e-05	3.742213266377803e-06	5.892291301279329e-05	1.5526371498708613e-05	1.2557749869301915e-05	1.1549217560968827e-05	1.0431154805701226e-05	1.4174145690049045e-05	6.700303856632672e-06	1.0223704521195032e-05	1.701809378573671e-05
5162.0	2.3114133000490256e-05	1.7759879483492114e-05	4.032549259136431e-05	3.0128425350994803e-05	0.0006255380576476455	0.0001689582277322188	0.00044973602052778006	1.527914537291508e-05	8.444932609563693e-05	1.743143002386205e-05	7.640985859325156e-05	7.826014916645363e-05	0.00015729911683592945	0.00017639090947341174	0.0002821650414261967	6.662859959760681e-05	1.2959532796230633e-05	0.0001456567260902375	0.0001937797642312944	0.0001327714853687212	2.5473471396253444e-05	8.215096750063822e-05	0.00020255293929949403	3.6291516153141856e-05	3.582322096917778e-05	1.364544550597202e-05	5.324551239027642e-05	2.954553929157555e-05	2.6728010197984986e-05	5.137171319802292e-05	1.6307290934491903e-05	0.00020514924835879356	1.728671122691594e-05	2.0917204892612062e-05	2.0081703041796573e-05	4.421899211592972e-05	1.068535402737325e-05	1.6371584933949634e-05	2.25793119170703e-05	6.501140887849033e-06	7.036423630779609e-05	1.4057204680284485e-05	1.1348262887622695e-05	1.1841015293612145e-05	1.258940392290242e-05	1.2006372344330885e-05	7.504049335693708e-06	1.034206616168376e-05	1.602758129592985e-05
5168.0	3.2096082577481866e-05	2.2727272153133526e-05	2.9245422410895117e-05	2.0807301552849822e-05	0.00063652778044343	0.0001460428029531613	0.0006260813679546118	1.5226707546389662e-05	3.999615728389472e-05	1.567274193803314e-05	6.354061042657122e-05	6.0975169617449865e-05	0.00020634278189390898	0.00010454976290930063	0.00033897615503519773	7.251527131302282e-05	1.6512232832610607e-05	9.950032836059108e-05	0.00011613542301347479	0.0001866086240625009	5.0243528676219285e-05	8.822085510473698e-05	0.000174600092577748	2.7900359782506712e-05	3.032756103493739e-05	1.2705689186987001e-05	7.546701817773283e-05	3.053261389140971e-05	3.287248910055496e-05	4.3811716750497e-05	2.045528162852861e-05	0.0001821627520257607	2.465166471665725e-05	3.510484748403542e-05	1.5067406820890028e-05	4.472425644053146e-05	1.5442035874002613e-05	1.3986815247335471e-05	1.7602926163817756e-05	8.097812496998813e-06	4.4634827645495534e-05	1.1199720574950334e-05	1.1063710189773701e-05	1.278534000448417e-05	1.3371813111007214e-05	1.3987587408337276e-05	7.417289907607483e-06	7.415040727209998e-06	1.7738007954903878e-05
5174.0	3.841066063614562e-05	3.4011936804745346e-05	5.0577920774230734e-05	1.7910950191435404e-05	0.0004743459867313504	0.0002585331385489553	0.0007067220285534859	1.6695148588041775e-05	3.536565782269463e-05	1.5617075405316427e-05	8.818400965537876e-05	7.594914495712146e-05	0.00023215120017994195	6.654331809841096e-05	0.0002729984116740525	7.764117617625743e-05	1.430729025742039e-05	4.997525684302673e-05	9.929058433044702e-05	0.00011097481183242053	9.299115481553599e-05	7.893883594078943e-05	0.0001758153084665537	1.655248343013227e-05	4.081809674971737e-05	1.1243704648222774e-05	5.7205317716579884e-05	4.4127835280960426e-05	9.340163524029776e-05	4.0126931708073243e-05	2.162837699870579e-05	0.00021613150602206588	2.3318307285080664e-05	4.4506334234029055e-05	1.149823765445035e-05	4.135514973313548e-05	2.1553427359322086e-05	1.0765166734927334e-05	1.3754485735262278e-05	5.98457381784101e-06	3.1671228498453274e-05	1.1430865924921818e-05	1.252147922059521e-05	1.2630436685867608e-05	1.3092951121507213e-05	1.9526536561897956e-05	8.534624612366315e-06	1.3888693501939997e-05	2.4017852410906926e-05
5180.0	3.069689410040155e-05	5.1948594773421064e-05	0.00014098522660788149	2.3384451196761802e-05	8.793931192485616e-05	8.784000237938017e-05	0.0008971478091552854	1.9032111595151946e-05	2.264581598865334e-05	1.6123858586070128e-05	0.00010918096813838929	5.530956696020439e-05	0.00017769717669580132	5.2202562073944137e-05	0.00015143174096010625	5.6529894209234044e-05	1.081414484360721e-05	5.04315976286307e-05	6.362737622112036e-05	8.77192069310695e-05	0.00010884853691095486	7.204545545391738e-05	0.00020407274132594466	1.3601012142316904e-05	3.696311614476144e-05	1.252457241207594e-05	4.601162800099701e-05	4.544920375337824e-05	6.0779129853472114e-05	3.9180649764603004e-05	1.627742858545389e-05	0.00011443939001765102	2.2292055291472934e-05	4.8047582822619006e-05	1.3238203791843262e-05	3.459698200458661e-05	3.7279805837897584e-05	8.643442015454639e-06	1.130636974266963e-05	5.198727649258217e-06	3.72403665096499e-05	1.5924633771646768e-05	1.3197223779570777e-05	1.2883293493359815e-05	1.232830709341215e-05	1.9846062059514225e-05	7.791003554302733e-06	1.9856019207509235e-05	1.819730459828861e-05
5186.0	4.221773269819096e-05	3.409897180972621e-05	0.0001048702688422054	3.536940130288713e-05	8.482090197503567e-05	0.0001491189032094553	0.0003768963215406984	3.84328632208053e-05	1.4068685231904965e-05	2.072989991575014e-05	0.00012783266720362008	4.136473580729216e-05	0.0002249883982585743	3.568261308828369e-05	0.00014055569772608578	6.562558701261878e-05	9.278441211790778e-06	4.758344221045263e-05	5.537658944376744e-05	6.282632239162922e-05	8.941999840317294e-05	7.25670688552782e-05	0.0002064179425360635	1.0420715625514276e-05	2.9241406082292087e-05	8.510705811204389e-06	4.809741585631855e-05	5.1032169722020626e-05	3.108572127530351e-05	3.8176724046934396e-05	2.0110601326450706e-05	9.336041694041342e-05	3.324775389046408e-05	6.313093035714701e-05	1.3328678505786229e-05	2.248017699457705e-05	3.2188774639507756e-05	1.2031520782329608e-05	1.1276004443061538e-05	5.865241291758139e-06	3.279608426964842e-05	1.8457249097991735e-05	9.496686288912315e-06	1.2177731150586624e-05	1.2625042472791392e-05	1.3202826266933698e-05	8.38494725030614e-06	1.656773929425981e-05	1.2562661140691489e-05
5192.0	3.471308446023613e-05	2.0891726308036596e-05	5.4658343287883326e-05	2.5878262022160925e-05	6.228977144928649e-05	9.279255755245686e-05	0.00011993479711236432	5.3472966101253405e-05	1.329555561824236e-05	2.5350796931888908e-05	0.00013845751527696848	5.279763718135655e-05	0.00034297286765649915	2.8836100682383403e-05	0.00011839262879220769	6.605567614315078e-05	8.331455319421366e-06	8.137982513289899e-05	3.69143599527888e-05	2.9404151064227335e-05	0.00012089827941963449	5.549564593820833e-05	0.00015293172327801585	8.475488357362337e-06	3.866394399665296e-05	7.3520764090062585e-06	5.0394384743412957e-05	9.20808597584255e-05	3.883244062308222e-05	4.10210523114074e-05	1.3597627003036905e-05	4.3916257709497586e-05	4.5106968173058704e-05	5.414713086793199e-05	1.0290318641636986e-05	3.2021969673223794e-05	2.5541607101331465e-05	1.6029996913857758e-05	1.0795864000101574e-05	5.224184405960841e-06	4.1493927710689604e-05	1.67138350661844e-05	6.61389958622749e-06	1.8231732610729523e-05	1.4897508663125336e-05	1.08458943941514e-05	7.738279236946255e-06	1.6024341675802134e-05	1.4303648640634492e-05
5198.0	2.6550429538474418e-05	1.4319589354272466e-05	3.5933295293943956e-05	3.138410102110356e-05	0.00013043542276136577	0.00012522999895736575	9.585137013345957e-05	8.811559382593259e-05	1.2243688615853898e-05	2.292385761393234e-05	0.00017253500118386	5.8723999245557934e-05	0.0005484693683683872	2.6273270123056136e-05	0.00020461788517422974	4.630818875739351e-05	1.2129075912525877e-05	8.258499292423949e-05	2.770199535007123e-05	2.356672666792292e-05	0.00016497151227667928	4.5346725528361276e-05	0.00017763010691851377	8.92000571184326e-06	3.889115032507107e-05	8.123245606839191e-06	3.402894071768969e-05	6.667410343652591e-05	2.774331187538337e-05	2.242463597212918e-05	1.03310057966155e-05	4.370526585262269e-05	5.342959411791526e-05	6.212817970663309e-05	8.975078344519716e-06	5.4794556490378454e-05	2.0169067283859476e-05	1.3983427379571367e-05	7.439726232405519e-06	4.621386779035674e-06	2.7961432351730764e-05	1.6189187590498477e-05	5.903129931539297e-06	2.656552715052385e-05	1.5886244000284933e-05	9.318346201325767e-06	7.168697266024537e-06	2.2029764295439236e-05	1.4446522072830703e-05
5204.0	2.1547939468291588e-05	1.2602666174643673e-05	2.8408334401319735e-05	2.7593207050813362e-05	0.00018303500837646425	0.00011958557297475636	6.812949141021818e-05	5.1216215069871396e-05	1.2270772458577994e-05	2.704654252738692e-05	0.0003693847975227982	7.091674342518672e-05	0.0004402474733069539	1.9217048247810453e-05	0.0002676631847862154	6.095657226978801e-05	1.8880225979955867e-05	8.258924935944378e-05	2.375822077738121e-05	3.0229386538849212e-05	0.00020444297115318477	3.407310214242898e-05	0.00024422488058917224	1.6679758118698373e-05	2.9993059797561727e-05	8.138108569255564e-06	2.216473876615055e-05	4.343155160313472e-05	1.8865162928705104e-05	2.133699308615178e-05	7.0790074460092e-06	4.671848364523612e-05	6.0976857639616355e-05	7.89909390732646e-05	1.6937172404141165e-05	5.9932368458248675e-05	1.3538648090616334e-05	1.63562290254049e-05	7.510836439905688e-06	4.625633209798252e-06	1.7858143110061064e-05	1.4316873603092972e-05	6.551162186951842e-06	2.1129644665052183e-05	1.1493468264234252e-05	6.90992055751849e-06	6.254682830331149e-06	3.205924804206006e-05	1.538681135571096e-05
5210.0	2.148689418390859e-05	1.4708849448652472e-05	3.438169005676173e-05	2.664169187482912e-05	0.0002947325410787016	5.77091850573197e-05	4.7099474613787606e-05	2.290884185640607e-05	1.244567920366535e-05	2.3582642825203948e-05	0.0008315222221426666	3.891177402692847e-05	0.00018196414748672396	2.11434526136145e-05	0.0005780454375781119	7.756021659588441e-05	2.8811058655264787e-05	5.371470615500584e-05	2.8740068955812603e-05	2.0206971385050565e-05	0.00025632319739088416	2.5261817427235655e-05	0.00014370821008924395	1.7000120351440273e-05	2.176753150706645e-05	8.709414032637142e-06	1.486435576225631e-05	2.997418778249994e-05	2.2895954316481948e-05	2.4444578230031766e-05	4.691585672844667e-06	4.148134757997468e-05	6.378813122864813e-05	5.9917569160461426e-05	1.717887062113732e-05	6.158725591376424e-05	1.5242005247273482e-05	2.505008342268411e-05	7.72044040786568e-06	4.431804427440511e-06	1.4515238945023157e-05	1.8757275029201992e-05	7.897046089055948e-06	1.2186200365249533e-05	1.2345859431661665e-05	6.1982723309483845e-06	6.832415692770155e-06	2.2252674170886166e-05	1.590658757777419e-05
5216.0	2.4767126888036728e-05	1.8817561795003712e-05	4.5711563871009275e-05	3.069727245019749e-05	0.00015315177734009922	1.3499455235432833e-05	2.694467366382014e-05	2.6796662496053614e-05	1.2857824003731366e-05	3.0671646527480334e-05	0.001211264869198203	2.4913833840400912e-05	9.123358904616907e-05	1.954652907443233e-05	0.0006266954587772489	6.644953828072175e-05	3.0037797841941938e-05	5.4837422794662416e-05	4.18185954913497e-05	2.4662314899615012e-05	0.00017662839672993869	2.956546268251259e-05	7.056757021928206e-05	2.0670402591349557e-05	2.30301284318557e-05	8.004838491615374e-06	9.784854228200857e-06	3.9332757296506315e-05	3.074298001592979e-05	2.9662924134754576e-05	4.1207495087292045e-06	3.432962694205344e-05	7.900631317170337e-05	4.7969613660825416e-05	9.67481446423335e-06	4.627975795301609e-05	1.7661326637608e-05	2.1536025087698363e-05	6.028749794495525e-06	4.489560069487197e-06	9.895699804474134e-06	1.626422454137355e-05	6.753008165105712e-06	9.942154974851292e-06	1.472222174925264e-05	6.894044418004341e-06	7.969433681864757e-06	1.6073103324742988e-05	1.585663812875282e-05
5222.0	2.6957910449709743e-05	2.7181829864275642e-05	7.593827467644587e-05	4.6252003812696785e-05	5.016500290366821e-05	3.768518354263506e-06	1.7521697373013012e-05	2.1880730855627917e-05	1.0629678399709519e-05	3.8740192394470796e-05	0.0008167225169017911	2.318734368600417e-05	5.576822513830848e-05	2.7741221856558695e-05	0.0007104688556864858	9.03672116692178e-05	2.672428854566533e-05	5.1250364776933566e-05	0.0001391172263538465	4.419580727699213e-05	0.00014986956375651062	3.151885903207585e-05	3.017604467459023e-05	2.2707105017616414e-05	1.7860220395959914e-05	7.797231774020474e-06	7.627076684002532e-06	3.8486959965666756e-05	2.8146192562417127e-05	2.946259337477386e-05	3.7322231491998537e-06	2.278480496897828e-05	0.000129460240714252	7.849229587009177e-05	8.247806363215204e-06	4.2858082451857626e-05	1.2397833415889181e-05	9.834295269683935e-06	4.445960257726256e-06	4.294399786886061e-06	7.716304025962017e-06	1.4417714737646747e-05	9.836790013650898e-06	8.878930202627089e-06	1.3989614672027528e-05	5.639984010485932e-06	1.0630844371917192e-05	1.2071943274349906e-05	9.202795808960218e-06
5228.0	3.2542240660404786e-05	2.526774551370181e-05	6.196558388182893e-05	7.126091077225283e-05	4.105713378521614e-05	4.144151262153173e-06	1.1630855624389369e-05	3.235724943806417e-05	1.1652815373963676e-05	3.890509105985984e-05	0.0004992687609046698	3.249032670282759e-05	4.739341966342181e-05	2.323014814464841e-05	0.0002632975811138749	0.00014681842003483325	2.4714045139262453e-05	3.811669739661738e-05	0.00022965336393099278	4.055479803355411e-05	0.0001053724845405668	3.464290784904733e-05	1.7744489014148712e-05	2.1658181140082888e-05	1.460397743358044e-05	7.684273441554978e-06	8.596110092184972e-06	4.270599310984835e-05	3.2594478398095816e-05	2.2291544155450538e-05	4.870638349530054e-06	2.6222380256513134e-05	0.00012231283471919596	0.0001195708682644181	8.446327228739392e-06	3.820764322881587e-05	1.3847430636815261e-05	7.046292921586428e-06	3.715581442520488e-06	3.9115961953939404e-06	8.470768989354838e-06	1.945952135429252e-05	1.1319619261485059e-05	1.3814507838105783e-05	1.4023168660060037e-05	5.380094989959616e-06	1.4725690562045202e-05	1.4806082617724314e-05	6.049403054930735e-06
5234.0	3.087336881435476e-05	2.8961825591977686e-05	7.171643665060401e-05	0.00010022061178460717	3.701450623339042e-05	4.067183908773586e-06	9.639652489568107e-06	3.5145843867212534e-05	1.1172516678925604e-05	4.1149640310322866e-05	0.00022503816580865532	3.054901389987208e-05	4.3329786421963945e-05	1.755505036271643e-05	0.00011983968579443172	0.0001735080440994352	1.8961965906783007e-05	2.4294586182804778e-05	0.00010152173490496352	1.931893712026067e-05	7.839272439014167e-05	4.2168961954303086e-05	1.453818185837008e-05	1.935362524818629e-05	1.084452924260404e-05	9.137869710684754e-06	9.9326689451118e-06	4.106535925529897e-05	3.3622658520471305e-05	1.7526343071949668e-05	7.582575562992133e-06	2.1700025172322057e-05	0.00012659029744099826	0.00015454452659469098	8.973504009190947e-06	4.2476709495531395e-05	2.1709569409722462e-05	8.513319698977284e-06	3.278231133663212e-06	5.965279797237599e-06	1.025145138555672e-05	2.2058546164771542e-05	1.1419436305004638e-05	1.8488977730157785e-05	1.2347225492703728e-05	7.5115240179002285e-06	2.699294600461144e-05	1.7488011508248746e-05	8.190007974917535e-06
5240.0	3.987357558798976e-05	2.855560160242021e-05	0.00013635125651489943	4.430404442246072e-05	2.2443804482463747e-05	6.8069725784880575e-06	1.1337942851241678e-05	4.1781921026995406e-05	9.390775630890857e-06	7.6646676461678e-05	0.0002449618186801672	2.8879418096039444e-05	3.2949697924777865e-05	1.6123427485581487e-05	0.0001624241704121232	8.633401012048125e-05	1.7094136637751944e-05	2.1147867300896905e-05	8.950215124059469e-05	1.1252758667978924e-05	4.592553523252718e-05	4.259121487848461e-05	9.638365554565098e-06	1.6301430150633678e-05	9.14318752620602e-06	9.054066140379291e-06	6.548488727275981e-06	3.616762114688754e-05	2.694449358386919e-05	2.073452742479276e-05	7.222799467854202e-06	2.049238173640333e-05	0.00014527446182910353	0.00014474778436124325	7.983826435520314e-06	4.1474264435237274e-05	2.6902871468337253e-05	1.2879288078693207e-05	4.80949802295072e-06	8.344613888766617e-06	9.019627214001957e-06	2.3422348021995276e-05	1.3020407095609698e-05	1.4103343346505426e-05	1.0492894034541678e-05	8.807716767478269e-06	2.1614850993501022e-05	1.746860652929172e-05	6.125967047410086e-06
5246.0	6.941446190467104e-05	2.92536224151263e-05	0.00012691215670201927	3.286822175141424e-05	2.979447162942961e-05	1.4007823665451724e-05	1.4250452295527793e-05	6.38660931144841e-05	9.398623660672456e-06	6.391666829586029e-05	0.00021413301874417812	5.0866878154920414e-05	2.7256948669673875e-05	1.1641141099971719e-05	0.0002311967546120286	9.182088979287073e-05	1.4029214071342722e-05	3.284327976871282e-05	4.8121088184416294e-05	6.122182185208658e-06	3.818589902948588e-05	5.366663754102774e-05	1.1243693734286353e-05	1.8796505173668265e-05	1.0874189683818258e-05	6.8952736000937875e-06	4.893526238447521e-06	3.5245662729721516e-05	2.045489236479625e-05	2.5339797502965666e-05	7.299609023903031e-06	2.0094917999813333e-05	0.000115333212306723	0.00010113640746567398	8.15694329503458e-06	2.1572983314399607e-05	2.206393219239544e-05	1.2297306057007518e-05	6.509391823783517e-06	7.533570169471204e-06	1.0062879482575227e-05	1.9515942767611705e-05	1.2779756616509985e-05	1.0445768566569313e-05	9.112623956752941e-06	7.16921658749925e-06	2.835755549313035e-05	1.6397912986576557e-05	6.354299785016337e-06
5252.0	0.00011064240243285894	2.324719389434904e-05	0.0001704394380794838	2.274635153298732e-05	6.589455006178468e-05	2.7383595806895755e-05	3.883592216880061e-05	6.574321741936728e-05	1.0474667760718148e-05	6.480295996880159e-05	0.0005169757059775293	5.4640735470457e-05	2.9043805625406094e-05	1.3233937352197245e-05	0.0006442557205446064	7.312272646231577e-05	2.0984496586606838e-05	2.5639372324803844e-05	3.2807281968416646e-05	4.218011326884152e-06	2.414081791357603e-05	2.5883495254674926e-05	1.372190126858186e-05	1.419979798811255e-05	1.4896996617608238e-05	5.758658971899422e-06	3.740739884960931e-06	2.8410338927642442e-05	3.604431913117878e-05	3.213436502846889e-05	6.103294708736939e-06	1.8206432287115604e-05	0.00010978125646943226	5.112598591949791e-05	7.656154593860265e-06	1.8025759345619008e-05	1.5611431081197225e-05	1.075607451639371e-05	6.462748388003092e-06	6.709690751449671e-06	1.563601654197555e-05	1.3243773537396919e-05	9.726936696097255e-06	1.1060882570745889e-05	1.0710176866268739e-05	6.658402071479941e-06	2.9583881769212894e-05	1.5125296158657875e-05	8.3521463238867e-06
5258.0	8.146321488311514e-05	1.1590009307838045e-05	0.0004241563437972218	2.7576556021813303e-05	7.628172170370817e-05	4.2569165088934824e-05	7.794978591846302e-05	6.816984387114644e-05	1.1301906852168031e-05	0.00011519507097546011	0.00037581886863335967	4.2845011194003746e-05	2.18746172322426e-05	1.6069470802904107e-05	0.0004944766405969858	3.9947561162989587e-05	2.0240879166522063e-05	2.832906466210261e-05	3.356816159794107e-05	4.66289066025638e-06	1.7596514226170257e-05	2.017458973568864e-05	1.8122696928912774e-05	1.4089806427364238e-05	2.05765481950948e-05	5.844782208441757e-06	3.3746018743840978e-06	2.1699879653169774e-05	3.889352228725329e-05	4.0576229366706684e-05	5.035966296418337e-06	2.090998532366939e-05	7.849623943911865e-05	2.3992304704734124e-05	7.0727451202401426e-06	2.546931864344515e-05	1.178560978587484e-05	8.89094462763751e-06	5.464954028866487e-06	7.699853085796349e-06	1.4526400264003314e-05	1.147073635365814e-05	8.623550456832163e-06	2.6845515094464645e-05	1.9769124264712445e-05	7.781453859934118e-06	2.3620144929736853e-05	2.610528281365987e-05	1.867404716904275e-05
5264.0	4.0234182961285114e-05	9.4035194706521e-06	0.0006611115531995893	3.375955930096097e-05	0.0001473957672715187	5.8382665883982554e-05	3.4389260690659285e-05	4.569792145048268e-05	1.353933294012677e-05	0.00016163561667781323	0.00025680067483335733	6.116654549259692e-05	1.2903814422315918e-05	1.85926601261599e-05	0.00019379029981791973	3.878078132402152e-05	2.1012252545915544e-05	3.66778185707517e-05	5.022628101869486e-05	6.928965376573615e-06	1.6937834516284056e-05	1.558712392579764e-05	2.11387341551017e-05	1.3640136785397772e-05	3.2367555832024664e-05	6.77106436342001e-06	3.4327390494581778e-06	1.6488378605572507e-05	3.405088136787526e-05	5.3224186558509246e-05	7.349678980972385e-06	1.7088725144276395e-05	6.313490303000435e-05	1.5753150364616886e-05	6.85718032400473e-06	1.4544684745487757e-05	8.404352229263168e-06	7.908946827228647e-06	6.234244665392907e-06	1.0607349395286292e-05	1.3716485227632802e-05	1.4105818991083652e-05	1.0056854989670683e-05	3.8273468817351386e-05	2.956600110337604e-05	6.908865998411784e-06	1.9630741007858887e-05	4.6823653974570334e-05	2.8164962714072317e-05
5270.0	3.0737115594092757e-05	6.736785053362837e-06	0.00046376767568290234	1.936285298143048e-05	0.00012212265573907644	4.8021516704466194e-05	2.5922377972165123e-05	3.812745489994995e-05	1.3748203855357133e-05	0.00018334227206651121	0.00026522803818807006	5.041255644755438e-05	1.3987693819217384e-05	1.7117135939770378e-05	0.00012630451237782836	7.292913505807519e-05	2.5856577849481255e-05	2.4203265638789162e-05	3.6393928894540295e-05	8.661975698487367e-06	1.867529317678418e-05	1.2875738320872188e-05	2.4829421818139963e-05	1.8346936485613696e-05	6.484252662630752e-05	8.892665391613264e-06	3.3659623568382813e-06	1.2516499737103004e-05	3.701447349158116e-05	5.948647594777867e-05	6.671858955087373e-06	1.6138365026563406e-05	7.041141361696646e-05	1.3059853699814994e-05	8.287497621495277e-06	1.0633643796609249e-05	1.1248671398789156e-05	9.7515321613173e-06	7.1356166699843016e-06	1.3763382412435021e-05	1.3077476069156546e-05	2.3193359083961695e-05	1.3495979146682657e-05	2.529127596062608e-05	2.6608375264913775e-05	5.687444172508549e-06	2.5852090402622707e-05	4.12637964473106e-05	3.957875742344186e-05
5276.0	4.4245694880373776e-05	6.4004366322478745e-06	0.0002692844718694687	1.7996575479628518e-05	0.00010987676796503365	2.2575652110390365e-05	2.1676920368918218e-05	9.483681060373783e-05	1.3201805813878309e-05	9.083565237233415e-05	0.00017263607878703624	4.35869769717101e-05	9.595682058716193e-06	2.1033865778008476e-05	9.694950858829543e-05	8.437543147010729e-05	3.7263169360812753e-05	3.0738054192624986e-05	3.502856634440832e-05	1.083495681086788e-05	1.629367397981696e-05	1.8241644283989444e-05	4.9122721975436434e-05	1.8448678019922227e-05	0.00010009855031967163	8.995902135211509e-06	3.689607183332555e-06	1.0912147445196752e-05	2.822968781401869e-05	4.755186819238588e-05	5.045965281169629e-06	1.523125138191972e-05	5.5300493841059506e-05	1.380723733745981e-05	1.3209766621002927e-05	1.190444436360849e-05	1.1233652003284078e-05	1.0010312507802155e-05	6.22194966126699e-06	1.4643542272096965e-05	1.2256609807081986e-05	2.4421253328910097e-05	1.2771155525115319e-05	1.8328484657104127e-05	1.983001857297495e-05	8.078312930592801e-06	2.757035144895781e-05	3.531837501213886e-05	5.239697202341631e-05
5282.0	6.389966438291594e-05	6.919772658875445e-06	0.00027572433464229107	1.8814440409187227e-05	3.7267331208568066e-05	5.1711747801164165e-05	2.37787353398744e-05	0.00010914474842138588	9.159306500805542e-06	4.5798788050888106e-05	0.0001707504561636597	6.586276140296832e-05	7.298439413716551e-06	2.120655517501291e-05	9.481394226895645e-05	6.930400559213012e-05	4.49036160716787e-05	1.7641697922954336e-05	2.8897931770188734e-05	1.66006684594322e-05	1.9929115296690725e-05	2.5825576813076623e-05	4.428465399541892e-05	1.4808582818659488e-05	7.118403300410137e-05	9.368591236125212e-06	3.4474467156542232e-06	1.2136364603065886e-05	3.144728179904632e-05	5.641497045871802e-05	6.114982170402072e-06	1.3011793271289207e-05	5.8470141084399074e-05	1.2908787539345212e-05	1.1133715815958567e-05	1.1220375199627597e-05	8.765116035647225e-06	9.469565156905446e-06	8.51141976454528e-06	1.1058330528612714e-05	9.624863196222577e-06	1.6617537767160684e-05	1.6206273357965983e-05	2.1015761376474984e-05	1.973710095626302e-05	1.087134842236992e-05	2.376397605985403e-05	2.3777238311595283e-05	6.152199057396501e-05
5288.0	5.839446748723276e-05	8.825945769785903e-06	0.00026519366656430066	1.4209700566425454e-05	1.2729738045891281e-05	8.360399806406349e-05	3.696459680213593e-05	0.0001280957367271185	9.89867294265423e-06	2.734876034082845e-05	0.00016284367302432656	5.843608596478589e-05	6.287131782301003e-06	1.9100225472357124e-05	0.00016563222743570805	5.088293619337492e-05	2.248454802611377e-05	1.2662855624512304e-05	1.9902921849279664e-05	1.272089320991654e-05	2.2728139811079018e-05	3.6651701520895585e-05	3.699213993968442e-05	1.8477659978088923e-05	6.20883729425259e-05	8.196947419492062e-06	3.5438847589830402e-06	1.1141491995658726e-05	2.807863347698003e-05	4.9578986363485456e-05	5.0595922402862925e-06	1.151824471889995e-05	4.918979902868159e-05	1.119205444410909e-05	7.899200682004448e-06	9.142167073150631e-06	1.737039565341547e-05	8.392611562157981e-06	1.0942139851977117e-05	8.857768989400938e-06	1.1233459190407302e-05	1.0694337106542662e-05	2.86700433207443e-05	2.484202013874892e-05	2.498819048923906e-05	1.4147621186566539e-05	4.125946725253016e-05	2.6340203476138413e-05	4.97960027132649e-05
5294.0	5.843965118401684e-05	1.2409082046360709e-05	0.0002772167790681124	1.035124296322465e-05	9.698011126602069e-06	8.833298488752916e-05	4.2066178139066324e-05	9.470902296015993e-05	8.860911293595564e-06	2.002784276555758e-05	9.71846966422163e-05	4.096791963092983e-05	5.704413979401579e-06	3.1714360375190154e-05	0.00014610645303037018	4.55679401056841e-05	2.1993264454067685e-05	1.8146598449675366e-05	1.861277996795252e-05	1.2479360520956106e-05	1.7465741620981134e-05	3.3542688470333815e-05	2.560169195930939e-05	1.9517916371114552e-05	5.553090159082785e-05	6.932970791240223e-06	3.2595605716778664e-06	1.1261206964263692e-05	3.137281964882277e-05	2.9260012524900958e-05	6.198437858984107e-06	8.422084647463635e-06	3.9797781937522814e-05	1.035386958392337e-05	7.742649358988274e-06	8.158647688105702e-06	2.873891753552016e-05	8.5934052549419e-06	1.7477274013799615e-05	1.1282673767709639e-05	8.831586455926299e-06	1.1207263924006838e-05	3.2177293178392574e-05	2.90878233499825e-05	2.2469333998742513e-05	2.590105214039795e-05	3.807049142778851e-05	3.910886880476028e-05	6.200341158546507e-05
5300.0	5.2068917284486815e-05	1.3419385140878148e-05	0.00018356986402068287	6.906007001816761e-06	7.897769137343857e-06	7.922208169475198e-05	3.686159470817074e-05	0.000102409758255817	9.260239494324196e-06	2.1994141206960194e-05	5.398101347964257e-05	3.0453225917881355e-05	7.783079126966186e-06	5.1622471801238135e-05	0.00018118177831638604	5.005333150620572e-05	2.285801383550279e-05	1.7089427274186164e-05	2.1503477910300717e-05	1.3697674148716033e-05	2.01721068151528e-05	3.581956843845546e-05	1.3779060282104183e-05	1.7754526197677478e-05	4.915472891298123e-05	5.509486982191447e-06	3.2318944249709602e-06	1.3546604350267444e-05	2.2981859729043208e-05	2.272625351906754e-05	1.0744530300144106e-05	8.91476793185575e-06	4.9719750677468255e-05	7.9152323451126e-06	7.529813501605531e-06	8.020656423468608e-06	2.4757871869951487e-05	1.0150608432013541e-05	2.0054925698786974e-05	1.8025655663223006e-05	8.020679160836153e-06	8.98167218110757e-06	2.066588967863936e-05	3.1376977858599275e-05	1.7917338482220657e-05	4.051274299854413e-05	2.7184007194591686e-05	3.3571745007066056e-05	6.22701772954315e-05
5306.0	3.2231655495706946e-05	7.589123470097547e-06	0.00020197471894789487	5.622294338536449e-06	8.499228897562716e-06	6.61216618027538e-05	3.722889596247114e-05	7.477346662199125e-05	1.1231573807890527e-05	1.5609481124556623e-05	3.7152462027734146e-05	1.9573950339690782e-05	8.240132956416346e-06	4.503256786847487e-05	0.00010366205970058218	5.3231193305691704e-05	3.0516486731357872e-05	2.2657741283182986e-05	1.8684253518586047e-05	1.2646779396163765e-05	2.7322688765707426e-05	4.805665594176389e-05	1.1724737305485178e-05	2.019094790739473e-05	4.3129504774697125e-05	6.072639280318981e-06	3.635309667515685e-06	1.0593438673822675e-05	1.9656066797324456e-05	1.991228236875031e-05	1.5337951481342316e-05	9.979334208765067e-06	4.354401971795596e-05	6.7463520281307865e-06	6.059935003577266e-06	6.4163696151808836e-06	1.949841680470854e-05	1.3464368748827837e-05	1.3445890544971917e-05	2.2292990252026357e-05	7.087572157615796e-06	6.7561131800175644e-06	1.6728394257370383e-05	2.7663632863550447e-05	1.9332373994984664e-05	3.1010815291665494e-05	1.8975748389493674e-05	4.128481668885797e-05	6.284273695200682e-05
5312.0	5.7038520026253536e-05	1.1265095963608474e-05	0.0002420522941974923	4.393513791001169e-06	5.868945208931109e-06	3.8942325772950426e-05	4.718925993074663e-05	5.7266672229161486e-05	1.5028416783025023e-05	1.00124898381182e-05	2.5389656002516858e-05	1.7414515241398476e-05	1.0234386536467355e-05	6.010275683365762e-05	5.5361702834488824e-05	4.4281536247581244e-05	4.0097635064739734e-05	2.635457531141583e-05	2.3222661184263416e-05	8.905555660021491e-06	5.055207293480635e-05	8.557361434213817e-05	1.2183842045487836e-05	2.2506925233756192e-05	4.579306551022455e-05	1.457833332096925e-05	4.965820608049398e-06	8.762808647588827e-06	2.4709706849534996e-05	1.7057966033462435e-05	1.6440188119304366e-05	1.6781217709649354e-05	5.262822742224671e-05	8.240635906986427e-06	4.423528480401728e-06	6.778689566999674e-06	1.8909127902588807e-05	1.1834874385385774e-05	1.7178494090330787e-05	2.1503639800357632e-05	8.158919627021533e-06	1.1039132914447691e-05	1.761814382916782e-05	3.090341488132253e-05	2.0951021724613383e-05	3.823709630523808e-05	2.3996240997803397e-05	3.913655018550344e-05	9.299851808464155e-05
5318.0	4.5375360059551895e-05	1.1350038221280556e-05	0.000252249970799312	4.405555500852643e-06	6.4010650930868e-06	3.141862543998286e-05	6.682585080852732e-05	5.0717942940536886e-05	1.5152423657127656e-05	8.78263745107688e-06	8.794589120952878e-06	1.27990524561028e-05	1.1164198440383188e-05	3.533117342158221e-05	4.058184276800603e-05	3.614706656662747e-05	3.1939081964083016e-05	3.0186203730409034e-05	3.0402561606024392e-05	5.56291115572094e-06	2.8668404411291704e-05	0.00011343604273861274	1.7333248251816258e-05	2.006941031140741e-05	7.15435526217334e-05	1.925487413245719e-05	7.111634658940602e-06	9.09914706426207e-06	2.9130547773092985e-05	1.641878770897165e-05	1.5732881365693174e-05	1.5413761502713896e-05	3.3505923056509346e-05	7.576980351586826e-06	4.681167411035858e-06	1.2300203707127366e-05	1.6838142983033322e-05	9.010153007693589e-06	1.529197470517829e-05	2.1513897081604227e-05	1.6015206711017527e-05	2.3434811737388372e-05	1.584806523169391e-05	2.5448001906624995e-05	1.8784696294460446e-05	3.15774668706581e-05	1.9578616047510877e-05	2.3903598048491403e-05	0.0002254717837786302
5324.0	5.115900785312988e-05	1.9458555470919237e-05	0.00022532156435772777	3.893850134772947e-06	6.9384673224703874e-06	3.582168210414238e-05	6.792372005293146e-05	4.290552533348091e-05	1.0530447070777882e-05	1.0955964171444066e-05	6.952787771297153e-06	1.5325229469453916e-05	2.01802631636383e-05	3.1591443985234946e-05	2.834079168678727e-05	4.218726826366037e-05	2.57334831985645e-05	2.2308984625851735e-05	4.937638368573971e-05	8.913432793633547e-06	2.0764960936503485e-05	0.00010925377137027681	1.1343631740601268e-05	2.411962668702472e-05	0.00018108559015672654	1.687202529865317e-05	7.029312200756976e-06	9.75073180597974e-06	2.976289215439465e-05	1.653460640227422e-05	1.759701808623504e-05	1.1912688933080062e-05	2.872335426218342e-05	2.0831485016969964e-05	6.08890059083933e-06	1.9609615264926106e-05	3.9645008655497804e-05	7.933004781079944e-06	1.4895788808644284e-05	2.0084229618078098e-05	2.2077296307543293e-05	2.5529578124405816e-05	1.5357183656306006e-05	1.8470049326424487e-05	1.6487812899868004e-05	4.283684029360302e-05	1.4117797036306001e-05	2.324384513485711e-05	0.00021116774587426335
5330.0	4.719898061011918e-05	3.510548413032666e-05	0.00016796427371446043	4.632913260138594e-06	4.573988917400129e-06	2.034154204011429e-05	6.639531056862324e-05	4.3897081923205405e-05	9.793004210223444e-06	1.2356837942206766e-05	6.515615496027749e-06	1.2361433618934825e-05	2.1588130039162934e-05	2.001474604185205e-05	2.214344021922443e-05	8.120098937069997e-05	2.4838775061652996e-05	1.688878364802804e-05	3.0328255888889544e-05	6.923416549398098e-06	1.6604040865786374e-05	0.00010491658031241968	1.4839316463621799e-05	3.18425809382461e-05	0.0002708308747969568	1.4749498404853512e-05	7.63128264225088e-06	1.2616639651241712e-05	2.8311780624790117e-05	1.5128743143577594e-05	2.4758932340773754e-05	1.1740637091861572e-05	3.117324013146572e-05	4.6374829253181815e-05	6.079906142986147e-06	2.016137477767188e-05	5.666590732289478e-05	1.1224657100683544e-05	2.2866342987981625e-05	1.7353408111375757e-05	4.8506164603168145e-05	2.6191837605438195e-05	1.5514928236370906e-05	1.766659988788888e-05	1.5976032955222763e-05	5.629045335808769e-05	9.510644304100424e-06	1.961163434316404e-05	0.00020414043683558702
5336.0	4.3346350139472634e-05	3.875083348248154e-05	0.00012887900811620057	5.354261702450458e-06	6.104353815317154e-06	1.3983853932586499e-05	5.5730528401909396e-05	5.4010979511076584e-05	8.686478395247832e-06	1.147065995610319e-05	5.873665941180661e-06	1.0731248039519414e-05	2.7211215638089925e-05	2.2061954950913787e-05	2.5015182472998276e-05	8.154482202371582e-05	2.810049227264244e-05	1.0959496648865752e-05	3.3856864320114255e-05	8.344327397935558e-06	9.260522347176448e-06	0.0001024748053168878	1.2096408681827597e-05	4.681396239902824e-05	0.00017977361858356744	1.4587985788239166e-05	1.657537359278649e-05	1.714237623673398e-05	2.0395173123688437e-05	1.1983574040641543e-05	1.9194902051822282e-05	1.2335809515207075e-05	2.9807775717927143e-05	4.902487125946209e-05	5.6547673921159e-06	2.2096590328146704e-05	3.754585486603901e-05	1.101399084291188e-05	3.8674232200719416e-05	1.4315821317723021e-05	6.665293767582625e-05	2.3815882741473615e-05	1.2636990504688583e-05	2.1247244148980826e-05	1.800485006242525e-05	7.055364403640851e-05	1.2344870810920838e-05	2.6754558348329738e-05	0.0003138572210446
5342.0	5.5037129641277716e-05	5.181337837711908e-05	8.024938870221376e-05	4.6490631575579755e-06	6.194939032866387e-06	1.4211354027793277e-05	7.727577030891553e-05	0.00012366878218017519	7.611759428982623e-06	6.767165359633509e-06	6.737909643561579e-06	9.466522897128016e-06	3.276026473031379e-05	2.1065017790533602e-05	3.6884281144011766e-05	8.548660116503015e-05	3.429434946156107e-05	8.597839951107744e-06	2.7920586944674142e-05	8.469452950521372e-06	9.058375326276291e-06	7.061718497425318e-05	1.0992720490321517e-05	6.654566823272035e-05	0.0001819502649595961	1.6028650861699134e-05	2.162777673220262e-05	1.217025510413805e-05	1.4302078852779232e-05	1.1261959116382059e-05	1.4476808246399742e-05	1.3319058780325577e-05	2.765580029517878e-05	3.6150930100120604e-05	5.256848908175016e-06	2.4770670279394835e-05	3.180946805514395e-05	1.013080145639833e-05	4.330516094341874e-05	1.362918828817783e-05	6.95171402185224e-05	3.3477754186606035e-05	1.0396881407359615e-05	1.669234552537091e-05	1.6295351088047028e-05	9.715041960589588e-05	1.935445652634371e-05	4.2205490899505094e-05	0.00030417105881497264
5348.0	5.461458204081282e-05	5.248373417998664e-05	5.394328763941303e-05	3.6765127333637793e-06	4.300555701775011e-06	1.2876402252004482e-05	9.357165254186839e-05	0.00017060611571650952	7.577016731374897e-06	5.802357009088155e-06	1.0021699381468352e-05	1.0085582289320882e-05	3.148353425785899e-05	1.3208518794272095e-05	3.534003917593509e-05	7.716950494796038e-05	3.516659853630699e-05	8.19719753053505e-06	1.4705245121149346e-05	8.960334525909275e-06	1.4027047654963098e-05	5.739093467127532e-05	1.3567483620136045e-05	0.00011409910803195089	0.00010558681969996542	1.7013875549309887e-05	1.785661152098328e-05	1.6478774341521785e-05	1.1334958799125161e-05	1.0291692888131365e-05	8.720884579815902e-06	1.3232081983005628e-05	3.4742264688247815e-05	3.114335049758665e-05	7.564873158116825e-06	1.8015309251495637e-05	3.781474879360758e-05	1.090803743863944e-05	3.7297228118404746e-05	2.2479020117316395e-05	7.084084063535556e-05	5.704972500097938e-05	1.239639095729217e-05	1.0184041457250714e-05	1.324440472671995e-05	0.00010370022937422618	2.280871558468789e-05	4.036284735775553e-05	0.0003033768734894693
5354.0	4.476333560887724e-05	3.740215834113769e-05	3.5318778827786446e-05	4.5984202188265044e-06	6.398611731128767e-06	1.2331081961747259e-05	0.0001366769429296255	9.980394679587334e-05	1.0592923899821471e-05	6.258966095629148e-06	2.204622251156252e-05	9.341612894786522e-06	4.547000571619719e-05	9.612259418645408e-06	4.934404569212347e-05	3.863202437059954e-05	5.97016369283665e-05	9.932469765772112e-06	1.0021259186032694e-05	1.08470221675816e-05	2.031246549449861e-05	7.111963350325823e-05	1.4110299161984585e-05	0.00021810102043673396	8.220895688282326e-05	1.7092832422349602e-05	1.2776417861459777e-05	2.8290731279412284e-05	9.511751159152482e-06	7.017731149971951e-06	6.825635864515789e-06	1.1743156392185483e-05	4.982802056474611e-05	4.777349386131391e-05	1.892547334136907e-05	1.4385809663508553e-05	3.342524723848328e-05	1.2586331649799831e-05	2.6599091142998077e-05	2.8217600629432127e-05	0.0001093002429115586	5.063225398771465e-05	1.3848857634002343e-05	8.926933332986664e-06	1.3682894859812222e-05	0.00014755567826796323	3.0095518013695255e-05	2.776578548946418e-05	0.0004220642731525004
5360.0	3.8941099774092436e-05	3.0412884370889515e-05	3.242570164729841e-05	7.520770850533154e-06	2.067064087896142e-05	1.5654608432669193e-05	0.00013251688505988568	8.271701517514884e-05	1.415551651007263e-05	1.0013349310611375e-05	2.6829084163182415e-05	9.703738214739133e-06	4.523270399658941e-05	5.479520041262731e-06	7.841007027309388e-05	4.1427578253205866e-05	6.492678949143738e-05	1.1892982911376748e-05	9.758843589224853e-06	8.668776899867225e-06	2.5767372790141962e-05	5.897912706132047e-05	1.1857650861202274e-05	0.00022066672681830823	5.927470192546025e-05	1.6206304280785844e-05	1.6415046047768556e-05	2.6247949790558778e-05	7.1048561949282885e-06	6.842470156698255e-06	8.340635758941062e-06	1.0058332918561064e-05	4.946602348354645e-05	4.337526115705259e-05	2.9371587515925057e-05	1.4447734429268166e-05	2.970476634800434e-05	1.3680702068086248e-05	1.7169912098324858e-05	3.432111407164484e-05	0.00012820363917853683	4.1277649870608e-05	1.3658462194143794e-05	9.826841960602906e-06	1.4998634469520766e-05	0.00017232655955012888	3.323428245494142e-05	2.68969961325638e-05	0.00031745366868562996
5366.0	2.820985173457302e-05	1.9076760509051383e-05	2.1396657757577486e-05	8.067019734880887e-06	3.156939419568516e-05	1.4759052646695636e-05	8.308580436278135e-05	4.025018643005751e-05	1.3769603356195148e-05	9.858089470071718e-06	3.236474731238559e-05	1.167568643722916e-05	3.70391207979992e-05	5.705252078769263e-06	4.2509207560215145e-05	0.00011844863183796406	8.388380956603214e-05	1.0803651093738154e-05	1.0506993021408562e-05	1.4302038835012354e-05	5.9453472204040736e-05	7.105815166141838e-05	1.182271444122307e-05	0.00021649079280905426	4.235209053149447e-05	1.2883035196864512e-05	3.8073249015724286e-05	3.062172618228942e-05	6.584533821296645e-06	9.244849934475496e-06	9.25494259718107e-06	1.135594993684208e-05	3.6981451557949185e-05	3.5294538974994794e-05	2.4273047529277392e-05	1.6951973520917818e-05	2.588727329566609e-05	1.5338653611252084e-05	1.8456474208505824e-05	3.697213833220303e-05	0.0001093958635465242	4.293028905522078e-05	1.1712199921021238e-05	1.4773939255974256e-05	1.3381662029132713e-05	0.00022771325893700123	4.325505142332986e-05	2.8203665351611562e-05	0.0001263423473574221
5372.0	1.9854789570672438e-05	1.6167972717084922e-05	1.6674177459208295e-05	6.377776571753202e-06	5.21981819474604e-05	1.66511981660733e-05	7.421000918839127e-05	1.7863356333691627e-05	1.298147708439501e-05	1.2445085303625092e-05	2.324034176126588e-05	1.9897606762242503e-05	3.6768698919331655e-05	9.671642146713566e-06	2.8397013011272065e-05	0.00013353915710467845	9.179260086966679e-05	1.7066005966626108e-05	1.4693960110889748e-05	1.1265546163485851e-05	0.00010655580263119191	6.188362021930516e-05	1.3025761290919036e-05	0.00018999783787876368	4.56950074294582e-05	1.0900385859713424e-05	4.733930836664513e-05	3.0350647648447193e-05	5.412996415543603e-06	1.047781370289158e-05	1.912483094201889e-05	1.2398695616866462e-05	4.4217813410796225e-05	6.294745980994776e-05	2.1407675376394764e-05	1.734010766085703e-05	2.2062124116928317e-05	1.866033926489763e-05	2.1543377442867495e-05	3.659844151115976e-05	9.011421207105741e-05	4.246022581355646e-05	9.422019502380863e-06	1.57136582856765e-05	1.3199665772845037e-05	0.00018309892038814723	4.961224112776108e-05	4.4528573198476806e-05	5.773021257482469e-05
5378.0	1.294009416596964e-05	1.785717176971957e-05	1.6521840734640136e-05	5.608964784187265e-06	0.0001009034676826559	1.750088995322585e-05	5.397344284574501e-05	1.1781137800426222e-05	1.2334797247604001e-05	1.4438712241826579e-05	1.3363017387746368e-05	2.53171911026584e-05	3.109806129941717e-05	9.19915419217432e-06	1.882029027910903e-05	0.00020200632570777088	4.9302227125735953e-05	1.983232687052805e-05	1.991311728488654e-05	7.179124168033013e-06	7.170480967033654e-05	4.4391214032657444e-05	7.623078090546187e-06	0.0002962153812404722	4.273882586858235e-05	1.049023285304429e-05	3.0938026611693203e-05	3.1216612114803866e-05	4.354902102932101e-06	6.686056622129399e-06	3.067132638534531e-05	1.3338660210138187e-05	6.893488898640499e-05	6.816093809902668e-05	1.8096479834639467e-05	1.7049183952622116e-05	1.9982093363068998e-05	1.6043086361605674e-05	1.693429658189416e-05	3.6160308809485286e-05	4.87270335725043e-05	2.75542897725245e-05	9.500355190539267e-06	8.315420018334407e-06	1.3483693692251109e-05	0.00011153007653774694	3.588555409805849e-05	4.3661111703841016e-05	2.9578633984783664e-05
5384.0	1.4996188838267699e-05	2.3756905648042448e-05	1.416371378581971e-05	5.588983640336664e-06	3.68912769772578e-05	1.2701290870609228e-05	4.1812254494288936e-05	2.0009936633869074e-05	1.042912572302157e-05	1.3631683941639494e-05	1.1723418538167607e-05	3.3771477319533005e-05	3.076620851061307e-05	1.8805076251737773e-05	1.9914694348699413e-05	0.00010185365681536496	3.681802991195582e-05	1.478680769650964e-05	3.3460230042692274e-05	9.219318599207327e-06	5.1798859203699976e-05	3.116474181297235e-05	1.0600057976262178e-05	0.0003819613193627447	5.7126871979562566e-05	1.2532517757790629e-05	2.6707090000854805e-05	2.7192978450329974e-05	3.973119873990072e-06	5.69215399082168e-06	3.22804698953405e-05	1.6519494238309562e-05	7.933774031698704e-05	0.00013580461381934583	1.76921585079981e-05	2.4559047233196907e-05	2.2905018340679817e-05	1.653987419558689e-05	1.1582264050957747e-05	2.5793875465751626e-05	4.8910744226304814e-05	2.626690547913313e-05	9.616485840524547e-06	5.813817097077845e-06	1.2794952453987207e-05	7.779509905958548e-05	5.58607280254364e-05	3.6405974242370576e-05	1.7834658137871884e-05
5390.0	1.5848125258344226e-05	2.7544883778318763e-05	1.1702385563694406e-05	5.9732092267950065e-06	1.778713340172544e-05	1.5688307030359283e-05	2.6517638616496697e-05	2.7218067771173082e-05	7.206892860267544e-06	1.416175473423209e-05	1.1559587619558442e-05	5.084544318378903e-05	4.3661111703841016e-05	2.0241090169292875e-05	2.0878782379440963e-05	5.924039214733057e-05	2.16314092540415e-05	9.570495421939995e-06	3.753561759367585e-05	7.533117241109721e-06	4.7432480641873553e-05	1.92658571904758e-05	1.5416937458212487e-05	0.0003158991748932749	4.251265272614546e-05	1.4417205420613755e-05	3.837975600617938e-05	5.671179314958863e-05	6.997815944487229e-06	9.485417649557348e-06	3.284090416855179e-05	1.8883791199186817e-05	9.21900718822144e-05	0.00018347185687161982	1.5205331692413893e-05	2.0250705347280018e-05	2.667168519110419e-05	2.1548554286709987e-05	2.0950003090547398e-05	2.923173269664403e-05	7.152745092753321e-05	2.1503723473870195e-05	9.486430826655123e-06	6.045423106115777e-06	1.0046482202596962e-05	6.0339825722621754e-05	6.366598245222121e-05	4.1217390389647335e-05	1.34357251226902e-05
5396.0	1.456710378988646e-05	1.8232583897770382e-05	9.3335993369692e-06	1.2998100828554016e-05	3.3703265216900036e-05	1.809178684197832e-05	1.9258986867498606e-05	2.611551826703362e-05	6.946909252292244e-06	1.2773189155268483e-05	1.0415996257506777e-05	3.8613976357737556e-05	5.138337655807845e-05	1.9697088646353222e-05	1.4078671483730432e-05	2.6507321308599785e-05	1.7074537026928738e-05	9.299073099100497e-06	3.4382868761895224e-05	9.04431362869218e-06	3.994245707872324e-05	1.4907855074852705e-05	1.1764060218411032e-05	0.00027462272555567324	3.037862006749492e-05	2.2618403818341903e-05	5.358470298233442e-05	7.683495641686022e-05	8.076980520854704e-06	7.616668426635442e-06	1.798657285689842e-05	2.2872427507536486e-05	6.0289261455181986e-05	0.00015352095942944288	1.7443206161260605e-05	1.6587960999459028e-05	2.2011998225934803e-05	3.233846291550435e-05	2.5643234039307572e-05	2.7824153221445158e-05	5.6226286687888205e-05	2.8981883588130586e-05	1.896373760246206e-05	8.014462764549535e-06	1.2899237844976597e-05	4.342016109148972e-05	4.4304637413006276e-05	4.9911763198906556e-05	1.1565795830392744e-05
5402.0	2.328271330043208e-05	3.155606100335717e-05	1.2590653568622656e-05	1.6577238056925125e-05	3.968908276874572e-05	2.65139460680075e-05	2.093330658681225e-05	2.3180447897175327e-05	5.894714377063792e-06	1.6622007024125196e-05	8.368059752683621e-06	2.3589122065459378e-05	4.2356936319265515e-05	2.007419607252814e-05	1.2885271644336171e-05	1.681623689364642e-05	1.7351787391817197e-05	1.8059174180962145e-05	1.9504035662976094e-05	7.872938112996053e-06	3.1504256185144186e-05	1.205016906169476e-05	1.1948711289733183e-05	0.0002490007027518004	2.833614416886121e-05	2.120344106515404e-05	5.5311204050667584e-05	5.4853950132383034e-05	5.559384590014815e-06	5.932221938564908e-06	1.5711229934822768e-05	2.2108415578259155e-05	2.880185638787225e-05	0.00012173560389783233	1.7861448213807307e-05	1.4190849469741806e-05	1.417071143805515e-05	5.6018525356194004e-05	2.241901347588282e-05	2.4031023713178e-05	5.5090429668780416e-05	2.5937384634744376e-05	2.05469987122342e-05	6.783629942219704e-06	1.3774148101219907e-05	3.001122604473494e-05	3.361095514264889e-05	5.2215258619980887e-05	1.2745396816171706e-05
5408.0	2.8192745958222076e-05	3.0324727049446665e-05	1.5685718608438037e-05	1.6319392670993693e-05	5.2085604693274945e-05	2.8128724807174876e-05	2.4265435058623552e-05	1.4950453078199644e-05	9.366215635964181e-06	1.8644755982677452e-05	7.976489541761111e-06	2.0239354853401892e-05	2.9034914405201562e-05	1.672673533903435e-05	1.1773274309234694e-05	1.0570420272415504e-05	1.6476431483170018e-05	1.8507183995097876e-05	2.1153919078642502e-05	5.213582880969625e-06	3.384104638826102e-05	1.2056605555699207e-05	1.485625125496881e-05	0.0003269836597610265	2.4471868528053164e-05	1.2386144589981996e-05	6.828962796134874e-05	6.573921564267948e-05	5.352490461518755e-06	5.026604867452988e-06	1.0155740710615646e-05	1.610068829904776e-05	1.79983617272228e-05	7.585997809655964e-05	2.035087345575448e-05	1.054546100931475e-05	1.0852785635506734e-05	4.476385220186785e-05	2.0171222786302678e-05	2.4666949684615247e-05	6.485192716354504e-05	2.9616036044899374e-05	1.7096272131311707e-05	5.163143669051351e-06	8.915310900192708e-06	2.423624937364366e-05	3.0055192837608047e-05	4.070167778991163e-05	9.186126590066124e-06
5414.0	3.077800647588447e-05	1.6296782632707618e-05	1.3074109119770583e-05	1.296850859944243e-05	6.247217243071645e-05	3.348649988765828e-05	2.174495966755785e-05	1.0847880730580073e-05	1.1524572073540185e-05	2.089611007249914e-05	6.059414772607852e-06	2.2766165784560144e-05	3.2852116419235244e-05	4.094752875971608e-05	2.0260982637410052e-05	9.999474059441127e-06	1.8293178072781302e-05	2.19689045479754e-05	1.2500324373831972e-05	3.647783614724176e-06	3.98719021177385e-05	1.017140402836958e-05	2.2535470634466037e-05	0.0004539003421086818	1.8985632777912542e-05	1.1805700523837004e-05	0.0001354618725599721	6.975585711188614e-05	6.4828100221347995e-06	4.559212356980424e-06	8.740016710362397e-06	1.2021439033560455e-05	2.371351365582086e-05	4.222566349199042e-05	2.96887919830624e-05	1.06099696495221e-05	1.1278757483523805e-05	3.2864525564946234e-05	3.15883407893125e-05	2.6885481929639354e-05	4.409956090967171e-05	4.4307551434030756e-05	1.585830068506766e-05	4.536343112704344e-06	1.2562229130708147e-05	3.281466706539504e-05	3.573331923689693e-05	4.9515867431182414e-05	9.644212696002796e-06
5420.0	2.658531957422383e-05	8.796183465165086e-06	1.1730619917216245e-05	1.0654341167537495e-05	3.805807500611991e-05	4.152432666160166e-05	2.9285944037837908e-05	7.403777999570593e-06	1.4771881069464143e-05	2.564399255788885e-05	6.409030447684927e-06	2.5039647880475968e-05	3.0397633963730186e-05	5.040284668211825e-05	2.4353830667678267e-05	1.916317160066683e-05	1.7589232811587863e-05	1.830500696087256e-05	1.975973827939015e-05	4.083694420842221e-06	4.5124517782824114e-05	7.966546036186628e-06	1.287960731133353e-05	0.00028869175002910197	1.4647327589045744e-05	1.1901106518052984e-05	0.00011016707139788195	5.0071379519067705e-05	1.007870741887018e-05	4.6522791308234446e-06	1.0623627531458624e-05	1.030847033689497e-05	2.4843868231982924e-05	3.404191738809459e-05	2.7776381102739833e-05	8.628585419501178e-06	9.858399607765023e-06	2.0084115021745674e-05	3.241920785512775e-05	2.5487370294285938e-05	3.094628846156411e-05	4.268681368557736e-05	1.5221842659229878e-05	7.584557351947296e-06	2.446407415845897e-05	2.933181167463772e-05	3.879905489156954e-05	4.9442962335888296e-05	9.182973371935077e-06
5426.0	1.9956825781264342e-05	5.470230917126173e-06	1.3924952327215578e-05	1.4545434169122018e-05	7.051011925796047e-05	5.418379805632867e-05	2.977467556775082e-05	1.1131380233564414e-05	1.9622018953668885e-05	4.450175038073212e-05	8.08545792096993e-06	2.1228366676950827e-05	2.293916440976318e-05	3.981251211371273e-05	2.6622337827575393e-05	2.6486020942684263e-05	1.5395691661979072e-05	2.791222868836485e-05	3.01636155199958e-05	4.706629624706693e-06	5.55087135580834e-05	7.748300959065091e-06	8.696549230080564e-06	0.0002495126100257039	1.2007769328192808e-05	9.406873687112238e-06	6.489288352895528e-05	3.068911246373318e-05	1.4158013982523698e-05	4.139443262829445e-06	1.2922952919325326e-05	1.2594580766744912e-05	3.0200228138710372e-05	2.2078496840549633e-05	2.059515827568248e-05	7.765107511659153e-06	7.377192105195718e-06	1.9914314179914072e-05	2.472870983183384e-05	3.3208936656592414e-05	2.1804306015837938e-05	3.640063005150296e-05	1.4756406926608179e-05	1.3206138646637555e-05	2.4983257389976643e-05	2.0752568161697127e-05	2.914141077781096e-05	6.406757893273607e-05	9.424958079762291e-06
5432.0	2.156512528017629e-05	5.0283547352591995e-06	1.1936957889702171e-05	1.1662732504191808e-05	0.00011346589599270374	0.00011610120418481529	2.2303878722595982e-05	1.809113018680364e-05	2.9640725188073702e-05	4.824372081202455e-05	8.914520549296867e-06	2.2553271264769137e-05	2.1817575543536805e-05	2.395435149082914e-05	3.6398618249222636e-05	3.662542803795077e-05	1.1194285434612539e-05	3.377302346052602e-05	2.9486260245903395e-05	6.143365681055002e-06	7.856395677663386e-05	7.747554263914935e-06	5.522753781406209e-06	0.00021476544498000294	9.371200576424599e-06	8.771914508542977e-06	4.1904946556314826e-05	2.0527277229120955e-05	9.525294444756582e-06	5.338165465218481e-06	2.3284177586901933e-05	1.397537471348187e-05	3.4475848224246874e-05	1.7050908354576677e-05	1.656061431276612e-05	1.1035006536985748e-05	1.0496717550267931e-05	2.2670319594908506e-05	2.2429727323469706e-05	4.490032006287947e-05	1.5847566828597337e-05	2.957553260785062e-05	1.6592453903285787e-05	1.3605500498670153e-05	1.7154688976006582e-05	2.3048409275361337e-05	3.307414590381086e-05	4.608839299180545e-05	1.3911572750657797e-05
5438.0	2.078243596770335e-05	5.0664093578234315e-06	9.469773431192152e-06	1.0295530955772847e-05	0.0002453568740747869	4.5391283492790535e-05	1.294972298637731e-05	3.427355477469973e-05	4.543485556496307e-05	4.393920607981272e-05	1.5385843653348275e-05	3.102229311480187e-05	2.1756946807727218e-05	2.260990731883794e-05	4.485752651817165e-05	8.943807915784419e-05	1.8141319742426276e-05	5.971091741230339e-05	5.144348324392922e-05	1.2795391739928164e-05	0.00010538032074691728	6.531984581670258e-06	5.986982614558656e-06	0.0003258347569499165	6.949652288312791e-06	1.1401263691368513e-05	3.251971793361008e-05	1.4308437130239327e-05	5.899286861676956e-06	1.0797593859024346e-05	2.1719199139624834e-05	1.2372921446512919e-05	2.895066972996574e-05	1.71981482708361e-05	1.957958738785237e-05	1.1011145033990033e-05	1.4357385225594044e-05	2.007285729632713e-05	2.0550818589981645e-05	4.326783891883679e-05	1.0396910511190072e-05	2.8566770197357982e-05	1.7354501324007288e-05	1.3117846719978843e-05	2.5441013349336572e-05	2.8298529286985286e-05	3.029322215297725e-05	3.5166194720659405e-05	1.1205938790226355e-05
5444.0	3.4039647289318964e-05	6.644782843068242e-06	7.838812052796129e-06	1.2126646652177442e-05	0.0005019921227358282	4.6746783482376486e-05	1.038464415614726e-05	2.7569431040319614e-05	2.8546730391099118e-05	3.600972195272334e-05	2.009326999541372e-05	5.080609116703272e-05	2.369789217482321e-05	3.93869195249863e-05	0.00011461291433079168	8.646220521768555e-05	2.0447678252821788e-05	0.00010590244346531108	6.797257083235309e-05	2.4953211323008873e-05	9.620529453968629e-05	6.559288522112183e-06	7.691647624596953e-06	0.0003740873944479972	1.3583473446487915e-05	2.5599814762244932e-05	3.617913898779079e-05	1.508147943241056e-05	5.971939117443981e-06	1.715809412417002e-05	3.141236084047705e-05	1.487011195422383e-05	2.5939312763512135e-05	2.9594943043775856e-05	2.8485648726928048e-05	9.353700988867786e-06	1.5030938811833039e-05	2.2697749955113977e-05	2.022008084168192e-05	3.4360640711383894e-05	8.650129529996775e-06	2.184539334848523e-05	1.4577192814613227e-05	1.541511301184073e-05	2.4364098862861283e-05	2.4197242964874022e-05	5.340682400856167e-05	3.611409192671999e-05	1.0953353012155276e-05
5450.0	6.602847133763134e-05	6.885397397127235e-06	5.807516117783962e-06	1.657768189033959e-05	0.00031722738640382886	2.5338589694001712e-05	6.87868987370166e-06	1.6092046280391514e-05	2.688886524992995e-05	3.260016819695011e-05	2.4539311198168434e-05	9.74343201960437e-05	4.3181527871638536e-05	4.8916946980170906e-05	0.000248452415689826	9.632095316192135e-05	2.2825341147836298e-05	0.00010932724399026483	7.528874994022772e-05	1.2267038982827216e-05	0.00019067148969043046	8.476313269056845e-06	1.3370500710152555e-05	0.00037956127198413014	1.4701444342790637e-05	3.0573788535548374e-05	3.9558646676596254e-05	1.6666195733705536e-05	7.210934654722223e-06	2.5993298550019972e-05	3.537524025887251e-05	1.8222623111796565e-05	2.5010340323206037e-05	2.837010470102541e-05	1.5102796169230714e-05	9.55850919126533e-06	1.7040780221577734e-05	2.1663201550836675e-05	1.973710095626302e-05	4.4030402932548895e-05	9.960545867215842e-06	1.559860356792342e-05	1.6235151633736677e-05	1.4699202438350767e-05	1.9593035176512785e-05	1.5925375919323415e-05	8.429308945778757e-05	3.0318826247821562e-05	7.75331227487186e-06
5456.0	7.460722554242238e-05	6.716053576383274e-06	7.901136996224523e-06	1.6214093193411827e-05	0.0003551655972842127	3.3948519558180124e-05	6.969823516556062e-06	1.0241240488539916e-05	4.0498835005564615e-05	2.9528129743994214e-05	2.5442737751291133e-05	0.00020831402798648924	6.381928687915206e-05	4.006101517006755e-05	0.00019317965779919177	0.00011640738375717774	2.5295232262578793e-05	0.0001804655767045915	0.00011646390339592472	1.2915215847897343e-05	0.00015188538236543536	1.1613974493229762e-05	1.9572120436350815e-05	0.00032884691609069705	1.6974379832390696e-05	2.100117490044795e-05	3.0321663871291094e-05	1.5678360796300694e-05	7.4969889283238444e-06	3.8756006688345224e-05	2.771219442365691e-05	1.983291258511599e-05	2.031031544902362e-05	1.8296510461368598e-05	1.0218031093245372e-05	1.1056611583626363e-05	1.6841531760292128e-05	1.7459298760513775e-05	1.7154347005998716e-05	4.083413296029903e-05	8.413976502197329e-06	1.4245194506656844e-05	1.8372200429439545e-05	1.3620689969684463e-05	2.6262672690791078e-05	1.601343319634907e-05	5.218075602897443e-05	3.7167133996263146e-05	1.0684896551538259e-05
5462.0	9.228207636624575e-05	9.845649401540868e-06	1.0641759217833169e-05	1.1595394425967243e-05	0.000120505690574646	3.237743294448592e-05	6.2958015405456536e-06	7.571599326183787e-06	4.772518150275573e-05	2.8468919481383637e-05	2.1874451704206876e-05	0.00014471424219664186	6.105285865487531e-05	4.6257471694843844e-05	0.00018788428860716522	0.00012975337449461222	2.1355965145630762e-05	0.000129361025756225	0.00026565598091110587	1.4921922229405027e-05	6.202684016898274e-05	1.777614488673862e-05	3.983305941801518e-05	0.00020352125284262002	1.7547483366797678e-05	1.6517242329427972e-05	2.212199615314603e-05	2.65245653281454e-05	9.568350833433215e-06	5.8363624702906236e-05	3.22537925967481e-05	2.6514933779253624e-05	2.1117959477123804e-05	1.5609644833602943e-05	1.0209751962975133e-05	1.7364318409818225e-05	2.8015485440846533e-05	1.3950300854048692e-05	2.1508400095626712e-05	6.219670467544347e-05	1.0039539120043628e-05	1.3530631804314908e-05	2.287842653458938e-05	1.2306481039559003e-05	4.8979629355017096e-05	2.0340337869129144e-05	2.031986696238164e-05	5.625670019071549e-05	1.2813048670068383e-05
5468.0	0.00014122446009423584	1.3533614037442021e-05	1.1495068065414671e-05	2.1450674466905184e-05	9.899419092107564e-05	2.452284206810873e-05	7.860993719077669e-06	5.9944895838270895e-06	5.1966981118312106e-05	4.780931703862734e-05	1.8279330106452107e-05	0.00012334116036072373	5.335519745131023e-05	4.3833661038661376e-05	0.00017438962822780013	0.0001446438836865127	1.634408181416802e-05	0.00010872695565922186	0.0006429029745049775	1.4575150089513045e-05	4.08148298447486e-05	2.3279430024558678e-05	8.676929428474978e-05	0.00012885036994703114	1.45509138747002e-05	1.7100674085668288e-05	2.163735007343348e-05	3.449446376180276e-05	1.2130914910812862e-05	7.389942766167223e-05	2.7177680749446154e-05	2.4535125703550875e-05	1.570610584167298e-05	1.2970487659913488e-05	1.3115620276948903e-05	5.739711195928976e-05	5.4308318794937804e-05	1.3232018318376504e-05	2.8676004149019718e-05	9.881500591291115e-05	1.2389180483296514e-05	1.119927219406236e-05	1.7104524886235595e-05	1.7321299310424365e-05	4.8723544750828296e-05	1.609227547305636e-05	1.2188827895442955e-05	7.285364699782804e-05	6.727092113578692e-06
5474.0	0.00012521864846348763	1.4438258403970394e-05	1.013031851471169e-05	2.5038285457412712e-05	0.00014715184806846082	3.6957761039957404e-05	8.430393791059032e-06	5.834980129293399e-06	6.1019265558570623e-05	6.850826321169734e-05	1.5441477444255725e-05	0.00010370201198384166	5.963898729532957e-05	4.675030504586175e-05	0.00010537519119679928	0.00011585414176806808	1.7315800505457446e-05	7.071367872413248e-05	0.0007578686927445233	1.7077401935239322e-05	2.309364208485931e-05	1.301777592743747e-05	0.00024488382041454315	0.00010715933603933081	1.3656795090355445e-05	1.882122342067305e-05	3.165984162478708e-05	5.942196003161371e-05	1.221868114953395e-05	5.366771074477583e-05	2.917408346547745e-05	1.4805843420617748e-05	1.4139420272840653e-05	9.523777407594025e-06	1.7560943888383918e-05	8.877783693606034e-05	5.8377434470457956e-05	1.2073911420884542e-05	2.167159072996583e-05	8.864806295605376e-05	8.890027856978122e-06	1.3849873539584223e-05	1.1597892807913013e-05	1.6424612113041803e-05	3.253938484704122e-05	1.306010290136328e-05	1.4786088286200538e-05	0.0001559662923682481	7.154805189202307e-06
5480.0	0.00011880631791427732	1.3407976439339109e-05	2.7305575713398866e-05	2.676861549844034e-05	0.00019330419308971614	3.8672718801535666e-05	8.872512808011379e-06	9.829456757870503e-06	4.2758150812005624e-05	6.295916682574898e-05	1.8261784134665504e-05	0.00011945349251618609	5.692234481102787e-05	3.867762643494643e-05	7.87477838457562e-05	9.002832666737959e-05	2.7389238312025554e-05	5.8199006161885336e-05	0.0006929662195034325	2.297147329954896e-05	2.2506130335386842e-05	1.1432861356297508e-05	0.0002554295933805406	7.421226473525167e-05	1.312924905505497e-05	1.901170617202297e-05	3.1469695386476815e-05	4.533539686235599e-05	1.3437685993267223e-05	3.718376319739036e-05	3.2223360904026777e-05	9.220198990078643e-06	1.649632213229779e-05	7.500514129787916e-06	1.8078679204336368e-05	7.9991681559477e-05	5.545702879317105e-05	1.1960613846895285e-05	1.9597147911554202e-05	8.499773684889078e-05	7.604039637953974e-06	1.720054387988057e-05	1.561548197059892e-05	1.302167493122397e-05	2.722419230849482e-05	1.4366272807819769e-05	1.527596941741649e-05	0.00021644827211275697	9.158170541923027e-06
5486.0	9.890550427371636e-05	1.723804780340288e-05	3.338453097967431e-05	3.520519021549262e-05	0.0002682177582755685	7.134617044357583e-05	1.0746160114649683e-05	2.149384090444073e-05	3.5663939343066886e-05	9.079736628336832e-05	2.3405063984682783e-05	0.00018749164883047342	7.309971988433972e-05	4.629825343727134e-05	6.809993647038937e-05	6.913264223840088e-05	2.2804151740274392e-05	6.552041304530576e-05	0.0006686077103950083	3.601233402150683e-05	1.746624184306711e-05	1.1431727216404397e-05	0.0004710623761638999	7.817668665666133e-05	2.0697701984317973e-05	1.3704703633266035e-05	2.0640145521610975e-05	2.3260452508111484e-05	1.3131114428688306e-05	3.1035433494253084e-05	2.3750564650981687e-05	8.489110769005492e-06	2.1091653252369724e-05	7.3966352829302195e-06	1.7608534108148888e-05	5.8773359342012554e-05	4.097573400940746e-05	8.734891707717907e-06	2.0676752683357336e-05	8.289832476293668e-05	7.5773273238155525e-06	1.4722152627655305e-05	3.193274460500106e-05	1.4978266335674562e-05	2.244519600935746e-05	1.6675798178766854e-05	1.0956590813293587e-05	0.00016924121882766485	1.0234044566459488e-05
5492.0	6.53080060146749e-05	1.4553314031218179e-05	2.551667785155587e-05	2.7155607313034125e-05	0.000191316896234639	5.2444262109929696e-05	1.3733527339354623e-05	2.661395956238266e-05	4.0829534555086866e-05	9.065807535080239e-05	3.1962812499841675e-05	0.00014715633005835116	7.76848683017306e-05	3.559057950042188e-05	7.587776053696871e-05	5.780297942692414e-05	3.3663436624919996e-05	5.909409446758218e-05	0.0005230659735389054	5.223273910814896e-05	1.4091378034208901e-05	1.0205507351201959e-05	0.0005304901278577745	6.325832509901375e-05	2.4349557861569338e-05	1.2037535270792432e-05	1.1091622582171112e-05	1.3508792108041234e-05	1.4924511560820974e-05	3.1668176234234124e-05	1.8301516320207156e-05	1.0690338967833668e-05	5.206782225286588e-05	8.03561579232337e-06	2.027625305345282e-05	5.468107701744884e-05	2.9090651878505014e-05	7.960561561048962e-06	1.4204822946339846e-05	8.758180047152564e-05	1.2889204299426638e-05	1.1145231837872416e-05	3.039673356397543e-05	1.2818779396184254e-05	1.8974989870912395e-05	1.5982677723513916e-05	1.2352832527540158e-05	0.0001025691453833133	1.1557305697351694e-05
5498.0	8.375080506084487e-05	1.7071703041438013e-05	1.570643507875502e-05	2.5008934244397096e-05	0.00012246410187799484	4.5626591600012034e-05	1.4021844435774256e-05	2.989148924825713e-05	3.0406446967390366e-05	5.0646693125599995e-05	3.4479726309655234e-05	0.00015488943608943373	7.011218986008316e-05	3.092045517405495e-05	7.086623372742906e-05	7.395865395665169e-05	6.416546966647729e-05	6.94050540914759e-05	0.0002699625911191106	4.664649532060139e-05	1.4175037904351484e-05	1.453873574064346e-05	0.001100182649679482	6.494115950772539e-05	2.28725366469007e-05	1.1867830835399218e-05	6.8264625951997004e-06	1.2248990969965234e-05	1.3711906831304077e-05	4.8525042075198144e-05	1.0204621503362432e-05	1.2252437045390252e-05	6.114869756856933e-05	9.495599442743696e-06	3.117772939731367e-05	4.349927985458635e-05	1.97427852981491e-05	6.662543455604464e-06	1.5686615370213985e-05	0.00011121571878902614	1.9974320821347646e-05	1.0627195479173679e-05	1.6636753571219742e-05	1.3124579709256068e-05	1.89182555914158e-05	1.828564199968241e-05	1.1828770766442176e-05	6.432714872062206e-05	8.911876648198813e-06
5504.0	6.849219789728522e-05	1.7630649381317198e-05	1.160090232588118e-05	1.947604505403433e-05	6.816718087065965e-05	6.400235724868253e-05	2.0031491658301093e-05	2.8018288503517397e-05	2.6391195206088014e-05	4.33323803008534e-05	4.090417496627197e-05	0.0002051430055871606	5.622183743980713e-05	4.573480327962898e-05	7.846048538340256e-05	6.189483246998861e-05	0.000148282473674044	0.00013122909876983613	0.0003159527841489762	5.258317833067849e-05	1.5982190234353766e-05	1.3618222510558553e-05	0.001182624022476375	8.266819349955767e-05	2.5219909730367362e-05	1.2311552382016089e-05	5.133508693688782e-06	1.2582574527186807e-05	1.3888772627979051e-05	4.6527788072125986e-05	8.651704774820246e-06	1.1522617569426075e-05	6.552028935402632e-05	9.822625543165486e-06	3.172467040712945e-05	4.1111550672212616e-05	1.8823591744876467e-05	7.326264494622592e-06	2.2352851374307647e-05	9.143076022155583e-05	1.649962541705463e-05	1.0438329809403513e-05	1.2844539014622569e-05	1.4971553355280776e-05	1.6170424714800902e-05	1.891525971586816e-05	1.1586992513912264e-05	5.428041549748741e-05	9.762921763467602e-06
5510.0	5.3102674428373575e-05	1.535782757855486e-05	1.1262957741564605e-05	1.8143569832318462e-05	5.424232585937716e-05	5.750082709710114e-05	2.833692815329414e-05	4.1061404772335663e-05	2.8720478439936414e-05	2.773452979454305e-05	5.5940745369298384e-05	0.00018895756511483341	5.5941494792932644e-05	8.109134796541184e-05	0.0001324033219134435	6.92548492224887e-05	0.00015291014278773218	0.0001705421891529113	0.00032391445711255074	3.7511570553760976e-05	1.8480868675396778e-05	9.628112820792012e-06	0.0004895887104794383	0.0001030014973366633	3.052213287446648e-05	1.4674619706056546e-05	4.124917268200079e-06	7.941467629279941e-06	1.16604196591652e-05	7.103484676918015e-05	1.3527950613934081e-05	7.425173862429801e-06	3.592456050682813e-05	9.332336048828438e-06	2.7087558919447474e-05	4.293785968911834e-05	1.9789742509601638e-05	7.788225047988817e-06	1.9243914721300825e-05	6.240321090444922e-05	1.3484747796610463e-05	9.207607035932597e-06	1.3932046385889407e-05	1.561000317451544e-05	1.3623391168948729e-05	1.7986487364396453e-05	1.9207354853278957e-05	4.2661053157644346e-05	1.223823619511677e-05
5516.0	6.103952182456851e-05	3.0206534574972466e-05	1.8555036149336956e-05	1.1120197086711414e-05	3.336330337333493e-05	5.7909575843950734e-05	4.009767508250661e-05	4.471918146009557e-05	2.3275566491065547e-05	3.285449565737508e-05	5.5892382079036906e-05	0.00014971102064009756	6.330974429147318e-05	8.34155798656866e-05	0.00012652800069190562	7.368719525402412e-05	0.00010462106001796201	0.00017866762937046587	0.0001985132839763537	2.9502405595849268e-05	1.1521848136908375e-05	8.129065463435836e-06	0.00039631198160350323	0.00017927410954143852	7.042376819299534e-05	1.3416927686193958e-05	2.965756493722438e-06	7.397884019155754e-06	7.533864845754579e-06	8.921405969886109e-05	1.7126605598605238e-05	6.968534307816299e-06	2.269885408168193e-05	8.315650120493956e-06	2.6526993678999133e-05	4.618950333679095e-05	1.9337130652274936e-05	4.741996235679835e-06	1.8889337297878228e-05	5.439720916911028e-05	1.4349418961501215e-05	8.282955604954623e-06	1.5035326214274392e-05	1.0509898856980726e-05	1.3736394976149313e-05	1.7355658201267943e-05	2.487682104401756e-05	9.916682029142976e-05	2.0376121028675698e-05
5522.0	4.447523315320723e-05	2.1027406546636485e-05	2.047066118393559e-05	1.0553287211223505e-05	3.590284177334979e-05	6.209204730112106e-05	4.947819616063498e-05	2.644888991198968e-05	2.1460087737068534e-05	4.409611574374139e-05	5.73652760067489e-05	0.00010768379434011877	8.207296923501417e-05	5.236650395090692e-05	8.269343379652128e-05	7.359070878010243e-05	0.00012984078784938902	0.0001426010567229241	0.00020094745559617877	3.815204763668589e-05	9.133783350989688e-06	1.0004147043218836e-05	0.0005536254611797631	0.0002577934938017279	9.883470193017274e-05	1.3679555195267312e-05	2.469935679982882e-06	7.038979219942121e-06	5.902116754441522e-06	9.62730118772015e-05	1.6846670405357145e-05	7.122399892978137e-06	2.905937253672164e-05	8.98309372132644e-06	3.161199492751621e-05	5.762477667303756e-05	1.643802534090355e-05	3.2986874884954887e-06	1.62187479872955e-05	5.386120028560981e-05	1.4117527825874276e-05	7.6554542829399e-06	1.1931289918720722e-05	7.3376891123189125e-06	1.4906746400811244e-05	1.982593494176399e-05	3.920767267118208e-05	0.00010848957754205912	3.487191133899614e-05
5528.0	4.0878709114622325e-05	1.5962448742357083e-05	2.3217591660795733e-05	1.2568460988404695e-05	4.188736420474015e-05	4.757264468935318e-05	2.9616912797791883e-05	2.990551911352668e-05	2.6739584427559748e-05	6.02988620812539e-05	3.778118843911216e-05	0.00010175860370509326	9.344360296381637e-05	5.861814133822918e-05	0.00013566610869020224	7.457847823388875e-05	0.00016800397133920342	0.0001375591236865148	9.047171624843031e-05	4.3117583118146285e-05	1.0029175427916925e-05	1.53125511133112e-05	0.000548125128261745	0.00011732095299521461	0.00010795161506393924	1.1211967830604408e-05	1.948143108165823e-06	7.791672032908536e-06	6.080914772610413e-06	7.841994374757633e-05	1.7430284060537815e-05	6.8669642132590525e-06	2.4307819330715574e-05	1.025414985633688e-05	6.269184086704627e-05	6.679106445517391e-05	2.0446039343369193e-05	4.928277576254914e-06	1.6134548786794767e-05	4.9699036026140675e-05	1.5754561900394037e-05	7.129147888917942e-06	1.7718768503982574e-05	7.117863788153045e-06	1.2583403076860122e-05	1.790562237147242e-05	3.645951073849574e-05	0.000208901590667665	4.030900163343176e-05
5534.0	3.433633901295252e-05	1.951892045326531e-05	4.5603712351294234e-05	1.2990924915357027e-05	5.4427615395979956e-05	2.4646351448609494e-05	2.006998511205893e-05	2.5492887289146893e-05	4.3368640035623685e-05	5.315216549206525e-05	2.6544124921201728e-05	7.394299609586596e-05	0.00014103631838224828	6.80173106957227e-05	0.00013797158317174762	7.839257159503177e-05	0.000143571785883978	0.00020939896057825536	5.179737854632549e-05	7.437125168507919e-05	1.0943642337224446e-05	2.2649746824754402e-05	0.00030133570544421673	5.75660596950911e-05	4.925979010295123e-05	9.188193871523254e-06	1.985681819860474e-06	8.264294592663646e-06	6.083084372221492e-06	6.0480386309791356e-05	1.4784875929763075e-05	9.451656296732835e-06	2.1594554709736258e-05	8.115029231703375e-06	0.00018319512309972197	7.723583257757127e-05	2.7731490263249725e-05	9.813328688323963e-06	1.7026161003741436e-05	3.031726555491332e-05	2.357378434680868e-05	4.684074610850075e-06	3.5557339288061485e-05	9.898002645059023e-06	1.208099456562195e-05	1.4253537301556207e-05	4.272285877959803e-05	0.00044669630005955696	6.281326204771176e-05
5540.0	4.1572031477699056e-05	2.1006062524975277e-05	5.674274143530056e-05	1.498166693636449e-05	7.763865869492292e-05	1.9338292986503802e-05	1.62679953064071e-05	3.7107143725734204e-05	4.0884398913476616e-05	6.853741069789976e-05	1.9907174646505155e-05	4.9046517233364284e-05	0.00011839466606033966	9.409671474713832e-05	0.0001301114389207214	6.319719250313938e-05	0.00012112063268432394	0.00020474921620916575	3.135385850328021e-05	6.252603634493425e-05	7.965565600898117e-06	3.3948555937968194e-05	0.00014723521599080414	3.337533416924998e-05	3.323161945445463e-05	6.883027253934415e-06	1.84557688953646e-06	9.867626431514509e-06	5.317191607900895e-06	5.494619836099446e-05	1.581498327141162e-05	8.646624337416142e-06	2.2604906916967593e-05	6.8169574660714716e-06	0.00021344747801776975	4.916091347695328e-05	2.1628953618346713e-05	1.0022721653513145e-05	1.710957985778805e-05	2.0707018848042935e-05	2.242425034637563e-05	4.580484528560191e-06	4.386239015730098e-05	8.477881237922702e-06	1.776360659277998e-05	1.4578763511963189e-05	5.374401735025458e-05	0.0005088731995783746	7.314559479709715e-05
5546.0	2.517701796023175e-05	2.5818559151957743e-05	4.8783105739858e-05	1.1016680218745023e-05	0.00014324729272630066	1.2340538887656294e-05	1.5726729543530382e-05	6.4240834035445e-05	4.322989843785763e-05	6.096134166000411e-05	2.451131513225846e-05	4.3805204768432304e-05	9.1741414507851e-05	0.00013310284703038633	9.803433204069734e-05	4.016322418465279e-05	0.00017718317394610494	0.0002989295753650367	2.3477292415918782e-05	6.392819341272116e-05	6.513571406685514e-06	1.9391292880754918e-05	0.0001664718729443848	2.5698413082864136e-05	3.413252125028521e-05	7.771604941808619e-06	3.0254823286668397e-06	1.3347719686862547e-05	6.2139852161635645e-06	4.6919260057620704e-05	1.3766348274657503e-05	7.23926041246159e-06	6.19844940956682e-05	1.2895327017758973e-05	0.00010605007992126048	5.3882060456089675e-05	1.697918924037367e-05	1.1533192264323588e-05	1.2162133316451218e-05	1.6153191609191708e-05	2.5960151106119156e-05	5.729187705583172e-06	3.551040208549239e-05	5.15135980094783e-06	1.8842811186914332e-05	1.6452157069579698e-05	5.733327634516172e-05	0.000488658610265702	4.917755722999573e-05
5552.0	2.3638034690520726e-05	2.3163343939813785e-05	4.7516103222733364e-05	1.464210345147876e-05	0.00022938945039641112	1.0091325748362578e-05	1.573705412738491e-05	6.299730739556253e-05	2.9979104510857724e-05	3.9842176192905754e-05	2.3795859306119382e-05	3.2325850042980164e-05	7.123753312043846e-05	0.00015352842456195503	0.00016642427362967283	3.108750388491899e-05	0.00024221251078415662	0.00033305829856544733	1.830877772590611e-05	7.61439951020293e-05	1.0255988854623865e-05	2.0345945813460276e-05	0.00011372326844139025	3.5937649954576045e-05	3.737709266715683e-05	2.2102514776634052e-05	5.912911092309514e-06	2.1177169401198626e-05	7.079520855768351e-06	4.440576958586462e-05	1.2754723684338387e-05	1.0545018085394986e-05	9.235143079422414e-05	1.775249620550312e-05	0.00011824517423519865	6.544135248987004e-05	1.1981927855231334e-05	1.3196695363149047e-05	1.4218213436834048e-05	1.1004720363416709e-05	5.119722118251957e-05	9.725368727231398e-06	2.9971159165143035e-05	4.283479029254522e-06	1.6042138668126427e-05	1.8678874766919762e-05	8.571826037950814e-05	0.0005387645796872675	8.288456592708826e-05
5558.0	3.282950638094917e-05	2.6933676053886302e-05	5.160927685210481e-05	1.1790623830165714e-05	0.00021992695110384375	1.0206802471657284e-05	1.762209285516292e-05	5.4289681429509073e-05	2.3392747607431374e-05	2.9012358936597593e-05	2.0791416318388656e-05	2.83625577139901e-05	4.532580351224169e-05	9.901780867949128e-05	0.0001861911587184295	3.6511046346277e-05	0.00014609057689085603	0.0005319452611729503	2.1946372726233676e-05	6.72793248668313e-05	1.6299485650961287e-05	1.559707015985623e-05	5.28017153555993e-05	3.819289486273192e-05	3.160313644912094e-05	2.3712362235528417e-05	5.255255018710159e-06	2.2724281734554097e-05	9.412644430994987e-06	4.125364648643881e-05	1.4593356354453135e-05	1.2035859072057065e-05	6.606688839383423e-05	1.325256653217366e-05	9.428964403923601e-05	5.9133217291673645e-05	1.1188127245986834e-05	1.3006681001570541e-05	2.2194521079654805e-05	1.0893277249124367e-05	5.730742122977972e-05	1.1378779163351282e-05	3.086950891884044e-05	5.0743160500132944e-06	2.7561727620195597e-05	3.0405750294448808e-05	0.00012422856525518	0.0012845100136473775	5.46105184184853e-05
5564.0	2.0291767214075662e-05	3.1353436497738585e-05	5.344773308024742e-05	1.1716958397300914e-05	0.00018752402684185654	1.56551759573631e-05	3.7672463804483414e-05	7.976438791956753e-05	2.2195768906385638e-05	2.3902844986878335e-05	2.199592381657567e-05	2.3681581296841614e-05	4.224076837999746e-05	6.43597959424369e-05	0.00015304345288313925	5.0727365305647254e-05	0.00013905145169701427	0.0009367066086269915	3.128181560896337e-05	7.429668039549142e-05	1.999734558921773e-05	2.1104067855048925e-05	1.9442288248683326e-05	3.748507515410893e-05	4.332759272074327e-05	2.2795713448431343e-05	4.331843229010701e-06	1.7047721485141665e-05	1.1072239431086928e-05	5.479936226038262e-05	1.7826341718318872e-05	1.1759068911487702e-05	9.983067866414785e-05	1.9785873519140296e-05	9.528480586595833e-05	5.154385871719569e-05	9.523768312647007e-06	1.712306220724713e-05	1.8106682546203956e-05	1.375611282128375e-05	0.00011567664478207007	1.267019979422912e-05	3.0623097700299695e-05	4.594269285007613e-06	2.278823740198277e-05	4.7362289478769526e-05	0.00011514487414387986	0.002902449807152152	1.697013976809103e-05
5570.0	1.839046490204055e-05	3.608259430620819e-05	4.5587974454974756e-05	1.1621298654063139e-05	0.00018477522826287895	1.802734004741069e-05	3.6584166082320735e-05	0.00019627806614153087	2.2935051674721763e-05	1.9104616512777284e-05	2.8179900255054235e-05	2.2602793251280673e-05	3.623739394242875e-05	7.713852392043918e-05	0.00016589097504038364	6.04475244472269e-05	0.00013374915579333901	0.001262156292796135	2.786634831863921e-05	6.0784517700085416e-05	2.10218749998603e-05	3.360531263751909e-05	7.711890248174313e-06	3.2596031815046445e-05	2.725629929045681e-05	1.9521843569236808e-05	6.1526880017481744e-06	1.570150925545022e-05	1.0657145139703061e-05	4.630748298950493e-05	1.767671164998319e-05	9.090628736885265e-06	0.0001124295886256732	2.1445846869028173e-05	0.00011629099753918126	3.6513065424514934e-05	7.5835878305952065e-06	2.3410088033415377e-05	2.551378020143602e-05	1.6672967831254937e-05	0.0002809547004289925	1.1965599696850404e-05	2.1586340153589845e-05	4.399266344989883e-06	1.6584923287155107e-05	7.223505235742778e-05	9.855339885689318e-05	0.006034629885107279	4.632492709788494e-05
5576.0	2.129999120370485e-05	2.8892751288367435e-05	5.427306314231828e-05	1.4779448065382894e-05	0.0002008991432376206	2.2867148800287396e-05	3.511103932396509e-05	0.00017041571845766157	2.9608325348817743e-05	2.1667705368599854e-05	2.9584840376628563e-05	2.0871833839919418e-05	3.607949838624336e-05	9.331715409643948e-05	0.00020094630599487573	0.00010343889880459756	0.00016670457262080163	0.0012639716733247042	5.874467024113983e-05	0.00014146273315418512	1.796894684957806e-05	5.018539013690315e-05	6.2919366428104695e-06	2.868180126824882e-05	2.5508792532491498e-05	2.0288787709432654e-05	9.608804248273373e-06	1.477395198890008e-05	7.776297934469767e-06	4.3000800360459834e-05	2.2707537937094457e-05	1.153358789451886e-05	0.00010135970660485327	2.368609784753062e-05	0.00018614213331602514	3.003989149874542e-05	6.156832114356803e-06	1.4230326996766962e-05	3.092092811129987e-05	1.3692083484784234e-05	0.000385163351893425	9.92194236459909e-06	1.7482956536696292e-05	4.106281721760752e-06	1.9974320821347646e-05	8.944217552198097e-05	0.00011366525723133236	0.004096898715943098	0.00013083427620586008
5582.0	2.0595827663782984e-05	1.9415663700783625e-05	6.0148398915771395e-05	1.7868773284135386e-05	0.00015367988089565188	2.0142866560490802e-05	5.02872426295653e-05	0.00012450605572666973	2.513416802685242e-05	2.729526568145957e-05	4.2249146645190194e-05	1.958182838279754e-05	3.2833951991051435e-05	6.68470747768879e-05	0.00024935969850048423	0.0001197099409182556	0.00010369943629484624	0.0006706063868477941	4.6285716962302104e-05	0.00012212403817102313	3.476625352050178e-05	6.200589996296912e-05	6.9191655711620115e-06	4.355926648713648e-05	3.223085877834819e-05	5.412074824562296e-05	1.5378316675196402e-05	1.8088267097482458e-05	6.9032284955028445e-06	3.704869232024066e-05	2.95069876301568e-05	1.1668762454064563e-05	9.154374129138887e-05	3.4903219784609973e-05	0.0003297331277281046	3.094127168878913e-05	6.540431058965623e-06	1.1073337191191968e-05	3.2773510611150414e-05	1.0312637641618494e-05	0.00030710556893609464	6.282828053372214e-06	1.495644301030552e-05	3.7118486488907365e-06	1.8195343727711588e-05	9.605715604266152e-05	0.00011951865599257872	0.0022581147495657206	0.00015247755800373852
5588.0	1.775147939042654e-05	1.3403066986938938e-05	6.141143967397511e-05	1.9283834262751043e-05	6.864959141239524e-05	1.1630057088041212e-05	4.095166877959855e-05	0.00011548453767318279	4.4664411689154804e-05	2.725812009884976e-05	5.415885243564844e-05	2.0498753656283952e-05	2.7588339435169473e-05	3.704137998283841e-05	0.0002795598702505231	0.00012982740008737892	0.00013076519826427102	0.0006080773891881108	3.871441731462255e-05	6.225213292054832e-05	4.994785922463052e-05	7.99457702669315e-05	5.997822881909087e-06	6.472341920016333e-05	5.2691902965307236e-05	9.564474748913199e-05	2.0817105905734934e-05	1.845973019953817e-05	7.297242518689018e-06	6.574672443093732e-05	5.435510684037581e-05	9.386836609337479e-06	5.7605655456427485e-05	3.982811904279515e-05	0.000503211107570678	4.176738366368227e-05	1.0269573067489546e-05	1.503009298176039e-05	2.5734563678270206e-05	1.3792103345622309e-05	0.0003525879583321512	5.50535378351924e-06	1.3324420251592528e-05	3.6039625683770282e-06	2.6270037778886035e-05	6.765814760001376e-05	0.00010252426727674901	0.0020782623905688524	0.00021848668984603137
5594.0	3.156668390147388e-05	1.6690881238901056e-05	6.888731149956584e-05	1.684570815996267e-05	1.8128972442355007e-05	8.881368557922542e-06	3.785190710914321e-05	8.865314157446846e-05	5.267693268251605e-05	3.515559728839435e-05	4.7953104512998834e-05	8.303034519485664e-06	3.339239628985524e-05	2.8933554858667776e-05	0.0003333820204716176	8.183647878468037e-05	7.837395969545469e-05	0.0007686169119551778	2.534173290769104e-05	6.435366231016815e-05	8.362974040210247e-05	0.00011994898522971198	6.475617283285828e-06	7.366351928794757e-05	3.594555892050266e-05	0.00012484977196436375	2.1056823243270628e-05	1.6495188901899382e-05	8.69630093802698e-06	9.114262502407655e-05	5.3952186135575175e-05	8.963821528595872e-06	7.506351539632306e-05	3.488944275886752e-05	0.00035586970625445247	4.044874003739096e-05	2.085398773488123e-05	1.7136295355157927e-05	2.135979593731463e-05	1.8491657101549208e-05	0.00036471898783929646	7.8181237768149e-06	1.428036830475321e-05	6.092368039389839e-06	5.4458814702229574e-05	6.80082303006202e-05	9.94255969999358e-05	0.0006572717684321105	0.00023323010827880353
5600.0	4.0532759157940745e-05	2.43571303144563e-05	7.432700658682734e-05	1.5308565707528032e-05	1.9136177797918208e-05	8.647728463984095e-06	2.7949199647991918e-05	7.951247971504927e-05	4.06737053708639e-05	2.874176607292611e-05	6.333450437523425e-05	6.154495622467948e-06	2.7715494070434943e-05	2.3100601538317278e-05	0.0003769710601773113	7.302711310330778e-05	5.159658030606806e-05	0.0013922201469540596	4.01868273911532e-05	4.710913708549924e-05	0.0001797713921405375	0.00020314805442467332	7.4447439146752e-06	7.898415788076818e-05	1.918516863952391e-05	0.00011101928248535842	2.425680577289313e-05	3.0527953640557826e-05	9.338532436231617e-06	0.00022981480287853628	6.926502101123333e-05	8.258416528406087e-06	0.00011990620259894058	3.455715341260657e-05	0.00021808438759762794	4.041287684231065e-05	2.8976275643799454e-05	2.2471345801022835e-05	2.0804085579584353e-05	2.136256625817623e-05	0.00033304275711998343	7.303264283109456e-06	1.9410737877478823e-05	9.171491001325194e-06	6.551604019477963e-05	6.56242118566297e-05	5.990300269331783e-05	0.0004683006554841995	0.0005550044006668031
5606.0	3.613996886997484e-05	3.0287617846624926e-05	5.359590068110265e-05	1.1557019206520636e-05	2.963753286167048e-05	7.494844339817064e-06	5.1470375183271244e-05	5.78004983253777e-05	4.460193304112181e-05	3.755986108444631e-05	4.9338352255290374e-05	8.886163413990289e-06	2.4472172299283557e-05	3.0585710192099214e-05	0.0009504840709269047	6.592629506485537e-05	6.54851901344955e-05	0.0009376548696309328	8.971483475761488e-05	5.1119648560415953e-05	0.00032020025537349284	0.00019020917534362525	8.398888894589618e-06	8.467398583889008e-05	3.1425577617483214e-05	0.0001372601109324023	2.6090403480338864e-05	6.970971298869699e-05	8.417315257247537e-06	0.00022513237490784377	6.0361289797583595e-05	8.26245013740845e-06	0.00011637143325060606	4.710558641818352e-05	0.0003297048097010702	5.200123632675968e-05	4.161003016633913e-05	2.2347760022967122e-05	2.5537199690006673e-05	2.266649426019285e-05	0.0005216589197516441	8.250151040556375e-06	1.943387178471312e-05	9.712402970762923e-06	8.394551696255803e-05	7.916000322438776e-05	4.172331318841316e-05	0.0004045493551529944	0.000554621045012027
5612.0	4.466057725949213e-05	3.571869820007123e-05	4.3146581447217613e-05	8.613506906840485e-06	2.7707939807442017e-05	7.809524504409637e-06	7.681400893488899e-05	7.61427654651925e-05	3.706703500938602e-05	3.1124171073315665e-05	6.217357440618798e-05	1.2239485840837006e-05	3.21165680361446e-05	3.599049523472786e-05	0.0015356899239122868	7.087583071552217e-05	9.014446550281718e-05	0.0005550790228880942	0.00012173315917607397	3.739053136087023e-05	0.00042433475027792156	0.0002847317955456674	1.3176297215977684e-05	9.440804569749162e-05	3.491703682811931e-05	0.0001107763746404089	3.819562334683724e-05	9.397520625498146e-05	8.761464414419606e-06	0.0001445068628527224	5.704777140635997e-05	1.1903967788384762e-05	8.201195305446163e-05	3.517582081258297e-05	0.0001938871428137645	4.706306572188623e-05	4.254858868080191e-05	1.98211691895267e-05	2.444518577249255e-05	2.0794708689209074e-05	0.000528844422660768	1.380447247356642e-05	1.064029765984742e-05	7.364637895079795e-06	6.233552994672209e-05	0.00011006175191141665	4.16411530750338e-05	0.0003860429860651493	0.0011944978032261133
5618.0	3.390335768926889e-05	3.7664129195036367e-05	6.331077020149678e-05	6.882849902467569e-06	2.8549751732498407e-05	1.4073220881982706e-05	0.0001246215106220916	3.694278348120861e-05	2.069691072392743e-05	2.9007711418671533e-05	6.416809628717601e-05	2.050915645668283e-05	3.10305185848847e-05	3.2883712265174836e-05	0.002887814538553357	7.1747213951312e-05	0.00011244674533372745	0.0007703423616476357	0.00010888050746871158	5.7502093113726005e-05	0.0005178945721127093	0.00017633977404329926	1.0208096682617906e-05	7.919020572444424e-05	3.0229501135181636e-05	0.00010101707448484376	0.000116904397145845	9.828432666836306e-05	1.1475047358544543e-05	0.00015038660785648972	0.00017980908160097897	2.5002018446684815e-05	6.278134242165834e-05	3.8070709706516936e-05	0.000143127836054191	2.7364148991182446e-05	3.601920252549462e-05	1.4320587069960311e-05	1.8349506717640907e-05	1.6233419955824502e-05	0.00038315533311106265	3.556436058715917e-05	7.97308257460827e-06	6.931205916771432e-06	5.6107488489942625e-05	0.00015052490925882012	4.335561243351549e-05	0.00047437858302146196	0.0007315938710235059
5624.0	3.1489420507568866e-05	4.331970194471069e-05	0.0001176054502138868	9.222273547493387e-06	2.6705052732722834e-05	1.952003913174849e-05	0.00016405120550189167	2.3946629880811088e-05	1.637189598113764e-05	3.981459667556919e-05	4.9058726290240884e-05	1.4712173651787452e-05	2.553089325374458e-05	2.98324284813134e-05	0.002609007991850376	0.00011027332948287949	0.00010897222091443837	0.001137154409661889	0.00010887739335885271	0.00012984027853235602	0.00035033535095863044	6.353812204906717e-05	1.4841367374174297e-05	6.145349470898509e-05	4.523658935795538e-05	9.841665450949222e-05	0.0001845329679781571	0.00012142592458985746	2.0335161025286652e-05	0.00015421478019561619	0.0004472487198654562	2.4070383005891927e-05	5.793260788777843e-05	3.280938108218834e-05	9.657636110205203e-05	3.4095723094651476e-05	2.0572113498928957e-05	1.3522972039936576e-05	2.234758903796319e-05	1.9290273485239595e-05	0.0007720760186202824	6.163214857224375e-05	6.573742211912759e-06	8.619982509117108e-06	5.699437315342948e-05	0.00013522479275707155	5.354787936084904e-05	0.00047386696678586304	0.0011076669907197356
5630.0	3.580648626666516e-05	3.5793207644019276e-05	0.00028278661193326116	1.2194258488307241e-05	2.102732651110273e-05	1.6599418813711964e-05	0.00024347160069737583	2.3832379156374373e-05	1.200669339596061e-05	4.574430931825191e-05	8.898277155822143e-05	1.116563544201199e-05	1.8018885384663008e-05	3.284159174654633e-05	0.0016440462786704302	6.57630298519507e-05	0.00028730020858347416	0.0015253025339916348	0.0001223644067067653	0.00010430917609483004	0.00030451748170889914	3.7603298551402986e-05	1.5181019080046099e-05	7.619636744493619e-05	3.9914277294883505e-05	6.70317531330511e-05	0.00019855075515806675	7.95560990809463e-05	2.7794161724159494e-05	0.00014576595276594162	0.00033990785595960915	1.952320417331066e-05	5.649615195579827e-05	4.704156890511513e-05	0.0001392106496496126	3.1957297323970124e-05	1.878260081866756e-05	1.353020707028918e-05	3.270464003435336e-05	2.2282574718701653e-05	0.0008559544803574681	6.75068367854692e-05	6.46748230792582e-06	1.0456223208166193e-05	5.043708370067179e-05	8.900849934434518e-05	4.876338061876595e-05	0.000348988309269771	0.0020290426909923553
5636.0	3.4794578823493794e-05	2.991387555084657e-05	0.00019567750860005617	1.1309302863082848e-05	8.609844371676445e-06	1.4193935385264922e-05	0.0004355064011178911	2.357203084102366e-05	1.2688834431173746e-05	3.6211447877576575e-05	0.00011115951929241419	1.1641607670753729e-05	1.2098970728402492e-05	5.044045246904716e-05	0.0016150252195075154	6.147072417661548e-05	0.00045860614045523107	0.0015506092458963394	0.00011149669444421306	0.000462460913695395	0.00030095846159383655	3.554408249328844e-05	2.9633292797370814e-05	0.00011005671694874763	2.1838935936102644e-05	6.434525130316615e-05	0.00019805724150501192	6.645586108788848e-05	2.017187580349855e-05	0.00010372317774454132	0.00030545666231773794	1.426150538463844e-05	3.668526915134862e-05	6.0644983022939414e-05	0.0001386842632200569	2.6596402676659636e-05	1.825842264224775e-05	9.735325875226408e-06	5.904272256884724e-05	2.6810668714460917e-05	0.0005969776539131999	6.35405522189103e-05	6.9474190240725875e-06	9.587458407622762e-06	3.630272840382531e-05	6.8335619289428e-05	4.415443981997669e-05	0.00010223938443232328	0.0006645540124736726
5642.0	4.280939538148232e-05	2.5485669539193623e-05	0.00012202113430248573	1.0770095286716241e-05	7.728536729700863e-06	1.2933013749716338e-05	0.0006401318241842091	3.477169229881838e-05	1.591227737662848e-05	3.097298031207174e-05	0.00015044586325529963	1.0334385478927288e-05	1.1547015674295835e-05	7.31753243599087e-05	0.0009270085720345378	5.53059289813973e-05	0.00016026270168367773	0.0023722336627542973	0.0001179325845441781	0.0005254626157693565	0.0003211681905668229	5.3586085414281115e-05	3.664964242489077e-05	0.00017725449288263917	1.8358749002800323e-05	4.558762884698808e-05	0.00016784050967544317	4.4541146053234115e-05	1.244541817868594e-05	9.626237442716956e-05	0.0004422928614076227	2.012852201005444e-05	3.942912007914856e-05	7.246604218380526e-05	7.612678746227175e-05	3.104774441453628e-05	2.2286696548690088e-05	1.0688708243833389e-05	5.6350552767980844e-05	3.219212158001028e-05	0.0006081433966755867	4.1796705772867426e-05	1.1060629731218796e-05	7.193310921138618e-06	2.192131432821043e-05	4.136489224038087e-05	3.820968413492665e-05	4.41673219029326e-05	0.0006271372549235821
[truncated: 48 more rows]
[truncated: 211 more columns]
