# Supplementary material for: Automated design of a convolutional neural network with multi-scale filters for cost-efficient seismic data classification
Source: Nat Commun. 2020 Jul 3;11:3311. doi: 10.1038/s41467-020-17123-6 (PMC7335201; doi:10.1038/s41467-020-17123-6)
Supplement: Supplementary file 2 — Source Data [file 41467_2020_17123_MOESM2_ESM.zip › Pred. result on Line 88 of Blake ridge by Model_VGG16.csv]

	4	9	14	19	24	29	34	39	44	49	54	59	64	69	74	79	84	89	94	99	104	109	114	119	124	129	134	139	144	149	154	159	164	169	174	179	184	189	194	199	204	209	214	219	224	229	234	239	244
3470.0	3.965551354840951e-20	2.158546006430602e-17	1.2215458679298852e-11	6.960739493480639e-13	1.0920861124908976e-21	1.743981543180725e-24	4.0777111603697e-24	7.488716905345096e-22	7.97586933669236e-21	1.933103925923128e-21	8.341847381365295e-22	2.0140388838535927e-22	2.923801193116657e-28	4.2107674663404165e-30	2.3448791402858372e-30	1.3797459922720146e-30	8.364242278417235e-31	1.072405024397829e-31	2.8971743464716614e-30	1.025554756650326e-31	6.922164348578417e-34	1.2238952446216175e-36	3.6921146834781605e-35	1.6053101222087774e-36	1.2057716529478007e-35	0.0	0.0	0.0	0.0	0.0	0.0	0.0	0.0	0.0	0.0	0.0	0.0	0.0	0.0	0.0	0.0	0.0	0.0	0.0	0.0	0.0	0.0	1.2268706538561203e-32	2.0437300272146645e-27
3476.0	5.685737034048224e-15	4.278137682301028e-15	1.154499933153641e-11	1.4357211166465822e-12	5.25477768191355e-15	3.17705514902837e-18	5.900483622952047e-18	5.263961027839224e-17	1.1738144201869672e-16	3.4056526655311566e-16	1.5298860277378917e-16	1.4562115982940802e-17	6.751984938483048e-21	2.9413959961275504e-22	2.822342875360023e-22	1.6892176437375337e-22	4.612960699854666e-22	8.205801394033336e-26	1.8054637485895434e-28	1.9736975209063465e-30	1.7852183429214894e-29	6.855423691530864e-32	2.472473397939769e-32	2.596232639069606e-34	1.303603486756823e-31	1.9752819382422446e-35	0.0	2.0905655656328394e-37	0.0	0.0	0.0	0.0	0.0	0.0	0.0	0.0	0.0	0.0	0.0	0.0	0.0	0.0	0.0	0.0	0.0	0.0	0.0	0.0	0.0
3482.0	3.6908968338705546e-16	4.375483367280702e-15	3.1642260426428814e-12	4.876044771943977e-13	7.960152041642729e-14	1.769696142879957e-16	2.728409325438553e-16	6.8469628770428774e-15	2.2691407875418367e-14	1.65567395676771e-14	1.7445192426052136e-14	7.001093904916364e-14	1.9919246915973965e-13	3.454828433833426e-15	6.133685855401569e-17	4.2176278455408875e-17	1.6490968822516454e-17	1.9370403766762785e-19	1.6335474141117248e-21	7.839994394520606e-23	5.379802667053659e-22	7.223175217486158e-23	5.242080111667681e-24	9.06966793367986e-25	5.29378868182747e-23	3.003884113898913e-24	6.293846429302642e-31	5.1116826431213154e-34	4.56970020924299e-37	0.0	0.0	0.0	1.3654727556820117e-37	0.0	0.0	0.0	0.0	0.0	0.0	0.0	0.0	0.0	0.0	0.0	0.0	0.0	0.0	0.0	0.0
3488.0	5.841072368072161e-17	1.1242144207270215e-15	1.4641162631237603e-12	8.566931208485104e-14	3.3606627138256517e-13	2.2351704464889082e-15	2.2283937593944e-15	2.2529084175472447e-14	1.0577700011466656e-13	1.014078144373487e-13	1.9308014388708106e-13	3.2264467519135115e-14	1.9740334922789017e-14	1.874915052043919e-14	3.888251804811662e-15	2.184850760191372e-15	1.3009396077762192e-14	3.876245299131581e-13	6.777760285252201e-15	8.174724503071909e-16	2.9258862585361534e-14	2.3699565123965274e-14	6.36772052933234e-16	1.968506223780219e-18	1.4966134155168852e-17	8.224852769022353e-19	1.0569609257935668e-21	1.1317177026080442e-24	1.8815681048630994e-25	8.823333150664214e-28	1.2514640711575357e-33	1.0290841187455975e-34	8.17175020016853e-34	1.105495843323854e-34	5.513251602376993e-35	0.0	0.0	1.7429180742157891e-38	0.0	0.0	5.176805482159703e-37	1.1040787104110901e-36	1.4209305975159916e-35	3.117300672292354e-36	6.969935336969881e-35	0.0	0.0	0.0	0.0
3494.0	1.869242068732018e-17	2.1915370265187606e-15	1.7685701861336334e-11	3.695166134881633e-12	4.53634525776625e-14	1.2295511733497703e-16	1.8140491702783564e-16	4.1567443084323304e-15	1.817781324498901e-14	1.471831384796795e-14	1.3855537099323034e-14	7.58934151553212e-15	1.3667943018428729e-14	5.902837084143658e-14	4.386172414855283e-14	1.1359751979139396e-14	1.146939277086494e-14	3.3275702885412345e-14	7.517842278608258e-14	1.8602818802537432e-14	9.745872999681465e-15	1.852625380036922e-15	1.6740589762944541e-15	1.1542635762753578e-16	1.1695555649979521e-15	2.231719846020031e-15	1.6260645648437204e-14	2.0101296213316424e-17	6.921583702023484e-19	1.1244180136572134e-19	5.561743274314426e-23	2.0094630172867677e-24	6.931576314023762e-25	1.863205444445624e-24	7.700474403784864e-24	3.9119153148211234e-26	8.095730491777321e-27	3.7093083320807617e-28	3.382757562243729e-33	2.6304060047224367e-34	9.292218558402872e-34	1.304487682587252e-33	3.69557262510807e-32	1.7023075725066502e-33	6.627515761120768e-33	1.589657377473458e-33	3.534236156610279e-37	2.709763259569535e-36	9.712098096805784e-38
3500.0	8.450375394626387e-18	1.0335390805023056e-16	7.341321994758232e-11	2.4514905730410597e-11	5.4972002054836256e-15	6.213663632723606e-17	1.3811618652766135e-16	9.45662395368833e-15	3.956353338474203e-14	1.3826523679780732e-14	1.0403318797516572e-14	4.692966054284896e-14	1.517645342858883e-15	1.349090656794724e-15	3.2209912244584834e-15	1.99179712843554e-15	3.5145927492510843e-15	2.6471322895726783e-14	3.8724617046001497e-13	1.6289896406611326e-13	1.4075904579012501e-14	1.249162262479753e-15	4.92467030764371e-15	2.0180913604589184e-15	6.95635252349956e-15	1.21076596781314e-16	3.116404943027002e-16	2.351488663635454e-16	8.212857396961706e-16	1.0861861777578582e-14	1.023496168188736e-14	3.4233689948976907e-15	1.9061686355036918e-16	4.1689021925320226e-18	1.3161547004655816e-17	4.287376376535849e-19	4.1276932951855496e-19	1.4676926687409207e-19	8.55394506818183e-23	2.1030974540776546e-24	5.277511503402844e-25	6.558330227984901e-25	2.6496950337855413e-24	4.333567939786367e-25	4.0448980965865794e-24	1.647199472491916e-23	9.05961809274786e-30	4.232646957385951e-33	1.2478315181070063e-33
3506.0	4.3664270498273365e-16	1.084318427757515e-15	1.6503600264172746e-08	5.5942219745475086e-09	2.28756388119956e-16	1.747342012823727e-19	4.548246394268229e-19	5.4565376079921847e-17	2.646816494514118e-16	7.788062962375386e-17	8.444193212164288e-17	4.3336868441357936e-16	1.851840206964597e-16	2.9180920307621087e-16	2.470448670665367e-15	2.3903892340732587e-15	2.5221127676567853e-14	1.3750544824412021e-14	9.095353390256057e-15	1.467690092486903e-15	7.143678941982532e-16	3.741617828496632e-17	8.364875855843313e-17	6.461853550691977e-17	1.0136612686381663e-15	4.9602997162485576e-17	1.0552192196595244e-16	1.5012923130209546e-15	1.0265998292563737e-16	4.989241640916155e-16	4.705250022547509e-16	1.1403728447453181e-15	9.414004643914283e-16	1.3333776926973442e-16	1.037636218572844e-15	4.5399526016820166e-15	1.3752014426575507e-14	4.073006038343707e-14	1.3672167171736686e-14	3.13450513713732e-15	3.287976098704791e-17	2.7554249780700857e-17	1.4341888806318113e-15	7.838374072464331e-17	2.7201875802836943e-17	2.204253690974567e-17	4.764807513136925e-21	5.86827632051031e-24	7.969135184554174e-24
3512.0	1.1174637163681705e-14	5.321939720512314e-13	2.989926883856242e-08	3.6078318110810415e-09	7.910929940638245e-14	4.668325722250714e-18	7.425070136115883e-18	8.785300262166291e-16	7.587489054476475e-15	1.1597946749511488e-15	8.200867116197729e-16	7.760993589326151e-15	7.601916566667057e-15	1.0808943103031294e-16	2.066301636932771e-17	1.4963222479412665e-17	1.5039455113793307e-16	1.0694356353577834e-15	3.830555732092962e-15	1.3061429099953787e-15	1.2577107836812395e-16	3.681556326937218e-18	8.543204911689538e-18	2.724331093408095e-17	1.0349046431970673e-15	1.1654182325670885e-15	1.2212160382765429e-17	3.76537147783895e-17	1.868108665856698e-17	2.3826757219216426e-17	9.086500943045184e-17	5.140494726120579e-16	2.5788949341770456e-15	1.1678391586094597e-15	4.1518931919247274e-16	7.171225115171732e-17	2.9729683837389587e-16	1.3977844633500055e-15	4.37736753913231e-16	7.116100608011116e-16	4.551446838776257e-16	3.7201716160166433e-16	3.353430543234087e-15	6.394740880349753e-16	6.623276192870475e-16	4.54785668962932e-15	4.5676011123331126e-14	1.4946401927092522e-16	1.0298706337473064e-17
3518.0	3.1889827150494154e-12	2.6933807614759608e-11	1.1247808373582302e-07	8.706394716284649e-09	1.1026648483181134e-09	1.6302741491849848e-12	7.095455408119566e-13	2.172769126077001e-12	2.0562000019319626e-11	1.1292864213197085e-11	1.1574788003065883e-11	6.750918183848209e-13	1.1323393259285094e-13	4.107705759467516e-15	3.3704600347595165e-16	2.278819324810343e-16	2.704092121253625e-15	4.5837381064178437e-14	1.933323691229497e-15	1.2124389902328653e-16	1.1307303275528936e-15	2.513346336641706e-16	3.646473942797619e-18	1.0765924339674434e-19	5.446739901790678e-18	6.164529600646324e-18	1.18071584859939e-18	7.853634065840832e-18	1.9375460445924413e-16	9.049557071655096e-17	2.856968718809391e-18	9.183440224263743e-18	9.31121150476236e-17	1.6970638617462889e-16	1.879560816001372e-16	1.2106498812859743e-17	2.7498281086094294e-17	9.74300176974851e-17	7.915145035987622e-17	4.0963119487170843e-16	4.370278773336298e-15	5.7440315355441595e-15	1.3531399613265441e-14	1.3912340822831801e-14	3.740666901664441e-14	1.7037596783701578e-14	5.1451267257926394e-15	1.9612014513477674e-15	7.362856658018463e-16
3524.0	2.981725543554914e-12	2.95021285179331e-10	2.46255535785167e-06	3.053874593206274e-07	8.592412337193878e-10	5.919292399986231e-12	4.423724407620622e-12	2.5589431615347102e-11	1.810425281911776e-10	1.0947408951578197e-10	8.140033092018939e-11	3.8917844641384036e-11	1.174210034760037e-10	1.3610815252640407e-10	9.421693460132108e-12	2.2467871747117174e-12	5.471838260273643e-13	2.0837159580254505e-13	2.1687548472045827e-14	3.335250886845405e-15	1.871474404212172e-14	8.26702038937829e-15	5.064235820483683e-16	4.7140659149927524e-18	1.2295605701215289e-16	1.4802279271117203e-16	2.1955439423455267e-16	2.5674052531936187e-19	9.85892997454496e-19	7.579435273308079e-18	2.7709485525487765e-19	2.1044268359749192e-19	2.555797634452815e-18	7.13251107727078e-17	1.0654653801757657e-15	2.832782048688208e-16	2.9743522238165354e-16	2.615301839618134e-16	7.554754685371334e-18	1.2101235462622068e-17	1.2524729436936557e-16	1.2116807633961746e-16	3.4543390605481497e-16	2.2606798495470963e-16	8.530415872238855e-16	1.4384626912463012e-15	1.7699535879563632e-15	2.1289178712556762e-14	6.527663219663528e-15
3530.0	3.53083326465331e-11	6.131661289821011e-10	7.076382075865695e-07	7.930412238010831e-08	4.891965499354001e-09	1.0569951164329794e-10	1.0072211120704111e-10	1.1378885611534884e-09	6.886813785911272e-09	2.957888378674056e-09	1.0980266695881369e-09	8.332850520709201e-10	3.866229558724399e-11	3.364655776216807e-11	4.82854450867265e-11	2.320090647378592e-11	2.210618146869514e-11	1.0624120333480036e-10	3.9302858190204404e-10	3.1188346349964036e-10	8.941987428290332e-11	1.6975698624577262e-11	2.8706344593065758e-11	1.6248570414503782e-12	1.899831637494631e-12	7.868429554289992e-15	3.680620736033584e-15	1.764888436810901e-17	2.628843514164566e-17	3.5007953766337e-16	5.523490599388962e-17	9.428945775708257e-18	5.218828792167897e-19	1.8909927829391e-19	4.3308567118443924e-18	6.0983605283160635e-18	1.4237758612424058e-17	2.1130605025991685e-17	8.360400788049886e-19	5.262068624713341e-19	1.2078359782781914e-17	1.7984349119891114e-17	1.5365703750062592e-17	3.4105784929916853e-17	1.5977447488181899e-16	2.212005365930924e-15	5.378773035117094e-16	3.62742865513279e-16	8.591811996629399e-16
3536.0	3.4160152484474793e-09	2.6522435359055407e-09	1.1844456366816303e-06	8.782068761092887e-08	2.035249080378776e-09	1.0590696375434305e-10	8.432373549416283e-11	6.197292679033239e-10	2.996673575950126e-09	9.631914155150412e-10	4.0471109796769156e-10	9.380999310693028e-10	1.6404692881888394e-10	2.647077002038145e-10	9.227865138683455e-10	7.93082877148521e-10	8.452102906453263e-10	1.739777627518535e-10	1.2371345614603513e-10	4.6470386566577204e-11	1.8736560913890088e-11	3.0806268994099106e-12	6.7521192630148885e-12	3.46317939603491e-12	1.3215797380061733e-11	5.01616760281709e-13	3.0739122185152734e-12	2.7200804542798496e-12	9.394134945037592e-15	1.3621565423467714e-14	3.339350102793642e-15	2.1650382360386203e-15	2.1730631585298055e-16	5.203961564825752e-18	8.106896751633745e-17	1.6181084796613673e-16	3.8795533058389527e-16	1.7450007384840803e-15	1.5190579026473275e-16	7.916529570896914e-18	1.707314225994403e-19	2.76591128111227e-19	4.9220145714952145e-18	2.8949920402193457e-19	5.416402949427719e-19	5.203127766768298e-18	1.0735997022660447e-17	3.095845534338119e-17	2.1987875491379186e-16
3542.0	1.565436391626207e-10	3.7052338974774557e-10	1.1543936579982983e-06	7.540575666098448e-07	1.1645640007884595e-09	2.2435765051342926e-11	2.431721664308828e-11	5.79489678464995e-10	2.82083312264092e-09	9.060072136968245e-10	3.5815089782786913e-10	5.901275912378878e-09	1.0491887358909935e-08	1.1694119006477877e-09	8.220812919290665e-10	6.924335549385319e-10	7.355692166477468e-10	4.072152059997336e-10	6.401593699578711e-10	3.639477608174957e-10	7.603570550962502e-11	7.962787547388661e-12	4.38902456045831e-11	4.7465358032905414e-11	3.2535515948062255e-10	4.7513184359138094e-11	1.7284837840539358e-12	3.57244485729713e-12	5.60245372229623e-13	1.955780372722704e-12	7.804723013704606e-12	1.7685769515551897e-11	2.1277073852798978e-11	9.146596240822147e-13	1.021916655030014e-13	1.4183516726829371e-14	2.809994871879641e-14	5.0166051461563235e-14	8.471497530977267e-15	1.8504006480009588e-15	4.5168174187400925e-17	2.3496313453752517e-17	6.85187185648869e-16	2.6306593410452424e-17	1.6222052405375464e-17	1.2456213735926545e-16	2.1209030019867837e-16	1.0382087590784481e-18	5.195350304456345e-19
3548.0	1.3093863493462976e-10	1.1076289885281199e-09	0.0005863619735464454	0.005274189170449972	1.0273679684758008e-08	2.5465371131239145e-11	1.5181087290039308e-11	1.8526478962055393e-10	3.095444789380508e-09	4.751756210730207e-10	3.2090172186194366e-10	3.982937590851776e-10	1.4912825418988973e-09	5.235852307272637e-10	5.632194155502646e-10	3.7637840066828687e-10	1.4044296836601688e-09	1.9180475874236436e-08	3.657775415888409e-09	8.906043125200824e-10	2.100082996392416e-09	1.3644847474125754e-09	2.322115139063996e-10	5.755151910591394e-11	3.030400097525643e-10	1.2462787746247983e-10	7.982068131462405e-12	2.4081266494779818e-11	2.70590858747477e-11	5.25864638292739e-12	9.290828740030066e-13	2.5971184838130545e-12	7.890881524585946e-12	4.49026926752083e-12	3.5994612238715584e-12	5.075354199413074e-13	1.101868487944635e-12	1.0413341196280346e-11	1.0554574575438735e-11	1.714353312087802e-11	1.3510454040244202e-11	6.360656792936403e-12	3.7635811134251185e-11	8.525178826768176e-12	6.0809105147108244e-12	5.828330981900998e-13	9.5218183855726e-15	5.43267344732003e-17	6.611228224530579e-18
3554.0	8.589532640712605e-09	3.287018216724391e-06	0.004037126898765564	0.01063854992389679	2.7758465748206618e-08	1.2292290796356298e-10	6.167467925255465e-11	4.352878058000442e-10	3.595432396252818e-09	6.423597209703757e-10	4.5287987249231776e-10	3.2288791085299806e-10	1.5478309745020624e-09	3.0289686314688424e-09	8.072178481199899e-10	2.2884434625058958e-10	1.802490240399024e-10	1.5084641313833913e-09	1.7626685666627395e-09	2.948891131282494e-10	3.767727241310581e-10	1.0622965007645035e-10	8.469382140052772e-11	1.4208638605961443e-11	1.7334049473571866e-10	6.865707447012426e-10	1.7131226437427927e-09	5.035834249600413e-11	5.226550442438693e-11	6.060835167076561e-11	3.0836836990150163e-12	5.353278584308008e-12	3.646229498888154e-11	8.140436241754756e-11	2.7513644140775284e-10	1.2545442983069588e-11	5.9949640737744225e-12	1.0665350547167662e-11	1.864610679400136e-12	2.118982723661733e-12	6.5691653505783876e-12	2.6190310770807246e-12	4.303425237689451e-12	2.5295633643285242e-12	5.582978523932525e-12	4.313310993098174e-12	8.899632766845578e-12	1.262903930737691e-11	5.068321522021246e-13
3560.0	0.01380863692611456	0.0882950872182846	1.1708570127666462e-05	0.0002968345070257783	0.0006185857928358018	1.4193407878337894e-05	4.58714248452452e-06	1.8722605545917759e-06	7.169538548623677e-06	5.572994723479496e-06	1.4794459275435656e-06	4.7229459454456446e-08	6.853030365405743e-10	9.29493815249316e-10	1.5205734449352803e-09	6.798389629025792e-10	1.94912017081883e-10	1.0323114585375492e-09	5.262868363331563e-09	2.3372239699170905e-09	6.044398870308498e-10	1.9111838500673883e-10	6.04697014683353e-10	2.1802800884151985e-11	7.331903834062459e-11	1.338311406140491e-11	3.6259162339291606e-11	7.29149986916644e-12	1.4758853861263077e-10	3.30470739662303e-09	9.352877361479273e-10	2.794756093216222e-10	6.722810502735044e-11	7.159151743652004e-11	3.78980347104374e-10	6.5004418514647e-11	3.839326426224865e-11	7.543463770298686e-11	5.251288986984903e-12	4.148402975301391e-12	5.3993646359495884e-11	1.8701571541379636e-11	1.940676092049287e-11	1.7847513397728498e-11	4.920370708094701e-11	1.534080917853231e-10	5.291718452316019e-12	3.731649104304902e-12	2.237664914472859e-12
3566.0	0.0005301609635353088	3.2222960726357996e-05	4.311096745368559e-06	0.00041250797221437097	0.002501772716641426	0.0012403805740177631	0.0008644031477160752	0.0021128642838448286	0.0012819768162444234	0.00029159736004658043	6.17851474089548e-05	0.0002929251058958471	1.6021729607018642e-05	1.4770641428185627e-05	1.3962559023639187e-05	9.790015610633418e-06	2.2039216673874762e-07	3.2225679902353477e-09	1.4963369432408058e-09	8.610901991445985e-10	3.8765396448425804e-10	5.081823295505217e-10	1.0616975076871427e-09	1.8753554265060757e-10	2.563023127066799e-10	4.69037612568779e-12	2.6843490971706352e-11	2.4139485549357076e-11	3.5006622167016443e-12	3.465546946634923e-11	5.192053037506028e-11	5.0041127491740056e-11	2.5504988745983503e-11	9.908148086712476e-12	7.778144794912123e-10	1.114535463919708e-09	1.718768460889919e-09	7.098475585110009e-09	1.281951655940361e-09	1.4389466007624918e-10	2.774243855474534e-11	2.2501290761200998e-11	1.0022308677415381e-10	2.4255330383082807e-11	3.746006282945302e-11	1.2263486059982398e-10	2.2419980802435013e-11	4.133138276074533e-11	7.31176647006393e-11
3572.0	2.661973326212319e-07	1.139051732934604e-06	7.252050636452623e-06	7.193022611318156e-06	2.205741566285724e-06	8.909370876608591e-07	6.435953423533647e-07	2.6081149826495675e-06	7.6017699939257e-06	1.416689769939694e-07	2.9542983170927073e-08	2.6663742573873606e-06	1.015934412862407e-05	2.5824025215115398e-05	0.001915113301947713	0.009446007199585438	0.0023179694544523954	5.256573058431968e-05	6.720596047671279e-06	1.90774881048128e-05	1.1965280464210082e-05	8.611973316874355e-05	0.00026817305479198694	3.559400647645816e-05	5.030028660257813e-06	9.04448604899244e-09	3.1776439812780666e-10	1.0401257632963734e-10	2.685494838658431e-12	5.6672451453909645e-11	1.0501906982929299e-10	1.8095519527250303e-10	3.9009126484579326e-10	1.4523159584667322e-11	2.915056390717652e-11	1.6486648851676833e-11	1.3846522886606927e-11	6.448391126623321e-11	4.3907995295189295e-11	2.4136402945740265e-11	7.923926272079829e-12	5.77126410897244e-12	5.2744295042650435e-11	6.346441601412511e-12	1.124051633022427e-11	1.385543346721363e-10	8.416887187223665e-10	8.916815202875128e-11	3.906122300612047e-11
3578.0	3.882414603140205e-06	5.272194698591193e-07	1.2802126470035091e-08	6.779476535712092e-08	7.730925062787719e-06	5.6421802582917735e-05	2.348394446016755e-05	1.430240627087187e-05	3.653079329524189e-05	1.4010011000209488e-06	2.809961472394207e-07	7.043404366413597e-07	2.2355989415245858e-07	2.5012579385474965e-07	5.955326741968747e-06	2.034875979006756e-05	2.4465965907438658e-05	1.807462831493467e-05	9.244985994882882e-05	0.0008444963023066521	6.755499634891748e-05	0.00041878645424731076	0.00036095152609050274	0.0019992904271930456	0.0032602620776742697	0.020635563880205154	0.0003141853667329997	4.022973735118285e-05	3.909967105641954e-08	1.7433062771132768e-09	3.5562680578138384e-10	4.0860317906954435e-10	3.662646574920103e-10	8.557032166178757e-11	7.284955277908622e-11	1.012700947405909e-11	1.86465426432747e-11	1.4155628058620806e-10	9.278973422954806e-11	1.470535221370639e-10	1.1860384896422715e-10	9.318079641218446e-11	1.946394379004346e-09	1.0520753018772311e-10	4.277714293898782e-11	9.619278984462909e-11	1.1220899903685577e-10	4.674962847395214e-11	3.27223283191902e-11
3584.0	2.7552098913474765e-07	1.5626575589067215e-08	1.8830635326594347e-06	3.2390096748713404e-05	3.520832933645579e-06	3.614966885834292e-07	1.0069695690617664e-06	2.0951986243744614e-06	4.010915290564299e-06	9.692924862747532e-08	2.6648558915098874e-08	2.176022690036916e-06	1.2358027561276685e-05	2.7746726118493825e-05	5.7683158956933767e-05	8.6683125118725e-05	8.96590790944174e-06	5.611482833955961e-07	7.802406685186725e-07	1.2521742064564023e-05	8.530561217412469e-07	5.584098289546091e-06	2.6685169359552674e-05	4.874125443166122e-05	5.763135959568899e-06	8.628395880805328e-05	0.00030669127590954304	0.0026476597413420677	0.04558883607387543	0.0329938568174839	0.0018317489884793758	0.000885352143086493	0.0013857654994353652	5.42324960406404e-05	1.8882768699768349e-06	3.024483108404752e-09	1.0029963526392294e-09	1.1989512715970818e-09	4.754630023029449e-10	2.875003013436128e-10	2.6794758078985126e-10	2.5070578946184696e-10	1.569584018312753e-09	1.766009422032866e-10	1.7990692269265196e-10	1.6630485877300316e-10	2.667522869259642e-10	7.718748418206189e-10	2.778077594356443e-11
3590.0	7.467830442919876e-08	1.7713470867875003e-07	9.335602953797206e-06	0.00013104155368637294	0.0001032115105772391	9.00017585081514e-06	1.4147783986118156e-05	4.343382897786796e-07	1.9753256310650613e-06	5.3582658438244835e-05	1.4339555036713136e-06	2.02591479592229e-07	1.212152369589603e-06	1.1732796565411263e-06	5.520463218999794e-06	2.33817318076035e-05	1.3572673196904361e-05	9.975795364880469e-06	3.091526377829723e-05	0.0003176792524755001	7.275783718796447e-05	0.0028301305137574673	0.00277416268363595	0.001880822004750371	0.0001663628499954939	7.971365994308144e-05	3.648013489510049e-06	6.9280531533877365e-06	1.91344806808047e-05	0.00014723029744345695	0.00015422978322021663	0.00011952458589803427	0.0010783103061839938	0.05635059252381325	0.4985199570655823	0.13990598917007446	0.032736241817474365	0.007680658716708422	0.001235455390997231	0.0008370353607460856	0.0003825297753792256	0.0001368299126625061	0.0019216686487197876	4.14928981626872e-05	9.477388630330097e-06	2.655332991707837e-06	4.454848046009374e-09	1.0378532477872682e-09	1.7686016540174876e-10
3596.0	2.9108077796990983e-06	1.4330669273476815e-06	3.089255869781482e-06	3.1441886676475406e-05	0.0002988973574247211	5.506216621142812e-05	0.00014946340525057167	0.000162505530170165	2.104955456161406e-05	1.3812657471135026e-06	1.8273316527483985e-05	0.0013289675116539001	0.0005665002972818911	4.589007221511565e-05	6.419784767786041e-06	8.35665559861809e-06	2.666821728780633e-06	1.6145316976690083e-06	1.6691836208337918e-05	7.195008947746828e-05	2.2081744646129664e-06	6.404382293112576e-05	0.00023721467005088925	2.2390871890820563e-05	5.03714773003594e-06	0.0004380109312478453	0.0021978626027703285	0.0007591296453028917	3.8407938518503215e-06	1.6889241578610381e-06	3.8032219435990555e-06	1.0349941703680088e-06	2.2622481992584653e-05	6.970645335968584e-05	0.0001665560412220657	0.00010925721289822832	9.673608292359859e-05	0.00014038168592378497	0.00033115767291747034	0.00021454747184179723	0.0007989876321516931	0.00030660940683446825	0.0007948060519993305	3.669286525109783e-05	5.199116640142165e-05	0.010720087215304375	0.0067989155650138855	0.0006701971869915724	6.0305937950033695e-05
3602.0	6.972243227210129e-06	1.2028707487843349e-06	0.00028702919371426105	0.038467586040496826	0.0008443876868113875	0.00016150313604157418	0.0001491907169111073	9.652922017266974e-05	5.8591089327819645e-05	3.426914554438554e-05	7.57069792598486e-05	0.0016224796418100595	0.0018069329671561718	0.0016803088365122676	0.004949518945068121	0.0036792936734855175	0.0005663885967805982	0.0002456578949932009	0.001179715502075851	0.0005956420209258795	0.0006233479361981153	0.0059305401518940926	0.0005599585128948092	1.1539506886037998e-05	3.6374137835082365e-07	6.480213414761238e-06	8.443661499768496e-05	0.00010184773418586701	5.0306662160437554e-05	0.0005100056296214461	0.0010174510534852743	0.0002831637975759804	0.0011756803141906857	0.0002719769545365125	7.33662091079168e-05	4.1925532059394754e-06	1.7544591912610485e-07	1.5621353099959379e-07	3.4816000606952002e-06	1.1036037903977558e-05	2.455399044265505e-05	2.692350335564697e-06	1.0104460670845583e-05	1.2374971447570715e-07	6.924037876387956e-08	3.3619330679357518e-06	5.549633351620287e-05	0.0007995078340172768	0.014385647140443325
3608.0	1.228299515787512e-05	2.7336118364473805e-06	0.00021854398073628545	0.006313323974609375	0.00018168764654546976	2.4133962142514065e-05	0.00023314874852076173	0.0013510319404304028	0.0003929015656467527	2.577233681222424e-05	9.18586301850155e-05	0.0004572175967041403	0.0008806973346509039	0.001184663618914783	0.0005583551828749478	0.000438703311374411	0.0005157447885721922	0.00044533342588692904	0.004068906884640455	0.004307298455387354	0.006668630987405777	0.3005424439907074	0.13968788087368011	0.02322591468691826	0.0009327501757070422	0.017128901556134224	0.008404318243265152	0.0003399465640541166	4.3502077460289e-06	6.873870006529614e-06	5.726396466343431e-06	7.798382171131379e-07	5.106603566673584e-06	5.712035090255085e-06	2.164717261621263e-05	3.622826989158057e-05	3.8898931961739436e-05	4.2710351408459246e-05	0.0004050911811646074	0.0014418927021324635	0.0015743423718959093	0.00029634530073963106	0.0006472306558862329	1.2587698620336596e-05	5.859203611180419e-06	2.1439973352244124e-06	1.7575054300777992e-07	7.91070306149777e-07	4.804899731425394e-07
3614.0	3.652978193713352e-05	1.1775033499361598e-06	6.149224645923823e-05	0.006935947574675083	0.0005199738079681993	0.000123715159134008	0.0008378368220292032	0.0019677607342600822	0.004459884483367205	0.0004105824918951839	0.0008650433155708015	0.0015155309811234474	0.0009859777055680752	0.010023361071944237	0.0006910141091793776	8.754790906095877e-05	0.00011091249325545505	6.322329136310145e-05	0.004794164095073938	0.0018351201433688402	0.0002891316544264555	0.017559746280312538	0.04722607135772705	0.015718286857008934	0.0012056648265570402	0.013278073631227016	0.005265508312731981	0.001398686901666224	0.0001361592294415459	0.00032255673431791365	0.0001957551430677995	1.9117247575195506e-05	5.1797273044940084e-05	6.75623377901502e-05	1.700563370832242e-05	1.2909903261970612e-06	3.69396900623542e-07	1.0550312481427682e-06	3.1489660614170134e-05	0.00012853108637500554	1.3982987184135709e-05	1.4336792446556501e-06	5.1844299377989955e-06	2.7006842984178547e-08	1.5263450947600177e-08	4.972513920620258e-07	5.555737971008057e-06	0.00010910395940300077	2.9799644835293293e-05
3620.0	6.397195647878107e-06	1.7936545191332698e-06	0.0005563531303778291	0.007042471785098314	0.00016143446555361152	4.594178244587965e-05	0.0006035563419573009	0.006853543687611818	0.0035463888198137283	8.895996143110096e-05	0.00010662459681043401	0.0005337157053872943	0.0009958966402336955	0.000986184342764318	0.004469981882721186	0.00335860182531178	0.0010280871065333486	0.0004517042252700776	0.00803728774189949	0.0013422331539914012	0.0011356426402926445	0.033984679728746414	0.0014465564163401723	4.2921728891087696e-05	4.907869879389182e-06	0.0021812196355313063	0.0011369094718247652	0.00034535888698883355	0.00010276809189235792	0.00034646279527805746	0.00041348280501551926	2.395873707428109e-05	2.4247670808108523e-05	3.769413160625845e-05	0.00020161588327027857	0.00018510303925722837	0.00028480045148171484	4.343784530647099e-05	7.50505569158122e-05	0.00025445001665502787	0.00029067695140838623	1.902164331113454e-05	3.7945083022350445e-05	5.134347134116979e-07	3.1805521416572446e-07	2.4489434053975856e-06	1.1519114195834845e-06	5.805799787594879e-07	2.4273878906910795e-08
3626.0	0.00024472232325933874	6.712712638545781e-05	1.9783230527536944e-05	0.0001820408651838079	0.0016563807148486376	0.004125933162868023	0.004701557103544474	0.010906090959906578	0.0067405314184725285	0.0014293513959273696	0.0011848356807604432	0.001993680838495493	0.004954253789037466	0.013017253950238228	0.008642568252980709	0.00192238949239254	0.0002490933402441442	0.001252912450581789	0.03238093852996826	0.0013406715588644147	5.785217581433244e-05	0.0011234869016334414	0.0010064831003546715	5.00699934491422e-05	1.3124015822540969e-05	0.0008183405734598637	0.0005234201089479029	0.0002545065653976053	7.223139982670546e-05	6.654801836702973e-05	1.576699287397787e-05	4.2818761869511945e-08	2.875757587617045e-08	9.98984006628234e-08	1.0490475688129663e-06	2.2664501102553913e-06	3.793552969000302e-05	1.1349810847605113e-05	5.2679744840133935e-05	0.00023301919281948358	0.00034402438905090094	2.378007411607541e-05	1.9538345441105776e-05	2.4259344755250822e-08	1.838053442781984e-08	4.65779208980166e-07	3.2290690796799026e-06	1.9319471903145313e-05	1.6198609955608845e-05
3632.0	3.233423558413051e-05	1.5473171970370458e-06	8.625220652902499e-05	0.005516944453120232	0.0026764466892927885	6.535049033118412e-05	0.00047122398973442614	0.0008663556654937565	1.1445428754086606e-05	2.0411089280969463e-05	5.930454790359363e-05	0.00016948053962551057	0.00037121924106031656	0.003062828443944454	0.00268926122225821	0.0004270596837159246	0.0006043046596460044	0.0005294666043482721	0.003330208593979478	0.00028510394622571766	0.00012025854084640741	0.001679887413047254	0.000355515192495659	3.62248501915019e-05	1.0495826245460194e-05	0.0001893617445603013	0.00011155410902574658	1.8458833437762223e-05	2.4647449663461884e-06	9.051829579220794e-07	5.697111760127882e-07	3.528704439759167e-08	1.0315073950550868e-07	2.333355126893366e-07	8.913212354855204e-07	7.408019797594534e-08	8.77527099873987e-08	3.1825479140934476e-08	6.359940840638956e-08	6.399884568963898e-07	4.7527308311146044e-07	7.484428721227232e-08	4.869393706030678e-07	2.6682583254000747e-08	2.632473865560314e-07	9.54261963670433e-07	4.853315260788804e-08	1.7160569854013374e-08	2.90893309440321e-09
3638.0	2.154686853828025e-06	8.151454267135705e-07	0.0005559802521020174	0.008000265806913376	6.204948294907808e-05	5.101805800222792e-05	0.0036959382705390453	0.20660173892974854	0.5	0.3740520179271698	0.09573165327310562	0.00723184272646904	0.00019005870854016393	0.00017750887491274625	1.2704937034868635e-05	4.575965249387082e-06	0.00011387540871510282	0.00042606808710843325	0.007400354836136103	0.001614687847904861	0.00016512651927769184	0.0016038167523220181	0.00211446569301188	0.0038194635417312384	0.00026113478816114366	0.0002957622054964304	0.0002939406258519739	8.50617143441923e-05	3.7126947063370608e-06	4.2152342416557076e-07	4.068258974143646e-08	1.0007916273480078e-08	1.9095539016689145e-07	9.965174285753164e-07	1.5879676311669755e-06	1.7107130645399593e-07	1.8089727404912992e-07	3.94640231604626e-08	3.175145479872299e-07	1.381807123834733e-06	9.098038589172575e-08	1.7755187542434214e-08	1.4483643440144078e-07	2.8542259666863856e-09	2.424213896290439e-08	5.749147931055631e-07	5.557612325901573e-07	1.531386146780278e-06	3.6255411117736e-08
3644.0	4.0515486034564674e-05	5.949981641606428e-05	1.620951843506191e-05	4.578131847665645e-05	0.002308142837136984	0.00024011684581637383	0.001820503850467503	0.004794443491846323	0.0008478807285428047	0.0007808335358276963	0.00032550597097724676	0.00042214390123263	0.0011667328653857112	0.004474920686334372	0.16924604773521423	0.13160844147205353	0.005234492477029562	6.51169684715569e-05	0.00013784313341602683	2.672933624126017e-05	5.625866378977662e-06	5.09957353642676e-05	1.582211916684173e-05	6.911166110512568e-06	1.5542638038823497e-06	8.522149073542096e-06	6.344341727526626e-07	5.042588924197844e-08	6.282066866702962e-09	3.0832887354392824e-09	6.604374269691959e-10	8.600971046490713e-10	6.402808594430098e-08	1.4780806623093667e-07	3.894114541935778e-08	1.3857561320662626e-08	2.926920501522545e-07	3.703718576275605e-08	1.0953480256148396e-07	2.398461901975679e-06	5.561744274018565e-06	0.0002535363601054996	0.0006075322744436562	7.999038643902168e-05	0.0001875286689028144	0.0006740144453942776	1.3909211702411994e-05	3.3020187402144074e-05	8.346905087819323e-05
3650.0	0.0003445232578087598	2.37300519074779e-05	4.078338861290831e-06	4.7421628551092e-05	0.0003042243770323694	5.954650532657979e-06	3.34234619003837e-06	2.7938056064158445e-06	6.5485573941259645e-06	8.309514669235796e-06	4.113619070267305e-06	6.399270205292851e-06	1.1143403753521852e-05	3.624907913035713e-05	9.20327875064686e-06	1.3298636986291967e-05	0.0002202879113610834	0.00016351972590200603	0.0013128813588991761	0.0011572488583624363	3.5502511309459805e-05	0.0004787956131622195	0.0015289154835045338	0.00021138126612640917	3.57428943971172e-05	0.0001413416612194851	2.508259603928309e-05	3.943813226214843e-06	6.136867796158185e-07	1.4982774132477061e-07	4.246996088141941e-09	2.2020331738592525e-11	5.647253775720174e-10	4.9265480583926546e-08	1.0480230372422739e-07	1.336992312417351e-07	1.8100450688507408e-05	5.18653791914403e-07	5.077832270217186e-07	2.0451576347113587e-05	4.392714618006721e-05	7.097715570125729e-05	0.00016020709881559014	2.863706322386861e-05	3.204216409358196e-05	6.159183976706117e-05	1.4061898582440335e-05	5.5203548981808126e-05	6.60136720398441e-05
3656.0	1.289705664930807e-06	5.84477106713166e-07	0.0006560476031154394	0.007329170126467943	0.0003898734285030514	2.175491681555286e-05	3.7513611459871754e-05	5.1694536523427814e-05	0.0002514410298317671	0.00018637797620613128	5.0536214985186234e-05	0.00039502029540017247	0.0005588345811702311	0.00014112282951828092	1.0527351435030141e-07	8.371740634061098e-09	4.0184136196330655e-07	1.0216969030807377e-06	3.580413249437697e-05	2.5965475288103335e-05	1.6432383063147427e-06	3.5367102100281045e-06	1.4988939255999867e-05	7.897618161223363e-06	2.8525157631520415e-06	3.537725660862634e-06	1.8694240111472027e-07	7.057343509586644e-08	3.817331517552702e-08	4.9281152492142155e-09	6.496317372928218e-10	2.2761764695289344e-10	4.2398519894959463e-07	7.071282084325503e-07	1.4152968574876468e-08	2.675386578943062e-09	1.349868199440607e-07	4.0930538958150464e-09	7.848848682101561e-09	3.1293734537030105e-07	6.195537594066991e-07	7.123880550352624e-06	5.978014087304473e-05	9.493182733422145e-05	0.00032655001268722117	0.003828846151009202	2.4202250642701983e-05	6.355890604936576e-07	1.1687835694829118e-06
3662.0	1.0939927051367704e-05	2.9384835215751082e-05	0.009359214454889297	0.005444149952381849	0.0018339900998398662	0.024527940899133682	0.03085380420088768	0.016868026927113533	0.024783281609416008	0.017720462754368782	0.006899592466652393	0.0035780102480202913	0.00402793986722827	0.0008097072714008391	1.3605254878257256e-07	1.173667030229808e-08	2.31821786655928e-06	6.875633062009001e-06	0.00012244423851370811	6.208701961440966e-05	8.815144610707648e-06	1.8770588212646544e-05	8.26985399271507e-07	2.133350918143151e-08	1.238688582816394e-07	1.1820454801636515e-06	1.8141969349017018e-06	3.2534826459595934e-06	1.3135947938280879e-06	2.6706819866717524e-08	8.020856756552064e-10	9.293985137048821e-09	1.4443628970184363e-05	4.267389613232808e-06	8.486519220696209e-08	3.5689760125023895e-07	5.115871681482531e-05	1.7213354794876068e-06	2.6870688998315018e-06	9.603443322703242e-05	6.224476965144277e-05	0.0002269725955557078	0.0006455624243244529	0.00036825297866016626	0.000883595843333751	0.00614583445712924	0.00014547172759193927	2.166326112273964e-06	3.1047975426190533e-06
3668.0	0.009404235519468784	0.002319187158718705	0.011397521942853928	0.007517746649682522	0.0013650786131620407	0.012991603463888168	0.0075791203416883945	0.0027601199690252542	0.06766493618488312	0.04739449545741081	0.012749082408845425	0.0033589848317205906	0.004673406481742859	0.010289184749126434	0.0006714534829370677	9.175339801004156e-05	0.00019790172518696636	0.00020969465549569577	0.0010024694493040442	0.0001193738789879717	0.0004290119104553014	0.00035998484236188233	7.118225084923324e-07	1.9547364615846163e-08	2.9790265898554935e-07	1.7116646631620824e-05	0.0001683086302364245	0.00034073161077685654	0.00013088718696963042	1.9767239791690372e-05	2.14603278436698e-06	2.7917170797309154e-08	3.2647261605234235e-07	2.7400769795349333e-06	8.651142024973524e-07	1.1602870472415816e-05	0.0007170891622081399	6.126181688159704e-05	5.12928563694004e-05	0.00022301498393062502	0.00021334251505322754	0.0005384740070439875	0.0015655437018722296	0.0009290378075093031	0.0012010226491838694	0.017984388396143913	0.010315993800759315	0.030262261629104614	0.14822138845920563
3674.0	0.013020857237279415	0.011799335479736328	0.12557318806648254	0.10951340198516846	0.005231697577983141	0.006934779230505228	0.019525261595845222	0.034655265510082245	0.022809932008385658	0.008431168273091316	0.007012014742940664	0.003328317776322365	0.005296528805047274	0.01920478232204914	0.0005726377130486071	0.0003464477485977113	0.0002136370458174497	0.0001399307802785188	0.0023798574693500996	0.0010303097078576684	0.00023447741114068776	0.00012250157305970788	7.507976988563314e-05	2.7395508368499577e-05	8.767280087340623e-05	0.002118195639923215	0.000499348680023104	0.00013734363892581314	4.5928471081424505e-05	2.3859097382228356e-06	1.8452514893851912e-07	2.1969901808915893e-07	2.2855288989376277e-05	2.1034546080045402e-05	1.72432919498533e-07	3.4510873092585825e-07	4.787062789546326e-05	2.3509612674388336e-06	1.0433853958602413e-06	3.871725857607089e-05	0.00016305730969179422	0.0008056397782638669	0.00033921076101250947	0.0005913988570682704	0.00010983917309204116	0.017481639981269836	0.29284703731536865	0.280742883682251	0.005296340212225914
3680.0	0.005240310914814472	0.0028678947128355503	0.011509901843965054	0.0032272173557430506	0.0006855021347291768	0.006677266210317612	0.022976325824856758	0.010325111448764801	0.021093612536787987	0.018740355968475342	0.006589747034013271	0.004911424126476049	0.0052918302826583385	0.01279546320438385	0.0007416454027406871	0.00016396548016928136	0.00013525535177905113	7.88226243457757e-05	0.0008795999456197023	0.0015312903560698032	0.00010820410534506664	6.844721065135673e-05	8.929712203098461e-05	8.680050086695701e-05	0.00015361599798779935	0.00016559023060835898	9.974285785574466e-05	0.0003126310184597969	0.0009113376727327704	5.809603680972941e-05	1.4318169633042999e-05	4.6133154683047906e-06	1.5729091273897211e-06	2.9375203212111956e-06	7.249557256727712e-07	4.75437218483421e-06	0.0010476858587935567	8.102470746962354e-05	4.8544854507781565e-05	0.00019488894031383097	4.746167178382166e-05	0.00010751633817562833	3.097017543041147e-05	6.682862931484124e-06	4.6917995177864213e-07	1.1062951671192423e-05	0.003012749832123518	0.023508690297603607	0.004491912201046944
3686.0	0.02559858374297619	0.01793183945119381	0.0016994713805615902	6.830572237959132e-05	0.0005795898614451289	0.005374777130782604	0.0009150311816483736	0.00039586456841789186	0.009423025883734226	0.005545497871935368	0.0004433099238667637	0.0005469965399242938	0.001963712042197585	0.003644583746790886	0.0002694712020456791	6.395402579073561e-06	8.352631994057447e-06	3.103895505773835e-05	8.118093683151528e-05	4.1190509364241734e-05	0.00015905713371466845	8.844617696013302e-06	2.276837903991691e-06	1.4820838032392203e-06	2.299672814842779e-06	3.113295679213479e-05	3.353680585860275e-05	1.5940063349262346e-06	2.6625905320543097e-06	1.6155281628016382e-06	8.338241968885995e-06	2.0186334950267337e-06	7.418574341500062e-07	1.913625055749435e-05	1.3073761692794506e-05	9.281077836931217e-06	0.000695209251716733	2.1407982785603963e-05	7.855373041820712e-06	5.4525437008123845e-05	6.324125570245087e-05	2.614487584651215e-06	2.6334877389899702e-08	2.2481596317902586e-07	4.0071226976579055e-06	6.062052193556156e-07	7.635657084392733e-08	4.374226705294859e-07	1.5158896076172823e-06
3692.0	0.008783354423940182	0.0039247507229447365	0.002248003613203764	0.00017461206880398095	0.00022756503312848508	0.003389939432963729	0.0015402855351567268	0.00023095526557881385	0.010481303557753563	0.011255423538386822	0.00010292941442457959	9.249871072825044e-05	0.00022401893511414528	0.00014277342415880412	7.812630428816192e-06	2.3802508621884044e-06	1.5785528376000002e-05	6.19837228441611e-05	3.877667768392712e-05	7.463225756509928e-06	0.00044784171041101217	1.9246541341999546e-05	3.553516944521107e-05	4.964782783645205e-05	8.219311894208658e-06	4.652673851524014e-06	4.5962144668010296e-07	1.043312209958458e-07	3.4774382129398873e-07	4.533277309093364e-09	7.124817624770685e-09	8.897659498074972e-09	4.4251971531572565e-10	9.991665272934824e-09	7.257892775669461e-08	3.4198350817860046e-07	3.904938785126433e-05	1.4609924619435333e-05	1.1005538908648305e-05	0.00010248985927319154	4.3749139877036214e-05	2.463182227074867e-06	8.269744284916669e-07	6.5245012592640705e-06	5.1727542995649856e-06	3.331865855216165e-06	3.9577551547154144e-07	4.911353812531161e-07	2.7850699552800506e-05
3698.0	6.513516564154997e-05	0.00013762351591140032	0.0023970839101821184	0.013262288644909859	0.09764842689037323	0.027165068313479424	0.0005437310319393873	0.00010474893497303128	0.008252948522567749	0.015313591808080673	0.00042255662265233696	0.0004029169213026762	0.0031449999660253525	0.0010846033692359924	0.00013598095392808318	3.5525241401046515e-05	0.0002708011888898909	0.0013146981364116073	0.0002206452627433464	2.4259117708425038e-05	7.927852857392281e-05	1.7087528476622538e-06	1.717085751806735e-06	8.650770269014174e-07	3.68233031622367e-07	3.8160720805535675e-08	2.5340338538626384e-07	8.645830007480981e-07	1.475880594625778e-06	2.442848199279979e-07	1.6782728096131905e-07	2.3719293551494047e-07	3.361248346323009e-08	1.4529832448317848e-08	2.7221879861372145e-08	1.0345081591367489e-07	7.64372771300259e-07	1.0685187135095475e-06	5.601088446383073e-07	9.591352778670625e-08	1.4457616259733186e-07	2.227063475856994e-07	7.3651160725773934e-09	1.5541941422725358e-07	1.9956397068199294e-07	1.3452546454573167e-07	1.7328569867913757e-07	1.594999332610314e-07	1.0914383210547385e-06
3704.0	0.0022517337929457426	0.0016443664208054543	0.016551056876778603	0.014966117218136787	0.0025506780948489904	0.048102814704179764	0.2997162938117981	0.026598969474434853	0.026714421808719635	0.106234610080719	0.0015424974262714386	0.000708073319401592	0.003596869995817542	0.033582478761672974	0.0036744235549122095	0.00044599807006306946	0.0002888456510845572	0.00023964229330886155	3.2331892725778744e-05	2.2921210984350182e-05	6.92640833221958e-06	2.3384378877722156e-08	1.1006686673198374e-09	1.7003301877593913e-08	2.041815150732873e-06	4.19650689309492e-07	2.529272649098857e-07	7.095148646385496e-08	4.3267959881632123e-07	4.871130698802517e-08	7.083033182198051e-08	5.838397783008986e-07	7.509488031409717e-10	1.8563345305366852e-09	9.651785148889758e-08	8.563483220314083e-07	4.742326382256579e-06	3.7655438518413575e-06	5.170487611394492e-07	2.2361575702234404e-07	3.187140862337401e-07	8.728210154629323e-09	1.2384996361802791e-09	1.0217115686828038e-06	9.462959837946983e-07	7.45789407119446e-07	2.8187962186621007e-08	1.3557784894757674e-09	1.5417001009154774e-08
3710.0	0.0013840285828337073	0.0019707537721842527	0.004876662045717239	0.00017894741904456168	0.0002627478679642081	0.0008647569338791072	0.004341169726103544	0.006067538168281317	0.006511364132165909	0.014772722497582436	0.00034348201006650925	0.00050609145546332	0.0012092998949810863	0.0012895402032881975	0.0002268479875056073	5.0288153943256475e-06	1.1337186151649803e-05	3.281548197264783e-05	6.118763167251018e-07	1.1837895499411388e-06	1.0572305654932279e-05	5.330416001925187e-07	1.8443664373535285e-07	3.259962966239982e-07	4.8081224122142885e-06	1.7272437844439992e-06	3.134575536023476e-06	8.579914378969988e-07	3.465081135800574e-06	9.188187277686666e-07	8.320380970872066e-07	4.241265287419083e-06	7.416431202500462e-08	2.563576906311482e-09	1.1114318354543684e-09	6.265257468385244e-08	1.1321811825837358e-06	1.2427666433723061e-06	1.7565434973221272e-07	8.013016028485254e-09	1.1848616310317084e-08	6.937931829043009e-08	6.5402456783658636e-09	1.4437416950840998e-07	1.4900554390351317e-07	1.4700326289585064e-07	2.0260365829471993e-07	1.0970269670451671e-07	6.25768564077589e-07
3716.0	0.0024873341899365187	0.0012818565592169762	0.0004213890933897346	2.512803621357307e-05	0.00018169404938817024	2.49742060987046e-05	2.985814944622689e-06	3.1587294415658107e-06	2.3142432837630622e-05	0.0001505550608271733	0.00016367214266210794	0.0001246507599717006	6.324004789348692e-05	1.328016060142545e-05	2.1624784949381137e-06	2.7181313271285035e-06	3.685105184558779e-05	0.00016604036500211805	3.213873924323707e-06	3.522609404171817e-06	2.4292547095683403e-05	1.127606523709801e-07	8.858306976833319e-09	2.0967466696220072e-07	3.27896123053506e-05	6.040536391083151e-06	3.436902034081868e-07	5.3154607826400024e-08	1.7640390126416605e-07	4.892378768772687e-08	6.804272345561913e-08	1.7509407257421117e-07	8.441280563431519e-09	1.4117838453842069e-08	7.650555744476151e-08	4.1612997847551014e-06	1.87781060958514e-05	1.2808295650756918e-05	2.0843053789576516e-06	1.7271747765335022e-07	7.494384846040703e-08	1.1285898438018194e-07	9.045144366837121e-08	5.891521936973731e-07	1.0255221383204116e-07	1.205078774546564e-06	6.728720336468541e-08	1.986271813692042e-09	3.5875491022352435e-08
3722.0	7.002406346146017e-05	2.707601379370317e-05	0.0002729854022618383	1.4216801901056897e-05	0.00015472427185159177	2.0025629055453464e-05	7.969053513079416e-06	3.496376621114905e-06	3.013854075106792e-05	9.170599514618516e-05	0.00013627471344079822	3.851959991152398e-05	6.94335249136202e-05	3.128241587546654e-05	1.112357040256029e-05	2.8110650873713894e-06	3.902348180417903e-05	0.0002746674872469157	1.1270220056758262e-05	6.223979198693996e-06	1.9238907043472864e-05	4.0850042637430306e-07	5.294596689964237e-07	1.1340453056618571e-06	2.080982540064724e-06	7.518423217334202e-07	3.4469854881535866e-07	2.1494807356248202e-07	7.984563694662938e-07	9.87728412837896e-07	9.326518011221197e-07	1.2206521660118597e-06	8.834508662403096e-07	6.572972832685764e-09	8.913486060357911e-10	2.2591035531149828e-07	1.0222514674751437e-06	8.188931133190636e-06	6.075918463466223e-06	7.977746463438962e-08	1.4529581982003492e-08	1.5010577669727354e-07	7.593146733597678e-08	1.0948172530333977e-05	1.774748307070695e-05	9.202479304804001e-06	3.877317169553862e-07	3.131152652713354e-07	7.80364985075721e-07
3728.0	7.675374945392832e-06	1.4216745967132738e-06	3.608259430620819e-05	1.0835514331120066e-05	9.28928693610942e-06	9.159097658084647e-07	5.338942514754308e-07	1.0910564469668316e-06	1.7170337741845287e-05	8.994156814878806e-05	9.092802793020383e-05	1.6999601939460263e-05	3.330313484184444e-05	3.79979223907867e-06	3.318262315588072e-06	2.436609793221578e-05	0.00011329701374052092	0.00014954722428228706	3.748256858671084e-06	7.649870894965716e-06	2.4118937290040776e-05	1.4812896154126065e-07	3.389931180208805e-08	1.7350756706946413e-06	5.509166385309072e-06	8.476471293761279e-07	2.40900931203214e-06	5.050957952335011e-06	3.3778658689698204e-05	3.0217195217119297e-06	7.359831784015114e-07	1.6625463103991933e-05	2.7424507607065607e-06	5.647927281415832e-08	7.884818131742577e-08	5.67735924050794e-06	9.944269550032914e-06	8.954072654887568e-06	3.5893301628675545e-06	2.933392124759848e-07	2.81550597946989e-07	3.853077032545116e-06	1.8465592575012124e-06	1.6822816178319044e-05	1.4025522432348225e-05	2.0394278180901892e-05	1.889218583528418e-05	7.12053906681831e-06	0.0058814166113734245
3734.0	6.144443432276603e-06	1.7103506024795934e-06	2.1926796307525365e-06	7.0678029260307085e-06	2.1513034880626947e-05	6.741585707459308e-07	3.870566615660209e-06	9.287391003454104e-05	9.136304288404062e-05	0.00019864051137119532	0.00011182047455804422	3.207358895451762e-05	4.2076171666849405e-05	7.055848527670605e-06	9.30959595280001e-06	8.66468599269865e-06	2.576257975306362e-05	0.00015878028352744877	1.1818009397757123e-06	2.5391916551598115e-06	4.5909244363429025e-05	8.986211810224631e-07	8.944592622128766e-08	5.44766271559638e-06	0.00013367253995966166	5.30939141754061e-05	1.0577963621472009e-05	1.3428219062916469e-05	5.717215753975324e-05	1.0445439329487272e-05	1.723391960695153e-06	1.8202648789156228e-05	1.2750891983159818e-05	1.5448667056716658e-07	7.77469608692627e-08	2.8085544272471452e-06	4.795039785676636e-06	1.1937220733670983e-05	6.161442797747441e-06	7.520130651528234e-08	6.236476224330545e-07	2.0184497770969756e-05	1.6887920537556056e-06	9.942999895429239e-06	6.2543786043534055e-06	2.3916709324112162e-05	2.015802965615876e-05	6.95117023497005e-06	4.3514442040759604e-06
3740.0	1.2158491244917968e-06	1.2081726197266107e-07	3.041877562282025e-06	7.777188329782803e-06	1.3012388990318868e-05	6.058242973949746e-08	2.3617241495799135e-08	6.442929816330434e-07	1.8100019588018768e-05	2.7299925932311453e-05	6.323004345176741e-05	1.953814171429258e-05	7.085504876158666e-06	2.4399284370701935e-07	1.3046432059127255e-06	7.46006662666332e-06	3.6359240766614676e-05	0.0009319658274762332	4.007569714303827e-06	5.968990080873482e-06	4.8107500333571807e-05	1.1980819181189872e-05	1.3589641639555339e-05	2.421183125989046e-05	0.0001932302984641865	5.856735515408218e-05	4.0423594327876344e-05	1.3572738680522889e-05	1.1646094208117574e-05	2.7224790756008588e-05	1.5342266124207526e-05	5.741353743360378e-05	1.7645350453676656e-05	2.8768116067112715e-07	1.4576916385067307e-07	1.0781338460219558e-05	2.380675368840457e-06	3.2419393392046914e-05	0.00016921298811212182	1.59751798491925e-05	1.6835347196320072e-05	0.00029339882894419134	6.644117092946544e-05	2.0353980289655738e-05	1.0290789759892505e-05	7.34364875825122e-05	5.217677608015947e-05	2.611288073239848e-05	4.1010002860275563e-07
3746.0	2.2902770524524385e-06	3.067081593144394e-07	5.64740446407086e-07	1.6773557263149996e-06	5.360397699405439e-05	3.03821678926397e-07	1.6195066621094156e-07	2.4191713237087242e-06	2.1432659195852466e-05	3.195068347849883e-05	6.355212099151686e-05	3.868227213388309e-05	1.108594278775854e-05	4.6209146375986165e-07	3.8426405808422714e-06	8.750917913857847e-05	0.0001613778294995427	0.0001822377962525934	5.379524372983724e-05	7.372424443019554e-05	0.0001014156878227368	2.520995622035116e-05	3.2462767194374464e-06	1.824886567192152e-05	0.00015754843479953706	4.833310595131479e-05	4.257038744981401e-05	1.967452044482343e-05	3.962683695135638e-05	0.00019445866928435862	0.0001425995578756556	0.0002619724255055189	8.260233153123409e-05	3.320452833577292e-06	1.3451715403789422e-06	3.0582032195525244e-05	1.6610771126579493e-05	3.281973840785213e-05	0.00011149648344144225	2.6371471903985366e-05	2.4240849597845227e-05	0.000550751225091517	0.00015037025150377303	3.969063618569635e-05	2.463784403516911e-05	2.7371115720598027e-05	6.079628656152636e-05	0.0001450850977562368	1.1399112054277794e-06
3752.0	2.3921930392134527e-07	9.525756183847989e-08	4.468986389838392e-07	1.8490582078811713e-05	0.00026517946389503777	4.556695785140619e-06	1.1359372820152203e-06	2.8054037102265283e-05	0.00036684528458863497	7.260570419020951e-05	7.772710523568094e-05	7.370905950665474e-05	4.822003029403277e-05	7.451564306393266e-05	0.00016892894927877933	4.437529787537642e-05	6.79649892845191e-05	0.0014426405541598797	0.00016520290228072554	0.00013165900600142777	0.00011581348371692002	2.8943410143256187e-05	1.6061379938037135e-05	2.821929592755623e-05	0.00015031234943307936	1.88630583579652e-05	4.039184204884805e-05	9.476983541389927e-05	0.00020745022629853338	0.00018493912648409605	3.8272155507002026e-05	0.00028229557210579515	4.1078128560911864e-05	2.798175955831539e-06	1.0939144885924179e-05	8.420592348556966e-05	3.675471089081839e-05	9.633501031203195e-05	2.8003758416161872e-05	1.4302651152320323e-06	6.46909302304266e-06	0.000319283630233258	0.00018131312390323728	0.0002459203824400902	0.0001129481679527089	0.00029693724354729056	0.00046183844096958637	3.654172905953601e-05	2.566786179158953e-07
3758.0	1.825020149226475e-06	1.3669271083927015e-06	4.339289716881467e-06	9.164916264126077e-05	0.002062749583274126	2.928331923612859e-05	2.506528289814014e-05	0.00010232317436020821	5.4087722674012184e-05	6.564248178619891e-05	9.89456893876195e-05	0.000208383979042992	4.1269777284469455e-05	1.4119641491561197e-05	3.9341724914265797e-05	4.013041325379163e-05	0.0001252735819434747	0.015608208253979683	0.0005194343393668532	8.019201050046831e-05	0.0002147125924238935	0.00017266650684177876	6.646416295552626e-05	0.00010495971218915656	0.0011564954183995724	0.0004302825836930424	0.00028025798383168876	0.00010050571290776134	0.0001821764890337363	0.00048415729543194175	9.517030412098393e-05	0.00013165913696866482	8.759366028243676e-05	4.2842348193516955e-06	4.053557404404273e-06	5.6353565014433116e-05	1.4664603440905921e-05	0.0002498611283954233	4.2150750232394785e-05	1.9791573322436307e-06	1.1620977602433413e-05	0.004818664398044348	0.000987422652542591	0.00011410345177864656	0.00010032598220277578	5.6832148402463645e-05	0.0004363316693343222	0.0013307667104527354	1.4698254062750493e-06
3764.0	5.919451382396801e-07	3.144917855024687e-06	4.253264341969043e-05	9.006205800687894e-05	0.00284070847555995	0.00029827081016264856	0.00011910306056961417	5.652488107443787e-05	4.4583775888895616e-05	7.583176193293184e-05	5.936073648626916e-05	5.43598725926131e-05	3.2619009289192036e-05	4.6307704906212166e-05	0.0002382444217801094	0.0007658824324607849	0.0012129469541832805	0.005250895395874977	0.0026556621305644512	0.00024978278088383377	5.445435454021208e-05	9.136539301835e-05	0.00018412081408314407	0.00015195432933978736	0.00013157367357052863	5.3356419812189415e-05	9.240685176337138e-05	0.00010915140592260286	8.439522935077548e-05	0.00010457628377480432	0.0001877009344752878	0.0015126948710530996	0.00015630335838068277	2.2986812837189063e-05	0.00015447175246663392	0.0009565330110490322	0.00012090692325728014	0.0006140103214420378	0.0006389711634255946	0.00011773650476243347	0.00031878481968306005	0.0018890934297814965	0.00035062877577729523	0.0001565576676512137	0.00010699391714297235	0.00010007936361944303	0.00016131014854181558	0.0001240805722773075	4.669808186008595e-05
3770.0	1.0517272812649026e-06	7.435810402967036e-06	7.300337892957032e-05	9.588785178493708e-05	0.005015388131141663	0.00022769848874304444	0.00012325416901148856	7.45336219551973e-05	0.000280736421700567	0.00018182973144575953	0.00013432340347208083	8.735925803193823e-05	1.3899001714889891e-05	8.812245141598396e-06	6.236324406927451e-05	0.0001305567566305399	0.00013931767898611724	0.0005815326585434377	0.0004983458202332258	0.00019914837321266532	0.00012338398664724082	7.150699093472213e-05	1.0110387847817037e-05	3.8057602068874985e-05	0.000554787868168205	0.0007034044247120619	0.00019481070921756327	0.00015714501205366105	0.00015858477854635566	0.00030407329904846847	0.0006173895671963692	0.0010424524080008268	0.0006015578401274979	1.0329508768336382e-05	4.938623078487581e-06	4.758848081110045e-05	1.3866711014998145e-05	7.258611003635451e-05	0.00014791559078730643	0.0001727190538076684	0.0002663902414496988	0.002230557845905423	0.0007773615652695298	0.00014186420594342053	9.412237704964355e-05	2.4613376808702014e-05	0.00012110781244700775	0.0005693923449143767	0.02133301831781864
3776.0	3.0761810194235295e-05	1.6699543266440742e-05	8.685373177286237e-05	0.00016595632769167423	0.0006840357091277838	0.0002643565530888736	7.991909660631791e-05	8.108755719149485e-05	0.0016638910165056586	0.00039452279452234507	0.0003158555191475898	0.0006278156652115285	0.0005695529980584979	0.0001895051682367921	0.00028017465956509113	0.0002287080860696733	0.0003975926956627518	0.005972192157059908	0.0006531139370054007	0.00014714735152665526	0.0001027031394187361	0.00019385259656701237	6.957184086786583e-05	0.0002668910601641983	0.0015418173279613256	0.00030454565421678126	2.1781257601105608e-05	1.5040001017041504e-05	5.284654616843909e-05	0.0002458746312186122	0.00027325781411491334	0.0002793176972772926	0.00018246783292852342	2.2052803615224548e-05	9.844556916505098e-05	0.00040752821951173246	0.00017761213530320674	0.0003716441278811544	0.00017160311108455062	4.7957768401829526e-05	9.137515007751063e-05	0.0008649455849081278	0.0003526606014929712	0.0003526696818880737	0.0007666093879379332	7.44677527109161e-06	1.2496784620452672e-05	9.953231347026303e-05	0.00010468603431945667
3782.0	2.2787669422541512e-06	2.0609443254215876e-06	3.0694587621837854e-05	4.559132503345609e-05	0.0003401458088774234	0.0004530693113338202	0.00033837530645541847	0.000161137490067631	9.482100722379982e-05	0.00010045464296126738	0.00021748157450929284	0.0007017934694886208	0.00027784574194811285	1.684609378571622e-05	7.897113391663879e-05	0.00021213905711192638	0.00033843080746009946	0.00785974320024252	0.0025797481648623943	0.0004587506700772792	0.0009475527331233025	6.27107365289703e-05	1.9572624296415597e-05	0.00037945073563605547	0.005991559475660324	0.00010708242189139128	0.0001647396566113457	0.002643953775987029	0.003187232417985797	0.0014144426677376032	0.00025820129667408764	0.001211556140333414	0.0005408056313171983	7.138938144635176e-06	5.440603126771748e-05	0.00030462141148746014	6.857932021375746e-05	0.000269625656073913	0.00011830448784166947	8.285351213999093e-05	8.867664291756228e-05	5.149506978341378e-05	6.431438669096678e-05	0.00350195518694818	0.0041915979236364365	0.00024870887864381075	1.6049238183768466e-05	1.8007674498221604e-06	3.4974639220308745e-06
3788.0	2.323811486348859e-06	2.5028905383805977e-06	0.00019519969646353275	0.0004874240839853883	0.0005742369685322046	0.00017850448784884065	1.5431660358444788e-05	1.3396728718362283e-05	1.6449646864202805e-05	5.886922372155823e-05	0.0003719724190887064	0.0002677379525266588	0.0005264153587631881	0.00019201573741156608	7.5323368946556e-05	6.710331217618659e-05	0.0011467131553217769	0.029018249362707138	0.0004057062033098191	7.9168843512889e-05	0.000885882880538702	0.0020161352586001158	0.0004767007485497743	0.0013994076289236546	0.016590673476457596	0.002074555028229952	0.004447577055543661	0.015162068419158459	0.018567431718111038	0.01952797919511795	0.0013291402719914913	0.0036284574307501316	0.0035654455423355103	3.406429459573701e-05	0.00014211318921297789	0.0009246186236850917	0.00017666324856691062	0.009185067377984524	0.0018120023887604475	0.00010507717524887994	4.057588375872001e-05	0.00013298257545102388	0.00020431999291758984	0.002513352781534195	0.004155387636274099	0.0006111357943154871	0.00022187180002219975	4.8070363845909014e-05	1.2820222764275968e-05
3794.0	0.00039875481161288917	0.00018730509327724576	6.11284704064019e-05	0.00034090576809830964	0.002819962101057172	0.0010163409169763327	0.00012417692050803453	3.984350769314915e-05	4.599903695634566e-05	6.698503420921043e-05	0.0002612700336612761	0.0005944122676737607	0.0023262316826730967	0.00023474358022212982	0.001119086635299027	0.0018122558249160647	0.0033621659968048334	0.06867813318967819	0.030589545145630836	0.001748092588968575	0.0026881082449108362	0.02790105901658535	0.008785060606896877	0.008162770420312881	0.07579319924116135	0.049924641847610474	0.014769481495022774	0.005608201026916504	0.006294773891568184	0.013103548437356949	0.021864300593733788	0.00962445791810751	0.005860496778041124	0.0002054557844530791	0.001809166045859456	0.0129389064386487	0.001017898553982377	0.011862199753522873	0.006735074333846569	0.0007730482029728591	0.00012638489715754986	0.0024805013090372086	0.010994348675012589	0.011012319475412369	0.01327142771333456	0.001492815907113254	0.0008468985324725509	0.0012665819376707077	2.4585762730566785e-05
3800.0	3.277657742728479e-05	1.1518815881572664e-05	4.809301390196197e-05	3.1204202969092876e-05	0.00019363586034160107	3.229968569939956e-05	4.271249963494483e-06	3.04156983474968e-05	6.47197084617801e-05	5.754744779551402e-05	0.0003230441943742335	0.0004765808116644621	0.0005859326920472085	2.8533801014418714e-05	0.00015081152378115803	0.0019945548847317696	0.001361012109555304	0.014891644939780235	0.06422951817512512	0.012257857248187065	0.008744809776544571	0.01430690661072731	0.0040238406509160995	0.008477379567921162	0.13912911713123322	0.01923588663339615	0.019018085673451424	0.015015735290944576	0.012990613467991352	0.005761150270700455	0.008348590694367886	0.0043899137526750565	0.0033789556473493576	0.0006872525555081666	0.02469356544315815	0.059428710490465164	0.035398516803979874	0.12362472712993622	0.01396932639181614	0.01107853651046753	0.0009490841184742749	0.0013199490495026112	0.0021837097592651844	0.015779858455061913	0.03310210257768631	0.004102155100554228	0.000850957294460386	0.0004445818194653839	3.780948100029491e-05
3806.0	2.8378195565892383e-05	1.483573669247562e-05	3.733687481144443e-05	6.809181650169194e-05	0.0004239525878801942	0.0003771371266338974	1.0537468369875569e-05	2.511356615286786e-05	0.00041231143404729664	0.0001947598357219249	0.0003360245900694281	0.0003717406652867794	0.0011260706232860684	0.001360345515422523	0.0013324356405064464	0.0010809520026668906	0.00029680031002499163	0.0055953566916286945	0.021527860313653946	0.0013595967320725322	0.0033472690265625715	0.016343755647540092	0.015747224912047386	0.027179712429642677	0.1601056456565857	0.034735649824142456	0.037586867809295654	0.0188308022916317	0.02022145316004753	0.007720593828707933	0.013193679973483086	0.04581538587808609	0.018073629587888718	0.00026297091972082853	0.011774213053286076	0.03189821168780327	0.00810464471578598	0.14791877567768097	0.015606660395860672	0.003089335048571229	0.0009141200571320951	0.002672158181667328	0.0018248030683025718	0.014279544353485107	0.016710029914975166	0.0007004554499872029	0.00046184705570340157	0.0005956272943876684	2.842105004674522e-06
3812.0	6.678578210994601e-05	1.852413515734952e-05	8.737674761505332e-06	2.7651210984913632e-05	0.0004907441325485706	0.0036722857039421797	0.0007788526709191501	0.0004297271661926061	0.0012647905386984348	0.0006357832462526858	0.0007350510568358004	0.00166815216653049	0.001838062540628016	0.0025589873548597097	0.004621393512934446	0.002283993875607848	0.0010018664179369807	0.00661238469183445	0.06473933905363083	0.006441440433263779	0.0065292175859212875	0.013598826713860035	0.011110518127679825	0.024074967950582504	0.24344615638256073	0.07975728064775467	0.01275931391865015	0.004289942793548107	0.005540645681321621	0.00404356000944972	0.014371700584888458	0.014143068343400955	0.007262052036821842	0.0001974023034563288	0.01965901255607605	0.0785725861787796	0.014656616374850273	0.19134140014648438	0.020641380921006203	0.0025912995915859938	0.0006911579403094947	0.0032503539696335793	0.0025984218809753656	0.012901986949145794	0.01907614804804325	0.00023942990810610354	0.00021933495008852333	0.001624814816750586	2.19724711314484e-06
3818.0	1.3865164874005131e-05	2.4876439056242816e-05	5.7700435718288645e-05	0.00010195821960223839	0.0012934886617586017	0.0028355601243674755	0.0008606349001638591	0.00022225501015782356	0.0026288554072380066	0.0008595269755460322	0.0022349737118929625	0.008344253525137901	0.001821531681343913	0.0035645642783492804	0.003462281310930848	0.0031323630828410387	0.0010036386083811522	0.012321770191192627	0.02823120914399624	0.002359730191528797	0.004170682281255722	0.0054397243075072765	0.0010616022627800703	0.0030959537252783775	0.07085635513067245	0.01767745614051819	0.008954143151640892	0.021676748991012573	0.06985194981098175	0.014821960590779781	0.010299158282577991	0.007443217560648918	0.010402584448456764	0.00010788791405502707	0.007180674467235804	0.01976572535932064	0.00333415693603456	0.07312581688165665	0.009490198455750942	0.00791120994836092	0.004719296470284462	0.0009463982423767447	0.0006054293480701745	0.0495527945458889	0.02892906591296196	0.002111687557771802	0.00022380288282874972	0.00021293708414305001	1.0606888736219844e-06
3824.0	1.1791387805715203e-05	6.173331348691136e-05	0.0031971537973731756	0.03742275759577751	0.0028440142050385475	0.005932983476668596	0.006877967622131109	0.0009975790744647384	0.002968793036416173	0.0008151221554726362	0.0019177071517333388	0.0063246795907616615	0.004563156049698591	0.01152370497584343	0.002876643091440201	0.003577841678634286	0.011892317794263363	0.028395386412739754	0.012576235458254814	0.0008247654186561704	0.002480409573763609	0.051754020154476166	0.03711016848683357	0.02756376750767231	0.2406957745552063	0.10462336242198944	0.040229134261608124	0.026550808921456337	0.033238429576158524	0.01781228929758072	0.030652619898319244	0.014207116328179836	0.016337178647518158	0.0004737603594549	0.015539956279098988	0.027935009449720383	0.008769548498094082	0.1370629519224167	0.0036855340003967285	0.0005914634093642235	0.0007130776648409665	0.00039935624226927757	0.00041190715273842216	0.20844456553459167	0.047734539955854416	0.004562155343592167	0.0012565780198201537	0.00020268680236767977	2.02581350094988e-06
3830.0	0.00021690939320251346	0.00038989706081338227	0.0034843413159251213	0.04890836775302887	0.044519856572151184	0.06381253898143768	0.009590125642716885	0.0008061766275204718	0.003029954619705677	0.0018278212519362569	0.008325575850903988	0.016385892406105995	0.004452770110219717	0.008961631916463375	0.00892072543501854	0.02836352214217186	0.015390150249004364	0.01679268479347229	0.01764042302966118	0.0011557091493159533	0.0022685034200549126	0.005854460410773754	0.008591970428824425	0.006634553894400597	0.04535902291536331	0.013226430863142014	0.0014469993766397238	0.0006326425354927778	0.0009991198312491179	0.0015455428510904312	0.026021180674433708	0.01417504996061325	0.006568075157701969	0.0002237896405858919	0.02317921817302704	0.026577983051538467	0.020386291667819023	0.1632104068994522	0.011076861061155796	0.0033772240858525038	0.0016527560073882341	0.00029736902797594666	0.0002419200900476426	0.04886863753199577	0.017106574028730392	0.0007098286296240985	0.0006735360948368907	0.0006394421216100454	2.3217458874569274e-05
3836.0	0.0014841039665043354	0.0014687047805637121	0.003971577621996403	0.01749660074710846	0.12801674008369446	0.041665446013212204	0.009888236410915852	0.0016519364435225725	0.0029238639399409294	0.003920672461390495	0.0067299408838152885	0.01510593481361866	0.01049020979553461	0.00841402355581522	0.013900483958423138	0.02169717475771904	0.011659970507025719	0.027736365795135498	0.001677652937360108	0.000310293777147308	0.009499773383140564	0.002581524197012186	0.0006014221580699086	0.001141948509030044	0.010071194730699062	0.0009794441284611821	0.0041906568221747875	0.0128941610455513	0.007058011367917061	0.009922575205564499	0.04752146080136299	0.017699096351861954	0.007095967419445515	0.00011816751793958247	0.002952358452603221	0.003175814636051655	0.003122116904705763	0.04046395793557167	0.00730285095050931	0.009500984102487564	0.003971473779529333	0.0007535549229942262	0.0005068319733254611	0.04613519459962845	0.08907907456159592	0.004357967060059309	0.0003334589418955147	0.00045012071495875716	0.004621046595275402
3842.0	0.0005847451975569129	0.0008695210563018918	0.014924594201147556	0.059043001383543015	0.08552023768424988	0.024237191304564476	0.001352804945781827	0.00028123953961767256	0.0009144368232227862	0.000898773898370564	0.007088721729815006	0.012722300365567207	0.009868219494819641	0.030776768922805786	0.04726394638419151	0.05235297605395317	0.01004865299910307	0.02914011850953102	0.0018324501579627395	0.0001458919286960736	0.004778064321726561	0.009720697067677975	0.008572340942919254	0.0018712511518970132	0.008999400772154331	0.004294281825423241	0.023381836712360382	0.02592683956027031	0.00767530407756567	0.003315076231956482	0.023222284391522408	0.0041273850947618484	0.009844760410487652	0.0016746990149840713	0.020084457471966743	0.034249186515808105	0.008184286765754223	0.04744693264365196	0.00234061642549932	0.0004726178594864905	0.0003525243082549423	3.95295319322031e-05	8.227985381381586e-05	0.23013882339000702	0.035188376903533936	0.005625098943710327	0.0011096218368038535	0.0001698077830951661	4.798534791916609e-05
3848.0	0.0015254572499543428	0.0023609541822224855	0.0032868031412363052	0.029937583953142166	0.0017012989846989512	0.004987366497516632	0.0064323036931455135	0.0007012411369942129	0.0034707747399806976	0.00397199671715498	0.005199403967708349	0.016390090808272362	0.00345733598805964	0.003335140645503998	0.0147279417142272	0.08115106076002121	0.02540927566587925	0.05726223438978195	0.007314037997275591	0.000919471844099462	0.004233040846884251	0.018134137615561485	0.050730008631944656	0.030651705339550972	0.017191246151924133	0.015227842144668102	0.005900707561522722	0.0041913134045898914	0.0051772561855614185	0.0022122757509350777	0.006668773479759693	0.0020340310875326395	0.006561808288097382	0.0021146959625184536	0.026670504361391068	0.040133558213710785	0.018022920936346054	0.035265520215034485	0.0040074619464576244	0.001742225605994463	0.0010927290422841907	8.068607712630183e-05	0.00019045508815906942	0.08658376336097717	0.020578062161803246	0.0014878056244924664	0.000894115015398711	0.000569946423638612	0.0002477763337083161
3854.0	0.003850771812722087	0.001406549010425806	0.004739096388220787	0.01778092421591282	0.0016588270664215088	0.0013193519553169608	0.0005156968254595995	0.0003439146967139095	0.0015586065128445625	0.006327817682176828	0.005395848769694567	0.0014206701889634132	0.005462129134684801	0.03650816157460213	0.01804954931139946	0.04658186063170433	0.011608452536165714	0.01789010316133499	0.0012455614050850272	0.0005265589570626616	0.006149156019091606	0.003460868028923869	0.0028364260215312243	0.0047281174920499325	0.004191972315311432	0.0016024206997826695	0.002180137438699603	0.0019023861968889832	0.0010823450284078717	0.0012287934077903628	0.0014608044875785708	0.0014899229863658547	0.008373865857720375	0.0016903170617297292	0.010755655355751514	0.01294021587818861	0.0036908567417412996	0.01753605529665947	0.0018856567330658436	0.0010448292596265674	0.002718494040891528	0.0019539373461157084	0.0008956339443102479	0.019036781042814255	0.011837989091873169	0.0028157546184957027	0.0002445044810883701	0.001620832714252174	0.0007852344424463809
3860.0	0.00017479546659160405	0.00026891299057751894	0.02297353930771351	0.010227612219750881	0.0033108878415077925	0.0013514702441170812	0.00011302122584311292	0.00012135902215959504	0.0010317560518160462	0.004797620698809624	0.010397245176136494	0.009888678789138794	0.011411493644118309	0.04266197979450226	0.04535628482699394	0.03744557872414589	0.016697295010089874	0.04655495658516884	0.00047095282934606075	0.0002191842213505879	0.004445547237992287	0.003680611727759242	0.0019177309004589915	0.004207449033856392	0.007832427509129047	0.004793827421963215	0.004296455532312393	0.002451624721288681	0.00128831434994936	0.002396482275798917	0.0021649892441928387	0.004365554079413414	0.010706325992941856	0.002896551974117756	0.012820598669350147	0.010826023295521736	0.006874528713524342	0.013682501390576363	0.0007216432131826878	0.0005544695886783302	0.0013827552320435643	0.0001623373245820403	0.00014735474542248994	0.014153331518173218	0.00396208930760622	0.001401615096256137	0.0002464945428073406	0.0011687539517879486	6.230313738342375e-05
3866.0	0.0008885174174793065	0.0007162067922763526	0.009422220289707184	0.01570667140185833	0.0004070033028256148	0.0008331790450029075	0.0003679873188957572	0.000236234423937276	0.005800062324851751	0.0037018372677266598	0.002726856851950288	0.008937224745750427	0.02034042589366436	0.05204667150974274	0.1435021162033081	0.19968952238559723	0.004680318292230368	0.008757039904594421	0.0007474365411326289	0.00036541890585795045	0.004974739160388708	0.0024322220124304295	0.001424457412213087	0.004469684790819883	0.01164595689624548	0.004947251174598932	0.004882859066128731	0.0033089027274399996	0.004443576093763113	0.0011714992579072714	0.003319940296933055	0.0019074315205216408	0.0023100939579308033	0.0014830125728622079	0.008150541223585606	0.0036227726377546787	0.0027092962991446257	0.0027345193084329367	0.00032199843553826213	0.0006025126203894615	0.0010086878901347518	0.000168620579643175	0.001036904868669808	0.026051275432109833	0.003370885271579027	0.0025063820648938417	0.00039090169593691826	0.0018903968157246709	8.16761894384399e-05
3872.0	0.0015902216546237469	0.0004916623583994806	0.004790106322616339	0.004591197706758976	0.0012942447792738676	0.008223491720855236	0.008661274798214436	0.004180272575467825	0.004061549436300993	0.0031388569623231888	0.005362373311072588	0.0039403862319886684	0.0026007003616541624	0.01752656139433384	0.06961140036582947	0.019017988815903664	0.0009395324159413576	0.0044428501278162	0.0014352730941027403	0.00018747484136838466	0.004752573557198048	0.0048927320167422295	0.0036675170995295048	0.003625167766585946	0.010797036811709404	0.002956117270514369	0.011163993738591671	0.025332482531666756	0.016122285276651382	0.002885430585592985	0.006002793554216623	0.004452647175639868	0.004476473666727543	0.003174123354256153	0.04440460354089737	0.03353796526789665	0.01333637349307537	0.004096172749996185	0.000844556197989732	0.0006482493481598794	0.000861553882714361	0.00013089131971355528	0.0008575524552725255	0.017004085704684258	0.0024932269006967545	0.0031745394226163626	0.000313013355480507	0.0012506351340562105	9.537006553728133e-05
3878.0	5.531299393624067e-05	9.024372411658987e-05	0.012025363743305206	0.0029433832969516516	0.0007298864074982703	0.007688560057431459	0.0019838325679302216	0.0002069399633910507	0.004365531262010336	0.018844738602638245	0.001489357789978385	0.0013630662579089403	0.0015576689038425684	0.017918569967150688	0.039722032845020294	0.00710403872653842	0.0006267640856094658	0.0008441322715952992	0.004235454834997654	0.003281510202214122	0.00232055876404047	0.00384925352409482	0.01005417201668024	0.002670048037543893	0.0012081260792911053	0.0027538901194930077	0.005321479868143797	0.0009724508854560554	0.0007506987312808633	0.0003507537767291069	0.0006549893296323717	0.0012544379569590092	0.00027857409440912306	0.00032790141995064914	0.015268703922629356	0.003297162242233753	0.00287821632809937	0.0019175456836819649	0.0004503181844484061	0.0016321471193805337	0.004328428767621517	7.456731691490859e-05	0.000359004974598065	0.032393813133239746	0.002120430115610361	0.0033606928773224354	0.0006531989201903343	0.003556863171979785	3.783000647672452e-05
3884.0	0.00014496935182251036	0.00026102131232619286	0.00925341434776783	0.0019351752707734704	0.00024627044331282377	0.001551338005810976	0.008323927409946918	0.000381566263968125	0.0022878521122038364	0.009998639114201069	0.0008405452826991677	0.0011015470372512937	0.0009177544852718711	0.0030103703029453754	0.005892157554626465	0.003586504841223359	0.0002582692832220346	0.0002670241519808769	0.0036321692168712616	0.0011932060588151217	0.0009857096010819077	0.0021739606745541096	0.002130121923983097	0.0008411381277255714	0.003031820524483919	0.00572604825720191	0.0038813857827335596	0.002063845284283161	0.0009363153367303312	0.0004929713904857635	0.0004455295857042074	0.0004314560501370579	0.0009023271850310266	0.0019544900860637426	0.013979002833366394	0.003710870398208499	0.0017010949086397886	0.0009760383400134742	0.00025496294256299734	0.0006076046265661716	0.001283565885387361	0.00017171767831314355	0.0008970251074060798	0.03961722552776337	0.0010491246357560158	0.0012122506741434336	0.0004034167795907706	0.0034009504597634077	5.173144472792046e-06
3890.0	0.003131761448457837	0.0018295481568202376	0.008742144331336021	0.0019837163854390383	0.00016023352509364486	0.0008407935383729637	0.0040700542740523815	0.0008127405890263617	0.0017002440290525556	0.011237602680921555	0.0011866348795592785	0.0005822800449095666	0.0008712502894923091	0.004121714737266302	0.0048983353190124035	0.004200362600386143	0.00016026773664634675	0.00016622267139609903	0.0015898332931101322	0.0005141182336956263	0.000324045104207471	0.0007706089527346194	0.0015715715708211064	0.0004363389452919364	0.00033106550108641386	0.0009879190474748611	0.0012771846959367394	0.000943754508625716	0.0003687656717374921	0.00012469176726881415	0.0006521893083117902	0.0006027526687830687	0.0005440656677819788	0.0008426957065239549	0.00449406448751688	0.00066183548187837	0.0005428096046671271	0.000151901607750915	7.152567559387535e-05	0.00044560860260389745	0.001726222224533558	0.00039301038486883044	0.0007725687464699149	0.013152316212654114	0.0009418763220310211	0.00024542916798964143	0.00015210117271635681	0.001127447816543281	8.185760634660255e-06
3896.0	0.00027122956817038357	0.0003842524893116206	0.013834231533110142	0.0029847437981516123	5.3003252105554566e-05	0.00026192673249170184	0.0015658081974834204	0.0004158447845838964	0.002739239949733019	0.01563514769077301	0.0010001779301092029	0.0004602028348017484	0.00028881043544970453	0.007739359978586435	0.0018274923786520958	0.0004264573799446225	9.09356604097411e-05	0.00014628225471824408	0.006514896173030138	0.0007579412776976824	0.0002862961555365473	0.00010511185246286914	0.00021145425853319466	9.868542838376015e-05	1.9472015992505476e-05	7.062061922624707e-05	4.1968494770117104e-05	4.6683649998158216e-05	1.613285712664947e-05	6.226639015949331e-06	0.00021951821690890938	0.0002502330462448299	0.00033548506326042116	0.0009501870954409242	0.00012819179391954094	1.182884989248123e-05	0.00010945618123514578	1.3010688235226553e-05	3.8998482523311395e-06	7.258140249177814e-05	0.00025547752738930285	5.791040530311875e-05	0.00019978302589152008	0.0022428433876484632	0.0005901979748159647	0.00021137704607099295	3.394243321963586e-05	0.000547050207387656	6.155933533591451e-06
3902.0	0.00029478815849870443	0.0005541829741559923	0.024345729500055313	0.005048081278800964	2.9016593543929048e-05	0.00025057303719222546	0.00176191923674196	0.001254494534805417	0.003663345007225871	0.021187014877796173	0.0013183075934648514	0.0008517526439391077	0.0003885212354362011	0.0004995198687538505	0.0005876633804291487	0.0009302664548158646	7.204147550510243e-05	6.575939187314361e-05	0.00035250495420768857	0.0004702213918790221	0.00034019799204543233	0.00013923933147452772	0.00016485089145135134	7.091721636243165e-05	1.6168989532161504e-05	0.00010049372940557078	0.00013416633009910583	3.75703202735167e-05	1.4277889022196177e-05	1.5009094568085857e-05	0.00033156046993099153	0.0003853653324767947	0.00033757122582755983	0.0009141709888353944	0.0002030049654422328	3.134419966954738e-05	0.0001297641429118812	1.803172563086264e-05	2.0094725186936557e-05	0.0001231298956554383	0.0005047291051596403	0.00015193925355561078	0.00028372235829010606	0.0023132942151278257	0.0007496660691685975	0.000162389493198134	4.085637556272559e-05	0.0003864655445795506	0.00014213893155101687
3908.0	0.000922109407838434	0.002353142248466611	0.013975275680422783	0.003046122845262289	0.0011973873479291797	0.0012008968042209744	0.0010551121085882187	0.0007249535410664976	0.005652506370097399	0.014131107367575169	0.00028674962231889367	0.0002569853968452662	0.00045419117668643594	0.0007804690394550562	0.00020478671649470925	9.316048817709088e-05	2.0462619431782514e-05	3.726462455233559e-05	0.00033464908483438194	0.00025548096164129674	0.00012101835454814136	3.50469745171722e-05	0.00011409191938582808	0.00013762351591140032	3.732338154804893e-05	0.00016132245946209878	7.435238512698561e-05	6.725796265527606e-05	0.00011534134682733566	4.5157579734222963e-05	0.0008672864641994238	0.0014955783262848854	0.0029285007622092962	0.003502381732687354	4.4512362364912406e-05	1.0017819477070589e-05	7.529090362368152e-05	2.081389175145887e-05	1.6438669263152406e-05	9.334981587016955e-05	0.0002674591087270528	0.00010331212979508564	0.000661922269500792	0.0007675344822928309	0.0001793698756955564	0.0002732278371695429	7.142568938434124e-05	0.00044410000555217266	0.001136756269261241
3914.0	0.0010170543100684881	0.002103585284203291	0.010101256892085075	0.0029401362407952547	0.000603186315856874	0.0015379611868411303	0.00072378822369501	0.000652496179100126	0.008736728690564632	0.009405856020748615	0.0006345011061057448	0.0016175644705072045	0.00036937862751074135	0.00036375681520439684	0.0018822530983015895	0.00034175635664723814	4.2510058847256005e-05	2.3603188310516998e-05	0.00012027264892822132	0.000705478189047426	0.0003844934399239719	4.775213164975867e-05	7.613687921548262e-05	0.0001582191325724125	0.0002132359513780102	9.098302689380944e-05	3.4024396882159635e-05	8.377884660148993e-05	5.599294672720134e-05	0.00010796746937558055	0.0019875464495271444	0.0015380408149212599	0.004671381786465645	0.005467311479151249	0.0002380125952186063	9.702580427983776e-05	0.000153104163473472	0.00013279682025313377	6.130933616077527e-05	0.00028469704557210207	0.00028060501790605485	0.0001582509430591017	0.0007431874400936067	0.0009002578444778919	0.00011610053479671478	6.748617306584492e-05	0.00010565784032223746	0.0006931408424861729	0.0003418572305236012
3920.0	0.0007261628634296358	0.0016087458934634924	0.004425061866641045	0.0007525699329562485	0.0005011864705011249	0.0021091748494654894	0.0037508406676352024	0.001686411676928401	0.003913522232323885	0.0031596196349710226	0.00035575201036408544	0.00022296862152870744	0.00018112098041456193	0.00012103866902180016	0.0002923074353020638	5.620950469165109e-05	3.7416502891574055e-05	2.635397140693385e-05	5.6926903198473155e-05	0.0010579420486465096	0.001588986488059163	0.00012427048932295293	0.00017352725262753665	0.00017143272270914167	6.61579251755029e-05	4.439070471562445e-05	2.660538120835554e-05	0.00010704637679737061	8.185826300177723e-05	0.00014041691611055285	0.0016027038218453526	0.0011925315484404564	0.002562182955443859	0.005333115812391043	0.0003242651582695544	9.886477346299216e-05	0.0013218536041676998	9.585904626874253e-05	0.00010516770271351561	0.00046493217814713717	0.00027054621023125947	0.00042413698974996805	0.0004723728634417057	0.001182987936772406	0.00018645034288056195	0.0001731528900563717	6.56807460472919e-05	0.0007192374905571342	0.0015923663740977645
3926.0	0.0004971009911969304	0.00027870372286997736	0.001238121883943677	0.0005600634030997753	0.00015976044232957065	7.936211477499455e-05	7.348349026869982e-05	0.000609351962339133	0.002278784057125449	0.0016278218245133758	0.00034577312180772424	0.00027578428853303194	0.00027816114015877247	0.0001067231860361062	0.0006991681875661016	0.00010860312613658607	1.8399938198854215e-05	1.5317897123168223e-05	8.331938443006948e-05	0.0011248319642618299	0.0028381566517055035	0.00011773650476243347	0.0001268988271476701	0.0006492608226835728	0.00035857147304341197	0.000512935861479491	0.0004924575914628804	0.0017490832833573222	0.0013689922634512186	0.00035986353759653866	0.0010930768912658095	0.000880446401424706	0.004693048074841499	0.01614747755229473	0.00024692024453543127	0.0005127580952830613	0.0026691164821386337	0.000440603937022388	0.0002217224973719567	0.0001387976371916011	0.0001251631329068914	0.0004178403760306537	0.0008129574707709253	0.000335862539941445	0.00019646738655865192	0.00011986390018137172	5.4873624321771786e-05	0.0006994511350058019	0.0005452964105643332
3932.0	0.0009287391440011561	0.0004240398993715644	0.00036292531876824796	8.508353494107723e-05	0.00012053165846737102	0.00018082729366142303	0.00016495010640937835	0.0013684924924746156	0.004269813187420368	0.0009515786659903824	0.00012635946040973067	5.202455213293433e-05	5.1603470637928694e-05	0.0003460225707385689	0.0008209132356569171	5.50184995518066e-05	1.7903572370414622e-05	0.00028630546876229346	0.0019400378223508596	0.001342558185569942	0.002476436784490943	0.00012399826664477587	0.00028366612968966365	0.0003941014292649925	2.7789415980805643e-05	6.798288086429238e-05	0.0008915165672078729	0.005366432946175337	0.0013027075910940766	0.0005406860145740211	0.0012433691881597042	0.0013054230948910117	0.001167289912700653	0.0036475982051342726	0.0002975459792651236	0.000291842152364552	0.0032293444965034723	0.00028809456853196025	0.00012630077253561467	0.000583347980864346	0.000438562361523509	5.321444768924266e-05	0.00035784184001386166	0.0003181902866344899	9.545795182930306e-05	0.00010034052684204653	6.490105442935601e-05	0.0005760055501013994	0.00011437501234468073
3938.0	0.00022172842000145465	9.736428182804957e-05	0.0006265884730964899	0.00023555387451779097	7.11401880835183e-05	0.00010071669385069981	4.310236909077503e-05	0.0012525758938863873	0.01495384145528078	0.0024448446929454803	0.00012821427662856877	8.147285552695394e-05	9.897948621073738e-05	0.0005186865455470979	8.370626164833084e-05	8.163776328729e-06	1.4623752576881088e-05	0.0003109720128122717	0.0041327099315822124	0.001603604992851615	0.004568862728774548	0.0001322225434705615	6.839690468041226e-05	0.0004670568450819701	0.0002448843151796609	0.000368241046089679	0.0012050969526171684	0.003928842954337597	0.002301307860761881	0.0012606849195435643	0.0010601318208500743	0.0008188897045329213	0.0008535343804396689	0.0026556826196610928	0.0009114700951613486	0.0032751858234405518	0.0020938555244356394	0.0004515442415140569	0.0006679918151348829	0.0006953265401534736	0.0002515132073312998	0.00014011729217600077	0.0006872014491818845	9.847449109656736e-05	8.241066825576127e-05	0.0001201415216200985	6.400627171387896e-05	0.00021426861349027604	0.00017518292588647455
3944.0	2.6226207410218194e-05	2.9209521017037332e-05	0.0001485210523242131	0.0013531013391911983	6.975406722631305e-05	0.00035239997669123113	0.0004972916794940829	0.004461855627596378	0.017423061653971672	0.002841647481545806	0.00019846482609864324	9.219763887813315e-05	6.34913012618199e-05	0.00027834338834509254	7.292300870176405e-05	1.0306917829439044e-05	2.4866643798304722e-05	0.0003797931130975485	0.002177490619942546	0.0007492568111047149	0.0008933433564379811	0.00020384481467772275	0.00022329602506943047	0.0010792093817144632	0.0017708281520754099	0.0014094816287979484	0.0019364679465070367	0.001822459395043552	0.0006108903326094151	0.0009076400310732424	0.003053984371945262	0.0011773344594985247	0.0017339223995804787	0.0034789450000971556	0.0009529019007459283	0.004389077890664339	0.000825068389531225	0.000558243365958333	0.0015874215168878436	0.0010131887393072248	0.0001265634928131476	9.249359573004767e-05	0.0004339606093708426	0.00011214037658646703	0.00011677137081278488	0.00020602978474926203	0.00012032427184749395	0.00043987578828819096	0.00026686969795264304
3950.0	4.92217113787774e-05	0.00013117493654135615	0.00047125815763138235	0.0008786148391664028	9.077511640498415e-05	0.00033224266371689737	0.001985775539651513	0.005930051673203707	0.051022954285144806	0.009180768392980099	0.00031884017516858876	0.00040295301005244255	0.0007839470636099577	0.0006851125508546829	8.005188283277676e-05	1.5352495665865717e-06	9.649769708630629e-06	0.0011732029961422086	0.008864050731062889	0.006806209683418274	0.0011615381808951497	0.00029015642940066755	0.000572269142139703	0.001409645308740437	0.000774437328800559	0.0002645938075147569	0.0004980523372069001	0.0006161793717183173	0.0002741928619798273	0.00043926763464696705	0.004470461513847113	0.0018986596260219812	0.001603229669854045	0.0022607753053307533	0.0005359391216188669	0.0005709038814529777	0.0010046130046248436	0.00015950913075357676	0.00042186357313767076	0.000616637640632689	0.0004033523437101394	0.00032621054560877383	0.0009375942754559219	0.0019127184059470892	0.0007311133085750043	0.0001172966804006137	3.8766287616454065e-05	0.00011621727753663436	0.00029370113043114543
3956.0	0.002475461456924677	0.0054815406911075115	0.0031363009475171566	0.0002905525907408446	0.0006350670591928065	0.0024947975762188435	0.01388496719300747	0.04566136375069618	0.24607765674591064	0.016362229362130165	0.0027334170881658792	0.009525426663458347	0.003570619272068143	0.0009550319518893957	0.0038790481630712748	0.0003607356338761747	0.0002142870071111247	0.0033158971928060055	0.03263638913631439	0.008984474465250969	0.0059162043035030365	0.0005610227235592902	0.00018016483227256685	0.0003386418684385717	0.0008863908005878329	0.00028940223273821175	6.481822492787614e-05	0.00013799026783090085	0.00013165273412596434	0.00029146758606657386	0.0015902468003332615	0.0010200182441622019	0.0006513808621093631	0.0006246393313631415	3.6655543226515874e-05	1.5974996131262742e-05	0.0009678620263002813	0.00018195650773122907	0.0005867741419933736	0.0004872588033322245	9.85398655757308e-05	5.3873016440775245e-05	0.00041306461207568645	0.0006677521741949022	0.0003691866004373878	5.17642438353505e-05	3.528652814566158e-05	9.021653386298567e-05	0.00018601083138491958
3962.0	0.002284506568685174	0.0015027066692709923	0.0004230898339301348	0.00012858916306868196	0.002797218505293131	0.02556343749165535	0.055950798094272614	0.024400098249316216	0.029982905834913254	0.009077395312488079	0.0004643721622414887	0.006169778294861317	0.05307179316878319	0.0002779350324999541	0.0009447914198972285	0.003024129429832101	0.001229558140039444	0.0014918730594217777	0.0066126128658652306	0.0831255167722702	0.019405480474233627	0.0018799789249897003	0.00038048092392273247	0.00028138974448665977	0.001476795645430684	0.002551525365561247	0.0010565646225586534	0.0016938160406425595	0.0008844537660479546	0.002066642977297306	0.010345039889216423	0.002275230595842004	0.0014768660767003894	0.0022039811592549086	4.4580076064448804e-05	5.9420373872853816e-05	0.006758830044418573	0.0006566963857039809	0.0007604049751535058	0.0009557938319630921	0.00024176097940653563	0.00019747608166653663	0.001813109265640378	0.0014003117103129625	0.0016645881114527583	0.0003820519777946174	0.00013757380656898022	0.00013025618682149798	0.00017931209004018456
3968.0	0.04552387818694115	0.09770131856203079	0.004281101748347282	0.0010608566226437688	0.015792859718203545	0.02870388887822628	0.02747493050992489	0.015405235812067986	0.05016092211008072	0.004946826491504908	0.0009169796830974519	0.004567516036331654	0.01019991748034954	3.177605685777962e-05	0.0008139791316352785	0.021820444613695145	0.003078113542869687	0.0014741598861292005	0.003067924175411463	0.009581220336258411	0.06797761470079422	0.005274517461657524	0.0005898102535866201	0.0014639162691310048	0.0098482146859169	0.0032250431831926107	0.00213252124376595	0.0021533393301069736	0.0009022016311064363	0.003232707269489765	0.007462518289685249	0.007597677875310183	0.009760675020515919	0.004393283277750015	0.010515829548239708	0.006635754369199276	0.007008615415543318	0.002912133699283004	0.00541266705840826	0.0007140684756450355	0.0016307818004861474	0.002394996117800474	0.0008097355021163821	0.002193777821958065	0.006729879416525364	0.0009508237126283348	0.0001846554660005495	0.0004382608749438077	0.00017594343808013946
3974.0	0.21839278936386108	0.5	0.17941932380199432	0.16280880570411682	0.5	0.028716756030917168	0.01639409549534321	0.007868989370763302	0.0029175744857639074	0.0008536115637980402	0.001678010681644082	0.035377006977796555	0.008949311450123787	0.00012153736315667629	0.003812448587268591	0.12829291820526123	0.027140628546476364	0.007984836585819721	0.0072903819382190704	0.019284630194306374	0.05482981353998184	0.0029828036203980446	0.002545979106798768	0.021830681711435318	0.020903006196022034	0.005100280046463013	0.0039223115891218185	0.0019397912546992302	0.00045273336581885815	0.001891855732537806	0.011201710440218449	0.006788925733417273	0.007768170442432165	0.001671531586907804	0.000712564738932997	0.003055208595469594	0.008520184084773064	0.0013784393668174744	0.0005299364565871656	0.0005779096391052008	0.0006281179958023131	0.0011333200382068753	0.00225420156493783	0.0023912452161312103	0.0019524447852745652	0.0005129918572492898	0.00017676771676633507	0.000203214687644504	0.0007116289343684912
3980.0	0.31478387117385864	0.5	0.5	0.5	0.5	0.17033246159553528	0.07973691076040268	0.019114432856440544	0.0014119019033387303	0.0002430793538223952	0.0001997013168875128	0.001225896063260734	0.0009158676257357001	1.5537585568381473e-05	0.002908030292019248	0.11123678088188171	0.03164204955101013	0.010932459495961666	0.0057147471234202385	0.0028530333656817675	0.07297307252883911	0.002214958192780614	0.003244097111746669	0.014344611205160618	0.03270329162478447	0.024396313354372978	0.009143564850091934	0.008958311751484871	0.011145900934934616	0.0359564870595932	0.05588606745004654	0.02988414093852043	0.043876759707927704	0.03218010812997818	0.0014139356790110469	0.0011345044476911426	0.005134703125804663	0.002621338702738285	0.005585911218076944	0.0019512223079800606	0.001893959240987897	0.007416730280965567	0.004583239555358887	0.0031681798864156008	0.012439222075045109	0.0025271535851061344	0.0003574146830942482	4.2290099372621626e-05	8.305665687657893e-05
3986.0	0.3076166808605194	0.5	0.610538125038147	0.7691640853881836	0.8590825796127319	0.23900188505649567	0.0939074233174324	0.12967659533023834	0.023817338049411774	0.0041706617921590805	0.0011734348954632878	0.000661734608002007	0.002447867766022682	0.00048657183651812375	0.007532304618507624	0.15352681279182434	0.029338933527469635	0.006119181402027607	0.0009653413435444236	0.00036282051587477326	0.011089101433753967	0.003508832771331072	0.023236330598592758	0.047141771763563156	0.034773848950862885	0.010943721048533916	0.015621503815054893	0.006953603588044643	0.005216603167355061	0.13144271075725555	0.43794503808021545	0.30734845995903015	0.290372371673584	0.10754086077213287	0.1563437432050705	0.13644523918628693	0.19941893219947815	0.05466744676232338	0.1522100418806076	0.004679147619754076	0.0022572199814021587	0.008672689087688923	0.004005543887615204	0.0023643295280635357	0.029314760118722916	0.004897326231002808	0.005101245827972889	0.0011995534878224134	0.0014209413202479482
3992.0	0.7388875484466553	0.9153527021408081	0.8227912783622742	0.9291517734527588	0.9403594136238098	0.5	0.5	0.5	0.5	0.32946398854255676	0.11744347214698792	0.02745860442519188	0.02460663765668869	0.04722968861460686	0.11206232756376266	0.2728286683559418	0.20381294190883636	0.0642787516117096	0.024897394701838493	0.009638406336307526	0.43461504578590393	0.023650001734495163	0.004831152036786079	0.02372974157333374	0.031243175268173218	0.011522868648171425	0.03037865087389946	0.008860812522470951	0.027986856177449226	0.17284351587295532	0.16944420337677002	0.09882450848817825	0.06357687711715698	0.02438112162053585	0.11585777997970581	0.12370159476995468	0.41693738102912903	0.10004629194736481	0.2807624638080597	0.08941470086574554	0.06716032326221466	0.2764846980571747	0.6050273180007935	0.14236408472061157	0.1092546209692955	0.051286231726408005	0.013320515863597393	0.00139048311393708	0.007542210631072521
3998.0	0.6671191453933716	0.8908234238624573	0.9439942836761475	0.9779914021492004	0.9819469451904297	0.5011894702911377	0.638683557510376	0.6191293001174927	0.5	0.5	0.5	0.5	0.5	0.5	0.5	0.6646350026130676	0.5	0.5	0.35833704471588135	0.3711130619049072	0.5	0.10408402979373932	0.02528611198067665	0.03590640798211098	0.13823063671588898	0.12410938739776611	0.15295462310314178	0.02753591164946556	0.35281381011009216	0.6591569781303406	0.12832218408584595	0.06358569860458374	0.08987478911876678	0.04453985393047333	0.12531432509422302	0.27931636571884155	0.5	0.2547285556793213	0.3951742649078369	0.5	0.23511846363544464	0.04989491030573845	0.2738572359085083	0.020810667425394058	0.07799628376960754	0.3270072937011719	0.35365286469459534	0.04467392340302467	0.2623460292816162
4004.0	0.9758255481719971	0.9863454699516296	0.9590749144554138	0.9787787795066833	0.977018415927887	0.7131463885307312	0.8993356227874756	0.9124804735183716	0.7862990498542786	0.8191148042678833	0.7699961066246033	0.621065080165863	0.5	0.5423813462257385	0.6933882236480713	0.7829814553260803	0.7251308560371399	0.5456376671791077	0.5	0.5	0.5	0.5	0.43226298689842224	0.2568984925746918	0.3171178996562958	0.48662734031677246	0.5	0.04274558648467064	0.5072245597839355	0.897082507610321	0.5443856120109558	0.41092151403427124	0.18742379546165466	0.056739091873168945	0.5	0.6365496516227722	0.7739019989967346	0.42781972885131836	0.5194734930992126	0.5	0.11271172761917114	0.08612072467803955	0.053304996341466904	0.009637811221182346	0.10268960148096085	0.23631824553012848	0.3411565124988556	0.23029357194900513	0.46383941173553467
4010.0	0.9790673851966858	0.988239049911499	0.982923150062561	0.9916341304779053	0.982406735420227	0.639188289642334	0.8672714233398438	0.9211518168449402	0.9053193926811218	0.9576514363288879	0.9118686318397522	0.8763483762741089	0.8136860132217407	0.8531020879745483	0.7732869982719421	0.8994512557983398	0.9158090949058533	0.9484679102897644	0.7364738583564758	0.8150873780250549	0.749157190322876	0.5	0.5	0.5	0.616225004196167	0.5066907405853271	0.6960448622703552	0.12906059622764587	0.5	0.8947526216506958	0.23199397325515747	0.11528521776199341	0.13849972188472748	0.2763362526893616	0.5	0.7225797176361084	0.8053825497627258	0.5	0.726195216178894	0.8171859383583069	0.36479729413986206	0.14976342022418976	0.18229587376117706	0.04410756379365921	0.14384649693965912	0.19783224165439606	0.18121129274368286	0.04409684240818024	0.3409023582935333
4016.0	0.9829525947570801	0.9873828291893005	0.9924688935279846	0.9956412315368652	0.9919811487197876	0.9119902849197388	0.9585152268409729	0.9718530774116516	0.9684150815010071	0.9841952323913574	0.9860448837280273	0.9732728004455566	0.9426651000976562	0.9755951166152954	0.8978291153907776	0.82563316822052	0.9581964015960693	0.9738904237747192	0.9211865067481995	0.9350991249084473	0.8506388068199158	0.6947499513626099	0.6261650323867798	0.5564010143280029	0.5543142557144165	0.5533227920532227	0.7374255657196045	0.5	0.5671306252479553	0.8780946731567383	0.24075758457183838	0.1396009624004364	0.25202348828315735	0.5	0.6131493449211121	0.7119331359863281	0.7329781651496887	0.5	0.6942251920700073	0.8259803652763367	0.4470446705818176	0.5264887809753418	0.6673969030380249	0.012488946318626404	0.18419666588306427	0.6637685894966125	0.40181756019592285	0.1190720871090889	0.5
4022.0	0.9909849166870117	0.9916830062866211	0.9953561425209045	0.9967257976531982	0.9896877408027649	0.9433887600898743	0.9643145799636841	0.9738433957099915	0.9858207702636719	0.9873005747795105	0.9855097532272339	0.9830064177513123	0.9827020168304443	0.9810202717781067	0.7909644246101379	0.8832297325134277	0.9862518906593323	0.9846904873847961	0.9790168404579163	0.9772631525993347	0.8557183742523193	0.8445172309875488	0.8168733716011047	0.7006261348724365	0.522700846195221	0.7402669787406921	0.7433220744132996	0.5	0.7180044651031494	0.7805325388908386	0.1278088092803955	0.13843755424022675	0.39310160279273987	0.6798627376556396	0.8027455806732178	0.8064022064208984	0.6516645550727844	0.5377053618431091	0.8009387254714966	0.9307595491409302	0.853502094745636	0.7911952137947083	0.5590334534645081	0.08211207389831543	0.4658351242542267	0.5	0.48558127880096436	0.045027587562799454	0.20924343168735504
4028.0	0.982359766960144	0.9890658855438232	0.9958751797676086	0.9957661628723145	0.9793487787246704	0.9606504440307617	0.9809356927871704	0.9865574240684509	0.9938643574714661	0.9937992691993713	0.9948923587799072	0.9909422993659973	0.9861249327659607	0.9872453808784485	0.8371244072914124	0.9683789610862732	0.9858036041259766	0.979154646396637	0.9727129936218262	0.9784836769104004	0.9237353801727295	0.9332553744316101	0.9191734790802002	0.8848508596420288	0.7086033225059509	0.8319293856620789	0.599548876285553	0.5	0.7764887809753418	0.7586684226989746	0.4170885682106018	0.2428433895111084	0.44225892424583435	0.8641648292541504	0.9010334610939026	0.7894680500030518	0.7842488288879395	0.7854872345924377	0.8440034985542297	0.9456319212913513	0.9039746522903442	0.8642077445983887	0.807918906211853	0.5	0.5	0.6892018914222717	0.7803873419761658	0.32545873522758484	0.5931339263916016
4034.0	0.9737318158149719	0.985383927822113	0.9947486519813538	0.9974954128265381	0.9954267144203186	0.9753976464271545	0.9879940748214722	0.9925675392150879	0.997787594795227	0.9990166425704956	0.9989479184150696	0.9974127411842346	0.9950632452964783	0.9978260397911072	0.901275098323822	0.8887934684753418	0.9911705255508423	0.9905452728271484	0.9908981919288635	0.9932482242584229	0.9347697496414185	0.9364058971405029	0.9015627503395081	0.9212915897369385	0.9486029744148254	0.9522160291671753	0.7758253812789917	0.642945408821106	0.8785562515258789	0.754629909992218	0.41242289543151855	0.8184384703636169	0.7853890657424927	0.950115442276001	0.9655677080154419	0.9346592426300049	0.8803470730781555	0.8330382704734802	0.903871476650238	0.9661328792572021	0.9262839555740356	0.9143914580345154	0.7650728821754456	0.5	0.7839020490646362	0.8942877054214478	0.8302189111709595	0.5	0.822999119758606
4040.0	0.973189115524292	0.9838497638702393	0.9581957459449768	0.9870849251747131	0.9738354682922363	0.9201765060424805	0.9590177536010742	0.9751315116882324	0.9952921867370605	0.9989620447158813	0.9989795088768005	0.9985620379447937	0.9968289732933044	0.997921884059906	0.7964822053909302	0.9023667573928833	0.997305154800415	0.9967557787895203	0.9941353797912598	0.9970525503158569	0.9438600540161133	0.9832199215888977	0.9780756831169128	0.9718471765518188	0.9596310257911682	0.9650099873542786	0.8582599759101868	0.858704149723053	0.9463738799095154	0.8701011538505554	0.6375677585601807	0.7781556248664856	0.7827373743057251	0.970073401927948	0.9762420654296875	0.9371195435523987	0.9440091848373413	0.9645740389823914	0.9696760177612305	0.9814281463623047	0.9605318307876587	0.9068191051483154	0.8429760336875916	0.8002621531486511	0.9497867822647095	0.9594177007675171	0.905487596988678	0.6362504959106445	0.9124462008476257
4046.0	0.8749284148216248	0.8340319395065308	0.8435394167900085	0.9562950730323792	0.9393384456634521	0.9176334738731384	0.9744883179664612	0.9929722547531128	0.9965534210205078	0.9981910586357117	0.9987357258796692	0.9986543655395508	0.9954467415809631	0.9955958724021912	0.710481584072113	0.8763893842697144	0.9936591982841492	0.9955481290817261	0.9945411086082458	0.9982156753540039	0.9780449271202087	0.9882944822311401	0.9908673763275146	0.9883964657783508	0.9771237969398499	0.9880542159080505	0.9745205044746399	0.9623871445655823	0.9761890172958374	0.8469858765602112	0.5989324450492859	0.6517587304115295	0.8223347663879395	0.979428231716156	0.9844217300415039	0.9792739748954773	0.985602617263794	0.9760197997093201	0.9632473587989807	0.9889518618583679	0.9722847938537598	0.9507851600646973	0.9332904815673828	0.935153067111969	0.9851218461990356	0.9833323955535889	0.9694513082504272	0.9229099154472351	0.9704598188400269
4052.0	0.5656837224960327	0.5962963104248047	0.5	0.5	0.5	0.4527643322944641	0.7617731690406799	0.923352062702179	0.9902230501174927	0.9980838298797607	0.9982978701591492	0.9981282353401184	0.9955037236213684	0.9972004890441895	0.9375120997428894	0.8206469416618347	0.9893492460250854	0.9942677021026611	0.9933061003684998	0.9973846077919006	0.9726534485816956	0.9871757626533508	0.9925652742385864	0.9889688491821289	0.9724640250205994	0.9900248050689697	0.9652149677276611	0.9830436110496521	0.9766560196876526	0.6021186709403992	0.5606657266616821	0.7472317218780518	0.917813777923584	0.989219605922699	0.980620801448822	0.9714933633804321	0.9804971218109131	0.9710142016410828	0.9613326787948608	0.9858778715133667	0.9593604207038879	0.9367155432701111	0.9588583707809448	0.974722146987915	0.9875214695930481	0.9912021160125732	0.9839392900466919	0.9762707948684692	0.9818233251571655
4058.0	0.5	0.5	0.5	0.5	0.5	0.416763037443161	0.5	0.8151764869689941	0.9381393790245056	0.9925976991653442	0.9870122075080872	0.9927406907081604	0.9910100698471069	0.9905397891998291	0.8935189843177795	0.7833899259567261	0.9855355024337769	0.9876246452331543	0.9873850345611572	0.996300458908081	0.9785004258155823	0.9888848066329956	0.9928783774375916	0.9888793230056763	0.9342365264892578	0.9560571312904358	0.9695265293121338	0.9871286153793335	0.9872133135795593	0.771134078502655	0.6974964737892151	0.7683969140052795	0.9399638772010803	0.9936403632164001	0.9861910343170166	0.9242588877677917	0.9776731729507446	0.9844224452972412	0.9483909606933594	0.9712093472480774	0.9350864291191101	0.9020351767539978	0.93816739320755	0.97018963098526	0.9820441007614136	0.9891484379768372	0.9784258008003235	0.9756759405136108	0.9852891564369202
4064.0	0.5	0.5	0.5	0.5	0.5	0.12552385032176971	0.0204075388610363	0.1690543293952942	0.5268280506134033	0.9701964855194092	0.9859186410903931	0.9824814200401306	0.966797947883606	0.9838728308677673	0.8720134496688843	0.38626742362976074	0.8651167750358582	0.9364576935768127	0.9439359903335571	0.9880279302597046	0.9207444190979004	0.9462215304374695	0.9814797043800354	0.9874354600906372	0.9568718075752258	0.9817583560943604	0.9670541882514954	0.9585751295089722	0.8304703235626221	0.5113587379455566	0.6310805678367615	0.6729556322097778	0.9192114472389221	0.9865389466285706	0.9780599474906921	0.89527827501297	0.9791131615638733	0.9812524914741516	0.9695396423339844	0.9699087738990784	0.9192360639572144	0.9267371892929077	0.9668657183647156	0.9883171916007996	0.9895532131195068	0.993062436580658	0.9797593951225281	0.9876880049705505	0.9889700412750244
4070.0	0.0031524207442998886	0.008075371384620667	0.5	0.5	0.5	0.14753985404968262	0.0008557424298487604	0.01115125697106123	0.14289267361164093	0.5	0.5	0.5	0.7393736243247986	0.7895185947418213	0.9191433787345886	0.06998664140701294	0.5	0.7644621729850769	0.6103876829147339	0.9691521525382996	0.8630310893058777	0.8696486949920654	0.9104390740394592	0.9331005811691284	0.8856931328773499	0.9323486089706421	0.9052330255508423	0.963301420211792	0.9644361734390259	0.8310264348983765	0.622330367565155	0.7299396395683289	0.8641947507858276	0.9894261360168457	0.9895380735397339	0.903383731842041	0.9243729710578918	0.9425418376922607	0.9118617177009583	0.9189071655273438	0.9164192080497742	0.9268471598625183	0.970490574836731	0.9965243935585022	0.9955378770828247	0.9913603663444519	0.9355777502059937	0.9905411601066589	0.9830164313316345
4076.0	5.485927658810397e-07	1.4164696438001556e-07	0.00013125200348440558	7.038087642285973e-05	9.019966091727838e-05	0.1645631045103073	0.002807887736707926	0.028536701574921608	0.24357500672340393	0.5	0.5	0.5	0.5	0.5	0.7037661075592041	0.03209536895155907	0.11690850555896759	0.5	0.4135373830795288	0.5	0.2039010375738144	0.7613078951835632	0.8065395951271057	0.604030966758728	0.5	0.7938754558563232	0.8910750150680542	0.8683719038963318	0.7780447602272034	0.5	0.2762383222579956	0.4274608790874481	0.7374492883682251	0.9641180634498596	0.9709488749504089	0.8605928421020508	0.9305665493011475	0.9426251649856567	0.9373252391815186	0.9596620202064514	0.9534294605255127	0.9097961783409119	0.9414438009262085	0.9953861832618713	0.9930561184883118	0.9885823726654053	0.9388543367385864	0.9869482517242432	0.9712352156639099
4082.0	8.026065074773214e-07	3.103802782788989e-06	1.0545876421019784e-06	1.3544783072916289e-09	3.7971368271882966e-08	0.0004288665659260005	0.031967125833034515	0.3266850411891937	0.5	0.5	0.5	0.5	0.5	0.5	0.5	0.004531061742454767	0.20535603165626526	0.5	0.5	0.5	0.02981329895555973	0.1503545194864273	0.23962390422821045	0.11740806698799133	0.1757516860961914	0.5	0.5	0.6994649767875671	0.6743112802505493	0.730401873588562	0.7278676629066467	0.6736307740211487	0.7890241146087646	0.9145084023475647	0.8012266755104065	0.7116478085517883	0.6252496838569641	0.7691304087638855	0.7787043452262878	0.7736353278160095	0.8581504821777344	0.9019182324409485	0.9511203765869141	0.9964061379432678	0.9938641786575317	0.9925683736801147	0.9706008434295654	0.9762058258056641	0.9334478378295898
4088.0	9.178687321309553e-08	4.668162034704437e-08	8.236481789936079e-07	1.435334406885147e-09	9.085897545446642e-07	0.004754590801894665	0.0023453114554286003	0.1446007639169693	0.23155860602855682	0.5	0.5	0.5	0.5	0.5	0.4494401514530182	0.5	0.5	0.26503613591194153	0.36590179800987244	0.5	0.06334538012742996	0.041286651045084	0.08280261605978012	0.029962243512272835	0.016352634876966476	0.04080640897154808	0.057889509946107864	0.29900357127189636	0.5	0.49395501613616943	0.48963168263435364	0.21536564826965332	0.4697950780391693	0.5	0.33011290431022644	0.3781697154045105	0.5	0.4474891722202301	0.5410275459289551	0.6175764203071594	0.3565228581428528	0.20796379446983337	0.5676535964012146	0.9798685908317566	0.9557712078094482	0.9831682443618774	0.9024118185043335	0.9566425085067749	0.9496629238128662
4094.0	1.5917520634900484e-09	6.5904224300084024e-09	1.4401734915736597e-06	4.794943109232008e-08	1.826923607950448e-07	3.3329527013847837e-06	1.5759721350150357e-07	1.300193872566524e-07	1.2579803865264694e-07	2.1948092125967378e-06	0.00018679429194889963	0.008338458836078644	0.0685177817940712	0.01647820882499218	0.00401720916852355	0.00307106738910079	0.0545722171664238	0.22423434257507324	0.5	0.5	0.5	0.5	0.21900683641433716	0.07737376540899277	0.13452430069446564	0.0747516080737114	0.021820135414600372	0.14885015785694122	0.037947237491607666	0.05081506446003914	0.04585353657603264	0.021072551608085632	0.1605638563632965	0.41908732056617737	0.0115338284522295	0.00362441036850214	0.06658775359392166	0.13521870970726013	0.167419895529747	0.21195580065250397	0.34133240580558777	0.5	0.31006038188934326	0.7589735984802246	0.7924339771270752	0.8485716581344604	0.8075599670410156	0.8858118653297424	0.9326092004776001
4100.0	5.101579159116909e-09	1.390937711676088e-07	0.004539465997368097	0.11260681599378586	8.471573528368026e-05	3.7520831597248616e-07	9.049938576310979e-09	1.9462644829104647e-09	7.628458420505524e-10	1.3162372580755033e-10	1.4623602329066898e-09	5.241270528699715e-09	1.6610171371667093e-07	3.032340600839234e-07	2.515757478249725e-05	0.0004425861989147961	0.00017365206440445036	2.3518516627518693e-06	1.6329698837580509e-06	0.0008827483397908509	0.027073699980974197	0.39454758167266846	0.5	0.5	0.012732361443340778	0.3402820825576782	0.12961336970329285	0.5	0.30595454573631287	0.08904500305652618	0.04699688032269478	0.014145389199256897	0.09489785879850388	0.4579649865627289	0.042991943657398224	0.005883352365344763	0.0071753840893507	0.02301803044974804	0.01287938468158245	0.0028687238227576017	0.01583254523575306	0.11686262488365173	0.3207071125507355	0.5697581171989441	0.5204266905784607	0.20308874547481537	0.2324005514383316	0.6545836329460144	0.5
4106.0	3.106610790837294e-07	2.1790212940686615e-06	1.4677559192932677e-05	0.00015782087575644255	3.1539916562906e-06	2.09686777452589e-06	3.075077188441355e-07	1.3695221623422071e-09	6.317474321448913e-10	2.3259627557337126e-10	1.2972813934197802e-08	5.860435692284227e-09	1.9685463925611657e-08	5.499495259186915e-08	7.047865892673144e-06	0.00012459965364541858	1.890462499432033e-06	2.8874669322220825e-10	7.677631447267075e-11	4.713415791002262e-08	7.386157108157931e-07	8.333886216860265e-05	0.00010156976350117475	0.0005523058935068548	0.0011144186137244105	0.3173416256904602	0.4995732605457306	0.38966795802116394	0.5	0.014876676723361015	0.0018837066600099206	0.0013808233197778463	0.010951061733067036	0.01252725999802351	0.014755402691662312	0.0066915699280798435	0.007096337154507637	0.021242091432213783	0.02783362939953804	0.043903648853302	0.04940185323357582	0.059891607612371445	0.23689192533493042	0.5	0.2533871531486511	0.028669176623225212	0.059889055788517	0.34042567014694214	0.32819268107414246
4112.0	4.147042636759579e-05	0.00016302309813909233	0.0019557825289666653	8.569303645344917e-06	1.3471560123434756e-05	0.0015154652064666152	0.0029382032807916403	0.00010594060586299747	2.4664997908985242e-05	7.720522177123712e-08	1.817903827472378e-09	3.153179939374695e-10	4.279481213842473e-09	5.827534010904856e-08	3.89106608054135e-05	0.0003050169616471976	1.7809048813433037e-06	3.0266760209229915e-09	3.8681272074292394e-10	4.8596881185858365e-08	6.500736304815291e-08	3.891745592454754e-08	1.0091719460092463e-08	1.5160456712237647e-07	3.2572393138252664e-06	1.9736553440452553e-05	9.116652654483914e-05	0.005346158519387245	0.007945996709167957	0.21704797446727753	0.05630064010620117	0.008687492460012436	0.00577012961730361	0.0018456506077200174	0.0007086721598170698	0.013889898546040058	0.1477973312139511	0.03181374818086624	0.001934420084580779	0.010604945942759514	0.04318995401263237	0.07223667204380035	0.38738545775413513	0.5	0.5	0.08618654310703278	0.07486667484045029	0.2937162220478058	0.029895169660449028
4118.0	6.009164280840196e-05	3.0060526114539243e-05	6.225397373782471e-05	0.00046724232379347086	0.002390259178355336	0.0011697827139869332	0.001185076660476625	0.0008617907878942788	0.00451736431568861	0.0007579741650260985	0.0006721061072312295	1.1160398571519181e-05	1.5614514268236235e-05	0.00044044628157280385	0.005457310006022453	0.01050238311290741	3.2750217542343307e-06	2.402850043381477e-07	1.736517987183106e-07	6.896332251926651e-07	3.027024320090277e-07	1.9185840471891424e-07	2.7040812256018398e-08	3.165131801097232e-08	1.606879074245171e-09	4.2852501991319514e-08	2.198500396843883e-06	2.9846132747479714e-06	1.838528987718746e-06	0.00426543690264225	0.004538922570645809	0.0002453133638482541	8.481313852826133e-05	1.1221926570215146e-06	5.006993930578574e-08	6.695078809570987e-06	0.002115761861205101	7.004354847595096e-05	0.00027409251197241247	0.010190712288022041	0.10770363360643387	0.03842198848724365	0.11064436286687851	0.5	0.5	0.08165320754051208	0.023468414321541786	0.20040181279182434	0.001725430367514491
4124.0	0.00023377002798952162	0.0006618661573156714	0.0003665914700832218	0.00010828286758624017	0.00011972706852247939	5.131932266522199e-05	5.57080093130935e-05	6.858030246803537e-05	8.267119119409472e-05	1.0748753084044438e-05	0.00014908576849848032	0.001611390383914113	0.003334334120154381	0.006834410596638918	0.13840033113956451	0.002671322086825967	0.002441748511046171	6.219818897079676e-05	0.00026496744249016047	0.28132978081703186	0.0008703579078428447	2.7196063456358388e-05	7.09226583239797e-07	4.4117765440887524e-08	6.918200234906635e-09	1.3206246762820228e-07	3.805671155987511e-07	1.7357754344971e-08	1.5560994270913397e-08	5.6611024774611e-06	4.550037431272358e-07	1.6864738938693336e-08	7.210782637656621e-09	7.735977969325347e-10	2.945460195191707e-11	1.9925261440789654e-08	1.9336724221830082e-07	3.996652786497634e-09	8.636238248982409e-07	1.1063721103710122e-05	0.0004798588634002954	0.0018939918372780085	0.008037885650992393	0.5	0.10852009057998657	0.02040809951722622	0.04072675108909607	0.5	0.03597920387983322
4130.0	0.00023639151186216623	0.0003871048684231937	0.0026436687912791967	0.00010126541747013107	9.307311847805977e-05	0.0032273600809276104	0.0015876444522291422	3.9810725866118446e-05	5.502301064552739e-05	1.1196441846550442e-05	1.2632748621399514e-05	9.82318670139648e-05	0.00010416443547001109	0.00020192505326122046	0.0013580063823610544	0.00023195031099021435	0.0003662503731902689	9.146774391410872e-05	0.0004519381036516279	0.004380957223474979	4.184057979728095e-05	0.0011297366581857204	0.0003725062415469438	0.0004784985794685781	1.3254437362775207e-05	0.0003127514792140573	3.523433770169504e-05	1.2940835070196499e-08	1.686641226683605e-08	4.641987106879242e-05	5.019396121497266e-05	2.7262883577350294e-06	3.947212121602206e-07	5.627571653121777e-08	1.3710224067153831e-09	1.9407531581805415e-08	7.816656477643846e-08	1.6245743639231591e-09	3.2955742579332536e-09	1.5120331653406538e-09	8.860321543124883e-08	6.754670266673202e-06	1.619244721950963e-05	1.4240848940971773e-05	1.6863923519849777e-06	1.8975284774569445e-06	0.00040611292934045196	0.0029054181650280952	2.444446181470994e-05
4136.0	1.7022555766743608e-05	9.937231516232714e-05	0.03236478567123413	0.00017013824253808707	6.621452939725714e-06	0.0024440991692245007	0.008146085776388645	0.004299192223697901	0.0007025629747658968	0.0013586035929620266	0.00021701675723306835	5.9093639720231295e-05	0.00014811049913987517	0.004263298586010933	0.0006632963777519763	1.6953606973402202e-05	7.283073500730097e-06	2.441134085984231e-07	3.6444873785512755e-06	7.471608114428818e-05	1.4336041203932837e-05	0.0001039957205648534	2.397999560344033e-05	0.0007363758631981909	6.10610095463926e-06	2.2688011085847393e-05	6.477809620264452e-06	0.0012024581665173173	0.00015360383258666843	0.0001033004155033268	9.816893907554913e-06	3.886041213263525e-06	2.1119509256095625e-05	0.0001360210299026221	9.704718650027644e-06	1.1800500033132266e-05	2.6713144052337157e-07	1.8249664890390704e-07	1.95888878806727e-06	6.207602609720198e-08	1.977888359760982e-07	2.173182451770117e-07	5.988665119360803e-09	5.450877527124476e-10	4.799391786769469e-11	2.463698134391734e-10	1.2246673009030928e-07	1.532543336679737e-07	7.735229345939842e-09
4142.0	9.177133506454993e-06	3.368999750819057e-05	0.035112787038087845	0.006118752062320709	4.738745701615699e-06	3.296735667390749e-05	0.0019864635542035103	0.00481058144941926	0.0008784495294094086	8.19287815829739e-05	0.000210495141800493	0.0001436327293049544	0.0008076990488916636	0.0017367739928886294	4.6739740355405957e-05	8.703685125510674e-06	4.582722976920195e-05	3.733537960215472e-05	0.0005959332920610905	0.0006299029919318855	3.586023740353994e-05	9.528692316962406e-06	1.9452229025773704e-05	2.54470305662835e-05	1.759406404744368e-05	1.0529362043598667e-05	1.3960455362393986e-05	0.0024393429048359394	2.8606873456737958e-05	5.936608431511559e-07	3.1506092454947066e-06	2.164442776120268e-06	5.9747876548499335e-06	8.034717029659078e-05	1.1184270931607898e-07	0.00020866432168986648	0.0025284013245254755	6.581316119991243e-05	1.5166241382758017e-06	8.430783395851904e-07	1.7698655938147567e-05	3.025799560418818e-05	1.9370260417872487e-07	1.0199047856263022e-10	2.7365051197270063e-11	6.655982431880147e-10	2.3861801423663564e-07	7.351435726832278e-08	6.476689407008962e-08
4148.0	0.0001514559844508767	0.0005100585403852165	0.003893668530508876	0.0015660683857277036	5.1269134928588755e-06	7.883404759922996e-05	0.000749683182220906	0.0007950306753627956	0.0004185251018498093	2.778557245619595e-05	0.00022643350530415773	0.0002350352006033063	0.0011667173821479082	0.0014304964570328593	0.0008348873816430569	2.3192229491542093e-05	1.1989414815616328e-05	1.6718999177101068e-05	0.00018000483396463096	0.000615329307038337	6.836899501649896e-06	3.129309561700211e-06	2.3494862944062334e-06	8.212738066504244e-06	2.2521885512105655e-06	0.00011169652862008661	0.001389247365295887	1.3473451190293417e-06	9.067823043551471e-07	0.006819522008299828	0.20041505992412567	0.001553262467496097	0.00015780025569256395	4.461170192371355e-06	9.998073801398277e-05	3.5875218600267544e-05	3.1133959055296145e-06	1.0025789833889576e-06	2.443456139644695e-07	5.177523689781083e-07	9.280680387746543e-06	1.209159790960257e-06	7.844523679523263e-07	3.394117982224998e-07	7.106944508450397e-07	5.683457970917516e-07	2.6781510314322077e-05	1.746345901665336e-06	7.377138899755664e-07
4154.0	0.020738348364830017	0.012990882620215416	0.0006365387234836817	0.003606727346777916	0.0009041227749548852	0.002764530945569277	0.04956598952412605	0.005934238899499178	0.0008845586562529206	1.811865331546869e-05	8.103181608021259e-05	0.00010637630475685	0.00012150897237006575	0.00029523682314902544	0.0014239249285310507	3.540767283993773e-05	0.0001709642237983644	0.0001872565335361287	0.0002703407371882349	0.0003160223423037678	8.08266759122489e-06	9.248601031686121e-07	2.647630935825873e-06	9.539721759210806e-06	8.872995067576994e-07	1.3094337191432714e-05	8.153459020832088e-06	6.039056188456016e-06	9.094137931242585e-05	0.010204512625932693	2.024931563937571e-05	2.6954046106197893e-08	8.162417231005747e-08	7.076530437188921e-07	1.0544916051458131e-07	1.523380660728435e-06	3.950006794184446e-05	4.11026667279657e-06	2.977639496748452e-06	1.4262225249694893e-06	1.9694534785230644e-05	3.5731720799958566e-06	1.0802230576700822e-07	3.216043182874273e-07	5.4048335584866436e-08	1.3528271836094063e-07	4.091552546015009e-05	0.00023925758432596922	0.0001221691200044006
4160.0	0.0023056340869516134	0.003196519101038575	0.0005655969143845141	0.004288975615054369	0.0028160493820905685	0.0033617906738072634	0.04755955561995506	0.004874411504715681	0.010743207298219204	8.418304059887305e-05	0.0001843289501266554	0.00010553780884947628	6.476398266386241e-05	8.529482875019312e-05	0.00034699629759415984	5.1891212933696806e-05	0.000460455339634791	0.0005635966663248837	0.0007148256408981979	0.0003363042196724564	2.433883310004603e-05	3.2258587907563196e-06	5.088108991913032e-07	2.0223360479576513e-05	5.239663778411341e-07	1.6448126416435116e-07	3.3371023278050416e-07	6.368076810758794e-06	4.790003004018217e-06	1.4278344728779757e-08	1.300766716560986e-09	2.508208574170112e-08	1.8541456370257947e-07	2.734853069341625e-06	5.1489828365447465e-06	5.320572017808445e-05	3.855057912005577e-06	6.851643411209807e-05	2.6954028726322576e-05	5.835736828885274e-06	9.101428986468818e-06	1.0572365027883279e-07	1.9332162537466502e-08	2.2638175778411096e-08	2.1935518361715367e-06	5.288865850161528e-06	2.3465777303499635e-06	2.876374765037326e-06	9.324605798610719e-07
4166.0	0.0010519500356167555	0.0009238554630428553	0.35044196248054504	0.020700721070170403	0.0017322979401797056	0.0067611029371619225	0.002032889984548092	0.00042533240048214793	0.0012126571964472532	0.00016284614684991539	0.00017540906264912337	8.287144737550989e-05	0.00021798585657961667	0.0008540691924281418	0.004528500139713287	0.0009030908695422113	0.0004348148941062391	8.483796409564093e-05	0.0002519598638173193	0.0003900220908690244	0.0001327395875705406	2.4623021090519615e-05	1.1579049896681681e-05	0.00011025072308257222	3.665599797386676e-05	2.69883094006218e-06	2.3588756903336616e-06	2.0085233245481504e-06	2.7069141594893154e-08	1.0945012673957422e-09	6.08980754712718e-10	1.1515859910105064e-07	4.816203613700054e-07	5.836577088302874e-07	3.336266672704369e-06	0.0001574014313519001	2.557387597335037e-05	6.55078508771112e-07	1.1648689124399425e-08	7.495885370190081e-07	1.1000985068676528e-05	6.845961024737335e-07	7.469738960708128e-08	9.524302413410624e-08	9.961033242689155e-08	2.4261928501800867e-06	0.00045978621346876025	0.0007506326073780656	5.4940486734267324e-05
4172.0	0.008538426831364632	0.0013446329394355416	0.1820307821035385	0.14456844329833984	0.007173056714236736	0.023863406851887703	0.004327021539211273	0.00040708016604185104	0.0001403806236339733	0.00015373071073554456	0.0005284199141897261	5.0514387112343684e-05	0.00029476286727003753	0.00017335941083729267	0.00020778540056198835	0.0004705666797235608	0.002121755387634039	0.00032085360726341605	0.00019694115326274186	0.00018564761558081955	6.102677434682846e-05	8.938436076277867e-05	5.698866516468115e-05	0.0011130564380437136	1.2101807442377321e-05	7.923446537461132e-05	1.5492129023186862e-05	2.2482305439552874e-07	2.2740220373407283e-08	1.5269886688429324e-08	6.292310672506574e-08	1.6102046629384859e-06	2.530915992338123e-07	4.9975675153746124e-08	9.008211350192141e-07	4.5682730842599995e-07	1.8187639172495551e-09	5.168650396569774e-09	7.052472739133009e-08	1.1578750758189926e-07	2.002471774176229e-06	1.1591782822506502e-06	8.033740783730536e-08	5.276717160995759e-07	6.224601384019479e-05	1.866717320808675e-05	0.0004947802517563105	0.0001299734431086108	0.00042834377381950617
4178.0	0.25099804997444153	0.01087325718253851	0.10634872317314148	0.13273702561855316	0.00038141876575537026	0.001235352479852736	0.0005480857798829675	0.0001079748835763894	0.00027649590629152954	0.00022056281159166247	0.0013959932839497924	0.00039102285518310964	0.001148891169577837	0.00013964246318209916	0.00010902231588261202	0.00010841273615369573	0.00021617581660393625	0.000947127933613956	0.0002960223064292222	0.00016352362581528723	0.00017493053746875376	0.00022469107352662832	0.0002372241870034486	0.0007336573908105493	5.5863500165287405e-05	8.675159187987447e-05	1.5467107004951686e-05	6.736553928021749e-07	2.009414174608537e-06	1.952741058630636e-06	1.8741307172831512e-08	6.549110764808574e-08	4.1181468191098247e-07	8.913195301829546e-07	4.8668677976593244e-08	3.230194423053945e-08	1.2157710393978505e-09	1.5990652357800172e-08	7.540292426710948e-05	4.99229940942314e-07	9.02690771908965e-07	4.479620656638872e-06	5.636350397253409e-05	1.9803694613074185e-06	3.781139810143941e-07	1.508022506868656e-07	8.073531034824555e-07	6.506034424091922e-06	6.007113825035049e-06
4184.0	0.01056535355746746	0.0005488338647410274	0.0010991021990776062	0.0014226867351680994	0.0002734660229180008	0.00013744767056778073	0.006198483053594828	0.0021120039746165276	0.000390650617191568	0.00010434677824378014	0.002224250230938196	0.0005750232376158237	0.0004964668769389391	0.0002477931266184896	0.0008049840689636767	0.0016070902347564697	0.0005451581091620028	0.0008087118621915579	8.007317956071347e-05	0.00010894261504290625	0.0010720851132646203	4.8629040975356475e-05	4.592819095705636e-06	6.53428869554773e-05	8.703696948941797e-05	2.9328874006750993e-05	3.723037252711947e-06	4.866816652793204e-06	7.396182627417147e-05	5.102959335090418e-07	1.4739683251718816e-08	1.156130622348428e-07	3.300425532870577e-08	7.229252929619179e-08	5.596119990514126e-06	1.325572702626232e-05	1.616814188309945e-05	2.3992649857973447e-06	1.7797789041651413e-05	1.2285150660318322e-05	2.795322188831051e-06	1.0177025444590981e-07	1.6203887298615882e-06	1.0957206768580363e-06	4.423393420438515e-06	1.1205062264707522e-06	1.1916686162294354e-06	6.485712219728157e-05	6.707899046887178e-06
4190.0	0.0029520243406295776	0.00021772889886051416	1.0083032975671813e-05	3.450265649007633e-05	5.338711343938485e-05	1.9152446839143522e-05	5.974287341814488e-05	8.255224383901805e-05	0.012735862284898758	0.00017765328811947256	0.00023947398585733026	0.00028815443511120975	6.504950579255819e-05	0.0002330269489903003	0.0008641655440442264	0.0003161260101478547	0.0007339486619457603	0.0015240780776366591	2.6217028789687902e-05	1.8288799765286967e-05	0.005261116195470095	0.0009597578318789601	0.0010614076163619757	0.00011105685553047806	0.0003887587517965585	6.692323950119317e-05	2.9071903554722667e-05	0.016475290060043335	0.0038909248542040586	3.758497769013047e-05	1.898196387628559e-06	3.544070352745621e-07	8.46616430294489e-08	1.3348582683647692e-07	8.658027581986971e-06	0.00010707609180826694	0.00013834242417942733	2.359456175327068e-06	5.0566413278829714e-08	2.1044111520041042e-07	2.591970314824721e-06	6.419573992388905e-07	4.1094441627365086e-08	8.434634324316903e-09	1.5109418427527999e-06	1.0899572089329013e-06	3.171397338519455e-06	6.362907151924446e-05	7.653539455532155e-07
4196.0	9.692121238913387e-05	0.00046690701856277883	9.913335088640451e-05	0.000232503647566773	5.875677379663102e-05	4.619130322680576e-07	9.599485792932683e-07	2.212948675150983e-05	0.000332352559780702	6.355715595418587e-05	0.00013015713193453848	5.4131742217577994e-05	0.00011602418089751154	0.00012883722956757993	0.0003677988424897194	0.00023326658993028104	0.0002250107063446194	0.0017130703199654818	0.0005645741475746036	8.228259684983641e-05	0.0001549225125927478	0.00023304407659452409	0.0005176991689950228	0.0001503642270108685	0.0003127985692117363	8.593990787630901e-05	8.681324834469706e-05	0.0002205975033575669	6.3733805291121826e-06	5.554284712161461e-07	1.0472333542566048e-06	2.590052872619708e-06	1.7432925005778088e-06	0.0001458507467759773	0.00011679565795930102	2.8196915081935003e-05	8.908563359000254e-06	9.786741429707035e-05	1.2419130257512734e-07	1.9552291519175924e-07	1.7320109691354446e-05	2.3868793505243957e-05	4.0061229356069816e-07	3.536269055359753e-09	2.8976244266232243e-06	9.230724390363321e-05	3.2549221941735595e-05	8.941058808886737e-07	9.147787238816818e-08
4202.0	3.0054561648285016e-05	5.6016924645518884e-05	6.761906843166798e-05	0.00012031738151563331	0.00010664728324627504	0.00015454583626706153	3.2931270652625244e-06	6.437378760892898e-05	0.0001296286063734442	0.00012154327851021662	0.0004559921508189291	0.00019960802455898374	7.727179763605818e-05	0.00011430077574914321	0.0002618183789309114	0.00018997263396158814	0.00029223275487311184	0.000689199601765722	0.00047282828018069267	0.0008591441437602043	0.0003767014422919601	0.0006597170722670853	0.0006673080497421324	0.0008892856421880424	0.00017783734074328095	0.003444417379796505	0.0001212789720739238	4.6308450407650525e-08	4.0117430444297497e-07	1.2068615433236118e-05	5.971205609967001e-07	4.167797214904567e-06	6.97043287800625e-05	4.8605597839923576e-06	1.6855209423738415e-06	4.82306131743826e-06	9.30926762521267e-06	8.305085430038162e-06	4.240258022036869e-06	4.136090581141616e-07	3.2880727474093874e-08	9.314857862818826e-08	2.4031206180552545e-07	1.7157469756057253e-07	5.032802164350869e-06	0.00013556615158449858	0.00034381929435767233	5.63287812838098e-06	7.08295885942789e-07
4208.0	4.8549620260018855e-05	3.248471693950705e-05	0.00019065075321123004	0.000206109179998748	5.7402972743147984e-05	0.0003135099832434207	0.00010831240069819614	0.0001883598160929978	0.000392686459235847	4.328348586568609e-05	0.0001161465042969212	5.4920314141782e-05	1.2548136510304175e-05	1.723405330267269e-05	6.356521771522239e-05	7.739435386611149e-05	0.00014907537843100727	0.0018193343421444297	0.0019124809186905622	0.0022753507364541292	0.00018505839398130774	9.937023423844948e-05	0.000340688246069476	0.001607144600711763	0.0006201722426339984	0.13499535620212555	2.8732230930472724e-05	5.7866937908102045e-09	7.212449872895377e-07	0.00016674655489623547	6.566145020769909e-05	0.00015080002776812762	4.814224666915834e-05	1.1450147212599404e-06	5.29125236425898e-06	4.2969872993126046e-07	7.017209100013133e-06	4.248404366080649e-05	2.5844840365607524e-06	2.2212518160813488e-05	2.7230919386056485e-06	1.09822087779321e-06	8.438966148105465e-08	5.800127382826759e-07	7.174830534495413e-05	4.659445494326064e-06	1.631088525755331e-05	0.00038721601595170796	0.00010845502401934937
4214.0	0.0004343972832430154	0.00014867819845676422	0.0002615277480799705	0.00014666744391433895	2.749229133769404e-05	1.7908063455251977e-05	6.269728328334168e-05	0.0003924267366528511	0.0002664400381036103	2.357969970034901e-05	5.9420774050522596e-05	2.852705256373156e-05	2.5456518415012397e-05	2.0457115169847384e-05	6.140611367300153e-05	6.332054908853024e-05	6.345910514937714e-05	0.002035657875239849	0.003882417920976877	0.0006978901219554245	0.0002997663395944983	8.062677807174623e-05	8.86898415046744e-05	0.0011273931013420224	0.0024147822987288237	0.0012889857171103358	2.6914697173197055e-06	1.4786390920562553e-06	0.0002320509811397642	0.0020278727170079947	5.4446354624815285e-05	2.4483758807036793e-06	3.086396418439108e-06	2.27199234359432e-06	1.6146093912539072e-05	9.344849445369618e-07	1.6536328075744677e-06	7.735770850558765e-06	4.839153552893549e-05	0.00012566338409669697	7.1887911872181576e-06	3.921898496628273e-06	6.330559244815959e-06	2.91359938273672e-05	0.00028045554063282907	3.3737362628016854e-06	2.715319897106383e-05	0.0006099115125834942	6.244679389055818e-05
4220.0	0.0002501414273865521	2.945894084405154e-05	0.00024882840807549655	0.00018553223344497383	0.00013647106243297458	0.00014804612146690488	1.6115771359181963e-05	2.8230413590790704e-05	0.00020559533732011914	6.885670154588297e-05	7.249486952787265e-05	7.004014332778752e-05	3.2361323974328116e-05	0.0002898567181546241	0.002404894446954131	0.00011872150207636878	8.295098086819053e-05	0.0006522714393213391	0.000567892100661993	5.857752694282681e-05	9.222102380590513e-05	1.8916594854090363e-05	2.469827450113371e-06	2.510039666958619e-05	0.00015073704707901925	2.3219506601890316e-06	8.118350933727925e-07	0.000229583092732355	0.00012267798592802137	2.164019633710268e-06	3.8587430140069046e-08	9.651653272158e-07	2.104891427734401e-05	7.595741408294998e-06	1.4290585568232927e-05	0.0003758875245694071	1.5607054592692293e-05	4.286397233954631e-05	8.824396218187758e-07	2.4111637131341013e-08	1.7149402538052527e-06	1.8099673980032094e-05	2.4480796128045768e-06	7.737541636743117e-06	9.580970072420314e-05	1.9133951354888268e-05	8.160845027305186e-05	2.277915336890146e-05	7.603364792885259e-06
4226.0	0.00044734333641827106	0.00015618895122315735	1.2934652659168933e-05	1.1133217412861995e-05	0.005231498274952173	0.002082260325551033	5.818225326947868e-05	0.00017772326827980578	0.0005550403730012476	0.00018504884792491794	0.00031439540907740593	0.00018889973580371588	2.502928691683337e-05	0.0002717125753406435	0.008477471768856049	0.0009403922595083714	0.003207859583199024	0.0011186294723302126	0.0003184843808412552	7.412217382807285e-05	6.995163857936859e-05	9.440566827834118e-06	8.584591341787018e-06	4.2099087295355275e-05	0.0013858145102858543	2.5475817437836668e-06	5.024405709264101e-07	1.0445999123476213e-06	8.434233222942566e-07	2.7641053179650044e-07	7.923775058316096e-08	2.5302717858721735e-06	1.7941557644007844e-06	1.238230765920889e-06	1.734741817926988e-05	3.923136773664737e-06	3.2023151561588747e-06	0.00022683068527840078	2.1149618589788588e-07	8.271228324474578e-08	2.8298045435803942e-06	6.079366812627995e-06	5.47254785487894e-06	1.3526891962101217e-05	0.0007232553325593472	0.00014043472765479237	0.003995267208665609	1.2130672075727489e-05	6.275315200809928e-08
4232.0	2.222756484115962e-05	1.0511463187867776e-05	0.0016742735169827938	6.888711504871026e-05	0.050979286432266235	0.07134225219488144	0.0001775789278326556	4.375543721835129e-05	0.00036259644548408687	0.0005510211340151727	0.000555149104911834	0.0003350318584125489	4.218955655233003e-05	9.759253771335352e-06	2.8702899726340547e-05	0.0002379735669819638	0.001444056280888617	0.0035425000824034214	0.00035743528860621154	0.00014066093717701733	2.7243175281910226e-05	8.553258521715179e-05	0.0005354860331863165	0.0009604352526366711	0.0001666060707066208	0.0002524157171137631	1.1473933909655898e-06	2.372920420157243e-07	2.992001100210473e-05	2.5220977022399893e-06	8.774316739845744e-08	2.593592398625333e-07	1.0536594345467165e-05	2.2845048079034314e-05	4.717270257970085e-06	3.918518359569134e-06	6.622918590437621e-06	3.2123491109814495e-05	8.704529363967595e-07	1.1542261972863344e-06	3.995721726823831e-07	9.575264137140493e-09	2.8411782295734156e-06	0.0002286051749251783	0.002156356815248728	0.0028641377575695515	0.00045005293213762343	1.3639802318721195e-06	7.733307029411662e-06
4238.0	5.439399683382362e-05	1.3288547052070498e-05	0.0014193948591127992	9.998913446906954e-05	0.0011611261870712042	0.0006721779354847968	0.00018569169333204627	0.0015585930086672306	0.000793792656622827	0.00012882542796432972	0.00018388184253126383	0.0002133461821358651	3.9644481148570776e-05	9.051640518009663e-06	1.7541678971610963e-05	7.508112321374938e-05	0.00024325487902387977	0.0007713729282841086	0.0005746681708842516	0.0003809469344560057	0.00019990898726973683	0.00030906914616934955	6.330256292130798e-05	0.00010093387390952557	0.001025454606860876	0.00023647965281270444	2.6693414838518947e-05	1.1475518476800062e-05	0.0005195232224650681	2.8688987185887527e-06	9.777093623597466e-08	7.849537837500975e-07	6.820174576205318e-07	6.676726229670749e-07	4.391750280774431e-06	7.214231345642474e-07	3.2161426588572795e-06	0.00015281917876563966	0.0001558329677209258	1.2201307072245982e-05	8.587661795900203e-06	4.4281276245783374e-07	6.005177965562325e-06	0.00011652188550215214	0.07781210541725159	0.0017072284827008843	0.00022099961643107235	0.00013154029147699475	3.4139779018005356e-05
4244.0	0.0032962614204734564	0.004985939711332321	0.0003650110447779298	0.0003980589681304991	4.603884372045286e-05	0.0001924648240674287	0.001273252652026713	0.002437027171254158	0.001101966481655836	0.00010163525439566001	0.00027332897298038006	0.00042841260437853634	7.13095796527341e-05	1.3648125786858145e-05	3.3795859053498134e-05	0.00015415495727211237	0.0005755997844971716	0.0004908067057840526	0.00011847393761854619	5.582862286246382e-05	1.531429006718099e-05	6.550453690579161e-05	1.789416819519829e-05	2.023499291681219e-05	0.0011768114054575562	0.024852225556969643	0.0016166593413800001	2.7459409466246143e-05	0.00023811291612219065	4.882601206190884e-05	5.113777660881169e-06	1.1792553777922876e-06	4.1141288420476485e-06	7.539274520240724e-07	2.6640282158041373e-06	1.4568311598850414e-05	0.00012629474804271013	0.00011642780737020075	3.963159088016255e-06	2.18895206671732e-06	3.3900258131325245e-05	0.00014938191452529281	0.0004566115385387093	0.00033667313982732594	0.0006626260583288968	0.00026843269006349146	0.0003978560271207243	5.1165156037313864e-05	2.1508318241103552e-05
4250.0	0.004065564833581448	0.006172720808535814	2.7546040655579418e-05	0.0003964678617194295	0.0003670962469186634	4.764014738611877e-05	0.00012813361536245793	0.000763791031204164	0.0014676688006147742	0.00015580309263896197	0.00011489228199934587	0.0006421598372980952	0.00023153316578827798	5.679520654666703e-06	2.3973021598067135e-05	0.0001817399461288005	0.0012299802619963884	0.0008530119084753096	0.00011402132076909766	0.00027675359160639346	0.0005453748744912446	0.00043781596468761563	0.00022805396292824298	6.862648297101259e-05	0.0002282190544065088	6.802607094869018e-05	5.6662502174731344e-05	0.00013243200373835862	0.001070442609488964	1.9932235773012508e-06	5.5225996220542584e-08	1.999418600462377e-06	7.448152700817445e-06	7.22768745617941e-05	0.0003119893663097173	5.11445523443399e-06	3.051541398235713e-06	0.0001291125954594463	5.2062161557842046e-05	5.103122475702548e-06	5.700765086658066e-06	3.632842708611861e-05	0.00023591774515807629	0.00038477929774671793	4.8132005758816376e-05	3.382355862413533e-05	0.00016517785843461752	0.0001574551861267537	0.00014445326814893633
4256.0	0.00027217407478019595	0.0008572600199840963	4.699220880866051e-05	2.0841380319325253e-05	0.0005454528727568686	0.0003926398348994553	0.00028756301617249846	0.0001274774840567261	0.0006685515982098877	0.00013080821372568607	4.931200965074822e-05	0.0003052624815609306	0.0005586012848652899	0.0002069399633910507	0.00017672288231551647	0.0001505007967352867	0.0010913163423538208	0.0004565558338072151	8.558243280276656e-05	7.480162457795814e-05	0.0006239728536456823	0.0010395576246082783	8.1548401794862e-05	1.567226354382001e-05	1.190816874441225e-05	3.0903606784704607e-06	1.3137816495145671e-05	6.624290108447894e-05	0.0003064507618546486	3.3449703096266603e-06	1.3065516668575583e-07	4.428243300935719e-06	0.00010214350186288357	2.568689887993969e-05	1.06144325400237e-05	5.377448360377457e-06	9.167738426185679e-06	5.492539639817551e-05	7.567788543383358e-06	9.834189995672205e-07	6.439575628292005e-08	2.364491535900015e-08	1.7090778783313e-05	0.0001679509732639417	5.229194357525557e-05	8.867309952620417e-05	0.0002827920252457261	0.0012420048005878925	6.43241437501274e-05
4262.0	4.919364437228069e-05	2.0900954041280784e-05	0.0001072431550710462	8.564961899537593e-05	0.0010393932461738586	0.002209315774962306	0.00027512063388712704	2.770278661046177e-05	0.00013688472972717136	0.00026492628967389464	5.940371920587495e-05	0.0004965908592566848	0.0006280670640990138	0.00014505535364151	9.549192327540368e-05	5.852431058883667e-05	0.0009338626405224204	0.0005263172788545489	0.0002797177294269204	4.327989518060349e-05	0.00020475938799791038	0.0007081884541548789	1.9423867342993617e-05	1.18162661237875e-05	2.8942111384822056e-05	7.778545295877848e-06	9.394492371939123e-05	0.0001586635917192325	3.865612961817533e-05	6.026158985150687e-07	9.910639846566482e-07	0.00014432024909183383	9.19475860428065e-05	1.5178848116192967e-05	9.734497143654153e-05	2.0602978111128323e-05	1.0516326256038155e-05	5.591562876361422e-05	1.0643921086739283e-05	4.2657420635805465e-06	4.2037811454065377e-07	3.971741193709022e-07	4.4052153498341795e-06	2.322567524970509e-05	0.0006696927011944354	0.0009045721380971372	0.0005921368137933314	0.0014788241824135184	5.371532097342424e-05
4268.0	8.602820162195712e-05	5.677202352671884e-05	0.00015829471522010863	8.44660826260224e-05	2.865604983526282e-05	0.0001794634445104748	0.0010087566915899515	0.0003115016734227538	0.00033008569153025746	0.0006310792523436248	6.532987026730552e-05	0.0003952547849621624	0.0031739543192088604	0.0005432211328297853	0.00020388717530295253	5.691382830264047e-05	0.0008104391163215041	0.0005456205690279603	0.0002107353211613372	0.0004075148026458919	0.009585041552782059	0.006219677161425352	0.00037195358891040087	9.81254197540693e-05	0.000264264817815274	0.00023305074137169868	0.0007058056071400642	0.0001045765820890665	7.416034350171685e-05	0.0003608690749388188	3.486290370346978e-05	1.4552690117852762e-05	0.0003876446280628443	0.000237341140746139	0.00021054147509858012	2.2243209969019517e-05	9.785684596863575e-06	2.9646353141288273e-05	0.0008093806100077927	0.00011915700451936573	0.00015305893612094223	0.00031080274493433535	0.00013542687520384789	9.950697130989283e-05	0.0001183340500574559	0.0002423603436909616	5.046903243055567e-05	7.432338315993547e-05	3.894224573741667e-05
4274.0	4.746560807689093e-05	9.731879981700331e-05	5.243550913291983e-05	0.00041161474655382335	3.6106484913034365e-05	0.0005621692980639637	0.0022823254112154245	0.00014554982772096992	0.00019858579616993666	0.0007333093672059476	0.0001671395730227232	0.002601681277155876	0.003369829850271344	0.0008809457067400217	0.0004984599072486162	0.0001667950564296916	0.0014883838593959808	0.00023255242558661848	0.00016530012362636626	0.00019067620451096445	0.004944951273500919	0.003928797785192728	0.0005658810259774327	0.0005278695025481284	0.00016367885109502822	0.0014371277065947652	0.009021098725497723	0.00681676808744669	0.0007585283601656556	7.723561429884285e-05	1.2866373253928032e-05	1.4556201676896308e-05	0.000311428913846612	0.0006966883083805442	0.00017138088878709823	1.942177550517954e-05	5.973864517727634e-06	1.9066137610934675e-05	0.00038897484773769975	0.00014088711759541184	6.347199814626947e-05	2.536465399316512e-05	9.071238309843466e-05	0.0009780788095667958	0.002516823122277856	8.497577800881118e-05	4.367608653410571e-06	1.5912868548184633e-05	0.00033484023879282176
4280.0	5.142961163073778e-05	0.00045811961172148585	4.8925114242592826e-05	0.00027923169545829296	5.6576049246359617e-05	0.0016205675201490521	0.001116385916247964	3.0057028197916225e-05	0.00010701065184548497	0.001800050144083798	0.0010304212337359786	0.002208143938332796	0.0022532136645168066	0.0022781856823712587	0.0002286367816850543	6.716894131386653e-05	0.002126911422237754	4.904544402961619e-05	5.419398075900972e-05	7.387159712379798e-05	0.0018788984743878245	0.0065017156302928925	0.0005381820374168456	0.00011850162263726816	0.00022724477457813919	0.0066476683132350445	0.006798075512051582	0.002378147328272462	0.016589052975177765	0.0019291607895866036	3.1365758331958205e-05	3.072676918236539e-05	4.522727249423042e-05	0.00010577982175163925	0.00020661286544054747	4.1494877223158255e-05	0.00011464101407909766	0.0004992746980860829	0.0002454464847687632	3.930587263312191e-05	0.0004797426809091121	0.0013812653487548232	1.631142913538497e-05	2.0781622879439965e-05	4.1046252590604126e-05	7.358495349762961e-05	9.170127304969355e-05	0.00044830128899775445	8.899112799554132e-06
4286.0	5.470314590638736e-06	0.00020254596893209964	1.3374899026530329e-05	1.3763959941570647e-05	3.533764538588002e-05	0.0008944151923060417	0.0003943214251194149	0.00032374029979109764	0.0009159483597613871	0.002699372125789523	0.0004465921956580132	0.0009878185810521245	0.0017790443962439895	0.0002760857460089028	5.097842222312465e-05	6.612821744056419e-05	0.0002970352361444384	0.00020151115313638002	0.00016485278320033103	0.0003615172754507512	0.00021722375822719187	0.00027305493131279945	0.002285497961565852	0.00042979844147339463	4.890353920927737e-06	0.00010413553536636755	0.0004770632949657738	0.0013519857311621308	0.037967465817928314	0.000490692735183984	1.7918251842274913e-06	6.726598257955629e-06	0.0001971758174477145	0.00022671908664051443	5.6415996368741617e-05	2.9509745218092576e-05	4.7588389861630276e-05	0.00015827268362045288	0.00022240172256715596	2.1036312318756245e-05	4.420002005645074e-05	0.00011288905079709366	1.3377260074776132e-05	5.53544577996945e-06	6.326992206595605e-06	1.0668474715203047e-05	3.5507046050042845e-06	9.277972276322544e-05	4.64483855466824e-05
4292.0	2.3433673050021753e-05	0.0011623190948739648	7.166024442994967e-05	0.0005867704749107361	0.0021685606334358454	0.00406066607683897	0.00022691092453897	0.0002139036514563486	0.0004823942726943642	0.002114837756380439	0.00046511765685863793	0.0021149455569684505	0.00036742541124112904	2.5266854208894074e-05	1.518159933766583e-05	0.00015922206512186676	0.0006669024587608874	0.0002350820432184264	9.295249765273184e-05	0.00012008882913505659	0.0010005473159253597	0.000632185663562268	0.0027555120177567005	0.0007516167243011296	1.5377203453681432e-05	0.0012995913857594132	0.0011536215897649527	0.0005361844669096172	0.04263138398528099	0.0032305570784956217	4.355091732577421e-05	5.4250187531579286e-05	0.0001585677091497928	9.202362707583234e-05	0.00012997430167160928	6.305145507212728e-05	0.00033564562909305096	0.0005773126031272113	0.00024044611200224608	3.305273276055232e-05	1.2797173440048937e-05	6.751623914169613e-06	3.813409648500965e-06	4.516008175414754e-06	5.880699063709471e-06	8.924059511628002e-05	1.803185227799986e-06	8.375884135602973e-06	9.63659113040194e-06
4298.0	6.67865460854955e-05	0.0011618906864896417	0.00032827616087161005	0.0013793512480333447	0.0015373328933492303	0.0020852575544267893	0.0008942559943534434	0.0011042410042136908	0.0010230385232716799	0.001551736961118877	0.0002667644002940506	0.0014954765792936087	0.0032397997565567493	0.0005254290299490094	0.00013625365681946278	0.00030731529113836586	0.0012167217209935188	0.00013173538900446147	3.1282295822165906e-05	7.488335540983826e-05	0.005214520264416933	0.004251412115991116	0.0004559174121823162	0.0003206321853213012	1.2954379599250387e-05	0.0005614584079012275	0.02146829664707184	0.052532508969306946	0.024317266419529915	0.0003444913891144097	3.3056487154681236e-05	0.0001623805146664381	0.00021813553757965565	5.8032412198372185e-05	0.00017333509458694607	3.612835280364379e-05	0.00014012867177370936	0.0007660971605218947	7.960860966704786e-05	2.3071739633451216e-05	1.9067665562033653e-05	2.4545411179133225e-06	3.299804347989266e-06	1.521740068710642e-05	2.2287249521468766e-05	0.00012662059452850372	1.322458865615772e-05	2.2575350158149377e-05	6.821900751674548e-05
4304.0	2.962301005027257e-05	0.0005292486748658121	0.0002317741309525445	0.0017588806804269552	0.08128980547189713	0.007615012116730213	0.0002163750323234126	0.000454080814961344	0.0005988517077639699	0.0008032381883822381	0.0003708664153236896	0.0006565069779753685	0.0009613759466446936	0.00021243539231363684	0.00022528205590788275	0.0005923612043261528	0.0003090744139626622	3.0412187697947957e-05	3.248502980568446e-05	1.449027331545949e-05	0.0009220632491633296	0.0018050296930596232	0.0016648480668663979	0.0003691936144605279	4.274534876458347e-05	3.6680583434645087e-05	0.00019087469263467938	0.004706870764493942	0.01348819024860859	0.00022853021800983697	9.890764886222314e-06	0.00012515239359345287	0.000865992100443691	0.00038457027403637767	0.0015612690476700664	3.2523716072319075e-05	3.535500218276866e-05	0.00011373562301741913	0.00010224270226899534	6.698317884001881e-05	1.5463345334865153e-05	1.083057577488944e-05	9.490159573033452e-05	0.0007375058485195041	0.001453017583116889	0.0001694761886028573	4.341208841651678e-05	1.6272260836558416e-05	0.0001294109970331192
4310.0	1.3835141544404905e-05	3.000155629706569e-05	1.0281421054969542e-05	0.00019512804283294827	0.01216775644570589	0.0012114131823182106	6.890131044201553e-05	0.00014851907326374203	0.00017713032138999552	0.001079243840649724	0.00010659290273906663	0.00014318065950646996	0.005676398519426584	0.0010322998277842999	0.0008212930988520384	0.0023007069248706102	0.00023687338398303837	3.8988997403066605e-05	0.00013121921801939607	4.1040926589630544e-05	0.0013291932409629226	0.0029165539890527725	0.00196496257558465	0.0008107121684588492	2.7344300178810954e-05	3.214589014532976e-05	0.00011826727859443054	0.00020766597299370915	0.0002710039261728525	0.00018783591804094613	3.213117224731832e-06	4.88828800371266e-06	2.9586310120066628e-05	0.000999573152512312	0.0020258191507309675	3.148713585687801e-05	4.755636109621264e-05	6.839299021521583e-05	0.00012201438948977739	4.874808655586094e-05	7.311045919777825e-05	0.00025027862284332514	0.0010659868130460382	8.691165567142889e-05	2.6112904379260726e-05	0.00010298498818883672	0.0009470955701544881	8.30003700684756e-05	3.8085745472926646e-05
4316.0	3.216554250684567e-05	7.500455831177533e-05	1.2057628737238701e-05	9.153849532594904e-05	0.00015057141717988998	0.00018814258510246873	0.0004372766416054219	0.00017113398644141853	6.333009514492005e-05	0.0001403269707225263	6.408065382856876e-05	0.00011714800348272547	0.007266092114150524	0.0007473596488125622	0.0003184509987477213	0.0005743196234107018	0.0004541868402156979	5.2244744438212365e-05	2.051569208560977e-05	8.993569281301461e-06	0.0007361457101069391	0.00344598270021379	0.0014801000943407416	0.00014391694276127964	1.3793549442198128e-05	2.2692427592119202e-05	7.69983817008324e-05	0.00018830504268407822	0.00016232478083111346	3.2447198464069515e-05	1.8862392607843503e-05	2.7000156478607096e-05	2.3329028408625163e-05	0.00012714847980532795	0.0003549452230799943	1.5940344383125193e-05	6.2305830397235695e-06	6.752074114046991e-05	4.19816242356319e-05	2.5147578526230063e-06	8.255316288341419e-07	1.479519255553896e-06	6.205782847246155e-05	5.2134451834717765e-05	7.054839079501107e-05	0.00119478115811944	0.0010783651378005743	0.004121589940041304	0.004022810608148575
4322.0	5.5395026720361784e-05	3.5344684874871746e-05	4.039353734697215e-05	0.011010111309587955	0.0001693224039627239	5.651797619066201e-05	0.00013761040463577956	6.145660154288635e-05	0.0002611196250654757	0.0008690460817888379	8.608729694969952e-05	0.0002105690073221922	0.0075195226818323135	0.000389454624382779	0.0001436610909877345	0.0016269190236926079	0.00017055046919267625	1.5876898032729514e-05	1.2409898772602901e-05	5.197119025979191e-05	0.0012741643004119396	0.001868946012109518	0.0003420874127186835	7.853810529923066e-05	7.867811291362159e-06	1.5306564819184132e-05	1.5684343452448957e-05	5.884895654162392e-05	0.00010915192979155108	1.688891279627569e-05	9.415490239916835e-06	1.7297183148912154e-05	7.601936886203475e-06	2.083299659716431e-05	5.4345771786756814e-05	1.2417499419825617e-05	8.066735063039232e-06	3.0893806979293004e-05	0.0002604103065095842	0.0004737454582937062	0.0002846847928594798	0.0007555456249974668	0.0011206746567040682	0.0004515847540460527	0.00036126526538282633	0.0003406455216463655	0.0004481034411583096	0.0008705980144441128	8.240187162300572e-05
4328.0	4.9423406380810775e-06	4.7112687752814963e-05	4.9004724132828414e-05	0.0004912998410873115	5.841569509357214e-05	9.324536949861795e-05	0.00020570060587488115	5.443779082270339e-05	0.0003822784055955708	0.0003244581166654825	0.00014676649880129844	0.00014984983135946095	0.0007162463152781129	0.0009031847584992647	0.00038590558688156307	0.0002859709784388542	9.511104872217402e-05	9.00292070582509e-06	7.90568083175458e-06	2.7354679332347587e-05	0.0010394725250080228	0.0005204086774028838	0.0005961872520856559	0.00019486311066430062	0.00012435679673217237	0.00446312315762043	0.0005448448937386274	0.00013500318164005876	0.0012643293011933565	9.077851245820057e-06	7.653373359062243e-06	5.907357990508899e-05	0.00020304153440520167	8.636908023618162e-05	0.00027443215367384255	0.00010377084981882945	7.075374014675617e-05	8.146321488311514e-05	0.0007147861178964376	0.0004552412428893149	0.0004661594866774976	0.0019219046225771308	0.018143245950341225	0.0017271206015720963	0.0001227701868629083	7.864003418944776e-05	0.00023221454466693103	0.0002545504830777645	3.3768352295737714e-05
4334.0	6.382771516655339e-06	2.8507145543699153e-05	3.6781006201636046e-05	0.0032196794636547565	7.458104664692655e-05	3.5771467082668096e-05	0.0005912536871619523	0.0004919082275591791	0.00037156781763769686	9.899005090119317e-05	3.968181408708915e-05	0.0004627795424312353	0.0016887903911992908	0.0013136055786162615	0.00019397166033741087	0.00010613515769364312	6.090532406233251e-05	1.974954648176208e-05	0.0003753324563149363	0.0002578163403086364	0.0005083659780211747	0.0002782155352178961	0.000191349012311548	4.9419108108850196e-05	1.022441665554652e-05	0.0007248647743836045	0.0011216881684958935	0.000458793540019542	0.0003908135404344648	0.00034542055800557137	4.857536987401545e-05	0.00011410040315240622	0.0003815515374299139	0.0004325283516664058	0.00020683344337157905	7.312252273550257e-05	0.00016993185272440314	4.8303616495104507e-05	7.377092697424814e-05	0.00011608349450398237	0.0003472724638413638	0.0008935094811022282	0.010767178609967232	0.0019376893760636449	0.00013233152276370674	6.271169695537537e-05	0.00014615440159104764	0.00012710338342003524	4.385502325021662e-05
4340.0	1.3249508810986299e-05	9.239169594366103e-05	9.287895954912528e-05	0.002154979156330228	0.00047040608478710055	0.00011466069554444402	0.00020354357548058033	0.00041666862671263516	0.0003845072060357779	0.00012573384447023273	3.7990626879036427e-05	0.00020201383449602872	0.00023876652994658798	0.00022183879627846181	0.000320105638820678	0.00013858590682502836	6.283872062340379e-05	6.137443415354937e-05	0.0006616624305024743	0.0001869311381597072	0.0001961654343176633	0.00015371710469480604	0.00017102647689171135	8.635220729047433e-05	2.43275317188818e-05	0.0010582146933302283	0.0002781168441288173	0.00011044338316423818	7.86244072514819e-06	1.3148256584827323e-05	1.0626273251546081e-05	0.00010580189700704068	0.0005116196116432548	0.0011335188755765557	0.002325816312804818	0.00043330490007065237	0.00020481698447838426	5.404153489507735e-05	5.118316039443016e-05	4.5962467993376777e-05	0.00029638403793796897	0.00046989647671580315	0.0022656680084764957	0.16360807418823242	0.0037606372497975826	2.2007863663020544e-05	8.629276271676645e-05	7.665361044928432e-05	3.5077806387562305e-05
4346.0	3.3026455639628693e-05	0.00018813756469171494	8.489673200529069e-05	0.00024261974613182247	0.00023830277496017516	0.0004782630712725222	0.00020453323668334633	0.00020998316176701337	0.0009548827074468136	0.00022591830929741263	8.279103349195793e-05	0.00021253831801004708	0.0002538839471526444	0.0004073610180057585	0.0003756535879801959	0.0001560317468829453	6.985844083828852e-05	3.0170662284945138e-05	0.0006826247554272413	0.00031542667420580983	0.0004679973644670099	7.302126323338598e-05	3.5538829251891e-05	0.00014040713722351938	9.250595030607656e-05	0.0002118057745974511	2.6883353712037206e-05	1.7647571439738385e-05	5.745258022216149e-06	1.5261248336173594e-05	1.75581644725753e-05	0.00011079294927185401	0.00029753660783171654	0.00010295405809301883	0.00012817149399779737	9.474678518017754e-05	0.00033463950967416167	0.00012153851275797933	5.0704496970865875e-05	9.02671308722347e-05	0.0015173532301560044	0.00226635136641562	0.006446871906518936	0.23504860699176788	0.020600639283657074	0.0008248660014942288	0.0007736971019767225	0.00024809426395222545	4.4276806875132024e-05
4352.0	1.8684164388105273e-05	3.479935912764631e-05	1.91301205632044e-05	0.00011426502896938473	0.0023285597562789917	0.011720283888280392	0.00012021543079754338	0.00011871742026414722	0.000890218245331198	9.301704994868487e-05	5.5690212320769206e-05	8.389109279960394e-05	0.0001612878404557705	0.0009790905751287937	0.0005293558351695538	5.1745046221185476e-05	0.0002127085899701342	2.4147288058884442e-05	0.0004519958747550845	0.00031957076862454414	0.0012853165389969945	0.00036130179069004953	0.00010449942055856809	0.00010150788875762373	3.9536203985335305e-05	9.968305676011369e-05	9.774958016350865e-06	1.4327622920973226e-05	3.4269037314516027e-06	7.396698947559344e-06	4.242837167112157e-05	5.7804685638984665e-05	3.489184018690139e-05	6.145671795820817e-05	9.335098002338782e-05	3.769201066461392e-05	0.00016110738215502352	8.348123083123937e-05	0.00013566753477789462	4.210824772599153e-05	0.00040176932816393673	0.00022008993255440146	0.005000202916562557	0.5987873077392578	0.028287170454859734	0.0025322020519524813	0.0005037238006480038	0.00020489981397986412	2.925889566540718e-05
4358.0	0.00010991502495016903	9.880124707706273e-05	3.6321463994681835e-05	0.0004056371981278062	0.001742030493915081	0.0036879158578813076	0.00013037337339483202	0.00026170132332481444	0.0003495118871796876	3.75800664187409e-05	4.297706254874356e-05	3.845683750114404e-05	0.00015966112550813705	9.295780910179019e-05	9.104863420361653e-05	0.00024954165564849973	0.00022356765111908317	8.131559297908098e-05	0.001274514477699995	0.00016289754421450198	3.489732989692129e-05	5.3948944696458057e-05	4.245293894200586e-05	0.00011837513739010319	4.245974196237512e-05	5.4676434956490993e-05	1.1664578778436407e-05	2.0837585907429457e-05	7.430872938130051e-05	1.6830306776682846e-05	1.784935921023134e-05	0.00019744974269997329	0.00016589857114013284	0.00011748472024919465	4.122202517464757e-05	3.118263339274563e-05	0.00018041100702248514	0.0005109246703796089	0.000413656875025481	0.0002039478422375396	0.0018132032128050923	0.0012914459221065044	0.08671779185533524	0.9498985409736633	0.2701508700847626	0.005828173365443945	0.0009903027676045895	0.00017633660172577947	9.114288695855066e-05
4364.0	4.411167901707813e-05	7.237661338876933e-05	6.114205461926758e-05	0.0004056672041770071	0.00022045410878490657	4.1339179006172344e-05	5.0601560360519215e-05	0.0003389744379092008	0.00018522609025239944	3.554614886525087e-05	7.508914131904021e-05	3.166129317833111e-05	3.554276190698147e-05	7.934727182146162e-05	0.0001650500053074211	0.00023805777891539037	8.266859367722645e-05	7.028087566141039e-05	0.0006793596548959613	0.0001498669880675152	3.767598172998987e-06	5.218781552684959e-06	0.00022545523825101554	0.0002472244086675346	0.0003378948604222387	0.00021812639897689223	0.00034647961729206145	0.0010408425005152822	0.00013847494847141206	2.9436612749123015e-05	5.929047256358899e-05	0.00022140539658721536	0.00011694699787767604	0.0006832297658547759	0.0012019226560369134	0.0004920643987134099	0.0001370153040625155	0.00024010520428419113	0.0004878155014012009	0.00024192608543671668	0.0012001913273707032	0.00047772680409252644	0.026779718697071075	0.5701397657394409	0.03613555058836937	0.0008438845397904515	0.0005434183985926211	0.00017116237722802907	4.1403447539778426e-05
4370.0	0.0001243576261913404	0.00013490488345269114	3.149218173348345e-05	8.223231270676479e-05	0.0009992822306230664	7.028523396002129e-05	7.466223905794322e-05	0.0008913755300454795	0.00028030131943523884	3.6665649531641975e-05	0.00011815388279501349	0.00032627646578475833	0.00014671457756776363	9.511476673651487e-05	0.0012006096076220274	0.00028122455114498734	9.254882752429694e-05	0.00019190902821719646	0.002679374534636736	0.0004723667516373098	1.6902335119084455e-05	7.101333267200971e-06	0.0001676950923865661	0.00014598014240618795	0.00032260530861094594	0.0001624237047508359	5.7196099078282714e-05	0.00014523982827086002	0.00011930003529414535	5.060203329776414e-05	2.6411864382680506e-05	0.0001721803710097447	0.0007864123326726258	0.0030910358764231205	0.007467402145266533	0.0008108661859296262	0.0007153499755077064	0.0011080559343099594	0.0002976421674247831	0.00012631101708393544	0.01080180425196886	0.029283711686730385	0.07898271083831787	0.15304741263389587	0.00913193915039301	0.0006873550591990352	0.0007310635992325842	0.0003284605627413839	4.867371899308637e-05
4376.0	0.00020296333241276443	2.387364293099381e-05	1.1377607734175399e-05	1.7126198144978844e-05	0.010346781462430954	0.0006962137413211167	9.901846351567656e-05	0.0008870451129041612	0.00019686490122694522	7.396246655844152e-05	0.00034080975456163287	0.0002689552784431726	0.00014702213229611516	5.928690734435804e-05	0.0008630171651020646	0.0013134641340002418	0.0001768972142599523	0.0003252109745517373	0.0030385672580450773	0.00016986997798085213	6.677689725620439e-06	6.59443185213604e-06	0.00015806261217221618	0.00020836509065702558	9.523311746306717e-05	5.823311767017003e-06	4.9029481488105375e-06	7.35310823074542e-05	0.00014041959366295487	1.8016580725088716e-05	0.00017180744907818735	0.0010001575574278831	0.001328857964836061	0.0011876700446009636	0.0006026254850439727	0.00040610707947053015	0.00010274790838593617	0.00018450638162903488	0.00018439997802488506	0.00017009089060593396	0.03340282663702965	0.06155367195606232	0.10063331574201584	0.8704501986503601	0.06612464040517807	0.0024219618644565344	0.0011064769933000207	0.00015544146299362183	0.00011031087342416868
4382.0	0.00015085841005202383	4.859028194914572e-05	1.5858042388572358e-05	1.1393286513339262e-05	0.00029761550831608474	0.0021665235981345177	0.00040224913391284645	0.0007972113671712577	0.00017464604752603918	8.81664382177405e-05	0.0004696287796832621	0.00012844089360442013	0.00020737983868457377	0.00014600841677747667	0.001016342779621482	0.0008494689827784896	0.00019775044347625226	0.00017644862236920744	0.0015694780740886927	5.7557608670322224e-05	1.0733837370935362e-05	1.090712430595886e-05	0.00011456102220108733	0.0004966911510564387	0.0011613905662670732	8.659621380502358e-05	2.164622492273338e-05	0.00015849483315832913	6.707023567287251e-05	1.004253590508597e-05	0.00014124748122412711	0.0008204862824641168	0.00020845730614382774	0.0002964872110169381	0.00021138510783202946	0.00034342994331382215	0.0010084896348416805	0.0012242654338479042	0.0006965465727262199	0.0005402617971412838	0.04092812165617943	0.010810389183461666	0.0008565666503272951	0.7991082668304443	0.1901153326034546	0.0007269944180734456	0.0010467725805938244	0.00017684964404907078	0.0005888138548471034
4388.0	0.0002033344644587487	4.795223139808513e-05	9.782923734746873e-05	4.8172325477935374e-05	4.100692967767827e-05	3.73817965737544e-05	0.00018197456665802747	0.0004923311062157154	7.93009894550778e-05	3.587850369513035e-05	0.0003149632830172777	0.0002412210451439023	0.0025056814774870872	0.0028831881936639547	0.003029830753803253	0.00042671870323829353	0.00015864029410295188	0.00038014486199244857	0.0029962356202304363	0.00016039033653214574	7.444992661476135e-06	2.1803080016979948e-05	7.004889630479738e-05	3.8325259083649144e-05	0.0005559240817092359	5.187785791349597e-05	2.958077675430104e-05	0.00017834424215834588	0.00012911984231323004	1.0807928447320592e-05	4.5284192310646176e-05	0.00015948357759043574	7.195125363068655e-05	0.00024114703410305083	0.00020669485093094409	0.0006860926514491439	0.0012602185597643256	0.0015412213979288936	0.0005815872573293746	0.0003189082199241966	0.009626375511288643	0.008350687101483345	0.002393769333139062	0.17324206233024597	0.007538951933383942	0.00013550218136515468	0.00028603861574083567	0.0002887355221901089	0.0010760904988273978
4394.0	0.0014988938346505165	0.0003736744693014771	6.922209286130965e-05	0.0001453339064028114	0.00013342064630705863	3.8805228541605175e-06	0.00014985469169914722	0.001480700564570725	0.0002471393090672791	8.257175795733929e-05	0.0002317230828339234	0.00031494739232584834	0.0035528347361832857	0.0005084220319986343	0.003284846432507038	0.0030051886569708586	0.00024934374960139394	0.00016939605120569468	0.000881327607203275	0.0003785406006500125	9.151457925327122e-05	5.7198387366952375e-05	1.6458259779028594e-05	2.5187391656800173e-05	0.000211491365917027	0.00011598457786021754	0.00020995590602979064	0.0005815742770209908	8.27361800475046e-05	4.4150441681267694e-05	0.0007344195619225502	0.0004810137616004795	0.00016645900905132294	0.0005996284307911992	0.0027529634535312653	0.003397495485842228	0.0031737915705889463	0.0031090008560568094	0.0009850547648966312	0.00010490078420843929	0.0009475088445469737	0.001766867469996214	0.0020605360623449087	0.030813980847597122	0.0025997816119343042	7.108756835805252e-05	0.00032123373239301145	0.0001179846512968652	0.0005821294034831226
4400.0	0.0014986811438575387	0.00026490227901376784	8.78304763318738e-06	2.8910968467243947e-05	3.083943738602102e-05	2.1914670469413977e-06	0.00022906181402504444	0.001118551124818623	9.353426867164671e-05	3.744984496734105e-05	0.00047637871466577053	0.0006173329893499613	0.0018359239911660552	0.0003151582495775074	0.000849675852805376	0.0016735323006287217	0.00016000786854419857	0.0002791614388115704	0.0036824606359004974	0.001194065436720848	0.00041609801701270044	0.00014473260671366006	0.00012439617421478033	0.00011140198330394924	0.00038677180418744683	7.154764898587018e-05	0.0005101569695398211	0.0006811331259086728	3.303174889879301e-05	2.700468394323252e-05	0.0004270111967343837	0.0002751020365394652	4.269911005394533e-05	0.0005058920360170305	0.007744546979665756	0.0018950982484966516	0.004188032820820808	0.00382816419005394	7.321189332287759e-05	2.060739825537894e-05	0.0007297181291505694	0.0005130539648234844	0.0012472057715058327	0.00770568149164319	0.00018428608018439263	1.5239940694300458e-05	0.0001588567392900586	0.000223062583245337	0.00026601715944707394
4406.0	0.0008221081807278097	0.00019753447850234807	2.0865743863396347e-05	7.359014853136614e-05	0.00012060005974490196	3.09956089949992e-06	0.00019138163770549	0.0006964692147448659	8.696976146893576e-05	9.159046021522954e-05	0.0018181371269747615	0.001446134876459837	0.002178152557462454	0.0001977357460418716	0.0004191537154838443	0.0006480318261310458	0.0004189476021565497	0.0009104554774239659	0.003751556621864438	0.0005359393544495106	6.111756374593824e-05	3.5238233976997435e-05	8.579799032304436e-05	6.523735646624118e-05	0.0004988289438188076	0.0004429339605849236	0.0008793111774139106	0.0007132306345738471	5.327588951331563e-05	1.906699253595434e-05	0.00016654141654726118	0.00023264336050488055	0.00014219315198715776	0.00048374966718256474	0.00041515365592204034	0.000403290061512962	0.005779136437922716	0.0023232088424265385	9.173729631584138e-05	5.768073970102705e-05	0.0005574548267759383	0.0016629144083708525	0.0013854342978447676	0.00040727542364038527	7.675404049223289e-05	7.686610479140654e-05	0.00019637933291960508	0.00010945377289317548	0.00016395360580645502
4412.0	0.00029397703474387527	0.00013370273518376052	1.3220353139331564e-05	2.0271458197385073e-05	0.00019715438247658312	1.4075488252274226e-05	6.163426587590948e-05	0.0013725711032748222	0.0006006843177601695	7.792882388457656e-05	0.0028701701667159796	0.0009067169157788157	0.0025993376038968563	0.0003383101720828563	0.0006687227287329733	0.0013699462870135903	0.0002873938938137144	0.001806163229048252	0.0022960102651268244	0.0006707217544317245	0.00038493078318424523	0.0001504071115050465	7.60466864448972e-05	3.4470820537535474e-05	0.0003762192791327834	0.0036805381532758474	0.0008657190483063459	0.00032630105852149427	3.4772125218296424e-05	4.555959458230063e-05	0.0004976869677193463	0.00018626962264534086	0.00025344640016555786	0.0005871388129889965	0.00019770461949519813	0.000179168680915609	0.0019713586661964655	0.0010009887628257275	6.292868056334555e-05	3.0292643714346923e-05	7.667517638765275e-05	0.0001718841231195256	0.0005188309005461633	0.007225166540592909	0.0009406153112649918	2.5364797693328e-05	0.0009650870924815536	0.00025713068316690624	0.0001828511740313843
4418.0	0.00041923444950953126	0.0001885572710307315	6.46785629214719e-05	0.00011073623318225145	0.0011905914871022105	6.068084985599853e-05	0.0003955423890147358	0.0028005579952150583	0.0001487268164055422	6.370856135617942e-05	0.010956475511193275	0.0007955483160912991	0.0009008208871819079	0.0002021099644480273	0.0009710167651064694	0.0013575170887634158	0.00013296975521370769	0.0007664004806429148	0.0010385960340499878	0.0006013972451910377	0.0004223723371978849	0.00018286792328581214	0.00031976494938135147	0.00015608918329235166	0.0006222602096386254	0.0008701459737494588	0.0002276859013363719	0.00012347968004178256	3.538850069162436e-05	3.682845999719575e-05	0.00010976073826896027	0.00011426546552684158	0.00019883057393599302	0.0011188009520992637	0.0001629791222512722	0.00026187978801317513	0.0040183658711612225	0.0007903780206106603	5.57097555429209e-05	6.1974031268619e-05	0.0008418028010055423	0.003957162145525217	0.0003733803459908813	0.004717168863862753	0.00039879808900877833	2.7999245503451675e-05	0.0004217869136482477	0.0008057468221522868	0.00024513754760846496
4424.0	0.00026089217863045633	0.00023365102242678404	0.00016081961803138256	0.0002538091503083706	0.0014745928347110748	0.00034628791036084294	0.0008766708779148757	0.002423983532935381	0.0006178905023261905	0.00025170104345306754	0.01845492050051689	0.0006081272149458528	0.0005536169628612697	0.00034029383095912635	0.0007651898195035756	0.0005952960927970707	0.00017984304577112198	0.004285846836864948	0.004825337324291468	0.0006446279585361481	0.00016014811990316957	0.0004373338015284389	0.0006234052125364542	0.0001339170994469896	0.0002570149954408407	0.0002345227840123698	0.00019948589033447206	0.00010374770499765873	2.3980248442967422e-05	9.156216401606798e-05	0.00018433632794767618	0.00021425532759167254	0.0004689506022259593	0.0007077634218148887	9.378407412441447e-05	0.00012888491619378328	0.001924665179103613	0.0006788027822040021	1.820112083805725e-05	2.3645723558729514e-05	0.00036336397170089185	0.0009570983238518238	2.413393849565182e-05	4.417174568516202e-05	7.714295861660503e-06	1.8049582649837248e-05	0.0003925006021745503	0.0014255429850891232	0.00015193504805210978
4430.0	0.0004121332021895796	0.00027137910365127027	0.00021355356147978455	5.568776759901084e-05	0.0008128191693685949	0.00045150172081775963	0.00021226306853350252	0.001301922951824963	0.0005005166167393327	0.0001973076577996835	0.012570628896355629	0.00042887002928182483	0.0002601747983135283	0.0006168798427097499	0.000362108665285632	0.0006034180405549705	0.00018155619909521192	0.004907543305307627	0.009674656204879284	0.0018694379832595587	0.00040992250433191657	0.0005024696001783013	0.0006922955508343875	0.0006542749470099807	0.0004109925066586584	0.00011723359784809873	0.00018268806161358953	0.0006808634498156607	7.905620441306382e-05	8.100408740574494e-05	0.000581343483645469	0.0004888852126896381	0.00014320605259854347	0.000579040264710784	0.0006940801977179945	0.00044825341319665313	0.008106674998998642	0.0008510322077199817	2.1975547497277148e-05	0.0001470023562433198	9.069517545867711e-05	3.629930142778903e-05	5.021774995839223e-06	3.5708317227545194e-06	1.2933254538438632e-06	6.045152531442e-06	0.00026392837753519416	0.0010139424121007323	7.679892587475479e-05
4436.0	0.00020103463612031192	0.00019135736511088908	0.00019183949916623533	6.553884304594249e-05	0.0006267318385653198	6.0255126300035045e-05	0.00014814609312452376	0.00048568492638878524	0.0002341472136322409	0.001226697931997478	0.053741663694381714	0.0008112047798931599	0.0005440005916170776	0.010930628515779972	0.0007045214297249913	0.001642071409150958	0.0010517043992877007	0.006251224782317877	0.0048783915117383	0.0009414643864147365	0.0021963322069495916	0.0024090756196528673	0.0007712626829743385	0.0005786482361145318	0.00030344518017955124	0.00015767889271955937	0.0001989616284845397	0.0009357075323350728	9.798497194424272e-05	0.00035675644176080823	0.0011665724450722337	0.00014940695837140083	9.884761675493792e-05	0.0005449581076391041	0.0022901128977537155	0.00113762728869915	0.02854197472333908	0.008246936835348606	0.00015735266788396984	0.00015757113578729331	5.896209040656686e-05	3.096479849773459e-05	4.600209649652243e-06	4.448038907867158e-06	2.8215476959303487e-06	6.654358458035858e-06	0.0002528750919736922	0.0009532546973787248	3.775475124712102e-05
4442.0	0.00013900081103201956	0.00021998124429956079	0.00013779962318949401	3.152433055220172e-05	0.0004820270405616611	8.118318510241807e-05	0.0005489959730766714	0.0007467711693607271	0.0006715023773722351	0.0017827334813773632	0.10681799799203873	0.0024262238293886185	0.0007407098892144859	0.001308262231759727	0.000284266599919647	0.0015536375576630235	0.0010814426932483912	0.004368660040199757	0.002939275000244379	0.0003369050973560661	0.0021340511739253998	0.0029270811937749386	0.0010023147333413363	0.00036170330713503063	0.00017727495287545025	7.13608751539141e-05	3.3991287637036294e-05	0.0002619070000946522	0.0003561524208635092	0.001024674391373992	0.0019673542119562626	0.00013910807319916785	0.00012452826194930822	0.0005087387980893254	0.0010800908785313368	0.0007267891196534038	0.04437388852238655	0.00798013899475336	5.349964339984581e-05	0.0003067761135753244	2.8920232580276206e-05	2.184831100748852e-05	0.0011866313870996237	6.550997932208702e-05	7.602306141052395e-06	7.658128015464172e-05	0.0011252864496782422	0.0010593063198029995	0.00016762892482802272
4448.0	0.00018868138431571424	0.0003835346724372357	0.0002593696117401123	3.9709528209641576e-05	0.0007322489400394261	9.693776519270614e-05	0.00041290948865935206	0.0005101876449771225	0.0003544182691257447	0.001690362929366529	0.06915270537137985	0.0028814782854169607	0.0009340183460153639	0.0003719847882166505	0.00023138508549891412	0.0009868564084172249	0.0005295458249747753	0.002010444412007928	0.0044687832705676556	0.002678124699741602	0.003153636120259762	0.003913081716746092	0.0003999970795121044	0.0006012831581756473	0.00017791790014598519	3.404883682378568e-05	3.011073022207711e-05	7.758558058412746e-05	0.00010556618508417159	0.0008933919598348439	0.0013872015988454223	0.00021153531270101666	0.0008181900484487414	0.0015434817178174853	8.487641025567427e-05	0.00014015806664247066	0.005439486354589462	0.0022370878141373396	4.041287684231065e-05	0.00016769397188909352	1.7667156498646364e-05	1.951251942955423e-05	0.0002931036287918687	0.003491328563541174	0.00018577846640255302	0.0002141993900295347	0.0020115431398153305	0.0011815795442089438	0.002741903765127063
4454.0	0.0001883854711195454	0.00018418912077322602	0.0003191226569470018	0.0002079053083434701	0.0010885446099564433	5.957555185887031e-05	0.00015809321484994143	0.00019287908799014986	0.0002329449780518189	0.0013222595443949103	0.011194290593266487	0.0007681746501475573	0.0006986283115111291	0.0017286587972193956	0.00041814701398834586	0.00024330477754119784	0.00023956918448675424	0.004738012328743935	0.0012659046333283186	0.0010055422317236662	0.002031362149864435	0.0049286806024611	0.0009163355571217835	0.0018448155606165528	0.0008318772306665778	0.0003301209071651101	0.00016160649829544127	4.252287180861458e-05	6.251519516808912e-05	0.0002592071832623333	0.00029120451654307544	0.00012891327787656337	0.000590006762649864	0.00038302899338304996	6.713256880175322e-05	0.00014834215107839555	0.0003229514986742288	0.0003349739999976009	4.968955181539059e-05	0.00021510315127670765	0.0008984484593383968	0.0011674222769215703	0.000182790492544882	0.0002620651212055236	0.00011303436622256413	7.171813922468573e-05	0.005705590359866619	0.005642454139888287	0.00805125292390585
4460.0	0.0031376963015645742	0.0005961787537671626	0.0003030780062545091	0.0006858762935735285	0.002564899390563369	9.609801782062277e-05	0.0018247544066980481	0.002262946916744113	0.00044496406917460263	0.0013955315807834268	0.0021401848644018173	0.000336042488925159	0.00046647796989418566	0.003163859248161316	0.001293184352107346	0.0006618351908400655	0.00024693814339116216	0.0018184182699769735	0.0018382591661065817	0.0020825862884521484	0.0013855986762791872	0.005449251271784306	0.0017044319538399577	0.0012151084374636412	0.0003812926006503403	0.0011865765554830432	0.000623726227786392	9.936663991538808e-05	4.915557292406447e-05	0.0003985666553489864	0.00042776024201884866	0.00013048939581494778	0.00011116090172436088	0.00021644063235726207	3.9629558159504086e-05	0.00023223886091727763	0.0006255361950024962	0.00024922017473727465	4.968358189216815e-05	0.00016912909632083029	0.0003069097874686122	0.0007253059302456677	9.66573425102979e-05	6.732418842148036e-05	4.545661067822948e-05	0.00018198533507529646	0.01155118364840746	0.0018969598459079862	0.0038655332755297422
4466.0	0.004857076331973076	0.0005561066209338605	0.0005112031358294189	0.005438284482806921	0.003900467185303569	0.0004953078459948301	0.02554706111550331	0.00972883403301239	0.0008774548186920583	0.0015750187449157238	0.002634260803461075	0.0007457510801032186	0.0007045066449791193	0.001845525810495019	0.0018316862406209111	0.00019138255447614938	9.767394658410922e-05	0.000475457840366289	0.0007111625163815916	0.0006943230400793254	0.0006889945943839848	0.0016543326200917363	0.001562097342684865	0.0006670525181107223	9.255536133423448e-05	0.00029457322671078146	0.00028762908186763525	6.144225335447118e-05	6.379567639669403e-05	0.0002869240997824818	0.00012273577158339322	8.02011854830198e-05	0.00014845747500658035	5.870994573342614e-05	1.5978028386598453e-05	0.0001546854618936777	0.0003898568684235215	0.00031223605037666857	0.00021675288735423237	0.0005214630509726703	6.000134089845233e-05	0.00021067544003017247	0.00011902357073267922	0.00011936319060623646	0.00019666003936436027	0.00031486275838688016	0.0052081625908613205	0.0012348983436822891	0.0008959195110946894
4472.0	0.007715079467743635	0.0037603587843477726	0.0012484268518164754	0.012688888236880302	0.001994373742491007	0.00010279641719534993	0.003770459210500121	0.002646243665367365	0.00036451395135372877	0.000691673718392849	0.0021125248167663813	0.0007270256755873561	0.0009217586484737694	0.002223589923232794	0.0013263752916827798	0.00010254617518512532	6.400040729204193e-05	0.00031846953788772225	0.0014160992577672005	0.001107211341150105	0.0005190166411921382	0.005639311391860247	0.007470621261745691	0.0005350267165340483	6.304688577074558e-05	5.201244857744314e-05	8.010335295693949e-05	8.475970389554277e-05	4.4400268961908296e-05	0.00030878992401994765	9.017077536555007e-05	3.4010186936939135e-05	0.00011825431283796206	3.766028385143727e-05	1.3024021427554544e-05	0.00020372356812004	0.0003652884915936738	0.00018653231381904334	0.00034677921212278306	0.0003053253749385476	0.00016036696615628898	0.0010527230333536863	0.005127724260091782	0.0007489288691431284	0.0011206921190023422	0.0028246925212442875	0.008621806278824806	0.0027193576097488403	0.0003965844807680696
4478.0	0.0038054734468460083	0.0012253706809133291	0.0021296823397278786	0.0172163974493742	0.00146612455137074	0.00026845416869036853	0.001320050796493888	0.000341672042850405	0.00013861233310308307	0.00037502971827052534	0.00206704530864954	0.000393684022128582	0.0005992336082272232	0.007597893942147493	0.0009841439314186573	4.928568523610011e-05	6.0410460719140247e-05	0.0002961891586892307	0.0011976194800809026	0.004510841798037291	0.00261844415217638	0.00585960503667593	0.001564939389936626	0.0003112994600087404	6.012173616909422e-05	4.413217175169848e-05	4.3820200517075136e-05	0.0001591228210600093	8.511477790307254e-05	0.0002537077816668898	9.412497456651181e-05	4.1083141695708036e-05	0.00012025383330183104	7.781617023283616e-05	2.6272267859894782e-05	8.530759805580601e-05	0.000143675206345506	0.00029912771424278617	0.0003569503896869719	0.0002094682422466576	0.00018465422908775508	0.0006793573847971857	0.006815857253968716	0.0038558889646083117	0.0013221551198512316	0.002363364677876234	0.00803607888519764	0.0029892439488321543	0.0006351546035148203
4484.0	0.0033414135687053204	0.0038405621889978647	0.0016675108345225453	0.00723639689385891	0.006570520810782909	0.0020367952529340982	0.0009790718322619796	0.0004912039148621261	0.00013298244448378682	0.00033595089917071164	0.0007749215583316982	0.00041958008660003543	0.0006018565618433058	0.0040258378721773624	0.0008725774241611362	5.82406428293325e-05	2.8698272217297927e-05	0.0002664936182554811	0.0012943655019626021	0.0024873518850654364	0.0041489810682833195	0.0061233933083713055	0.001484444597736001	0.00026239585713483393	4.143014666624367e-05	4.641234772861935e-05	6.656203913735226e-05	6.509288505185395e-05	3.616699905251153e-05	0.00028682590345852077	5.4483807616634294e-05	6.955379649298266e-05	0.0008067756425589323	0.0005893354536965489	0.0001259780692635104	0.00015641786740161479	0.00031686254078522325	0.0002536277170293033	0.00022625310521107167	0.0002987167681567371	0.0005984454764984548	0.0012199670309200883	0.0015235504833981395	0.0015056015690788627	0.0009107925579883158	0.001140387961640954	0.004416642244905233	0.0038123258855193853	0.0006483268807642162
4490.0	0.0018513897666707635	0.003382415045052767	0.009394115768373013	0.005577420815825462	0.00625091977417469	0.016261618584394455	0.0005162427551113069	0.0002201434544986114	0.00013954396126791835	0.0004506965051405132	0.0005666305078193545	0.00037654454354196787	0.00042465096339583397	0.0033140836749225855	0.0008096448145806789	5.2558109018718824e-05	2.9268519938341342e-05	0.00011519364488776773	0.0008224811754189432	0.0019707351457327604	0.0011614375980570912	0.00512797012925148	0.001804732484742999	0.0008518475806340575	0.00017218102584592998	4.46885715064127e-05	0.0001345665950793773	0.00021613728313241154	4.428963802638464e-05	0.0001276493421755731	0.00041642598807811737	0.0004910003626719117	0.0011540936538949609	0.00013766472693532705	2.4627788661746308e-05	0.0001000898628262803	0.00012408365728333592	8.062423876253888e-05	0.00032083678524941206	0.0003241990343667567	0.0005225046770647168	0.0007663173018954694	0.0029821579810231924	0.0052878581918776035	0.005523488391190767	0.003581423545256257	0.005998944863677025	0.0017573476070538163	0.00042595298145897686
4496.0	0.002163858385756612	0.001053632004186511	0.003460526466369629	0.007471968419849873	0.006471272092312574	0.034238044172525406	0.0004482450895011425	9.331048204330727e-05	0.00013397022848948836	0.0007663723663426936	0.0012293941108509898	0.00039253674913197756	0.00026133155915886164	0.0005117174005135894	0.0006608450785279274	7.401890616165474e-05	0.00010831808322109282	0.0003028119681403041	0.0006400939309969544	0.00020927321747876704	0.0003444856556598097	0.0028221833053976297	0.0016107652336359024	0.002376445336267352	0.00021820294205099344	3.9525421016151085e-05	8.360893843928352e-05	0.00045090276398696005	6.777367525501177e-05	7.106012344593182e-05	0.00010750198998721316	7.668029866181314e-05	0.00034213424078188837	5.633722685161047e-05	2.7982987376162782e-05	8.215871639549732e-05	3.661519804154523e-05	2.578062230895739e-05	0.0006524958298541605	0.000408110034186393	0.0001854423899203539	0.00040658144280314445	0.0012001678114756942	0.008490451611578465	0.015434641391038895	0.004969391971826553	0.009123874828219414	0.0011586507316678762	0.0006464148755185306
4502.0	0.0003648715210147202	0.0008481607655994594	0.008805143646895885	0.02620125748217106	0.0036166210193187	0.013097853399813175	0.00048526213504374027	0.0004931652802042663	0.0005509702023118734	0.0007502625230699778	0.0014973502838984132	0.00015690558939240873	0.0003820297715719789	0.001866388600319624	0.000976146140601486	7.085529068717733e-05	0.0002415503840893507	0.00059023208450526	0.0011017516953870654	0.0005351777654141188	0.0021860923152416945	0.00960519164800644	0.0027572212275117636	0.0023701677564531565	0.00012697750935330987	2.3273190890904516e-05	0.0001779582817107439	0.0038522332906723022	0.00010535981709836051	3.0423154385061935e-05	6.452178058680147e-05	6.998646858846769e-05	0.0005940969567745924	4.521269875112921e-05	1.8914231986855157e-05	0.00012519680603872985	6.988176755839959e-05	4.811874532606453e-05	0.000780895643401891	0.000210363301448524	0.00028382110758684576	0.0011528751347213984	0.00044139131205156446	0.002415205119177699	0.009816068224608898	0.002957137767225504	0.003859458491206169	0.0005435952916741371	0.0008258860325440764
4508.0	0.0014747446402907372	0.005574876442551613	0.014998277649283409	0.008323630318045616	0.0005487535381689668	0.002772802719846368	0.00023625246831215918	0.00016670473269186914	0.001066824421286583	0.0007497929036617279	0.0005387653363868594	0.00011354110756656155	0.00028726982418447733	0.0008333847508765757	0.00041361330659128726	4.3119722249684855e-05	0.00017640604346524924	0.0003166750248055905	0.0011346298269927502	0.0019043446518480778	0.003930834587663412	0.00852175522595644	0.003971392754465342	0.0022565361578017473	0.00022446388902608305	2.4639841285534203e-05	0.0004380591562949121	0.020946694537997246	0.0002546043542679399	3.447597919148393e-05	6.559981557074934e-05	0.00013382875476963818	0.0003590606211218983	5.0723498134175315e-05	0.0003049849474336952	0.00028320078854449093	0.00015032051305752248	0.00032395770540460944	0.003838641569018364	0.00023538278765045106	0.0006977806915529072	0.0026851273141801357	0.0011123778531327844	0.003422972047701478	0.002929297275841236	0.0005943170981481671	0.0011908963788300753	0.0003254612674936652	0.0001926943368744105
4514.0	0.002715909853577614	0.009091254323720932	0.023980699479579926	0.02092484012246132	0.00121786305680871	0.003935734275728464	0.00018010663916356862	4.502736919675954e-05	0.0001835780858527869	0.0009073647088371217	0.0017777221510186791	0.0006514691049233079	0.00036832442856393754	0.0005989798228256404	0.0002779003116302192	5.430256715044379e-05	0.0001914875174406916	0.0002559192944318056	0.00047508583520539105	0.0004504982498474419	0.0025432391557842493	0.007379180286079645	0.0038478991482406855	0.001495156902819872	0.0003186672111041844	7.053298759274185e-05	0.0007173352059908211	0.022629927843809128	0.00021403830032795668	6.654185563093051e-05	0.00025916367303580046	0.0004767970822285861	0.0004290861252229661	7.473995356122032e-05	0.00048798989155329764	0.0005727933021262288	0.0011495845392346382	0.001683375216089189	0.001874385168775916	6.422815204132348e-05	0.0006057912833057344	0.005905283149331808	0.0029093811754137278	0.0019272243371233344	0.0028523304499685764	0.0013193425256758928	0.0008439673692919314	0.00044773452100344	0.0010020955232903361
4520.0	0.0025089445989578962	0.009695959277451038	0.0194003414362669	0.006741635967046022	0.002547883428633213	0.01081774476915598	0.000368111883290112	8.945565059548244e-05	0.0001816006697481498	0.00016630039317533374	0.0005268111126497388	0.00047565746353939176	0.0006121405749581754	0.0005443758564069867	0.0005620321608148515	7.626658771187067e-05	0.0001463935914216563	0.0002609294606372714	0.0006938047590665519	0.001215992379002273	0.0097978375852108	0.005190111696720123	0.0023404653184115887	0.0007934470777399838	0.00046411683433689177	0.0002809583966154605	0.0014419140061363578	0.03552182391285896	0.00046137688332237303	0.00017785940144676715	0.00020862412930000573	0.00036135176196694374	0.0068697379902005196	0.0009364835568703711	0.0011767232790589333	0.0005527674802578986	0.0008735115989111364	0.0030866004526615143	0.007875334471464157	0.0002910138573497534	0.0030087395571172237	0.011955262161791325	0.0020028376020491123	0.01894807629287243	0.031231677159667015	0.0007814822602085769	0.0010956006590276957	0.00030511029763147235	0.00036274080048315227
4526.0	0.028072470799088478	0.032609399408102036	0.0064827511087059975	0.0015486902557313442	0.0006139974575489759	0.0007460464257746935	0.0008307088864967227	0.0001525379193481058	8.642090688226745e-05	0.00026618584524840117	0.0009704622207209468	0.0014087918680161238	0.0004484966048039496	0.0004155399219598621	0.0007605582941323519	9.30901660467498e-05	0.00013034378935117275	0.00023632952070329338	0.000412780384067446	0.0010712381917983294	0.007670678198337555	0.0034470832906663418	0.005100034177303314	0.0032747844234108925	0.0008257679874077439	0.00023427314590662718	0.0013744489988312125	0.030917692929506302	0.0004738042189273983	0.00013463244249578565	0.00020690090605057776	0.00047478204942308366	0.004699152894318104	0.001890804385766387	0.004738306626677513	0.0012770510511472821	0.0023211671505123377	0.0019737170077860355	0.0012088697403669357	0.0005468117888085544	0.007067397702485323	0.008334115147590637	0.004403222352266312	0.018598292022943497	0.02980288490653038	0.001557875075377524	0.0005282373749651015	0.00030363528640009463	0.00039248770917765796
4532.0	0.011431340128183365	0.014338398352265358	0.012259646318852901	0.0016822672914713621	0.0013082921504974365	0.00027978705475106835	0.0036086179316043854	0.0003622595686465502	5.137989865033887e-05	0.0001629197649890557	0.000579605926759541	0.0004227582539897412	0.0002836923231370747	0.003378026420250535	0.01341512892395258	9.38847369980067e-05	0.0002114540693582967	0.00016147496353369206	0.00031149332062341273	0.0011024409905076027	0.002884197747334838	0.0019564807880669832	0.004910352174192667	0.006653158459812403	0.020573362708091736	0.0039116935804486275	0.0015937633579596877	0.05706756189465523	0.0010985687840729952	0.0002772345033008605	0.0004042679211124778	0.002346600405871868	0.007482719141989946	0.0007840493926778436	0.005187832284718752	0.015769530087709427	0.006435866933315992	0.0018214206211268902	0.004696642514318228	0.0008458697702735662	0.008030999451875687	0.008524978533387184	0.006722314283251762	0.02535064145922661	0.019465534016489983	0.004057028796523809	0.0037321492563933134	0.000699603115208447	0.0028590026777237654
4538.0	0.003548217238858342	0.0065695964731276035	0.012165556661784649	0.0006895215483382344	0.0009041085722856224	0.00017936370568349957	0.0010046116076409817	0.0006042211316525936	0.00014183118764776736	0.00013411889085546136	0.0005741898785345256	0.0004239059635438025	0.00047078830539248884	0.0008107669418677688	0.005492097232490778	0.00020427403796929866	0.00018511150847189128	0.00028573902091011405	0.0005232998519204557	0.0018741748062893748	0.0011845873668789864	0.004490083083510399	0.030372656881809235	0.03961208090186119	0.09650707244873047	0.04845663905143738	0.027546724304556847	0.2745508551597595	0.0015787917654961348	0.00040894735138863325	0.0004242791037540883	0.002847909927368164	0.0028075941372662783	0.0003992555139120668	0.00777205266058445	0.04092203080654144	0.008439838886260986	0.006490756757557392	0.003215354634448886	0.0009968180675059557	0.018631117418408394	0.012637211941182613	0.003897050628438592	0.004674662370234728	0.010274962522089481	0.005816881079226732	0.0026894507464021444	0.0005747763207182288	0.0007600945536978543
4544.0	0.004311876371502876	0.0023233091924339533	0.00264122080989182	0.004186694975942373	0.005654827691614628	6.847509212093428e-05	0.0005969778867438436	0.0001531760353827849	6.264462717808783e-05	0.00010555661719990894	0.0005614313995465636	0.0005492516793310642	0.0003254147304687649	0.00030799992964603007	0.0014347181422635913	0.00022453750716522336	0.0001833426213124767	0.00032546158763580024	0.0013343221507966518	0.00779342744499445	0.0007182942354120314	0.001962110633030534	0.0095834881067276	0.022461190819740295	0.6256988048553467	0.40545257925987244	0.043787259608507156	0.09973368048667908	0.0012768740998581052	0.0007406891090795398	0.0005688377423211932	0.0027382804546505213	0.0011591353686526418	0.000500620692037046	0.014308715239167213	0.02199367806315422	0.011550633236765862	0.028763385489583015	0.0042036850936710835	0.002953289309516549	0.05404398962855339	0.03311671316623688	0.001973561942577362	0.002415130380541086	0.01917625218629837	0.0028567758854478598	0.0005291881388984621	0.0005612107343040407	0.00017274473793804646
4550.0	0.003737269900739193	0.0056608011946082115	0.022325966507196426	0.0031178812496364117	0.0033548015635460615	0.00017118410323746502	0.0005700687179341912	7.209356408566236e-05	3.356508750584908e-05	0.0002491985505912453	0.0007284993771463633	0.00043906414066441357	0.0006753908819518983	0.00036312450538389385	0.0002345283719478175	0.00018444044690113515	0.00034295322257094085	0.0008036906365305185	0.001847183215431869	0.002910611219704151	0.0006588558899238706	0.001999875530600548	0.004229833837598562	0.006324676796793938	0.6457177996635437	0.42106667160987854	0.040423598140478134	0.06121139973402023	0.0014116483507677913	0.0008951904019340873	0.0005317478207871318	0.007926490157842636	0.0030110199004411697	0.00101242505479604	0.033947352319955826	0.07852369546890259	0.008780925534665585	0.01583574153482914	0.004681804217398167	0.0027224712539464235	0.018381217494606972	0.012477478012442589	0.0007615478243678808	0.002500328468158841	0.017621608451008797	0.0023942545522004366	0.0003323059936519712	0.0001325780467595905	0.00010319270222680643
4556.0	0.0003560118784662336	0.0005194895202293992	0.006220717448741198	0.00031455850694328547	0.001114329439587891	0.00032437429763376713	0.000446451100287959	4.068906491738744e-05	5.8837005781242624e-05	0.0005348995910026133	0.0018432161305099726	0.00034440422314219177	0.0011419381480664015	0.0007573727052658796	0.00016629038145765662	0.0002454396744724363	0.001129822339862585	0.0006662547821179032	0.0029494939371943474	0.001508883899077773	0.00033845065627247095	0.002213873900473118	0.005652648396790028	0.004353689961135387	0.5864529013633728	0.9096064567565918	0.28104859590530396	0.043321095407009125	0.002671145601198077	0.004901852924376726	0.0012127426452934742	0.006722905673086643	0.007124709896743298	0.0009043002501130104	0.004091616719961166	0.021685771644115448	0.016822051256895065	0.014212768524885178	0.0013152901083230972	0.005422697868198156	0.014670263044536114	0.009663465432822704	0.0022830257657915354	0.001125224051065743	0.014619213528931141	0.0022115083411335945	0.00019667485321406275	5.210821109358221e-05	6.590001430595294e-05
4562.0	0.0001763564214343205	0.00025030868710018694	0.0026402634102851152	0.0001446015521651134	0.0007372254622168839	0.0004986145067960024	0.00035087738069705665	9.318394586443901e-05	0.00020988307369407266	0.000529000535607338	0.0011348562547937036	0.00034161514486186206	0.0008933613426052034	0.000766818062402308	0.00026149232871830463	0.00021973012189846486	0.0008837654604576528	0.0004593059129547328	0.003001908538863063	0.001530167181044817	0.0006564112845808268	0.004125529434531927	0.004653099458664656	0.004139325115829706	0.26913031935691833	0.8122496604919434	0.18105120956897736	0.013724047690629959	0.004637063480913639	0.011455554515123367	0.002554926322773099	0.008344348520040512	0.011012698523700237	0.0034610361326485872	0.008843558840453625	0.04344337806105614	0.024991588667035103	0.0019249728647992015	0.0003993332211393863	0.007512032054364681	0.03585805371403694	0.012886006385087967	0.00370256369933486	0.000855094869621098	0.008054856210947037	0.0027332259342074394	0.0001625151198823005	3.7909634556854144e-05	5.3564170229947194e-05
4568.0	0.00022243736020755023	0.0002546840114519	0.000654522271361202	6.907373608555645e-05	0.0027277222834527493	0.00035069024306721985	0.0002797059714794159	0.00023123798018787056	0.0007138537475839257	0.0006223217933438718	0.0011400111252442002	0.00034305136068724096	0.000632894691079855	0.00034132544533349574	6.125983054516837e-05	0.0002583214663900435	0.0010617692023515701	0.0007577968062832952	0.003696124767884612	0.002879541367292404	0.0003518586454447359	0.0026874523609876633	0.008700693026185036	0.0030383002012968063	0.03901077061891556	0.3561829924583435	0.04580997675657272	0.007350055500864983	0.0033779058139771223	0.0052130683325231075	0.001106623443774879	0.017910556867718697	0.04281478375196457	0.0041030943393707275	0.008874164894223213	0.05000969395041466	0.15423621237277985	0.010664437897503376	0.0009995779255405068	0.011954445391893387	0.020158832892775536	0.0038193820510059595	0.00127929646987468	0.00024182279594242573	0.0017732058186084032	0.0012589187826961279	0.00047766848001629114	4.743542376672849e-05	3.0207975214580074e-05
4574.0	0.00013334395771380514	9.109449456445873e-05	0.00022589872241951525	3.159641346428543e-05	0.00366626656614244	0.0004116784839425236	0.0004067227419000119	0.0004879187617916614	0.0011409986764192581	0.0007193769561126828	0.0007985690026544034	0.0004739464493468404	0.0008959569968283176	0.00035470997681841254	2.2904931029188447e-05	0.0003163409710396081	0.0013500513741746545	0.0006928103393875062	0.0037644694093614817	0.0013300837017595768	0.0001820972829591483	0.0007100488874129951	0.014599780552089214	0.012172881513834	0.12918242812156677	0.7161303162574768	0.01964913122355938	0.004692698363214731	0.002403079532086849	0.00760125694796443	0.0030404007993638515	0.048193126916885376	0.04019765183329582	0.024033060297369957	0.09976855665445328	0.04325934872031212	0.030426133424043655	0.012667734175920486	0.0005435448256321251	0.010119318962097168	0.014979387633502483	0.002687545493245125	0.000550391967408359	0.00035544775892049074	0.007135691121220589	0.0012748384615406394	0.00016388202493544668	0.00012723762483801693	4.4506847189040855e-05
4580.0	0.00013849356037098914	0.00021966706844978034	0.001073596184141934	4.114799594390206e-05	0.006333232391625643	0.001991281285881996	0.000415359711041674	0.0003380163398105651	0.0017182162264361978	0.002924243686720729	0.0005224426276981831	0.00025737768737599254	0.0005178684368729591	0.00011963209544774145	3.8068421417847276e-05	0.001355169340968132	0.001008934574201703	0.0008267798111774027	0.0028544459491968155	0.001776596182025969	0.00024210839183069766	0.0016100628999993205	0.017039846628904343	0.01472276821732521	0.03163338452577591	0.21686504781246185	0.011853309348225594	0.001978349406272173	0.0019803340546786785	0.006739959120750427	0.0012619092594832182	0.024268314242362976	0.014319447800517082	0.00764922471717	0.021371234208345413	0.10519859194755554	0.1885034739971161	0.02253122813999653	0.0004688955959863961	0.003830519737675786	0.0026385479141026735	0.003273153677582741	0.0019375586416572332	0.0014397241175174713	0.008930177427828312	0.0009790488984435797	6.615192978642881e-05	4.990372326574288e-05	0.00011601688311202452
4586.0	0.000918341800570488	0.0005258101155050099	0.0007404166390188038	1.5757403161842376e-05	0.001998345833271742	0.0007241246057674289	0.000187499332241714	0.00041990276076830924	0.0032438552007079124	0.0021906914189457893	0.0006533564301207662	0.0001771851966623217	0.00045321567449718714	0.0010411478579044342	0.0009266404085792601	0.010605024173855782	0.0019235755316913128	0.0004663232248276472	0.0026361243799328804	0.005194160621613264	0.000533397076651454	0.001627173158340156	0.0070820762775838375	0.010291922837495804	0.03214002773165703	0.019841626286506653	0.0028617761563509703	0.0010123415850102901	0.001252759713679552	0.006419572047889233	0.005969681311398745	0.013151202350854874	0.007980335503816605	0.008452622219920158	0.03100847266614437	0.3876497149467468	0.04890667274594307	0.0059931473806500435	0.0007575816125608981	0.01480852160602808	0.013454179279506207	0.00772603927180171	0.0019934475421905518	0.0004982228856533766	0.005116194486618042	0.005534715950489044	0.00023747014347463846	4.18302406615112e-05	4.6677909267600626e-05
4592.0	0.02195943519473076	0.006854815874248743	0.0004076481272932142	1.0361573913542088e-05	0.0007638023234903812	0.0011320782359689474	0.0001820833858801052	0.00019398587755858898	0.0015960702439770103	0.001828627660870552	0.000601384905166924	0.0005413357284851372	0.0008916897932067513	0.0008670902461744845	0.001097363419830799	0.0031256431248039007	0.0012157937744632363	0.0004255811800248921	0.0009907182538881898	0.0027078380808234215	0.0008655329584144056	0.001155391801148653	0.0011720419861376286	0.00904811266809702	0.09500651061534882	0.02867724560201168	0.0016363740433007479	0.000471276551252231	0.0011606330517679453	0.0029659911524504423	0.0022785444743931293	0.012200470082461834	0.011010076850652695	0.008025124669075012	0.01843934692442417	0.5404419302940369	0.07363910973072052	0.006949469912797213	0.0007459461339749396	0.011187263764441013	0.004714980721473694	0.0015710442094132304	0.0008033204940147698	0.00022643501870334148	0.0030711316503584385	0.0010644798167049885	9.096775465877727e-05	3.4267446608282626e-05	0.00010692681098589674
4598.0	0.014548452571034431	0.0057715740986168385	0.0006856530089862645	0.00017315091099590063	0.014371199533343315	0.0007070552092045546	0.000687591964378953	0.00041979673551395535	0.0016715331003069878	0.0021045973990112543	0.002496507950127125	0.0012658872874453664	0.0006879733991809189	0.0003580382326617837	0.0006462937453761697	0.0017939882818609476	0.000492732273414731	0.00030904411687515676	0.0007715178071521223	0.0032026993576437235	0.00041801310726441443	0.000577785714995116	0.0010889931581914425	0.0009059538715519011	0.0068372758105397224	0.01607317291200161	0.0006667162524536252	0.0002499118563719094	0.0020183518063277006	0.004020249471068382	0.0015508602373301983	0.004816332366317511	0.00398083683103323	0.004344838205724955	0.0029684617184102535	0.008835751563310623	0.010824732482433319	0.0006746066501364112	5.3916446631774306e-05	0.002515648026019335	0.004622700624167919	0.0021322595421224833	0.0012735630152747035	0.00013451270933728665	0.001905409968458116	0.0006852601654827595	0.00011654467380139977	5.1579652790678665e-05	0.000352918024873361
4604.0	0.005494929384440184	0.0020190963987261057	0.00020058450172655284	0.0006054524565115571	0.08304981887340546	0.0020291556138545275	0.0017189998179674149	0.00041859992779791355	0.0005778171471320093	0.0015595967415720224	0.0006325762369669974	0.000879980914760381	0.0009442833834327757	0.0006320616230368614	0.0019818604923784733	0.0014591132057830691	0.0004913114826194942	0.0007542906678281724	0.0015170389087870717	0.00244437949731946	0.0003741422842722386	0.0007928994600661099	0.0009157729800790548	0.0005162363522686064	0.012414122931659222	0.019631529226899147	0.0017716609872877598	0.0007149945595301688	0.0007502399384975433	0.0023342976346611977	0.0012330560712143779	0.0017455468187108636	0.0031536747701466084	0.0010595875792205334	0.0005445642746053636	0.004283056128770113	0.009737847372889519	0.0021841072011739016	0.00017220615700352937	0.003877169219776988	0.004677664488554001	0.0012590722180902958	0.0017062794649973512	0.00023052672622725368	0.0026815503370016813	0.0009107135119847953	7.112376624718308e-05	6.325374124571681e-05	0.00023951184994075447
4610.0	0.0009001065627671778	0.00039787517744116485	5.5737920774845406e-05	0.00018097562133334577	0.022508444264531136	0.0014383201487362385	0.0007251632050611079	0.0006144464132376015	0.0009398780530318618	0.0009818167891353369	0.00047734033432789147	0.000646678265184164	0.002015929203480482	0.00035483663668856025	0.000885474553797394	0.001986986491829157	0.0006296049687080085	0.0013092064764350653	0.0010108815040439367	0.0009727260330691934	0.0004113668401259929	0.00112659961450845	0.003331155050545931	0.0019609343726187944	0.002868451178073883	0.0023340864572674036	0.0004816106811631471	0.00026189227355644107	0.0002529785269871354	0.0010118145728483796	0.0009137330343946815	0.0006525235949084163	0.0012279078364372253	0.0006955521530471742	0.00017207417113240808	0.0008817712077870965	0.002039476064965129	0.0009105291683226824	0.00013309839414432645	0.0022307359613478184	0.001196861732751131	0.0003159901243634522	0.0013546479167416692	0.0002593201643321663	0.0013921525096520782	0.0003929109370801598	0.00010757878044387326	0.0001256952527910471	0.00016571470769122243
4616.0	0.0029469849541783333	0.0007738246931694448	3.5932473110733554e-05	0.00010243436554446816	0.0054578329436481	0.0009595338487997651	0.0005240306491032243	0.0002882201224565506	0.0008546273456886411	0.001436893711797893	0.000605765322688967	0.000898387806955725	0.00208993349224329	8.452522160951048e-05	0.00015573951532132924	0.0008138744160532951	0.00033805964631028473	0.0007731693331152201	0.0024645656812936068	0.0010448388056829572	0.0003428687632549554	0.0008288800017908216	0.0004112146853003651	0.0007437375606968999	0.0013460117625072598	0.0007750305812805891	0.0006241701194085181	0.0005527114262804389	0.0005755607271566987	0.0007744952454231679	0.0005954090156592429	0.00038884099922142923	0.00041423673974350095	0.00031797983683645725	0.00013627328735310584	0.00028680209652520716	0.0003837698313873261	7.987467688508332e-05	3.671466765808873e-05	0.0008566010510548949	0.000676525931339711	0.0001766970963217318	0.00024064791796263307	0.00011756250751204789	0.0007855183794163167	0.00043364017619751394	0.00016392485122196376	0.00021677231416106224	0.00048700079787522554
4622.0	0.0018926283810287714	0.0008758881594985723	2.25174462684663e-05	7.999953959370032e-05	0.0019169353181496263	0.0011426915880292654	0.0007389445672743022	0.00028097929316572845	0.0006081477622501552	0.0008569104829803109	0.0004652339266613126	0.0005413953913375735	0.001176942023448646	0.00035228359047323465	0.00043896224815398455	0.0005999820423312485	0.0004895471502095461	0.0011056308867409825	0.001526877749711275	0.0004167170845903456	0.000209796242415905	0.0004416120646055788	0.00022411807731259614	0.0001790848036762327	0.00025976976030506194	9.492386016063392e-05	7.071192521834746e-05	0.00014332751743495464	0.00016350115765817463	0.00047008940600790083	0.0006391581846401095	0.0002950375492218882	0.0004280816938262433	0.000535524741280824	0.0005564276361837983	0.0006382536957971752	0.0002688647946342826	3.814171577687375e-05	1.229645022249315e-05	0.0001227568427566439	0.00012563593918457627	9.969560051104054e-05	0.00041696405969560146	4.20711949118413e-05	0.00018300588999409229	0.0004360264865681529	9.620290802558884e-05	0.00030952796805649996	0.00032914045732468367
4628.0	0.0003785175795201212	0.0011926997685804963	0.00030064585735090077	0.0005255349678918719	0.00499073276296258	0.0005152765079401433	0.0005507782916538417	7.382216426776722e-05	0.0002436780632706359	0.0007399239693768322	0.00021771021420136094	0.00035773817216977477	0.0011420628288760781	0.0002641086757648736	0.0005457879742607474	0.0004722724261227995	0.0006217847112566233	0.0014232269022613764	0.0027171229012310505	0.0004887321847490966	9.148352546617389e-05	0.00013514036254491657	0.00010512257722439244	0.00011339992488501593	0.00024685318931005895	0.00013719075650442392	9.838401456363499e-05	7.920093048596755e-05	6.344627763610333e-05	0.00017601573199499398	0.0008593417587690055	0.0002052555064437911	0.0005911621265113354	0.0007161585963331163	0.00048656301805749536	0.0015133122215047479	0.000665154424495995	0.00016726154717616737	9.05761589820031e-06	0.00012143032654421404	0.00017422357632312924	0.00013215458602644503	0.00038743662298657	7.249210466397926e-05	0.00010885860683629289	0.00013901235070079565	0.00011021466343663633	0.00035840243799611926	0.0003078243462368846
4634.0	0.00022572476882487535	0.00030091399094089866	0.0002706979576032609	0.0014022826217114925	0.027468301355838776	0.013860349543392658	0.0014544761506840587	0.00019759229326155037	0.00045685190707445145	0.0014407801209017634	0.0003368898469489068	0.00024316816416103393	0.0007906570099294186	0.0003852567751891911	0.001130711636506021	0.0005606162012554705	0.0006187287508510053	0.0013703970471397042	0.00350421410985291	0.0005216768477112055	0.00012142500054324046	0.00010337382991565391	2.7584314011619426e-05	2.8051523258909583e-05	3.5488701541908085e-05	5.6494591262890026e-05	7.816997094778344e-05	7.284301682375371e-05	4.096331031178124e-05	0.00011167181946802884	0.0009241403313353658	0.00013796750863548368	0.0004885069793090224	0.00040077802259474993	0.00011748641554731876	0.00018598372116684914	0.000158903727424331	5.884216807316989e-05	4.2872229641943704e-06	0.00010094860044773668	0.00035998824751004577	0.00015476426051463932	0.0002953204093500972	4.6821463911328465e-05	7.689264020882547e-05	0.0003236403572373092	0.00014768123219255358	0.0011083494173362851	0.00060416100313887
4640.0	0.0001727151102386415	0.00022247296874411404	9.48545421124436e-05	0.0003402508737053722	0.011465608142316341	0.018740234896540642	0.0003434004611335695	0.00043673909385688603	0.00029831830761395395	0.0003093117557000369	0.00021025323076173663	0.00012615347804967314	0.0005386460106819868	0.00042228802340105176	0.000810000579804182	0.0003287829167675227	0.00021738828218076378	0.0002095968957291916	0.0010927399853244424	0.0009432686492800713	0.0005214274860918522	7.578137592645362e-05	1.6248892279691063e-05	3.956520959036425e-05	1.5435738532687537e-05	1.6333204257534817e-05	1.351906485069776e-05	1.9924040316254832e-05	2.228773882961832e-05	9.12603791221045e-05	0.0003312167536932975	3.7195182812865824e-05	0.00016301905270665884	0.0002834901097230613	3.702142566908151e-05	4.890766285825521e-05	4.337207428761758e-05	3.408916018088348e-05	6.514745564345503e-06	6.197350012371317e-05	0.00045710388803854585	0.0002425242419121787	0.00014701945474371314	2.5183982870657928e-05	7.069082494126633e-05	0.00036485132295638323	0.00023329352552536875	0.0018769516609609127	0.000657007098197937
4646.0	0.00012827932368963957	0.0001598263916093856	0.00010233049397356808	0.00010821463365573436	0.0070303091779351234	0.0011849382426589727	0.0004710811481345445	0.001681080088019371	0.000889156071934849	0.00021208282851148397	0.00022971055295784026	0.00010532324813539162	0.00026144791627302766	0.0006106402724981308	0.001830384018830955	0.0003028188948519528	0.00027840229449793696	0.0006451620138250291	0.0016669600736349821	0.0022037054877728224	0.0014112014323472977	0.0004211695631965995	1.8793531125993468e-05	1.9657452867249958e-05	1.1819072824437171e-05	1.2383380635583308e-05	1.5782576156198047e-05	1.552877074573189e-05	8.616053492005449e-06	6.738173397025093e-05	0.00026294085546396673	5.299658005242236e-05	0.0003000079595949501	0.0003847783664241433	7.675484084757045e-05	9.383399446960539e-05	5.88260154472664e-05	2.054666583717335e-05	2.6848479137697723e-06	1.6062114809756167e-05	0.00014835756155662239	0.0001390077086398378	8.855073974700645e-05	7.307741179829463e-05	0.00016414349374826998	0.0002456855436321348	0.0002550300268922001	0.0018092325190082192	0.0017644846811890602
4652.0	5.3665557061322033e-05	5.6024779041763395e-05	9.25073545658961e-05	0.0003044666664209217	0.007101032417267561	0.0005745356320403516	0.0004219876427669078	0.0009039448923431337	0.0007113784085959196	0.0006656813784502447	0.0003972144622821361	0.00022557801275979728	0.0002852341567631811	0.0004218928806949407	0.005186260212212801	0.0009479274740442634	0.0003252497117500752	0.0008712299168109894	0.0012827451573684812	0.000979353440925479	0.0005919855902902782	0.0005448422743938863	0.0002683970960788429	0.00014315813314169645	1.4352101061376743e-05	7.3018854891415685e-06	8.987155524664558e-06	8.063342647801619e-06	4.026851911476115e-06	8.478329982608557e-05	0.0002614583936519921	3.772915806621313e-05	0.00028089439729228616	0.0003567872627172619	0.00010909511911449954	7.437905151164159e-05	3.039618422917556e-05	1.2194455848657526e-05	1.8643353314473643e-06	1.3535924153984524e-05	0.0001439863845007494	5.513026553671807e-05	6.375577504513785e-05	0.00010311135702067986	5.439098458737135e-05	9.227028203895316e-05	0.0002571490767877549	0.0005876082577742636	0.001169561524875462
4658.0	6.74210095894523e-05	2.5459457901888527e-05	4.3748052121372893e-05	0.00023146539751905948	0.002097206423059106	0.0007486958056688309	0.00042557550477795303	0.0003603238728828728	0.00025781019940041006	0.00017501713591627777	0.00023778532340656966	0.00034331687493249774	0.0010043646907433867	0.0003110639227088541	0.0023040990345180035	0.000828741816803813	0.0006345014553517103	0.000990821747109294	0.0008868740405887365	0.0005388939753174782	0.0031146814581006765	0.00044534995686262846	0.0001394738646922633	0.0003035354311577976	0.00042794604087248445	0.00022584250837098807	7.450100383721292e-05	7.960845687193796e-05	3.0138080546748824e-05	0.0002882654662244022	0.00022726687893737108	7.393721170956269e-05	0.001845229766331613	0.002078189980238676	0.0016009490936994553	0.0025650314055383205	0.0013406446669250727	0.0009605340892449021	2.0757081074407324e-05	5.575593968387693e-05	0.0004168809100519866	0.00010817655856953934	4.168036321061663e-05	2.6311632609576918e-05	1.3501528883352876e-05	2.1035430108895525e-05	6.218549242476001e-05	0.0005100172129459679	0.0012741521932184696
4664.0	0.00014500610996037722	1.8898526832344942e-05	3.2073468901216984e-05	5.6118722568498924e-05	0.0012058594729751348	0.0018993265694007277	0.001859959214925766	0.0011755229206755757	0.0009560065227560699	0.00023881203378550708	0.00024465209571644664	0.00026902966783382	0.0011886036954820156	0.0009218546911142766	0.012821979820728302	0.003702373942360282	0.0006564413197338581	0.001131941331550479	0.0014306672383099794	0.000506676035001874	0.005585767794400454	0.00042494008084759116	7.408019882859662e-05	0.00015935968258418143	0.00014926557196304202	8.990358765004203e-05	0.0001109927034121938	0.0002264488284708932	4.243747753207572e-05	0.00018140302563551813	0.000535727187525481	0.00011390027066227049	0.0011240827152505517	0.0008429900626651943	0.0008423352264799178	0.0005471391486935318	0.00028177149943076074	0.0004248131299391389	7.450213161064312e-06	3.4779452107613906e-05	0.0009708423167467117	0.00013261711865197867	1.204397722176509e-05	3.183920853189193e-05	3.742585249710828e-05	8.5869622125756e-05	0.00024152851256076247	0.0014823756646364927	0.0009742809343151748
4670.0	0.0015481705777347088	0.0001457295147702098	9.805610170587897e-05	0.0002254126884508878	0.004022120963782072	0.0003944861236959696	0.0015712580643594265	0.0008128369809128344	0.0006263690302148461	0.00015223625814542174	0.000801459769718349	0.0008941720006987453	0.00047721952432766557	0.0004656858218368143	0.006309427320957184	0.0025457912124693394	0.0008848629659041762	0.0049448199570178986	0.003110878635197878	0.0005484130815602839	0.005391642916947603	0.00046480546006932855	0.00012330777826718986	7.970484148245305e-05	4.9806687457021326e-05	7.050171552691609e-05	6.056343772797845e-05	7.930855645099655e-05	1.7893262338475324e-05	0.0004353515396360308	0.00045820348896086216	4.761980380862951e-05	0.0002565429895184934	0.0006675317417830229	0.0003631110012065619	0.0001381261390633881	8.212229295168072e-05	0.00014841898519080132	1.1353329682606272e-05	5.814064570586197e-05	0.0008073936332948506	7.883081707404926e-05	8.380869985558093e-06	7.957702473504469e-05	5.664607306243852e-05	4.569504744722508e-05	0.00016842760669533163	0.0009632371366024017	0.0020935165230184793
4676.0	0.0007047464023344219	4.276100662536919e-05	0.00013372990360949188	0.00034560737549327314	0.0032003361266106367	0.00013622688129544258	0.0006097229197621346	0.0006536211003549397	0.0004497000190895051	8.61027292557992e-05	0.0002836658386513591	0.0005791113944724202	0.0003048270882572979	0.0003780110855586827	0.0009146672673523426	0.0003528092347551137	0.0009562465129420161	0.004147094674408436	0.0038051847368478775	0.00042351032607257366	0.0023653993848711252	0.00024848131579346955	0.00019844816415570676	8.160005381796509e-05	0.00010303891758667305	4.441241981112398e-05	4.491458457778208e-05	0.0002184944023611024	5.625771882478148e-05	0.0003159063926432282	0.00015968458319548517	1.9624507331172936e-05	0.0002520609996281564	0.00043634226312860847	0.0007137895445339382	0.0004892803844995797	6.967621447984129e-05	0.00016237617819570005	5.323556251823902e-05	9.889663488138467e-05	0.0003646797267720103	3.8395057345042005e-05	3.7811541915289126e-06	6.323486741166562e-05	0.0001064701791619882	0.00014190842921379954	0.00022516846365761012	0.001204744796268642	0.0015656055184081197
4682.0	0.00045217681326903403	4.41961019532755e-05	0.00022793894459027797	0.00013258981925901026	0.0006752872141078115	0.00013466298696585	0.00037570210406556726	0.0017689038068056107	0.0010062312940135598	8.36445833556354e-05	7.972597813932225e-05	0.0004529317666310817	0.0012527800863608718	0.0007508425624109805	0.0010716388933360577	0.0003050027007702738	0.0012152314884588122	0.0036488426849246025	0.0021182247437536716	0.0006750558386556804	0.0025080996565520763	0.0001249455235665664	0.0004656476085074246	0.00042752258013933897	4.2604988266248256e-05	2.734231748036109e-05	3.63372964784503e-05	0.00013931927969679236	2.7568825316848233e-05	0.0001503900421084836	0.0001588765881024301	2.8910526452818885e-05	0.0002139650605386123	0.00035277241840958595	0.0004319824220146984	0.0002298132749274373	4.1173159843310714e-05	0.00022967022960074246	8.93407195690088e-05	6.222227966645733e-05	0.0005053115310147405	7.339307194342837e-05	5.849912668054458e-06	4.133792026550509e-05	3.8156485970830545e-05	7.170432945713401e-05	0.0001277053524972871	0.0007525731925852597	0.0008602167945355177
4688.0	3.553205169737339e-05	8.187501407519449e-06	0.00027804315323010087	8.316800813190639e-05	0.0018296856433153152	0.00034364184830337763	0.0003377212560735643	0.0009347114246338606	0.0005254836869426072	0.00013215332000982016	9.297599171986803e-05	0.0003022754972334951	0.0021209134720265865	0.00382168497890234	0.002338694641366601	0.00013034713629167527	0.0004725236794911325	0.004412590991705656	0.004422833677381277	0.0006701332749798894	0.002295213285833597	0.00028110467246733606	0.00030436800443567336	0.00025140459183603525	3.491480674711056e-05	2.4896256945794448e-05	4.606743095791899e-05	0.00010160048259422183	3.938447844120674e-05	0.00022459661704488099	0.00012197286559967324	4.7415753215318546e-05	0.00042329300777055323	0.0002427664730930701	0.000327789515722543	0.00010053600271930918	1.591080399521161e-05	6.509524246212095e-05	0.00012083604087820277	6.830721395090222e-05	0.00029569791513495147	5.758818952017464e-05	7.497811566281598e-06	0.0003678696521092206	0.0005450150347314775	9.575261356076226e-05	0.000143462311825715	0.0007997810607776046	0.0019343594321981072
4694.0	7.774290133966133e-05	9.001736543723382e-06	0.00041373237036168575	4.900224303128198e-05	0.0025721387937664986	0.0008314746664837003	0.0009697250789031386	0.0010129623115062714	0.0006086101639084518	0.00017455747001804411	0.00011869772424688563	0.0003535491123329848	0.0004801717877853662	0.0036030171904712915	0.0007978000212460756	8.791700383881107e-05	0.00046488543739542365	0.0023011411540210247	0.008154674433171749	0.0013687334721907973	0.00109196943230927	0.0021170598920434713	0.0013512566220015287	0.00015998573508113623	2.9645219910889864e-05	1.5905343389022164e-05	2.2274203729466535e-05	9.647170372772962e-05	5.648963269777596e-05	0.00015110328968148679	0.0001317293499596417	4.0542578062741086e-05	0.0002911146148107946	0.0001429499825462699	0.0002190546947531402	6.274836778175086e-05	7.63579646445578e-06	2.867083458113484e-05	8.793226879788563e-05	9.715552005218342e-05	0.00017256973660551012	0.00024599352036602795	2.889702227548696e-05	0.00020415562903508544	0.00037053419509902596	7.834243297111243e-05	0.0011266388464719057	0.0031006012577563524	0.0030013537034392357
4700.0	0.00025016168365255	2.0799368940060958e-05	0.00035375510924495757	2.454876812407747e-05	0.0019900610204786062	0.002956817392259836	0.0022373993415385485	0.000782315619289875	0.0011113818036392331	0.00021657522302120924	0.00024508193018846214	0.0002896208025049418	0.00015009279013611376	0.005020890384912491	0.0016971307341009378	9.417552064405754e-05	0.0005547251785174012	0.001392196281813085	0.001697875908575952	0.0007281433208845556	0.0005383426905609667	0.0004723759775515646	0.00042919718543998897	8.974375668913126e-05	1.6074713130365126e-05	1.2886192962469067e-05	3.5192802897654474e-05	0.00017964989820029587	4.6315824874909595e-05	0.00010749440116342157	7.222114072646946e-05	1.7652841052040458e-05	0.00010060160275315866	5.0908180128317326e-05	0.00010109001595992595	3.411130455788225e-05	9.424796189705376e-06	8.856382919475436e-05	0.00013007051893509924	0.00021737543283961713	0.00030188035452738404	0.00038738123839721084	3.702859612531029e-05	0.00020309750107116997	0.00041761857573874295	3.707834912347607e-05	0.000300693471217528	0.001201322302222252	0.0021139744203537703
4706.0	0.00012685733963735402	1.2033046914439183e-05	0.0002190546947531402	0.0006131696864031255	0.010524159297347069	0.001828428590670228	0.0020786249078810215	0.0036511800717562437	0.0026391136925667524	9.88193423836492e-05	0.0002038067177636549	0.00022639615053776652	0.0002971372159663588	0.006032593082636595	0.00067674252204597	9.496369602857158e-05	0.0004411200061440468	0.0023819764610379934	0.005203274544328451	0.002417214447632432	0.0007734250393696129	0.0009524942724965513	0.0007335759582929313	0.00012949247320648283	1.1041385732823983e-05	1.995800448639784e-05	8.451039320789278e-05	0.0002203080803155899	0.00011895719944732264	0.0002279363397974521	7.698229455854744e-05	5.033714114688337e-05	0.00016773845709394664	3.805121741606854e-05	0.00016045308439061046	0.0003391978098079562	3.496101635391824e-05	4.5687946112593636e-05	0.0001272561785299331	0.00010871482663787901	0.00027447432512417436	0.0005860513774678111	3.4180920920334756e-05	0.00011460756650194526	0.0002148936764569953	9.155797306448221e-05	0.002061697421595454	0.0037866856437176466	0.0012239692732691765
4712.0	7.35234425519593e-05	9.296846656070556e-06	0.0005808391724713147	0.0038926955312490463	0.005446502007544041	0.0009706901619210839	0.0036381399258971214	0.02517770417034626	0.005054942797869444	0.00015165875083766878	0.00043040726450271904	0.0004311158263590187	0.0007796888239681721	0.00281338719651103	0.0002545375900808722	6.93422116455622e-05	0.000256659957813099	0.004159045405685902	0.0055106510408222675	0.002649171045050025	0.003091150661930442	0.0009412374929524958	0.0009127819794230163	0.0001385841896990314	1.0094367098645307e-05	2.056795528915245e-05	0.0001293482055189088	0.0003960707981605083	0.00011010583693860099	7.0251124270726e-05	2.8887765438412316e-05	2.891518670367077e-05	0.0002904520370066166	5.4084783187136054e-05	7.615060167154297e-05	6.144424696685746e-05	1.4219405784388073e-05	2.185770972573664e-05	0.00017737943562678993	0.00019732268992811441	0.0003730005701072514	0.0007494324818253517	3.181668944307603e-05	4.686483953264542e-05	0.00018515210831537843	5.450475146062672e-05	0.000942156242672354	0.0015051017981022596	0.0005190044757910073
4718.0	0.00018720993830356747	6.18456833763048e-05	0.0008532066713087261	0.002333223819732666	0.002558890962973237	0.0006856673862785101	0.0023392275907099247	0.01337591651827097	0.014382597990334034	0.0016112130833789706	0.0007230130722746253	0.000842180335894227	0.0013989813160151243	0.001299482537433505	6.225284596439451e-05	0.00015106642968021333	0.0003668723802547902	0.002026020549237728	0.001176082412712276	0.002084440318867564	0.012375161983072758	0.001168472459539771	0.0013014760334044695	0.00012826159945689142	2.1927418856648728e-05	3.32904965034686e-05	0.0001147293733083643	0.0003180874919053167	0.0001651995989959687	5.918094393564388e-05	3.173045115545392e-05	4.7690879000583664e-05	0.0007735935505479574	7.293031376320869e-05	5.495368895935826e-05	5.5960332247195765e-05	7.503319466195535e-06	1.6825879356474616e-05	0.0003212156589142978	0.0002602631284389645	0.00016507219697814435	0.0005789734423160553	4.980416997568682e-05	9.021739242598414e-05	0.00034573260927572846	6.186148675624281e-05	0.0005186976632103324	0.0008279694593511522	0.001093522529117763
4724.0	0.0001773383264662698	4.748086576000787e-05	0.000993373803794384	0.0006705376436002553	0.0009090351522900164	0.0005306089296936989	0.0011246481444686651	0.004096844233572483	0.013646882958710194	0.007728959899395704	0.0015793999191373587	0.0005651544197462499	0.0008280803449451923	0.0031093114521354437	0.0003397769760340452	0.0004203070711810142	0.0006154032307676971	0.00405570724979043	0.0020136500243097544	0.0010129193542525172	0.0015555189456790686	0.000769993057474494	0.001514076953753829	0.00013206526637077332	3.989886317867786e-05	3.9312206354225054e-05	0.00010093984747072682	0.00017698966257739812	7.610132161062211e-05	0.0003581054916139692	0.00024891382781788707	0.00018983412883244455	0.0003362816059961915	3.0345350751304068e-05	6.282758113229647e-05	0.00013559019134845585	1.1773768164857756e-05	1.3227856470621191e-05	0.0004022794310003519	0.00027102953754365444	0.00010419564205221832	0.00012926312047056854	7.617602386744693e-05	0.00040173603338189423	0.00014295653090812266	3.7079411413287744e-05	0.0003842347941827029	0.0012319713132455945	0.0033157174475491047
4730.0	0.000519658497069031	0.0002964272862300277	0.0020089668687433004	0.0032717895228415728	0.0017540473490953445	0.00031209495500661433	0.0011293423594906926	0.008606258779764175	0.02623854950070381	0.008601035922765732	0.004981702193617821	0.0006073722033761442	0.00035865468089468777	0.0012141873594373465	0.004347824025899172	0.00374256051145494	0.0013047700049355626	0.009691176936030388	0.001906341640278697	0.0014605708420276642	0.0033781195525079966	0.0008880913374014199	0.0053865499794483185	0.002779973205178976	0.00021758340881206095	2.0551016859826632e-05	8.305023948196322e-05	0.00023732983390800655	0.00011237362923566252	0.00033817667281255126	0.00018619025649968535	0.0003266163112130016	0.0001307521015405655	1.9503886505845003e-05	6.99305601301603e-05	9.982440678868443e-05	1.118001000577351e-05	1.914033964567352e-05	0.00040290539618581533	0.0003199237980879843	0.00015894962416496128	0.0005083275609649718	0.0001424772199243307	0.0002319624909432605	0.0005604906473308802	9.912248060572892e-05	0.0005501796258613467	0.0007162651163525879	0.0008623719331808388
4736.0	0.0021597573067992926	0.0008123472798615694	0.001504798885434866	0.002553698141127825	0.0004889471456408501	0.00024050295178312808	0.0011654566042125225	0.0013034845469519496	0.004681786987930536	0.005316321738064289	0.005879766307771206	0.0031003733165562153	0.0015140892937779427	0.0008445768035016954	0.0021259018685668707	0.002181020099669695	0.0004591754113789648	0.006207180675119162	0.0010931252036243677	0.0006175074959173799	0.0006264541880227625	0.000607697234954685	0.0026930044405162334	0.0071162451058626175	0.00022027490194886923	2.2457765226135962e-05	0.0002696623851079494	0.0012037571286782622	0.0002461757976561785	0.00023334332217928022	7.57806483306922e-05	0.0001533743488835171	0.0001177746889879927	1.9734276065719314e-05	3.1329644116340205e-05	5.8697918575489894e-05	4.375990101834759e-05	0.00013945630053058267	0.00033817472285591066	9.876733383862302e-05	5.008365405956283e-05	0.0005575117538683116	0.00029739399906247854	0.0003440069849602878	0.0002775243192445487	8.138478733599186e-05	0.0006350840558297932	0.0004822135961148888	0.0011298868339508772
4742.0	0.00054203748004511	0.0004152732144575566	0.0006265472620725632	0.002006692811846733	0.0004755991976708174	0.00014240889868233353	0.0008628193754702806	0.0003551244444679469	0.0027984909247606993	0.006513967644423246	0.005820798687636852	0.009040548466145992	0.005260820034891367	0.00023081546532921493	0.0007817104924470186	0.000653321563731879	0.0002236456930404529	0.001463508466258645	0.0025316495448350906	0.0005340618081390858	0.00019388306827750057	0.0006334295612759888	0.0033628209494054317	0.00549057824537158	0.00038109984598122537	3.531598122208379e-05	0.00045491958735510707	0.001642371527850628	0.00022736526443623006	0.00015350982721429318	0.00010709681373555213	0.0005910461186431348	0.00029656465630978346	2.494971158739645e-05	3.5748449590755627e-05	6.536638829857111e-05	2.821983434841968e-05	5.228655936662108e-05	0.00014662118337582797	6.746763392584398e-05	4.3002888560295105e-05	0.0004153901827521622	0.00031119861523620784	0.00032125547295436263	0.00036150883533991873	0.000133142078993842	0.0005196064012125134	0.0002666090149432421	0.0005725291557610035
4748.0	0.0004967253189533949	0.00025862606707960367	0.0003978922322858125	0.0012217728653922677	0.0003069212252739817	0.0002968591288663447	0.0012237384216859937	0.00024469781783409417	0.0015990075189620256	0.004218980669975281	0.008385383524000645	0.008836557157337666	0.049463286995887756	0.0010669541079550982	0.0003942199400626123	0.0004787063808180392	0.00017949374159798026	0.0009894632967188954	0.0007991460734046996	0.00028077044407837093	0.0002752360887825489	0.00042239713366143405	0.0014288966776803136	0.0010000145994126797	0.0003372124338056892	3.836021278402768e-05	0.00041518808575347066	0.0023556635715067387	0.00023314185091294348	0.00014584908785764128	9.616521128918976e-05	0.0006237897905521095	0.00023219460854306817	2.6615305614541285e-05	3.249946894356981e-05	4.842389898840338e-05	4.089485082658939e-05	5.912740743951872e-05	0.00019589516159612685	6.195447349455208e-05	3.613073204178363e-05	0.0003560617915354669	0.0006585370283573866	0.00032262192689813673	0.0003472156822681427	0.0003455676487646997	0.0010788413928821683	0.0003254544280935079	0.00040477659786120057
4754.0	0.0007958644418977201	0.0003313386405352503	0.0002555487153586	0.0006893391255289316	0.0004327510832808912	0.0005830533336848021	0.0018599708564579487	0.00020425727416295558	0.0008248404483310878	0.009621544741094112	0.004061470273882151	0.006102996878325939	0.03858475014567375	0.0012978225713595748	0.00022320897551253438	0.00031990092247724533	0.00016212850459851325	0.0006298591033555567	0.0002663300547283143	0.00014759000623598695	0.0002641366154421121	0.0002578682033345103	0.0022004961501806974	0.001705426024273038	0.00035954941995441914	0.00012213370064273477	0.00043314709910191596	0.001306198537349701	0.00020507843873929232	5.5288837756961584e-05	5.499096732819453e-05	0.0005544552695937455	0.00015756812354084104	2.2509288100991398e-05	2.2082182113081217e-05	3.287540312157944e-05	4.139977681916207e-05	9.343059355160221e-05	0.00011656077549559996	5.796255936729722e-05	1.6252053683274426e-05	0.00019467184029053897	0.0006565643125213683	0.0002480590483173728	0.0003261613892391324	0.00042553458479233086	0.00040314302896149457	0.00012151245755376294	0.0006419732235372066
4760.0	0.00026411243015900254	0.0002246098592877388	0.00017110281623899937	0.0011921143159270287	0.0009887752821668983	0.004555090330541134	0.0010763590689748526	0.0001317607529927045	0.001208851346746087	0.014102409593760967	0.004360887221992016	0.003808302106335759	0.012850046157836914	0.0023963626008480787	0.0016300225397571921	0.0004461271164473146	7.240160630317405e-05	0.00029368599643930793	0.0004962894599884748	0.00015540662570856512	0.00018246260879095644	0.0006093618576414883	0.0009519432205706835	0.0014604442985728383	0.0003620674542617053	5.296394738252275e-05	0.00017285118519794196	0.0012725008418783545	0.00046258815564215183	4.67467398266308e-05	3.991739868069999e-05	0.0017833224264904857	0.0003277161158621311	2.0416035113157704e-05	2.652423791005276e-05	8.01472197053954e-05	6.288776057772338e-05	7.11967222741805e-05	6.688246503472328e-05	2.292127646796871e-05	1.2487932508520316e-05	0.00025987677508965135	0.00032299739541485906	0.00019402880570851266	0.0003666793927550316	0.000351509457686916	0.00015567759692203254	0.00011489359167171642	0.0005338024930097163
4766.0	0.00022411145619116724	0.00017910957103595138	0.0003129387623630464	0.0018563467310741544	0.0032752761617302895	0.004964854568243027	0.000724373443517834	5.6376833526883274e-05	0.0007953027379699051	0.024625306949019432	0.0038163496647030115	0.0009269649162888527	0.002231068443506956	0.0008541657589375973	0.0007570851012133062	0.00034309597685933113	5.529036934603937e-05	0.00028317674878053367	0.0003605441306717694	6.837812543381006e-05	0.0001355480490019545	0.0005795556935481727	0.0004389408859424293	0.001839937292970717	0.0006351428455673158	0.00012235483154654503	0.000189803380635567	0.0009569551912136376	0.0005921651027165353	4.455963062355295e-05	2.918780046456959e-05	0.0009780304972082376	0.00021101660968270153	9.368539758725092e-05	3.6129837098997086e-05	1.7747941456036642e-05	4.1179711843142286e-05	7.3138544394169e-05	0.000171959531144239	2.3591011995449662e-05	2.7481910365168005e-05	0.0006385849555954337	0.00038275704719126225	8.158963464666158e-05	8.924706344259903e-05	0.00035505337291397154	0.00043944857316091657	8.684206113684922e-05	0.00039613296394236386
4772.0	0.00020657171262428164	0.00012302485993131995	0.00034690683241933584	0.0015545171918347478	0.005344558507204056	0.0017363993683829904	0.004336580168455839	9.679984941612929e-05	0.00039469150942750275	0.01922912336885929	0.001965882256627083	0.001358863664790988	0.00667206197977066	0.00026028347201645374	0.00038059373036958277	0.0002814994950313121	9.719555237097666e-05	0.00014672618999611586	0.00016059129848144948	2.723917532421183e-05	7.588789594592527e-05	0.00035710076917894185	0.0005267157685011625	0.000993199646472931	0.0004521770460996777	8.796196198090911e-05	0.0003212273004464805	0.0012850631028413773	0.0003672355960588902	5.4664025810780004e-05	3.253507020417601e-05	0.0004922262742184103	0.00025843209004960954	7.969480793690309e-05	7.926719263195992e-05	7.334592373808846e-05	8.639980660518631e-05	7.796361751388758e-05	0.00017498276429250836	3.601040953071788e-05	7.056703179841861e-05	0.0006485926569439471	0.0002321855426998809	6.450049113482237e-05	7.442566857207566e-05	0.0002491429913789034	0.0004457626200746745	5.809232243336737e-05	0.0002473309577908367
4778.0	6.749324529664591e-05	7.178451778599992e-05	0.00013443232455756515	0.0006898018182255328	0.004353010095655918	0.001320068957284093	0.011378839612007141	7.035886665107682e-05	0.00016394609701819718	0.020716484636068344	0.0033590132370591164	0.001047472353093326	0.007946413941681385	0.0001720525324344635	0.0004405701474752277	0.0007098871865309775	0.00016301470168400556	8.883966802386567e-05	0.00014608220953959972	3.012612614838872e-05	4.3245774577371776e-05	0.00023321098706219345	0.00031084869988262653	0.0005566191393882036	0.00039632691186852753	7.709190686000511e-05	0.00024337900686077774	0.0016530156135559082	0.0003740438842214644	3.68022701877635e-05	4.3924337660428137e-05	0.002801547758281231	0.0013419253518804908	0.00016826852515805513	0.000153234155732207	4.000382614322007e-05	6.135991861810908e-05	0.00010859203757718205	0.00022493329015560448	3.061810275539756e-05	4.227473618811928e-05	0.00027147357468493283	0.00020177647820673883	5.0116712372982875e-05	8.123730367515236e-05	0.00019308039918541908	0.0005496127414517105	0.00016818415315356106	0.00017048302106559277
4784.0	3.143852518405765e-05	2.2230660761124454e-05	0.00012711186718661338	0.0005782322841696441	0.0010866331867873669	0.000551216013263911	0.00540689192712307	9.886741463560611e-05	0.0003488741931505501	0.010934120044112206	0.005541023798286915	0.0007514101453125477	0.0034540649503469467	0.00017494421626906842	0.001389815704897046	0.002447036560624838	0.00016490434063598514	8.112227806122974e-05	8.444272680208087e-05	5.153983147465624e-05	0.00018427256145514548	0.00037699221866205335	0.0001654029038036242	0.0006605563103221357	0.0003394072409719229	7.070518040563911e-05	0.00026553875068202615	0.0012923706090077758	0.00027225297526456416	4.1546427382854745e-05	0.00011479755630716681	0.0026941755786538124	0.0021967554930597544	0.0005930724437348545	0.00016307331679854542	8.00957132014446e-05	0.0002492052153684199	0.0002419943775748834	0.00020164453599136323	3.4804535971488804e-05	7.081949297571555e-05	0.0002229312085546553	4.542801252682693e-05	9.129780664807186e-05	0.00015753235493320972	0.00018886207544710487	0.0003395077073946595	0.00012031257210765034	0.0003718844091054052
4790.0	2.2416552383219823e-05	2.0361765564302914e-05	5.149772550794296e-05	0.0005148776108399034	0.0035614713560789824	0.0012404643930494785	0.0077798920683562756	0.005384795367717743	0.0035080728121101856	0.0014895264757797122	0.003209466813132167	0.0007551051094196737	0.0014092245837673545	0.00016699380648788065	0.001604850054718554	0.0015795036451891065	8.835303742671385e-05	5.7463439588900656e-05	0.0001315789413638413	0.0001199930120492354	0.0002727889805100858	0.0005455662030726671	0.0005054476205259562	0.0004272879159543663	0.00019618921214714646	8.1239479186479e-05	0.0005677479202859104	0.002275183331221342	0.00043964965152554214	7.264815940288827e-05	0.00010251655476167798	0.0011850296286866069	0.0017050121678039432	0.00044258643174543977	0.00011348277621436864	3.3444881410105154e-05	0.00043302157428115606	0.0005209617665968835	0.00028263189597055316	3.183398803230375e-05	5.41993067599833e-05	0.0003880853473674506	0.00013270517229102552	7.568865112261847e-05	0.0001406904630130157	0.00024140764435287565	0.00032533996272832155	0.00011823028034996241	0.000990157830528915
4796.0	3.1224742997437716e-05	2.7499212592374533e-05	4.874320438830182e-05	0.00049141317140311	0.002200850984081626	0.0011671609245240688	0.004170818254351616	0.0015632468275725842	0.0009819831466302276	0.0013863304629921913	0.0031516877934336662	0.000835813523735851	0.004555715713649988	0.00023777670867275447	0.0007287764456123114	0.0014072665944695473	0.0004173702036496252	0.0003407644107937813	0.00011033411283278838	3.070327511522919e-05	0.00010921742796199396	0.0002748492988757789	0.0002805849944707006	0.0005248867091722786	0.0004830787656828761	0.00018035668472293764	0.0007898204494267702	0.0032978893723338842	0.0003646818222478032	0.00014461023965850472	8.719712786842138e-05	0.0005675944848917425	0.0015274130273610353	0.000255935185123235	5.5986751249292865e-05	2.7013828002964146e-05	0.00047997478395700455	0.0003893430402968079	0.0001344516931567341	1.0403109627077356e-05	1.8262533558299765e-05	0.00017681038298178464	0.00011864952102769166	6.223082164069638e-05	9.290376328863204e-05	0.0001608895545359701	0.0003541049954947084	0.000250946672167629	0.0007075603352859616
4802.0	0.00010993473551934585	0.00018618014291860163	6.621807551709935e-05	0.00041231419891119003	0.0011482506524771452	0.0008406077977269888	0.00150598946493119	0.00034975504968315363	0.0005388708668760955	0.0009632187429815531	0.0018017860129475594	0.0034967907704412937	0.018077369779348373	0.00033567429636605084	0.0005628692451864481	0.00095680559752509	0.0008135999087244272	0.001454208861105144	0.00027829271857626736	1.7712078260956332e-05	8.589262142777443e-05	9.528380905976519e-05	0.0001405857183272019	0.000689835986122489	0.0004373160481918603	0.00011425228149164468	0.0004312732780817896	0.0068886554799973965	0.0005089137121103704	8.461280231131241e-05	3.855551403830759e-05	0.00021433911751955748	0.0010399722959846258	0.0004732133820652962	0.0002997786505147815	5.3890129493083805e-05	0.0002839301887433976	0.0002750825951807201	0.0001715007092570886	3.276329152868129e-05	4.5539916754933074e-05	0.00015878738486208022	0.00010963604290736839	6.834376836195588e-05	9.933538240147755e-05	0.00010369637311669067	0.0001946458505699411	0.00037796745891682804	0.00123309763148427
4808.0	5.044487625127658e-05	0.0002784426906146109	8.736634481465444e-05	5.864381091669202e-05	0.0005585445906035602	0.0007262217113748193	0.0016517814947292209	0.00016006264195311815	0.00030774043989367783	0.000775280175730586	0.0013838947052136064	0.0011919803218916059	0.006327368319034576	0.0002653939591255039	0.0017293838318437338	0.0017819417407736182	0.001207109889946878	0.0007913655717857182	0.001952738268300891	0.0002689586253836751	0.000197059111087583	0.00011788952542701736	0.00010296887921867892	0.0005858581280335784	0.0003340944240335375	0.0001002470962703228	0.0004517827765084803	0.006139796227216721	0.0008149414788931608	7.181683758972213e-05	7.234431541291997e-05	0.0002827742137014866	0.0010865280637517571	0.0004103385144844651	0.0002450017782393843	5.183156827115454e-05	0.0003430505166761577	0.0008176156552508473	0.00024818937527015805	3.203648157068528e-05	4.094124960829504e-05	0.00017623792518861592	0.00013958709314465523	3.4967088140547276e-05	0.00018729975272435695	0.0001518430799478665	0.00010885767551371828	0.0002627105568535626	0.0010527134872972965
4814.0	1.6429845345555805e-05	8.255066495621577e-05	9.335124923381954e-05	0.00011712264677044004	0.0009839709382504225	0.000228938675718382	0.0008768789703026414	0.0001829411630751565	0.00021085790649522096	0.0004630056500900537	0.0016435651341453195	0.001124447793699801	0.012153190560638905	0.0005951474886387587	0.0025569868739694357	0.0018972307443618774	0.002016746671870351	0.00042383017716929317	0.0010594867635518312	0.00014388893032446504	0.00011529737093951553	0.00012657012848649174	7.898431795183569e-05	0.00026322752819396555	0.0003179759078193456	6.321991531876847e-05	0.00019860491738654673	0.007945270277559757	0.0026039283256977797	6.948717782506719e-05	6.839996785856783e-05	0.00015101558528840542	0.0006403920706361532	0.0015135975554585457	0.00045943399891257286	4.656871533370577e-05	0.0001986045390367508	0.0006111270631663501	0.00018767391156870872	2.884149034798611e-05	6.01040774199646e-05	0.00018617321620695293	0.00011321937199681997	3.370181730133481e-05	0.0001460700877942145	8.251793042290956e-05	0.0002640912716742605	0.0005227270885370672	0.0006195999449118972
4820.0	4.370309761725366e-05	0.0007202161941677332	0.0003166034584864974	0.0001962795649887994	0.002338659018278122	0.0003579455951694399	0.0003304386336822063	0.000497048778925091	0.0004180075484327972	0.00040854577673599124	0.0012270204024389386	0.0017533889040350914	0.009523717686533928	0.0005021151155233383	0.000551067350897938	0.0009353363420814276	0.0015789286699146032	0.0003393219958525151	0.00048572171363048255	6.047767601558007e-05	0.0001248158368980512	0.00010276299872202799	8.489000902045518e-05	0.0001053797168424353	0.00014091427146922797	8.656259888084605e-05	0.00018603478383738548	0.006380685139447451	0.002366640605032444	0.0001092501261155121	5.185273039387539e-05	0.0001506298576714471	0.0006077800644561648	0.0010878557804971933	0.00042787709389813244	4.207456731819548e-05	9.892606612993404e-05	0.0004373348201625049	0.00013749916979577392	2.3966871594893746e-05	5.380463335313834e-05	0.00017319730250164866	7.291181100299582e-05	1.935916043294128e-05	0.00016533637244720012	0.00013810861855745316	0.0001926455006469041	0.0008402873645536602	0.0003215606848243624
4826.0	5.771766518591903e-05	0.0016425865469500422	0.00023626125766895711	0.00012834637891501188	0.004137169569730759	0.002840820699930191	0.0004861497727688402	0.00017925616702996194	0.00036884096334688365	0.0003945714852306992	0.0028550049755722284	0.0011462386464700103	0.006032947916537523	0.0010351066011935472	0.00035179927363060415	0.0003218962228856981	0.0008947724127210677	0.000413739267969504	0.0006278357468545437	8.45152244437486e-05	6.826638127677143e-05	5.0780850870069116e-05	8.836002962198108e-05	0.00012231820437591523	0.0001235105301020667	6.89932203385979e-05	5.8798701502382755e-05	0.0018100697780027986	0.0006156816380098462	5.2916690037818626e-05	2.8553860829561017e-05	0.00012682433589361608	0.0007845254149287939	0.0011228667572140694	0.000347746565239504	6.737845978932455e-05	0.00012835641973651946	0.00022923684446141124	0.00015158846508711576	2.4863940780051053e-05	7.160544919315726e-05	0.0001885732781374827	6.57053678878583e-05	1.9452823835308664e-05	0.0004785357741639018	0.00017018188373185694	0.0001500266807852313	0.0005288170650601387	0.0004245264863129705
4832.0	5.6348348152823746e-05	0.0014851188752800226	0.00025662154075689614	8.477683877572417e-05	0.009817373007535934	0.008080694824457169	0.0005789946881122887	0.00014329826808534563	0.0001935716427396983	0.0005036386428400874	0.0028493795543909073	0.0013082897057756782	0.001761922612786293	0.0006390808266587555	0.00035810822737403214	0.00020411807054188102	0.0009317938820458949	0.0003237393975723535	0.002455259906128049	9.324582060799003e-05	4.5127144403522834e-05	4.3018600990762934e-05	9.829125338001177e-05	0.00014771419228054583	5.610630978480913e-05	3.402803122298792e-05	3.588024992495775e-05	0.0012651507277041674	0.000770163256675005	7.939428905956447e-05	2.256028528790921e-05	8.974606316769496e-05	0.00029510058811865747	0.0005722803762182593	0.00014877902867738158	5.530956696020439e-05	6.228389247553423e-05	0.00013243983266875148	6.832559301983565e-05	8.973091462394223e-05	0.00029606776661239564	0.0008952721254900098	0.00042547855991870165	8.617033017799258e-05	0.0004218132817186415	9.305740968557075e-05	0.00029920213273726404	0.0008175880066119134	0.0004748533829115331
4838.0	0.0003018964780494571	0.004953357856720686	0.0003354098880663514	7.91195489000529e-05	0.0013985004043206573	0.0003517080913297832	0.0006740426761098206	0.00017008325085043907	0.000382470665499568	0.0008906267466954887	0.0007078456692397594	0.0005699315224774182	0.0007098204805515707	0.0003820824495051056	0.0001988660078495741	0.0006849995697848499	0.00260956515558064	0.00014980811101850122	0.000987089704722166	0.0001590971660334617	3.2315154385287315e-05	6.092217154218815e-05	0.00014148512855172157	8.46823095344007e-05	5.92086544202175e-05	3.30386174027808e-05	2.2889777028467506e-05	0.0005849138251505792	0.0005597643321380019	6.61911180941388e-05	5.098294423078187e-05	9.830353519646451e-05	0.00016618322115391493	0.00022702084970660508	0.0006197075126692653	0.00031131727155297995	8.080403495114297e-05	9.307250002166256e-05	8.187613275367767e-05	0.00016685581067577004	0.00031492847483605146	0.0007989549776539207	0.0008384023094549775	8.864882693160325e-05	0.00045399449300020933	8.790688298176974e-05	0.0001716716942610219	0.0005621933960355818	0.0005337932961992919
4844.0	0.00014274890418164432	0.002042856067419052	0.00022392882965505123	0.0005840490339323878	0.002532211598008871	0.0003169671108480543	0.0020664590410888195	0.00037285604048520327	0.0004080306680407375	0.0007308956701308489	0.0004932698793709278	0.0005409164587035775	0.0006926106289029121	0.00016645551659166813	6.862791633466259e-05	0.0012232641456648707	0.0012053789105266333	7.852035923860967e-05	0.00046537647722288966	9.911944653140381e-05	0.00023931715986691415	0.0018245321698486805	0.00011546845780685544	4.518420246313326e-05	0.00012033493112539873	7.691347127547488e-05	2.1022073269705288e-05	0.0001476309698773548	0.00019285536836832762	4.807797449757345e-05	4.900874409941025e-05	0.0001461253996239975	0.00017661979654803872	0.00052155606681481	0.00022114084276836365	0.0001448936091037467	6.141401536297053e-05	8.865009294822812e-05	0.0001129397569457069	0.00014720420585945249	0.00026082273689098656	0.00047049822751432657	0.00024696713080629706	7.98501496319659e-05	0.00039801327511668205	8.865668496582657e-05	0.00010567020945018157	0.0010143727995455265	0.0037628174759447575
4850.0	7.468779949704185e-05	0.0013209751341491938	0.0002523079456295818	0.0003873367386404425	0.0018807718297466636	0.0001356784050585702	0.0033695928286761045	0.0004401356272865087	0.0002341159706702456	0.00024417368695139885	0.0005424767732620239	0.0010525755351409316	0.00035329622915014625	0.00012490872177295387	5.848653381690383e-05	0.000786800985224545	0.0008763736695982516	0.0005233856500126421	0.003004722995683551	0.000118974108772818	0.00016625328862573951	0.000931490387301892	8.704452193342149e-05	2.4526445486117154e-05	5.5370568588841707e-05	0.00011043801350751892	0.0001484331296524033	0.0007547170389443636	0.00021703682432416826	5.969104677205905e-05	4.32707711297553e-05	0.0002068186440737918	0.0009337180526927114	0.0012111172545701265	0.00010520219802856445	8.859314402798191e-05	0.00011011781316483393	0.00010901119094341993	7.850073598092422e-05	0.00012240081559866667	0.00028623774414882064	0.000748494581785053	0.0005433781770989299	0.00010593303159112111	0.00018397759413346648	7.294819079106674e-05	0.00023275137937162071	0.0014707734808325768	0.00842362828552723
4856.0	0.0001383333292324096	0.0007976442575454712	0.00019604427507147193	3.713910700753331e-05	0.0009758216328918934	0.00023040806991048157	0.001127330819144845	0.002832509344443679	0.0015129117527976632	0.0002358714264119044	0.0011176164261996746	0.0012741155223920941	0.0005320177879184484	0.0004987901775166392	6.550578837050125e-05	0.00027207183302380145	0.0017856862396001816	0.0017514533828943968	0.002419137628749013	5.255355063127354e-05	6.281871173996478e-05	0.0006201146170496941	0.00012026852346025407	4.0254410123452544e-05	4.0100923797581345e-05	0.00010131738235941157	8.210952364606783e-05	0.00041355410940013826	0.00020668283104896545	0.00010741325240815058	5.533547300728969e-05	9.687316924100742e-05	0.0010842076735571027	0.002324602799490094	0.00012012867955490947	0.0002257606975035742	0.00011127342440886423	6.139059405541047e-05	5.239212259766646e-05	0.000121516284707468	0.00023652426898479462	0.0006434712558984756	0.0007629636093042791	0.00015271939628291875	0.0001514246832812205	5.142215741216205e-05	0.0005160078289918602	0.0017616910627111793	0.009646476246416569
4862.0	0.0001416929007973522	0.0009412442450411618	0.0002768229751382023	0.0006732982583343983	0.0014356313040480018	8.448163134744391e-05	0.00075856305193156	0.00819692574441433	0.003276306902989745	0.0006135607836768031	0.0030335967894643545	0.0012391029158607125	0.0002920820552390069	0.000206467550015077	9.18176447157748e-05	0.0006778622046113014	0.0032050672452896833	0.001446533016860485	0.0023934447672218084	5.0854894652729854e-05	8.68011629790999e-05	0.0011366135440766811	0.00035053645842708647	0.00023290657554753125	0.00010628839663695544	7.209060277091339e-05	3.836317773675546e-05	5.46575101907365e-05	0.00012619508197531104	0.0005557254189625382	0.0001764531625667587	0.0001236027746926993	0.0006063838955014944	0.0007374661508947611	7.61874980526045e-05	0.00039124544127844274	8.540698763681576e-05	3.476005440461449e-05	4.1463703382760286e-05	0.0001194479045807384	0.0003795225638896227	0.0009161958005279303	0.0009000696591101587	0.00018085178453475237	7.177171937655658e-05	3.0463448638329282e-05	0.0007175173959694803	0.001897859969176352	0.0028750598430633545
4868.0	0.0004888156545348465	0.0019638342782855034	0.00023905512352939695	0.0008074770448729396	0.0012162482598796487	2.2286634703050368e-05	0.0001253163645742461	0.0015148953534662724	0.004987590946257114	0.0014019066002219915	0.003470085095614195	0.0016646197764202952	0.00020000050426460803	0.0005602249293588102	0.00023692107060924172	0.0020819471683353186	0.005536642856895924	0.0024614117573946714	0.0037030386738479137	0.00012965049245394766	0.00015448957856278867	0.0010200251126661897	0.000381746533093974	0.00016659604443702847	0.00012943087494932115	6.500040035462007e-05	4.53136999567505e-05	5.9523823438212276e-05	0.00014269381063058972	0.0009728104341775179	0.00011364370584487915	0.00010060380736831576	0.0002050670882454142	0.00020418230269569904	3.6023735447088256e-05	9.683513053460047e-05	3.929368904209696e-05	1.970796802197583e-05	6.218970520421863e-05	0.0003994982107542455	0.0013401787728071213	0.0009175573359243572	0.00048348738346248865	0.0003217759367544204	0.00021452947112265974	0.00027044257149100304	0.0005935027147643268	0.0022359418217092752	0.014051334001123905
4874.0	0.0052202302031219006	0.016279300674796104	0.0002072234929073602	0.0019348604837432504	0.003112415550276637	1.1727353921742178e-05	5.1759507186943665e-05	0.00014636066043749452	0.0010517897317185998	0.0013278585392981768	0.00218123197555542	0.005213008727878332	0.0019046165980398655	0.0037251862231642008	0.00032417706097476184	0.0038333595730364323	0.003868789877742529	0.0016562215751037002	0.008149632252752781	0.00080910261021927	0.00010403242049505934	0.00042198042501695454	0.00022256761440075934	5.484856228576973e-05	7.819980237400159e-05	6.927202775841579e-05	3.982967609772459e-05	0.00013370886154007167	0.0002475425717420876	0.001018440816551447	8.070300827967003e-05	5.246492582955398e-05	0.00016172380128409714	0.00018183840438723564	6.339994433801621e-05	0.00012743663683068007	8.331541175721213e-05	6.464088801294565e-05	0.00017422041855752468	0.00044240441638976336	0.0006805711891502142	0.0005417572101578116	0.00046184464008547366	0.000133985435240902	9.86287122941576e-05	0.0001705405447864905	0.0004186489968560636	0.0010763145983219147	0.004274206701666117
4880.0	0.0043829879723489285	0.006429275032132864	0.00033912083017639816	0.0016007234808057547	0.0031403014436364174	1.2272690582904033e-05	0.00015638444165233523	0.00020751434203702956	0.0005276521551422775	0.0019762057345360518	0.004554297309368849	0.007877608761191368	0.0026097504887729883	0.0013832688564434648	0.0003038437571376562	0.0026962286792695522	0.0028879367746412754	0.00554701779037714	0.011031212285161018	0.0017212041420862079	0.00021942509920336306	0.00039089686470106244	0.00025677349185571074	6.42663289909251e-05	0.00010203359852312133	0.00010825870413100347	4.172017361270264e-05	7.665390148758888e-05	0.00017577505786903203	0.0027230549603700638	0.0002114655653713271	5.4731684940634295e-05	0.00013642643170896918	0.00010285132157150656	7.588166772620752e-05	0.0001614498469280079	9.350850450573489e-05	4.988521686755121e-05	0.0001301314332522452	0.0005152369849383831	0.0015918056014925241	0.0008382964297197759	0.0003447848139330745	0.00024969299556687474	7.399532478302717e-05	9.056890121428296e-05	0.0003170033742208034	0.0004452774010132998	0.0019726932514458895
4886.0	0.006495841778814793	0.0035649300552904606	0.0002755782043095678	0.00019643422274384648	0.0014117533573880792	0.0001053994128596969	0.0003187611000612378	0.00038327113725245	0.0004222602292429656	0.0012190620182082057	0.0032992626074701548	0.005443088710308075	0.0011360093485563993	0.000899631530046463	0.00018969153461512178	0.004015557002276182	0.0028033254202455282	0.0010582212125882506	0.0014253827976062894	0.0007528048590756953	0.0002511029888410121	0.0006826534518040717	0.00040135113522410393	0.0002085385931422934	7.015893788775429e-05	0.00010640978143783286	5.37339728907682e-05	5.436272476799786e-05	0.00020864521502517164	0.004044484347105026	0.00032339576864615083	0.00010344591282773763	0.00019157280621584505	8.548611367587e-05	7.326441118493676e-05	0.0001570700842421502	8.326370152644813e-05	4.7975518100429326e-05	0.0001995732163777575	0.00046181093784980476	0.000840999826323241	0.0009246956906281412	0.00017609582573641092	0.0001870614942163229	6.496340211015195e-05	8.750550477998331e-05	0.00018734813784249127	0.0005571446963585913	0.00294392928481102
4892.0	0.005037140566855669	0.002675027819350362	0.00021067865600343794	0.00018265616381540895	0.0006285329582169652	5.856735515408218e-05	0.00016183240222744644	0.0002604522742331028	0.0002827933640219271	0.0006002067239023745	0.0013900574995204806	0.0016371350502595305	0.00023603791487403214	0.00036350294249132276	0.00016885806689970195	0.001486073131673038	0.0014407739508897066	0.0013904161751270294	0.002939635654911399	0.0026099213864654303	0.00023908748698886484	0.0004220407281536609	0.00045336890616454184	0.0003428924537729472	8.81076994119212e-05	0.00013467276585288346	4.581215762300417e-05	2.6018222342827357e-05	9.914346446748823e-05	0.004935914650559425	0.0004106341511942446	8.52511657285504e-05	9.232132288161665e-05	3.963258131989278e-05	5.704515933757648e-05	0.0001318709837505594	6.422944716177881e-05	4.5475906517822295e-05	0.0001469286362407729	0.0003678677312564105	0.0005085150478407741	0.0005699059693142772	0.00027894615777768195	0.00015683363017160445	5.110912024974823e-05	0.0002487420861143619	0.00015127990627661347	0.0005290171829983592	0.0012470161309465766
4898.0	0.0020714714191854	0.0008045948925428092	0.00029399077175185084	7.513348100474104e-05	0.00010161712998524308	2.5171182642225176e-05	5.268034874461591e-05	6.825648597441614e-05	0.00019758136477321386	0.00022958245244808495	0.0004182656412012875	0.001530667650513351	6.330297765089199e-05	0.0001351197570329532	0.00029381789499893785	0.0005231397808529437	0.0005342303193174303	0.0014401819789782166	0.001798388664610684	0.002025831723585725	0.00036138121504336596	0.000626264838501811	0.004503783769905567	0.0008939135004766285	0.0001890121347969398	0.00016801375022623688	4.0655671909917146e-05	8.807330232230015e-06	2.9434031603159383e-05	0.003475841600447893	0.0007574326009489596	0.0001939400244737044	0.00012939581938553602	3.410941280890256e-05	4.667092434829101e-05	0.00011352867295499891	6.834050873294473e-05	9.614539885660633e-05	0.00021387063316069543	0.00048294596490450203	0.0006712042377330363	0.00038551841862499714	0.00015322263061534613	0.0001503539242548868	4.492807784117758e-05	0.00023946711735334247	0.000185361597687006	0.000491551763843745	0.0010614459170028567
4904.0	0.0013606856809929013	0.0004626527370419353	0.00016109587159007788	3.7032514228485525e-05	8.445698040304706e-05	7.740240107523277e-05	6.151523848529905e-05	3.5162604035576805e-05	0.0005140752764418721	0.0005810883594676852	0.0006463707541115582	0.0009412970975972712	0.00012154420255683362	0.00040749774780124426	0.001774004427716136	0.0017619275022298098	0.0008620264125056565	0.0005427017458714545	0.0006213327287696302	0.0014575945679098368	0.00029888967401348054	0.0005192440585233271	0.004302095156162977	0.0007384883356280625	0.00017130949709098786	0.00018409463518764824	3.746338188648224e-05	8.81226242199773e-06	3.175645542796701e-05	0.0011763260699808598	0.0008768961997702718	0.00015357618394773453	7.235390512505546e-05	3.939522503060289e-05	5.954680818831548e-05	0.0001346156350336969	6.69395667500794e-05	7.243529398692772e-05	0.0003385190502740443	0.0004357663856353611	0.00034057864104397595	0.00022263127902988344	0.00015823208377696574	0.00017838725761976093	4.550596349872649e-05	0.00019637747027445585	0.00019215108477510512	0.0002741210046224296	0.0006017668056301773
4910.0	0.001002232194878161	0.0002728737599682063	0.00010215694783255458	5.033502748119645e-05	0.00012067484203726053	6.120979378465563e-05	3.8602269341936335e-05	4.171237378614023e-05	0.0014497835654765368	0.0013887884560972452	0.0010872527491301298	0.0016124746762216091	0.00014020525850355625	0.0005001400713808835	0.0015332119073718786	0.0005118630360811949	0.0006962631014175713	0.0005278998869471252	0.0005458294181153178	0.0007134740008041263	0.0003316812217235565	0.000755173503421247	0.003111014375463128	0.0005339963245205581	8.985970634967089e-05	0.0001352032704744488	5.7060387916862965e-05	1.346366207144456e-05	2.0890711311949417e-05	0.000996389309875667	0.0013879772741347551	0.00014153021038509905	8.97165373316966e-05	5.377292836783454e-05	4.093094321433455e-05	0.00013588115689344704	0.00012457613775040954	7.958310015965253e-05	0.0005476350779645145	0.00033491081558167934	0.00022388507204595953	0.0004474230809137225	0.00017353519797325134	0.00016866948863025755	2.231296275567729e-05	0.00010599093366181478	0.00021556983119808137	0.0003510227252263576	0.0011748307151719928
4916.0	0.0026670924853533506	0.0002716216549742967	6.408725312212482e-05	0.0010785104241222143	0.0010335097322240472	6.851500074844807e-05	0.00020743701315950602	0.00028578782803379	0.0010681265266612172	0.0006956489523872733	0.0024936452973634005	0.002173885703086853	6.249182479223236e-05	0.00014720855688210577	0.0011614701943472028	0.0011868315050378442	0.0007032466237433255	0.0004774957487825304	0.0011104624718427658	0.0014796251198276877	0.0016594059998169541	0.0035331351682543755	0.001533336122520268	0.0009828766342252493	0.00021557684522122145	0.00022643437841907144	0.0001683527952991426	4.360177626949735e-05	2.6806630557985045e-05	0.000665919273160398	0.0011383150704205036	8.601811714470387e-05	0.0002016126090893522	0.00010840313916560262	0.00015447645273525268	0.0004744443285744637	0.00017363086226396263	0.00014371985162142664	0.00048402161337435246	0.00022919289767742157	0.00020898848015349358	0.0004512125451583415	0.0001400104520143941	0.00010631150507833809	1.875208727142308e-05	9.633023728383705e-05	0.00012652005534619093	0.00022705223818775266	0.0006962044280953705
4922.0	0.0011823418317362666	0.0001877254544524476	7.202203414635733e-05	0.0002693168353289366	0.0012325674761086702	0.00018643132352735847	0.0018381885020062327	0.0023244163021445274	0.0006017452687956393	0.0005979887209832668	0.002817403292283416	0.0008546773460693657	4.998646181775257e-05	7.568258297396824e-05	0.0006428288179449737	0.0014686580980196595	0.0005614915862679482	0.0003080706810578704	0.0010111394803971052	0.003767977701500058	0.0037657569628208876	0.0013820318272337317	0.0010094547178596258	0.0009527539368718863	0.0001998695224756375	0.00021734184701927006	8.677177538629621e-05	1.6539701391593553e-05	3.4485055948607624e-05	0.0004916878533549607	0.0006821607821621001	8.618307037977502e-05	0.00048028072342276573	0.00025896437000483274	0.00011630497465375811	0.0002955595264211297	0.00014111406926531345	0.00012254399189259857	0.00022869935492053628	0.00012129226524848491	0.000235077110119164	0.000369127606973052	9.972002590075135e-05	0.00010267220204696059	1.534877810627222e-05	0.00011246593203395605	0.00013026226952206343	0.0002146862243534997	0.0010667497990652919
4928.0	0.0015605168882757425	0.00019949348643422127	5.004048944101669e-05	0.00036223471397534013	0.0010031014680862427	0.0003369525948073715	0.0011643962934613228	0.005500531289726496	0.0006997088203206658	0.0008672716212458909	0.0024632744025439024	0.0003538793826010078	2.9574544896604493e-05	5.4663818445988e-05	0.0014478919329121709	0.0014813647139817476	0.00081212556688115	0.0002969358174595982	0.0005040408577769995	0.0012715249322354794	0.0020240037702023983	0.0018732106545940042	0.0008484133286401629	0.0009407004108652472	0.00031459805904887617	0.00024324700643774122	0.0001126182105508633	2.141674303857144e-05	3.3656280720606446e-05	0.0003020556760020554	0.0011929298052564263	0.00020261143799871206	0.000684411614201963	0.0002599585859570652	8.394046744797379e-05	0.00029062709654681385	0.00012288650032132864	9.56664516706951e-05	0.00022195305791683495	0.0002557146653998643	0.0004452342982403934	0.0003309869207441807	6.746975850546733e-05	0.00020511697221081704	2.6704263291321695e-05	0.0001415959413861856	0.000526099291164428	0.0002645920612849295	0.0008991134818643332
4934.0	0.00083356216782704	8.0127727414947e-05	3.957083390560001e-05	0.0003971663536503911	0.001323137665167451	0.0008803935488685966	0.0005515116499736905	0.0016088400734588504	0.0017868528375402093	0.001196950557641685	0.0035003998782485723	0.0007061386713758111	8.283526403829455e-05	0.00013908473192714155	0.003810509806498885	0.003398157423362136	0.0006153002614155412	0.00017295438738074154	0.0001962741371244192	0.0009159736800938845	0.001699160668067634	0.0018439401173964143	0.0017270490061491728	0.0075590042397379875	0.000336903496645391	0.0002346648252569139	0.000247431657044217	8.317149331560358e-05	7.573434413643554e-05	0.0005363021627999842	0.0013600222300738096	0.00014889171870891005	0.00032975952490232885	0.00022455205908045173	0.0002508627367205918	0.00041149387834593654	0.0001563532860018313	0.00030766765121370554	0.0002536335086915642	0.0001876479509519413	0.00011271716357441619	0.00015029414498712867	6.510499224532396e-05	0.00012961811444256455	5.682326082023792e-05	0.0002300967462360859	0.001028146711178124	0.00033852586057037115	0.00041790754767134786
4940.0	0.00025360280415043235	8.74512770678848e-05	0.0001226231106556952	0.00043890223605558276	0.0041337586008012295	0.0008383874665014446	0.00032342690974473953	0.0005238038720563054	0.0005345615791156888	0.000505956937558949	0.0031098374165594578	0.0018038712441921234	0.0009694203035905957	0.0007295144023373723	0.013310517184436321	0.0030319401994347572	0.0018042902229353786	0.000553230638615787	0.00018698158964980394	0.0005514926742762327	0.0020071540493518114	0.0016144311521202326	0.000904574291780591	0.002039462560787797	0.000232776248594746	0.0002891363692469895	0.00027656788006424904	0.00011159922723891214	8.148830966092646e-05	0.0011307417880743742	0.0013625166611745954	0.0001258963020518422	0.0007853833958506584	0.0009039905853569508	0.0002117538679158315	0.00020798182231374085	0.00017953893984667957	0.00033996114507317543	0.0002097332471748814	0.00010759366705315188	7.352462853305042e-05	0.00021197182650212198	0.00010086826659971848	0.00013200535613577813	0.00010217028466286138	0.00014886488497722894	0.0008526064921170473	0.000229370198212564	8.301832713186741e-05
4946.0	0.0005213107215240598	0.000233708051382564	0.00019218461238779128	5.847437569173053e-05	0.002111170208081603	0.000867535243742168	0.0003903911274392158	0.0016123097157105803	0.0006532717379741371	0.0013214406790211797	0.002148819388821721	0.00045805631089024246	0.001105701900087297	0.0008166797342710197	0.0018227379769086838	0.0008293595747090876	0.0018815096700564027	0.0033714601304382086	0.0009408846963196993	0.001196688855998218	0.0013086025137454271	0.0014472771435976028	0.0004198597162030637	0.0012111328542232513	0.00019052773131988943	0.00034700456308200955	0.0002103502774843946	5.181056258152239e-05	5.817920100525953e-05	0.0005761412321589887	0.0014433331089094281	0.00013254494115244597	0.0004696294490713626	0.000521093315910548	0.0001674014492891729	0.00011831565643660724	0.00015674660971853882	0.00040580698987469077	0.00029901223024353385	0.00023702294856775552	0.00011187070049345493	0.00022560963407158852	0.00016062482609413564	0.00013156940985936671	0.0001083230454241857	0.00013930532441008836	0.00041851872811093926	0.0002450199972372502	8.644199988339096e-05
4952.0	0.0008727104868739843	0.0002083355066133663	0.00014145330351311713	0.00014804344391450286	0.003599420888349414	0.0015039242571219802	0.0011399281211197376	0.0009107195655815303	0.0003046876227017492	0.002329671522602439	0.0012495124246925116	0.0004895363817922771	0.0017399638891220093	0.0004336707934271544	0.0024708150885999203	0.0011989943450316787	0.0010898809414356947	0.003460725536569953	0.0013641981640830636	0.0020316955633461475	0.00106638646684587	0.0011758517939597368	0.0007201428525149822	0.002060350961983204	0.0002204913180321455	0.0003025923506356776	0.00025383575120940804	6.970898539293557e-05	9.587651584297419e-05	0.000331381888827309	0.0006999192992225289	0.00013592912000603974	0.0002718385076150298	0.00028947144164703786	0.0001805316423997283	0.00011566020111786202	0.0001389911340083927	0.0002768549311440438	0.00019357920973561704	0.0002161286392947659	6.460945587605238e-05	5.814375253976323e-05	5.804055035696365e-05	0.00011008494038833305	5.571990550379269e-05	0.00012092341057723388	0.00038322710315696895	0.00016581238014623523	6.334338831948116e-05
4958.0	0.000435859605204314	0.00012462091399356723	6.937646685400978e-05	6.684006802970544e-05	0.0031893569976091385	0.01006995514035225	0.002105649095028639	0.0012131863040849566	0.00019261757552158087	0.0004221972485538572	0.0003403629525564611	0.0007494660676456988	0.005171453580260277	0.0013959024799987674	0.0074889264069497585	0.0018824447179213166	0.000794712221249938	0.001785295200534165	0.0007379596354439855	0.00153265125118196	0.0013471427373588085	0.0010962929809466004	0.0005074757500551641	0.0018640717025846243	0.0003492813848424703	0.00032092028413899243	0.00027386914007365704	0.00010164280683966354	0.00016943916853051633	0.00036768519203178585	0.0011440558591857553	0.00030567048816010356	0.00027174988645128906	0.00032692786771804094	0.000218473986024037	0.0002573210222180933	0.0002305434172740206	0.0003185068489983678	0.00016032796702347696	0.00019937862816732377	6.916192069184035e-05	8.575325773563236e-05	7.966496195876971e-05	0.00011546690802788362	0.00010337689309380949	0.0001431091222912073	0.0007737815612927079	0.00014087033923715353	4.6744557039346546e-05
4964.0	0.0005507990135811269	0.00014529842883348465	6.893528188811615e-05	5.971069185761735e-05	0.0019600556697696447	0.006977702025324106	0.0015782710397616029	0.0012755728093907237	0.0002874544879887253	0.00027799306553788483	0.00027630329714156687	0.0005459363455884159	0.003160789841786027	0.0005610974039882421	0.006574780214577913	0.0018672192236408591	0.0010770324151962996	0.0006076732533983886	0.0003175911260768771	0.00117040507029742	0.0012525198981165886	0.0006299134693108499	0.00040263525443151593	0.0038352208212018013	0.0006133426795713603	0.0002728071704041213	0.0002655027783475816	0.0001445020316168666	0.0002099955891026184	0.0003772606432903558	0.00088727124966681	0.00048332472215406597	0.0004135376075282693	0.0006711127934977412	0.00022348879429046065	0.0010117042111232877	0.0006141660269349813	0.00041812946437858045	0.00015863862063270062	0.00015041687584016472	3.9439160900656134e-05	7.921119686216116e-05	7.801270112395287e-05	8.809088467387483e-05	0.00018190326227340847	0.00015497009735554457	0.0007171930046752095	0.00012129746755817905	2.7584394047153182e-05
4970.0	0.00016291215433739126	6.288362055784091e-05	0.00012609911209437996	0.0006805221782997251	0.007475912570953369	0.027332255616784096	0.0005622389144264162	0.0002389069995842874	0.00024351570755243301	0.0006223769742064178	0.0006127768428996205	0.00027893527294509113	0.0036247940734028816	0.0005598421557806432	0.0063836220651865005	0.0012522103497758508	0.001008915714919567	0.0003537630254868418	0.00024438396212644875	0.0009408658370375633	0.0018596062436699867	0.0003953037958126515	0.00033816840732470155	0.0032828347757458687	0.0003569073451217264	0.0002479925751686096	0.0002142731100320816	0.0001941961090778932	0.00026069700834341347	0.00030872426577843726	0.0011728504905477166	0.00045357420458458364	0.0003392385260667652	0.00039049575570970774	0.0002016387734329328	0.0006846804171800613	0.0005133195663802326	0.0003890369553118944	9.418477566214278e-05	0.00011955114314332604	3.071973696933128e-05	6.843154551461339e-05	9.845909517025575e-05	0.0001619316462893039	0.00023458809300791472	0.0001177800731966272	0.001088202465325594	0.0001299399882555008	4.099700163351372e-05
4976.0	7.46662262827158e-05	2.6469708245713264e-05	0.00011425554839661345	0.0004207442107144743	0.010756243951618671	0.025834914296865463	0.00037380773574113846	0.0004030363925267011	0.0005948920152150095	0.0007057962939143181	0.0006854227394796908	0.0010397507576271892	0.013559304177761078	0.0007541411323472857	0.005584557540714741	0.00080872792750597	0.0008239350863732398	0.0010602317051962018	0.000722734082955867	0.0004495101748034358	0.0025498715694993734	0.0013531186850741506	0.0005801892839372158	0.001802304876036942	0.0005572756053879857	0.0001911358122015372	0.00021677934273611754	0.00021999783348292112	0.00028891093097627163	0.00025134297902695835	0.0005940913106314838	0.0008842595852911472	0.0003411548095755279	0.00013791582023259252	0.00013778594438917935	0.0005083989817649126	0.0005616680136881769	0.0003172891156282276	7.354146509896964e-05	9.986591612687334e-05	9.007451444631442e-05	0.00017026433488354087	0.00013784941984340549	0.0002463636628817767	0.00024805834982544184	0.0001241568970726803	0.0024245299864560366	0.00018164033826906234	0.0002741703938227147
4982.0	6.674732867395505e-05	2.8495674996520393e-05	0.00012189193512313068	0.00017924539861269295	0.005451445933431387	0.025439145043492317	0.0019783058669418097	0.0008126584580168128	0.003095125313848257	0.003310763742774725	0.00033888439065776765	0.0005563351442106068	0.00358634814620018	0.0004798569716513157	0.005160496570169926	0.0009798930259421468	0.0005076600355096161	0.0005412122700363398	0.0005639714072458446	0.0005168271018192172	0.0015087617794051766	0.0008994305389933288	0.00033300279756076634	0.0026564595755189657	0.0006841732538305223	0.0001611451880307868	0.00021116857533343136	0.0002555562532506883	0.00035509688314050436	0.0002840934903360903	0.0003241464728489518	0.0010205382714048028	0.0006767954910174012	0.0005381648661568761	0.00013462630158755928	0.000586067559197545	0.00046931771794334054	0.00023167248582467437	0.0001714269892545417	0.00011270350660197437	5.479126048157923e-05	0.00014592197840102017	0.00013224233407527208	0.0002579778665676713	0.00022722157882526517	0.00016747346671763808	0.0016230427427217364	0.00038453267188742757	0.001111309160478413
4988.0	5.1613063988042995e-05	1.9846384020638652e-05	0.0001744904147926718	0.00011574802192626521	0.00616553146392107	0.046958502382040024	0.0031621726229786873	0.000784645788371563	0.0009297755314037204	0.0006161406636238098	0.00013261863205116242	0.00026153918588534	0.006050484254956245	0.0032441343646496534	0.007404086645692587	0.0020819748751819134	0.0006442048470489681	0.0003398101544007659	0.00032115072826854885	0.00033513022935949266	0.003296649781987071	0.0019623106345534325	0.00014352552534546703	0.0008300298941321671	0.0005755525780841708	0.00015801603149157017	0.00020805081294383854	0.0005294348229654133	0.0006593654397875071	0.0001971258025150746	0.0002157240523956716	0.0010373825207352638	0.0018189999973401427	0.0029250108636915684	8.116824028547853e-05	0.00043392134830355644	0.000469574355520308	0.00015171167615335435	0.00011005714623024687	8.524620352545753e-05	3.515583375701681e-05	0.0001964728144230321	0.00015984194760676473	0.00016557508206460625	0.0002008306182688102	0.00016382266767323017	0.0012870564823970199	0.00024798643426038325	0.000879846338648349
4994.0	7.211535557871684e-05	1.9388906366657466e-05	0.0003328993043396622	0.00010675982048269361	0.0043533858843147755	0.04112861305475235	0.006063223350793123	0.0006507306243292987	0.0005012387409806252	0.00038161026895977557	0.00013505469541996717	0.0007278828998096287	0.009963852353394032	0.004696499556303024	0.034892648458480835	0.0016753728268668056	0.0007741668960079551	0.0006170154083520174	0.0007316874107345939	0.0005566053441725671	0.0020402614027261734	0.001950933481566608	0.00025483459467068315	0.00046736502554267645	0.0006506189820356667	0.0001459839113522321	0.00024959209258668125	0.0013663838617503643	0.0008697704179212451	0.0002797476190607995	0.00031284181750379503	0.0015524131013080478	0.0022406079806387424	0.006028711795806885	0.0001239422126673162	0.0002835750055965036	0.0007334155379794538	0.0001825548242777586	0.00011119408009108156	0.0001229670160682872	2.9585124138975516e-05	0.00011042170081054792	0.00014571771316695958	0.00033883596188388765	0.00024868917535059154	0.00021747700520791113	0.008978938683867455	0.0002687679079826921	0.0003572134883143008
5000.0	0.00020157323160674423	6.0227379435673356e-05	0.0003222745726816356	0.00013031545677222311	0.0031853802502155304	0.027275361120700836	0.0030250870622694492	0.0008726211381144822	0.0019362707389518619	0.007634023670107126	0.0016623273259028792	0.0005596058908849955	0.00549995806068182	0.003101266687735915	0.015428636223077774	0.003293120302259922	0.00132314907386899	0.0021431685891002417	0.0006054299883544445	0.00029204224119894207	0.0010554705513641238	0.0013548394199460745	0.0002127771731466055	0.00047137969522736967	0.0006837749970145524	0.00016002538905013353	0.00018925398762803525	0.00085201405454427	0.0007730167708359659	0.000306157540762797	0.0002625144843477756	0.0011017495999112725	0.0010610001627355814	0.0032615934032946825	0.00041952068568207324	0.0007586744031868875	0.00045873731141909957	0.00011113451910205185	0.00010957209451589733	0.00021967168140690774	4.1803999920375645e-05	8.021204848773777e-05	0.0001558628136990592	0.000245693459874019	0.0002033986384049058	0.00014751880371477455	0.00862146820873022	0.00027402510750107467	0.0014404344838112593
5006.0	0.00014908434241078794	3.8019625208107755e-05	0.00017355059389956295	0.003497661789879203	0.07699119299650192	0.020806273445487022	0.004067942965775728	0.005571021232753992	0.002978062257170677	0.0049783047288656235	0.0014315327862277627	0.0008642577449791133	0.026572445407509804	0.0034048042725771666	0.005082377698272467	0.002537964377552271	0.0012804307043552399	0.0011799570638686419	0.0003772482159547508	0.0003561729390639812	0.003990900237113237	0.0013599515659734607	0.0001655130326980725	0.0005097679677419364	0.0005454741767607629	0.00014610659854952246	0.00019559281645342708	0.0007526137633249164	0.0009451002115383744	0.0004130951128900051	0.0002480287803336978	0.001711791381239891	0.000716797134373337	0.0013827400980517268	0.00030120505834929645	0.0006705128471367061	0.0003469855000730604	7.354903209488839e-05	0.00011611625814111903	0.00017847692652139813	6.162380304886028e-05	0.00010008623939938843	0.0001587047299835831	0.0001580440584803	0.00019187186262570322	0.00021196214947849512	0.0062919738702476025	0.00016644079005345702	0.001014329376630485
5012.0	8.284110663225874e-05	3.279580414528027e-05	0.0001621482806513086	0.005907074082642794	0.1489170789718628	0.010205406695604324	0.006517190020531416	0.005799886304885149	0.0008142490405589342	0.0052674561738967896	0.000662344740703702	0.0007143911207094789	0.01978537254035473	0.00557314557954669	0.012864025309681892	0.0031347149051725864	0.0026205871254205704	0.0013700291747227311	0.00027212919667363167	0.0007551745511591434	0.002220174530521035	0.0031885160133242607	0.0004932978772558272	0.0006136774318292737	0.0011007724096998572	0.00014812532754149288	0.00019487220561131835	0.0007872104761190712	0.0006371514173224568	0.0005213614203967154	0.00014431185263674706	0.0012706152629107237	0.0002461551921442151	0.0010325063485652208	0.00014473496412392706	0.0002670157700777054	0.0004712433146778494	0.00012718727521132678	0.00014383639791049063	0.0001391204132232815	7.291870133485645e-05	8.245492062997073e-05	0.00019672416965477169	0.000190922713954933	0.0002227635559393093	0.00024059491988737136	0.003215681528672576	0.00012361998960841447	0.0012051865924149752
5018.0	8.545904711354524e-05	0.00011269857350271195	0.0003760266990866512	0.005637479946017265	0.13685865700244904	0.002911272691562772	0.0013666532468050718	0.0029343408532440662	0.0010913268197327852	0.0009457582491450012	0.0005555625539273024	0.001862133969552815	0.026989232748746872	0.0021319075021892786	0.009860103018581867	0.004374134819954634	0.006332713179290295	0.0020454125478863716	0.000383201171644032	0.0010879422770813107	0.0014927618904039264	0.0026591478381305933	0.000324469234328717	0.000273631390882656	0.0009692292078398168	0.00015972464461810887	0.00018319879018235952	0.0005899801035411656	0.0005578644340857863	0.00030252369469963014	0.00013977408525533974	0.00044509643339551985	0.00011009228910552338	0.0005349987186491489	0.00020661778398789465	0.0002680360048543662	0.00030667055398225784	7.770991214783862e-05	0.00017306012159679085	0.00019317484111525118	5.923423668718897e-05	6.0734859289368615e-05	0.0002468553138896823	0.00016075291205197573	0.00022049109975341707	0.00026123542920686305	0.0013882607454434037	9.259217040380463e-05	0.0010040231281891465
5024.0	0.00013494721497409046	0.00012584528303705156	0.0005661770119331777	0.0057902210392057896	0.12040848284959793	0.005541822873055935	0.0016871289117261767	0.0007002844358794391	0.00041415990563109517	0.00045368491555564106	0.00017913604096975178	0.0016012386186048388	0.04278896003961563	0.0014842411037534475	0.005904535297304392	0.0011962680146098137	0.004991576075553894	0.0036964707542210817	0.00025522580835968256	0.0010961148655042052	0.0008968354668468237	0.0007360600866377354	0.0001663089351495728	8.33945014164783e-05	0.00040696398355066776	0.0001005411904770881	0.0001795380812836811	0.0003579147451091558	0.0003384269366506487	0.00041590293403714895	0.00016302993753924966	0.00039057614048942924	0.00010943436063826084	0.0005507029127329588	0.0002753389999270439	0.000301471067359671	0.0002357821649638936	5.78122962906491e-05	0.00023875900660641491	0.00018240661302115768	7.632669439772144e-05	9.280307858716697e-05	0.00024184306676033884	0.0001858360628830269	0.00025271024787798524	0.00040381017606705427	0.0051454659551382065	0.0003040167794097215	0.0005514564109034836
5030.0	0.00012101961328880861	6.563359056599438e-05	0.00034649414010345936	0.0002395024785073474	0.010528257116675377	0.005456842016428709	0.003813747316598892	0.0005412875907495618	0.00015217573672998697	0.00011746637028409168	0.0001491619914304465	0.00046989088878035545	0.006432779133319855	0.0010357802966609597	0.002215248066931963	0.0005720300832763314	0.006829236634075642	0.005281742196530104	0.00019323325250297785	0.0011805101530626416	0.0008912757621146739	0.0004855856532230973	0.00012187114043626934	6.969156675040722e-05	0.00044783169869333506	0.00012138216698076576	0.00014511882909573615	0.0004546455747913569	0.00035839370684698224	0.0003033739922102541	0.00027174988645128906	0.00040571088902652264	7.999351510079578e-05	0.00024236635363195091	6.976803706493229e-05	0.00011465675925137475	0.00022202753461897373	7.629831088706851e-05	0.0002043587592197582	0.0002029221213888377	6.236621993593872e-05	8.847579010762274e-05	0.00017348439723718911	0.00019345707551110536	0.0002133610105374828	0.0005221028695814312	0.013119232840836048	0.0007814959972165525	0.0010374364210292697
5036.0	0.00011042380356229842	7.589889719383791e-05	0.00028232435579411685	0.0007948083803057671	0.01948034018278122	0.0026317238807678223	0.0015567850787192583	0.0016745362663641572	0.00018944610201288015	9.582166967447847e-05	0.00015676397015340626	0.0005256056901998818	0.003327643731608987	0.0006458015413954854	0.0009469687938690186	0.00018970566452480853	0.002991547342389822	0.012774797156453133	0.0005061383126303554	0.00124936003703624	0.0013092713197693229	0.0004470913845580071	8.91257805051282e-05	8.04744558990933e-05	0.00034609041176736355	0.00013387241051532328	0.00011576159886317328	0.0006085936911404133	0.0006278582732193172	0.000253012782195583	0.00044531477033160627	0.0004672458744607866	3.342581840115599e-05	0.00012488906213548034	0.00010655884398147464	9.81849298113957e-05	0.00017112075875047594	0.0001280366413993761	0.0003565451188478619	0.00020275928545743227	4.84044139739126e-05	8.721301128389314e-05	0.00018678219930734485	0.00017884265980683267	0.000312308082357049	0.00045395593042485416	0.0036604534834623337	0.000874354736879468	0.002121330238878727
5042.0	0.0001888390543172136	0.0002549449272919446	0.0002593616954982281	0.0016207339940592647	0.014932812191545963	0.00208555837161839	0.0008576505351811647	0.0004181737604085356	8.836078632157296e-05	7.23381745046936e-05	0.00021925610781181604	0.00043666327837854624	0.0006744337733834982	0.000505120842717588	0.0006652909214608371	9.489371586823836e-05	0.001274674665182829	0.004997165407985449	0.0010417491430416703	0.0010900440393015742	0.0012646175455302	0.00042594363912940025	7.40601317374967e-05	6.399620178854093e-05	0.0005088301841169596	0.00012649920245166868	0.00010789697262225673	0.0004430372209753841	0.00048442286788485944	0.00021319689403753728	0.0002891175972763449	0.0001484566309954971	4.5387041609501466e-05	0.0001091704543796368	0.00012138784222770482	8.393158350372687e-05	0.0001198426543851383	9.624502126825973e-05	0.0003541858750395477	0.0002157495910068974	5.505277295014821e-05	6.640538049396127e-05	0.00013049847621005028	9.357512317365035e-05	0.00018885559984482825	0.0003679406363517046	0.0018892320804297924	0.0011273028794676065	0.008997070603072643
5048.0	0.000508229190018028	0.0009712133323773742	0.00028089090483263135	0.0009904097532853484	0.006886920426040888	0.0016146124107763171	0.0002953691000584513	0.0001716815313557163	0.0001447234972147271	0.00012339964450802654	0.001698401290923357	0.003013887209817767	0.0015681902877986431	0.0005693931598216295	0.0003679177025333047	3.7506455555558205e-05	0.0006139962933957577	0.0027375733479857445	0.0017115420196205378	0.0010676092933863401	0.00026409380370751023	0.0002133144298568368	0.0002625760971568525	7.613556954311207e-05	0.000508178083691746	0.00011769834964070469	0.00010128521535079926	0.0004548148426692933	0.00033793170587159693	8.682913903612643e-05	0.00014741389895789325	9.252085874322802e-05	0.00012670525757130235	0.0004947297857142985	0.00017741510237101465	7.54862412577495e-05	0.00012042493472108617	6.147564999992028e-05	0.0003685755655169487	0.00029307566001079977	0.0001431600539945066	0.00010747646592790261	0.00013489431876223534	0.0001129253432736732	0.0002380343939876184	0.00036045664455741644	0.0018000140553340316	0.0020535686053335667	0.00519212381914258
5054.0	0.0003907446516677737	0.0006303074187599123	0.0002848526055458933	0.000730842468328774	0.0045012314803898335	0.0008103545987978578	0.0003383922448847443	0.00022025978250894696	0.0001781013997970149	9.72394846030511e-05	0.0014261682517826557	0.0011052396148443222	0.0005841820384375751	0.0006114982534199953	0.0009357124217785895	7.690752681810409e-05	0.0003444086469244212	0.0016568381106480956	0.0020649442449212074	0.0010686054592952132	0.00028696598019450903	0.00029856388573534787	0.000922239909414202	7.655536319362e-05	0.00042963065789081156	0.00023428074200637639	0.00016594001499470323	0.0005199946463108063	0.00029835585155524313	6.923655746504664e-05	0.00017021206440404058	0.00014609530626330525	8.965428423834965e-05	0.00023977486125659198	0.00011609821376623586	0.00011546471068868414	0.00021789546008221805	5.5218184570549056e-05	0.0003548036911524832	0.0002579333959147334	0.00018187047680839896	0.00045615481212735176	0.0001215418815263547	0.0001160006140707992	0.0002819246437866241	0.00041526605491526425	0.0012747024884447455	0.0014610786456614733	0.011109951883554459
5060.0	0.0002888800809159875	0.0014071827754378319	0.00033231169800274074	0.00014622617163695395	0.003006481798365712	0.00036542495945468545	0.00011681536125252023	0.0005245201173238456	0.0030855408404022455	0.00024087217752821743	0.0016173706389963627	0.0013604614650830626	0.00086463667685166	0.0005841082311235368	0.002520140027627349	0.0008968662586994469	0.00047961832024157047	0.0006045304471626878	0.0024683282244950533	0.0017515468643978238	0.0006036898121237755	0.0013648765161633492	0.0038475263863801956	0.00011165052274009213	0.00023958497331477702	0.00024660618510097265	0.000134651709231548	0.00040270169847644866	0.00032404635567218065	3.568455213098787e-05	0.00015747650468256325	0.00014551762433256954	0.00010200771066593006	9.870999929262325e-05	7.080409704940394e-05	9.460558067075908e-05	0.00023886967392172664	0.00010640703840181231	0.00036012366763316095	0.00030527758644893765	0.00028448732336983085	0.0004479018971323967	0.0001849412510637194	9.037031850311905e-05	0.00027090474031865597	0.00028204749105498195	0.0005665597855113447	0.0017086551524698734	0.0025201207026839256
5066.0	0.00017525778093840927	0.0008547799661755562	0.0005209469236433506	0.0019975558388978243	0.009653877466917038	0.00031909646349959075	0.0001529937144368887	0.0012698958162218332	0.0030602379702031612	0.00020060113456565887	0.0019613453187048435	0.0007798147271387279	0.00023545078875031322	0.00029129008180461824	0.0005634151166304946	0.0010974053293466568	0.0009903700556606054	0.0009565690997987986	0.0026398568879812956	0.0057928659953176975	0.0012139634927734733	0.0021914083044975996	0.0024565099738538265	0.0001359795278403908	0.00020091256010346115	0.00016011163825169206	7.98884648247622e-05	0.0005132650258019567	0.0005713616847060621	2.010199023061432e-05	8.569521742174402e-05	6.232364103198051e-05	7.380027818726376e-05	6.125223444541916e-05	8.947090827859938e-05	9.789261093828827e-05	0.00015415274538099766	0.00016199467063415796	0.0006843043374828994	0.000582951121032238	0.0003675163316074759	0.0006141997291706502	0.000334052718244493	0.00010553780884947628	0.0002274650032632053	0.00012208864791318774	0.0003814025840256363	0.0018075548578053713	0.0004885125672444701
5072.0	0.00024271367874462157	0.0006618800107389688	0.0003889661456923932	0.005608727689832449	0.020678432658314705	0.00028763950103893876	0.00014463810657616705	0.002217828528955579	0.0016394030535593629	0.0004919354105368257	0.008709383197128773	0.0006591046112589538	0.00012033401435473934	0.00013330175715964288	0.0003451011434663087	0.0006398676778189838	0.0004093890602234751	0.0011785125825554132	0.003226315602660179	0.004735809285193682	0.002633147407323122	0.0014459181111305952	0.0007534371688961983	0.0005389276775531471	0.0005187189090065658	0.00019827736832667142	7.845928485039622e-05	0.00035360222682356834	0.0004092603048775345	1.3860233593732119e-05	8.66433692863211e-05	4.135329800192267e-05	8.139457349898294e-05	3.937606743420474e-05	0.00012180792691651732	0.00015888917550910264	0.00011234096018597484	0.0001869307889137417	0.00045697798486799	0.0004666691820602864	0.0003652862214948982	0.0006022545276209712	0.00031638439395464957	8.504583092872053e-05	0.00020796198805328459	0.0002765175304375589	0.0006283075199462473	0.0007269442430697381	0.00035419550840742886
5078.0	0.00022028035891707987	0.0006852470687590539	0.00039729170384816825	0.0036073080264031887	0.003934474661946297	0.00013171590398997068	6.627777474932373e-05	0.0006275488412939012	0.000564156158361584	0.0007669963524676859	0.005487111862748861	0.0005609107320196927	0.00021234787709545344	0.0005879162927158177	0.0007076470647007227	0.0004510422586463392	0.0001396954758092761	0.0006862429436296225	0.002304214984178543	0.0017771620769053698	0.0012063742615282536	0.0005863947444595397	0.0003483972395770252	0.0011436031199991703	0.001211987342685461	0.00022308727784547955	0.000105936975160148	0.00023040565429255366	0.00021922538871876895	1.7366339307045564e-05	0.00020219192083459347	7.631460903212428e-05	6.184733501868322e-05	3.0000153856235556e-05	6.01104402448982e-05	7.739604916423559e-05	6.348434544634074e-05	0.00012824313307646662	0.00030142912873998284	0.0004787474754266441	0.0003503752814140171	0.0004641200939659029	0.0002063181746052578	6.840440619271249e-05	0.00018689120770432055	0.0003550163237378001	0.0004506995319388807	0.0005274555296637118	0.00047019540215842426
5084.0	0.0002847890427801758	0.0007744870963506401	0.0001837794843595475	0.002678584773093462	0.009802186861634254	0.00010712030052673072	0.0005298538599163294	0.002583911642432213	0.00018196780001744628	0.00028595246840268373	0.001488646725192666	0.000367294589523226	0.00024538725847378373	0.002440457232296467	0.0009922009194269776	0.00017912274051923305	4.27383383794222e-05	0.0005504534346982837	0.0023643923923373222	0.0010613868944346905	0.0004274174862075597	0.00029359135078266263	0.00022364736651070416	0.0007001407793723047	0.0005643260665237904	0.00022601937234867364	0.0001194597571156919	0.00014600687427446246	0.00015090660599526018	2.6987823730451055e-05	0.0002384775725658983	7.784771878505126e-05	4.4205840822542086e-05	2.0937919543939643e-05	4.868713585892692e-05	9.375680383527651e-05	7.370505045400932e-05	0.00011377121700206771	0.00019468019308988005	0.00029734603594988585	0.00023202772717922926	0.0003145836526528001	0.00023213261738419533	0.00010497351468075067	0.00016820788732729852	0.0002946465683635324	0.00046127880341373384	0.0005682735936716199	0.0007497410988435149
5090.0	0.00021627558453474194	0.0005301627679727972	0.00010518254566704854	7.107733108568937e-05	0.0009647257975302637	5.82847605983261e-05	0.00018815264047589153	0.0017389561980962753	0.0007279140409082174	0.00015732522297184914	0.0004577701329253614	0.00017561040294822305	0.00038154059438966215	0.0018012647051364183	0.0007321477169170976	0.00027617422165349126	8.178382267942652e-05	0.0007938569178804755	0.004432335961610079	0.0026219969149678946	0.000908450223505497	0.000819378299638629	0.0004630045441444963	0.0005243588821031153	0.00019796153355855495	0.00022976374020799994	0.0001149447780335322	0.00026336059090681374	0.0009518162114545703	0.00011787951370934024	0.0005075746448710561	4.0297854866366833e-05	4.078288111486472e-05	1.490688828198472e-05	5.710644836653955e-05	8.947424066718668e-05	5.404818512033671e-05	0.00017189756908919662	0.00028315975214354694	0.00045216732542030513	0.0002111059584422037	0.00019247161981184036	0.00021165939688216895	0.00027697187033481896	0.00022853846894577146	0.00030420697294175625	0.0003392708895262331	0.0005626972997561097	0.0003869945358019322
5096.0	0.00015384069411084056	0.00032293546246364713	0.00021306502458173782	0.00013404383207671344	0.0003319105599075556	5.3922565712127835e-05	0.00011306875239824876	0.0002737315953709185	0.00023096849326975644	8.157274714903906e-05	0.00029932710458524525	0.00023666842025704682	0.0004810112586710602	0.0008659496670588851	0.0005115759558975697	0.0002216635039076209	0.0003127365780528635	0.001752756186760962	0.0031047591473907232	0.005340514704585075	0.0005713586579076946	0.0007522806990891695	0.00036902716965414584	0.0003702120156958699	6.220091745490208e-05	0.00017011293675750494	8.049234020290896e-05	0.00018659188935998827	0.0006766616716049612	0.0001049853308359161	0.00023970240727066994	3.0011196940904483e-05	7.822164479875937e-05	2.293929355801083e-05	5.6631815823493525e-05	0.0001014510853565298	8.963171421783045e-05	0.00015438103582710028	0.00023911440803203732	0.0003468175418674946	0.0002906503505073488	0.00014816643670201302	0.00014272415137384087	0.00028644356643781066	0.00037477220757864416	0.0010086039546877146	0.0010096278274431825	0.003285412909463048	0.000193333878996782
5102.0	0.00010783566540339962	0.00033483386505395174	0.00017297154408879578	0.000431180524174124	0.0001221260172314942	3.952447877964005e-05	9.189603588311002e-05	0.0007066685357131064	0.00023790141858626157	9.390847117174417e-05	0.0005317731411196291	0.0003290883614681661	0.0005976115935482085	0.0005730381817556918	0.00030702335061505437	0.00014896683569531888	0.00014774446026422083	0.001274369889870286	0.005151872523128986	0.007567508611828089	0.0010696840472519398	0.0006662992527708411	0.0003267842112109065	0.00046852746163494885	5.7048477174248546e-05	0.00012697558850049973	0.00011478223314043134	0.00018987957446370274	0.0005062398267909884	8.512777276337147e-05	0.00011083543358836323	3.268344153184444e-05	0.00011035706120310351	5.853770562680438e-05	0.00011575508688110858	0.000235421844990924	0.00010555017797742039	0.0001474192540626973	0.0002327376278117299	0.00031718958052806556	0.00034176584449596703	0.00034318384132348	0.00015431259816978127	0.00024403772840742022	0.0003252407186664641	0.00116736872587353	0.0007642224081791937	0.0015896193217486143	7.421028567478061e-05
5108.0	0.00024166856019292027	0.0006559863686561584	0.000559129985049367	3.80977253371384e-05	3.0503422749461606e-05	2.7393209165893495e-05	8.034142956603318e-05	0.0003570249245967716	0.0003116730658803135	9.87874882412143e-05	0.0009586475207470357	0.00024515760014764965	0.0006238044006749988	0.00039424834540113807	0.0003939240996260196	0.00022246914159040898	9.377593960380182e-05	0.0010187950683757663	0.003310547908768058	0.0025419825688004494	0.0004779748269356787	0.00023692872491665184	0.0005351430736482143	0.0003307632578071207	5.59234140382614e-05	0.00010406566434539855	8.869898010743782e-05	0.00011731715494534001	0.00024290515284519643	0.0001306749472860247	0.00012740139209199697	0.0001955383486347273	0.00018219000776298344	2.891628901124932e-05	0.00011867361172335222	0.0002189185470342636	0.00011054769856855273	0.000277748767985031	0.00024321868841070682	0.00035603970172815025	0.00039608762017451227	0.0011541667627170682	0.0003157290630042553	0.00017415483307559043	0.0001332643732894212	0.0005035318317823112	0.00022404584160540253	0.0004492672742344439	7.263908628374338e-05
5114.0	0.0006160470074974	0.0011647858191281557	0.00047134060878306627	3.429579010116868e-05	0.0006866061012260616	0.0003296542272437364	0.00018639309564605355	0.000257775274803862	0.0003300092357676476	6.156442395877093e-05	0.00263624987564981	0.0004062420630361885	0.00045109642087481916	0.0005781553918495774	0.0004999813972972333	0.000249362550675869	0.00012236206384841353	0.00631183385848999	0.0059711867943406105	0.0033961525186896324	0.0007804348133504391	0.00011286816879874095	0.00017646441119723022	0.00011005566921085119	5.178147694095969e-05	0.00013087796105537564	0.00012201217759866267	7.685701712034643e-05	0.00013539084466174245	0.0005414567422121763	0.00023933907505124807	0.00020191197108943015	0.0001636123633943498	2.4452669094898738e-05	0.00014110842312220484	0.0001974006008822471	0.00010874541476368904	0.0003684612165670842	0.00024337413196917623	0.0002515421947464347	0.0006551478873007	0.0008943385328166187	0.0003201520594302565	0.00016194183262996376	0.00011968528269790113	0.0005332700093276799	0.0001208763787872158	0.0003276604984421283	0.0005944190779700875
5120.0	0.0003769678296521306	0.0004958685603924096	0.00030477772816084325	7.291934707609471e-06	0.0001698843843769282	0.0002937554381787777	0.00022167767747305334	0.00017244883929379284	0.001844781101681292	0.0002347899426240474	0.0018439007690176368	0.001521084108389914	0.0015763951232656837	0.0007697931141592562	0.0003110295219812542	0.0005752057186327875	0.00026398227782920003	0.002244160510599613	0.01312077697366476	0.0022793139796704054	0.0008300651679746807	0.00017412693705409765	0.0002360693906666711	0.00012226012768223882	5.466856237035245e-05	0.00011025524145225063	0.00015590681869070977	0.00010488747648196295	0.000157002272317186	0.0010136772179976106	0.00026980924303643405	0.00014886914868839085	0.00011323847866151482	2.3210175640997477e-05	0.0001602110714884475	0.00011411118612159044	0.00010979298531310633	0.0004015019512735307	0.00015216296014841646	0.00023146450985223055	0.0005722290370613337	0.0009656077600084245	0.0002726376405917108	0.0002386672713328153	0.00014560228737536818	0.0004862447385676205	0.00014448273577727377	0.00036647109664045274	0.0009963001357391477
5126.0	0.0001942455564858392	0.00024320757074747235	0.0001840576296672225	1.5571198446195922e-06	2.7100737497676164e-05	0.0002969155029859394	0.0007326132617890835	8.807930862531066e-05	0.0039395494386553764	0.0012888788478448987	0.0032593572977930307	0.0014187009073793888	0.0015314921038225293	0.0007822541519999504	0.0021268981508910656	0.0034399256110191345	0.0003769629984162748	0.001850521075539291	0.018724465742707253	0.002181172603741288	0.00021945501794107258	0.0009874732932075858	0.001301842974498868	0.0006458787247538567	0.0001794826239347458	0.00011568909394554794	0.00015728306607343256	0.00012659814092330635	0.0001351391983916983	0.0012533325934782624	0.00025790827930904925	0.0001406628143740818	9.651420259615406e-05	3.144218499073759e-05	0.00013130057777743787	7.637080852873623e-05	6.634543387917802e-05	0.00019364898616913706	0.00016604083066340536	0.0001454026496503502	0.0005177753628231585	0.002247284632176161	0.0005688791861757636	0.00020335969747975469	0.00010326575284125283	0.00042687819222919643	9.238271013600752e-05	0.00048471620539203286	0.00012953851546626538
5132.0	0.0001049308993970044	0.00015034963143989444	0.00020972984202671796	1.3044914339843672e-06	5.951292405370623e-05	0.0018455690005794168	0.0014863945543766022	0.00019449854153208435	0.001027423539198935	0.0006096124416217208	0.002907492220401764	0.000773750536609441	0.0004029585688840598	0.0002835490449797362	0.0008471923065371811	0.0009158257162198424	0.00023368129041045904	0.0014502826379612088	0.00806646142154932	0.006550617981702089	0.0004839171015191823	0.0007160586537793279	0.0008033763151615858	0.0008177529089152813	0.00024856755044311285	0.000137741953949444	0.0001533458271296695	0.0001798970770323649	0.00015879298734944314	0.0009578996687196195	0.00039303177618421614	0.0002858360530808568	9.059662988875061e-05	4.2668372771004215e-05	0.0002650644746609032	7.71688501117751e-05	9.144575597019866e-05	0.0003634422901086509	0.00018162404012400657	0.00019063295621890575	0.0009415873209945858	0.0027018156833946705	0.00038925654371269047	0.00018949415243696421	9.109379607252777e-05	0.0004727649502456188	5.842036989633925e-05	0.0002680109755601734	1.7621485312702134e-05
5138.0	0.00018615527369547635	0.00022270111367106438	0.00014260663010645658	0.00019987599807791412	0.0006766445585526526	0.0003550833207555115	0.002567296614870429	0.0002843967522494495	0.0009666367550380528	0.0005664892378263175	0.002158945659175515	0.000541847082786262	0.0004669599875342101	0.0004144648555666208	0.00147011480294168	0.000672000169288367	0.0004362589097581804	0.0008151826332323253	0.00473586143925786	0.006700907833874226	0.0005897135706618428	0.00046657645725645125	0.0006297198706306517	0.00017799461784306914	0.0002644049527589232	0.00018988373631145805	0.00036977039417251945	0.00018308231665287167	0.00014289231330621988	0.0028487457893788815	0.0005972331273369491	0.0001966034178622067	7.384856144199148e-05	6.204031524248421e-05	0.000217448003240861	0.00010946254769805819	0.00014391144213732332	0.0006061357562430203	0.0002071770722977817	0.0001682088477537036	0.0005802707164548337	0.0004609869502019137	0.00018532694957684726	0.0002553842787165195	9.711725579109043e-05	0.0003201209183316678	0.00011042349069612101	0.00045019795652478933	4.220355913275853e-05
5144.0	0.0001657717366470024	0.00018401988199912012	0.0001995566562982276	0.0002910862967837602	0.00023194632376544178	0.0002843053371179849	0.00450500613078475	0.0008233659900724888	0.0008427246357314289	0.0003017500275745988	0.0011342230718582869	0.00025504411314614117	0.0011862952960655093	0.008201304823160172	0.0027027989272028208	0.00040243708644993603	0.0002493946230970323	0.0005695492145605385	0.0015094773843884468	0.004305405076593161	0.00041142228292301297	0.000172058425960131	0.00014409722643904388	0.00012096642603864893	0.0003080401220358908	0.00022461116896010935	0.0004989782464690506	0.00016001123003661633	7.578419172205031e-05	0.002540494780987501	0.0005404271651059389	0.0002937646640930325	0.0003888241189997643	0.00019316158432047814	0.0003032117965631187	0.0001512741291662678	0.000164685319759883	0.0006615357124246657	0.00023783881624694914	0.00020755789591930807	0.0009381026029586792	0.001497741206549108	0.0002262060734210536	0.00033930144854821265	0.00010326456686016172	0.00025530491257086396	0.0008661753381602466	0.0007451273850165308	7.05089041730389e-05
5150.0	0.00014833619934506714	8.453240297967568e-05	0.00010104048124048859	2.542381662351545e-05	0.0008543406147509813	0.006145899184048176	0.02249155379831791	0.0018572285771369934	0.0002770386927295476	0.00026995796361006796	0.0019071364076808095	0.00041022937512025237	0.0014459945959970355	0.003377665299922228	0.0010863934876397252	0.00045937334652990103	0.0017461577663198113	0.0004530652076937258	0.0004701368452515453	0.008040848188102245	0.0006449702195823193	0.0002665566571522504	0.00019839746528305113	0.00015656827599741518	0.0008018218213692307	0.00017788365948945284	0.0003696761268656701	8.849258301779628e-05	3.726292197825387e-05	0.001818869961425662	0.0010663559660315514	0.0008779022027738392	0.00027167395455762744	0.0001014896115520969	0.00016311981016770005	0.000126972547150217	0.00030606595100834966	0.0005419646040536463	0.00011139933485537767	0.00019416223221924156	0.0007067408878356218	0.002098515396937728	0.0002544825547374785	0.00021590327378362417	8.914363570511341e-05	0.0003051690582651645	0.0012934351107105613	0.00031323786242865026	2.3730301109026186e-05
5156.0	0.0001770769158611074	6.59083088976331e-05	6.728882726747543e-05	1.9612589312600903e-05	0.0003066161589231342	0.003517839126288891	0.06598850339651108	0.004180609248578548	0.0005112031358294189	0.0005009524757042527	0.0010538703063502908	0.0008761323406361043	0.0023918626829981804	0.0020075784996151924	0.001935757347382605	0.0005792220472358167	0.0019324179738759995	0.0003684186958707869	0.0003246307896915823	0.00445034634321928	0.0011144302552565932	0.0006721593090333045	0.00042041868437081575	0.00018742980319075286	0.0003189912240486592	0.00011552384967217222	0.0006406422471627593	0.00014548696344718337	6.828083860455081e-05	0.0012909852666780353	0.0006286276038736105	0.0006339278188534081	0.0001264605816686526	9.69911998254247e-05	0.00011782848741859198	0.00016037812747526914	0.0003821580030489713	0.0003988399403169751	0.00010683183063520119	0.00013818198931403458	0.0005066600861027837	0.001211795024573803	0.00021077849669381976	0.00015219475608319044	8.05599192972295e-05	0.0002682326012291014	0.0006427972693927586	0.0003164622175972909	3.680651570903137e-05
5162.0	0.000229746219702065	0.0002474727516528219	0.0002652255352586508	0.0004402271006256342	0.005156385712325573	0.011641301214694977	0.024467172101140022	0.0025067792739719152	0.000395848328480497	0.00013651896733790636	0.0005618331488221884	0.0006743897101841867	0.0018937521381303668	0.0033087076153606176	0.0010935544269159436	0.00033958296990022063	0.0007651100168004632	0.0008257157169282436	0.0010675061494112015	0.002157544018700719	0.0005089495680294931	0.0011084609432145953	0.00018895667744800448	0.00012974684068467468	0.00017689888773020357	0.00010223822027910501	0.0006429029745049775	0.00017417059279978275	5.8506790082901716e-05	0.000830991892144084	0.0005690231337212026	0.0007011943962424994	0.00018557805742602795	0.000414929905673489	0.00014535096124745905	0.00016943384252954274	0.00029577346867881715	0.00028842518804594874	9.45842984947376e-05	9.627419785829261e-05	0.0002209593658335507	0.0006513141561299562	0.0001793129340512678	0.00022995837207417935	0.0002912117342930287	0.00043239601654931903	0.0004462581709958613	0.0003146847593598068	0.00018247983825858682
5168.0	0.00015398497635032982	0.00027323566609993577	0.0002740885829553008	0.00018896513211075217	0.0043217879720032215	0.008343594148755074	0.005609876476228237	0.0014364182716235518	0.00016145801055245101	3.3434935176046565e-05	0.00017170245700981468	0.00018695644394028932	0.0016948389820754528	0.002540070563554764	0.0012335124192759395	0.00035991656477563083	0.0009256936027668417	0.0005406318814493716	0.00027013150975108147	0.0005981252761557698	0.00030069402419030666	0.0005033825291320682	0.0002270281984237954	0.00015534041449427605	0.0004216687520965934	0.00016870841500349343	0.0006434893002733588	0.00014008258585818112	6.049422881915234e-05	0.0010137801291421056	0.0008280246402136981	0.001213548588566482	0.0002776116889435798	0.0006519388989545405	0.00013794779079034925	0.0001161167019745335	0.0002572672674432397	0.00022304199228528887	5.26057010574732e-05	6.725650018779561e-05	0.0001295657129958272	0.00022192786855157465	7.273181836353615e-05	0.00026907119899988174	0.00023122099810279906	0.00025655230274423957	0.00038369392859749496	0.0005314977606758475	0.0009202189976349473
5174.0	0.0003118059248663485	0.00032344943610951304	0.000143226541695185	5.8083238400286064e-05	0.005183259956538677	0.01889619790017605	0.0033977567218244076	0.0007884277729317546	0.000162475771503523	6.18373669567518e-05	0.0002266030351165682	0.0001797005970729515	0.0026325276121497154	0.002134023467078805	0.0007422679918818176	0.0003593049477785826	0.0012580814072862267	0.00017224409384652972	8.746828825678676e-05	0.0008803499513305724	0.0005950538907200098	0.0001641225244384259	0.0004202397249173373	0.00033170811366289854	0.000529012642800808	0.0001389411772834137	0.0004917537444271147	0.0005570254870690405	0.0002209787635365501	0.0008379937498830259	0.000733821012545377	0.0012533492408692837	0.00013871626288164407	0.0007581280078738928	0.00010029748227680102	0.00010415927681606263	0.0001999128144234419	0.0001585386780789122	4.2331215809099376e-05	9.282502287533134e-05	0.00012589401740115136	0.0001672765356488526	8.756226452533156e-05	0.00023555746884085238	0.00012541055912151933	8.736917516216636e-05	0.0001259562122868374	0.00062206742586568	0.0002258545719087124
5180.0	0.00026920001255348325	0.00020757726451847702	7.540227670688182e-05	4.255942258168943e-05	0.0013379888841882348	0.0012086539063602686	0.001301307464018464	0.0003116240259259939	6.592339923372492e-05	1.8228620319860056e-05	0.00045952876098454	0.00025892481789924204	0.00273111485876143	0.0029507617000490427	0.00048672701814211905	0.00023947947192937136	0.0007503418601118028	0.00013044972729403526	7.164275302784517e-05	0.001689282595179975	0.0011591585353016853	0.000119360804092139	0.0007469768752343953	0.0004935527686029673	0.00036085894680581987	0.0001084499599528499	0.0005889917374588549	0.0004973222967237234	0.00013966856931801885	0.00039332950836978853	0.0003961165202781558	0.0010533769382163882	0.0002325750538147986	0.0011929817264899611	7.860681944293901e-05	0.00014636442938353866	0.00017208255303557962	0.00013265834422782063	2.6682420866563916e-05	6.856852996861562e-05	0.00012164982763351873	0.00020477871294133365	6.697359640384093e-05	0.0001076316402759403	0.00012985910871066153	0.00010951338481390849	0.00012824141595046967	0.0003570288245100528	0.00022209002054296434
5186.0	0.0002577295817900449	0.0006389548070728779	0.00012497293937485665	0.00010008452227339149	0.0015176711603999138	0.000652829825412482	0.0013500313507393003	0.00047794930287636817	3.943889896618202e-05	1.6509919078089297e-05	0.0006513839471153915	0.0003533076960593462	0.002762450836598873	0.0011043150443583727	0.00028556204051710665	0.00013588361616712064	0.00028629889129661024	0.00031910560210235417	0.00011375038593541831	0.0009264943073503673	0.001203089952468872	0.00039268608088605106	0.0006303686532191932	0.00021245887910481542	0.00038891012081876397	0.00014370026474352926	0.0005085511947982013	0.0002879429957829416	6.238762580323964e-05	0.00027852525818161666	0.00039272705907933414	0.0008061835542321205	0.00018718582578003407	0.0010863436618819833	0.0001516264892416075	0.00024136094725690782	0.0002189686638303101	0.00011757900210795924	2.0655919797718525e-05	5.331898864824325e-05	0.00010951839794870466	0.00011751084093702957	7.844102947274223e-05	9.66128209256567e-05	0.00018094836559612304	0.00014036268112249672	7.940731302369386e-05	0.0002565508184488863	0.00017892984033096582
5192.0	0.00021449121413752437	0.0004242948489263654	0.000186708100955002	0.00017065343854483217	0.0005623278557322919	0.00039167626528069377	0.0021715734619647264	0.0005403998075053096	0.00013684101577382535	3.800106424023397e-05	0.001091577811166644	0.000697260198649019	0.0013798276195302606	0.0007206398295238614	0.002052037976682186	0.0015433392254635692	0.00035572488559409976	0.0010716445976868272	0.00022775928664486855	0.0004039703344460577	0.0002077043754979968	0.0004290358047001064	0.0006986313383094966	0.00016057139146141708	0.00041932458407245576	0.00019798928406089544	0.0008544526062905788	0.0004860901681240648	7.811201066942886e-05	0.0002601918822620064	0.00022901617921888828	0.0005386077100411057	0.00024924156605266035	0.0009186508250422776	0.00018832315981853753	0.0002831616438925266	0.00023924416746012866	0.00015920096484478563	7.494085730286315e-05	0.00010251742787659168	0.0003042643947992474	0.00018545830971561372	6.102310726419091e-05	9.329322347184643e-05	0.00010981288505718112	0.00012015056563541293	0.0001261261641047895	0.0002624659682624042	9.149137622443959e-05
5198.0	0.0004484793171286583	0.00034344239975325763	0.00010684334120014682	0.00010776494309538975	0.0007652969798073173	0.00016623774718027562	0.0003480312298052013	0.000296696147415787	0.0005196285201236606	0.0002020107494900003	0.001313349581323564	0.000669688219204545	0.001374752027913928	0.0031106711830943823	0.013120363466441631	0.004022583365440369	0.0003386775788385421	0.0005428905133157969	0.001065707067027688	0.0003986585943493992	0.0001711230434011668	0.0003596256719902158	0.001059835311025381	0.0005447802832350135	0.0008492686902172863	0.00017166022735182196	0.0008790518622845411	0.0006210805149748921	0.00010712050425354391	0.0001735669793561101	0.00015412436914630234	0.0007911790744401515	0.00025449611712247133	0.0008293481077998877	0.0001940389774972573	0.00033983783214353025	0.00018050654034595937	0.00019645519205369055	0.00012808729661628604	0.0001837558374973014	0.0003607930557336658	0.000267112540313974	3.834335075225681e-05	7.220439874799922e-05	0.00012938039435539395	9.664480603532866e-05	6.955877324799076e-05	0.0001251605135621503	5.4148262279341e-05
5204.0	0.0006643535452894866	0.0005811764276586473	8.992931543616578e-05	5.7235876738559455e-05	0.0006667111301794648	0.0001336244895355776	8.602549496572465e-05	0.00016597956710029393	0.0009103995398618281	0.0020582263823598623	0.0016142367385327816	0.0013768622884526849	0.0016232893103733659	0.00208185613155365	0.0027499643620103598	0.0012929127551615238	0.00020361364295240492	0.0001464032247895375	0.0005262440536171198	0.0009606649982742965	0.000667913758661598	0.0006001595756970346	0.002090068766847253	0.0005120352725498378	0.00034796789987012744	0.0002068884641630575	0.000816450163256377	0.00041347782826051116	7.813376578269526e-05	0.0001358106965199113	0.00018135737627744675	0.0007283466984517872	0.00027504563331604004	0.0011550774797797203	0.00015742469986435026	0.0003972621343564242	0.00016070096171461046	0.00017468933947384357	9.253647294826806e-05	0.00016112242883536965	0.0002654691052157432	0.00016707168833818287	3.1837236747378483e-05	6.103719351813197e-05	0.00014169169298838824	5.637543654302135e-05	5.141436122357845e-05	0.00019940601487178355	8.685870125191286e-05
5210.0	0.0004055382451042533	0.00026138589601032436	0.000104769722383935	6.822591240052134e-05	0.0007202698034234345	0.000262526998994872	6.118498276919127e-05	0.00019785379117820412	0.0008902746485546231	0.0009249300346709788	0.0019386571366339922	0.0012860302813351154	0.001788587775081396	0.0019839408341795206	0.002949831774458289	0.003968943376094103	0.0002003169065574184	0.0001441634667571634	0.0003040434676222503	0.0027979358565062284	0.004673905670642853	0.0008960163686424494	0.0013675509253516793	0.0011460530804470181	0.0006060635787434876	0.0002687012602109462	0.0005963640287518501	0.00020301890617702156	5.3345636843005195e-05	7.638522947672755e-05	0.00011537721729837358	0.0003956860746257007	0.00032534616184420884	0.0013144396943971515	0.00014352225116454065	0.00031805774779058993	0.00020174088422209024	0.00014392257435247302	8.101010462269187e-05	0.00014901884424034506	0.00016594921180512756	0.00013598109944723547	7.597659714519978e-05	5.478337698150426e-05	8.452610927633941e-05	3.3894728403538465e-05	6.024501271895133e-05	0.00020640336151700467	7.970172737259418e-05
5216.0	0.0003938963054679334	0.0002460953255649656	0.00016296948888339102	0.00011312192509649321	0.0004878919862676412	0.00026197193074040115	0.00010072677105199546	0.00019213312771171331	0.0005580276483669877	0.0011880832025781274	0.00335118779912591	0.001433498109690845	0.001824527746066451	0.0024479806888848543	0.0016183980042114854	0.0033447404857724905	0.0003641643561422825	0.00022703038121107966	0.00021192980057094246	0.00034913522540591657	0.001717097475193441	0.0033374398481100798	0.001493177143856883	0.00048208952648565173	0.00035372411366552114	0.00018235303286928684	0.0004992596805095673	0.0002452904300298542	8.58777275425382e-05	0.00013887588283978403	0.00014508924505207688	0.00038135156501084566	0.0003694369224831462	0.0021908842027187347	0.00022084797092247754	0.00047934314352460206	0.00020418620260898024	0.00023920788953546435	0.00011650800297502428	0.00018800956604536623	0.00017008082068059593	0.0001006221427815035	6.129670509835705e-05	5.7915265642805025e-05	8.237412839662284e-05	6.616606697207317e-05	0.00013828903320245445	0.00012648894335143268	0.00011476963845780119
5222.0	0.0003925760684069246	0.00023225128825288266	9.603003854863346e-05	7.826976070646197e-05	6.63355749566108e-05	4.5220196625450626e-05	0.0010689495829865336	0.0014875292545184493	0.00020453128672670573	0.0003135910665150732	0.0022020828910171986	0.0014738256577402353	0.0005711555713787675	0.000965337676461786	0.0008362631779164076	0.0012128339149057865	0.0005235461285337806	0.00016459911421407014	0.00034872558899223804	0.0005929291364736855	0.0010239332914352417	0.0015636924654245377	0.001036741421557963	0.0003285460697952658	0.00014635382103733718	0.00012424479064065963	0.00043530971743166447	0.0007593419868499041	0.0002769386046566069	0.0001397695450577885	5.719740875065327e-05	0.00020352978026494384	0.00043050144449807703	0.002274091122671962	0.00028503622161224484	0.00029782101046293974	0.0001266503968508914	0.00022241911210585386	7.927225669845939e-05	0.00013861642219126225	0.00016325768956448883	8.244304626714438e-05	4.784904376720078e-05	4.518170317169279e-05	6.051465243217535e-05	0.00010900703637162223	0.00021580922475550324	0.00016368149954359978	0.00019691165653057396
5228.0	0.0003169634728692472	0.0001775860582711175	8.412324677919969e-05	0.0007458231993950903	0.00012662686640396714	4.051942960359156e-05	0.0010264497250318527	0.003342271549627185	0.00036810769233852625	0.00024658668553456664	0.001273651490919292	0.0018922906601801515	0.00044380989857017994	0.0003392576181795448	0.0007162177935242653	0.0009793475037440658	0.00018013583030551672	0.00019695557421073318	0.00027834021602757275	0.00016506874817423522	0.0006967666558921337	0.0009667860576882958	0.001202707877382636	0.00014634041872341186	7.331823144340888e-05	0.00011061791883548722	0.0003345125587657094	0.0008398359059356153	0.00025121314683929086	6.25778193352744e-05	4.626784357242286e-05	0.00021556101273745298	0.0005436406354419887	0.0018873645458370447	0.0002628882066346705	0.00030396459624171257	0.000133859139168635	0.0001907140394905582	7.831292896298692e-05	0.00016282829164993018	0.00012168811372248456	9.031749505084008e-05	5.254232746665366e-05	6.577771273441613e-05	7.216579251689836e-05	0.00010797847789945081	0.00023700259043835104	0.0003125261573586613	0.00014205696061253548
5234.0	0.0008344514644704759	0.0005596562987193465	0.0002277818857692182	0.0025783495511859655	0.0004644792643375695	4.826750955544412e-05	0.00048057406092993915	0.002165759215131402	0.0001786519424058497	0.0009408005280420184	0.0019384161569178104	0.0012165890075266361	0.0010794037953019142	0.0005996521795168519	0.0004241587594151497	0.0005069072358310223	0.00012335728388279676	0.00017099354590754956	0.00034012310788966715	3.291320172138512e-05	0.00031255531939677894	0.0019935197196900845	0.0019047762034460902	0.0001440620399080217	7.600912795169279e-05	0.00013557184138335288	0.000300468789646402	0.0005905876751057804	0.00013939528435003012	9.750327444635332e-05	8.658300066599622e-05	0.00024041926371864974	0.0011425137054175138	0.0029942060355097055	0.00030696712201461196	0.00028488467796705663	0.00010039220796898007	0.0001612990745343268	9.509862866252661e-05	0.00012477609561756253	7.647188613191247e-05	6.310865865088999e-05	6.07759939157404e-05	6.854630191810429e-05	0.00013729152851738036	0.00015805204748176038	0.0006600944325327873	0.0008965581655502319	0.0006143744103610516
5240.0	0.0003494938719086349	0.00028597042546607554	0.00023741448239888996	0.0014262802433222532	0.0007956335903145373	7.291208748938516e-05	0.00029764670762233436	0.0023347369860857725	0.00016205120482482016	0.0010761459125205874	0.0009078951552510262	0.0012946435017511249	0.0003308711457066238	0.0003794916265178472	0.00016483456420246512	0.00044251573854126036	0.0005137284751981497	0.0003180544008500874	0.0003935146378353238	5.793260788777843e-05	0.0003057355061173439	0.0005773166776634753	0.0005938889225944877	0.00010192613262915984	4.5509830670198426e-05	7.988449942786247e-05	0.00012834307563025504	0.00016638396482449025	8.173009700840339e-05	0.00041326708742417395	8.079755934886634e-05	0.00016413333651144058	0.0015580767067149282	0.0030520933214575052	0.00033218564931303263	0.00031688823946751654	0.00014776052557863295	0.00013400601164903492	5.729425174649805e-05	9.13288167794235e-05	6.692201714031398e-05	4.776848072651774e-05	5.7571331126382574e-05	8.474053902318701e-05	9.479242726229131e-05	0.00023902207612991333	0.0014772465219721198	0.0008718248573131859	0.0004016942984890193
5246.0	0.00019079787307418883	0.00014823114906903356	0.00020890637824777514	0.0010984871769323945	0.00020266207866370678	0.00011142282164655626	0.00043754291255027056	0.0008776236791163683	0.00016920878260862082	0.0008279411122202873	0.0014355819439515471	0.004769872408360243	0.000376425712602213	0.00028927449602633715	0.00011044064012821764	0.00044507754500955343	0.0006607637624256313	0.00040631930460222065	0.0004500205395743251	4.1385446820640936e-05	0.00022854369308333844	0.00045085890451446176	0.0010345613118261099	0.00010805232886923477	3.776519588427618e-05	5.4827905842103064e-05	0.00015413304208777845	0.0006013144738972187	0.00028830586234107614	0.0006358517566695809	7.620581891387701e-05	0.00023084168788045645	0.0012436273973435163	0.00188985257409513	0.0008802555385045707	0.00023517619410995394	8.778390474617481e-05	0.00012497554416768253	5.830488589708693e-05	9.408073674421757e-05	0.00011511566117405891	0.00017931396723724902	0.00010149675654247403	8.497715316480026e-05	0.00010085671965498477	0.00020726835646200925	0.0011130196508020163	0.0009984790813177824	0.0001666551543166861
5252.0	0.00036078275297768414	0.0003513714182190597	0.0001911861472763121	0.00034125579986721277	0.0020742223132401705	0.00026618357514962554	0.00037856679409742355	0.00016600934031885117	5.8272089518141e-05	0.0006325527210719883	0.005849189590662718	0.008791699074208736	0.0004673541116062552	0.00024808620219118893	0.0005440452368929982	0.0006490103551186621	0.0009368230821564794	0.00037661759415641427	0.00022182018437888473	5.44553404324688e-05	0.00018336028733756393	0.00032377088791690767	0.0012154191499575973	8.863733091857284e-05	3.367114550201222e-05	4.291686127544381e-05	0.00023263956245500594	0.000757763278670609	0.00016763723397161812	0.0007337158313021064	8.532615174772218e-05	0.0002652884868439287	0.0005732831778004766	0.0011836382327601314	0.0014118883991613984	0.00020429000142030418	7.13981717126444e-05	0.0001307272759731859	0.00014680091408081353	0.00013830154784955084	0.00016173938638530672	0.0005944246659055352	0.00023630066425539553	8.324482041643932e-05	0.00012048971257172525	0.00014536132221110165	0.0004737635317724198	0.0005479154060594738	0.0002401942911092192
5258.0	0.0005817144992761314	0.0003259957011323422	0.0003549258108250797	0.0004633363278117031	0.0032788009848445654	0.000331051298417151	0.0006174565642140806	0.0019926775712519884	6.565512740053236e-05	0.0006390375783666968	0.00430434662848711	0.007514371536672115	0.00014867010759189725	0.00024092661624308676	0.004167393781244755	0.0015758571680635214	0.0007463404326699674	0.0004248353943694383	0.00026033210451714694	0.00011577076656976715	0.0002592462406028062	0.00015756828361190856	0.0008726331871002913	9.522875188849866e-05	4.5686159864999354e-05	5.86985879635904e-05	0.00024068875063676387	0.0006079890299588442	0.00021291698794811964	0.0011242871405556798	5.003309343010187e-05	0.00011949028703384101	0.000694043468683958	0.0012017767876386642	0.0011092615313827991	0.0003797710232902318	0.00010733911767601967	0.00019922698265872896	0.00022923511278349906	0.00012571658589877188	7.150248711695895e-05	0.0002094111405313015	0.00021877122344449162	8.561925642425194e-05	0.00010610085882944986	9.943925397237763e-05	0.0003370822814758867	0.00020844776008743793	0.00015052045637276024
5264.0	0.0008294464787468314	0.00035056693013757467	0.0007972501334734261	0.0004094314354006201	0.00013104267418384552	0.00012764947314281017	0.0009573823772370815	0.0008662326144985855	9.160686749964952e-05	0.0014932616613805294	0.0039075156673789024	0.010111497715115547	0.0002613317919895053	0.00019744125893339515	0.0008954433142207563	0.0011213795514777303	0.0004909734125249088	0.0004987616557627916	0.0029851370491087437	0.00035801061312668025	0.00016796363343019038	0.0003206202818546444	0.0035901139490306377	0.00012014724779874086	7.932979497127235e-05	5.424672053777613e-05	0.0001385839277645573	0.0006692314054816961	0.00027537543792277575	0.0008883515256457031	4.9564900109544396e-05	0.00015751087630633265	0.0004527163691818714	0.0005503826541826129	0.0012158434838056564	0.000401208468247205	0.00023137759126257151	0.0002699026372283697	0.00010654584184521809	7.938027556519955e-05	7.962917152326554e-05	0.00014591684157494456	0.00022224252461455762	8.775929745752364e-05	6.253802712308243e-05	0.00013329704233910888	0.0004026310343760997	0.00038750251405872405	0.00037452735705301166
5270.0	0.0007769091171212494	0.00038583585410378873	0.0013029382098466158	0.00039816906792111695	0.0002783808158710599	0.00041742518078535795	0.001301307464018464	0.0007529440918006003	0.0003642340889200568	0.0033789160661399364	0.0021620504558086395	0.0059348661452531815	0.00029181010904721916	0.0001590383326401934	0.00053074472816661	0.0015510264784097672	0.0020393780432641506	0.0007263009320013225	0.0027168344240635633	0.002364533953368664	0.00047860550694167614	0.000149006606079638	0.0017944708233699203	0.00024695511092431843	0.00024106402997858822	8.997451368486509e-05	9.621777280699462e-05	0.0005868339212611318	0.0002518088149372488	0.0016674217768013477	0.00018187150999438018	9.445622708881274e-05	0.0001789542438928038	0.00023600595886819065	0.001249544438906014	0.0003839023120235652	0.00022789352806285024	0.00018726348935160786	0.00015853444347158074	0.00011476132203824818	5.825008702231571e-05	0.00015108716615941375	0.00031992257572710514	0.0001903350930660963	0.00012141781917307526	9.274593321606517e-05	0.0003287368454039097	0.0003020003787241876	0.0002889087481889874
5276.0	0.0004480090574361384	0.00035089103039354086	0.0008030280587263405	0.0007673179497942328	0.00017052266048267484	0.000197947199922055	0.0010453887516632676	0.0005117449909448624	0.00047825463116168976	0.016719771549105644	0.006255035288631916	0.0036937789991497993	0.00014839746290817857	0.00013957310875412077	0.0006638601771555841	0.0029796045273542404	0.002332855248823762	0.0014959515538066626	0.0016611811006441712	0.00018815264047589153	0.00023070327006280422	0.00013684532314073294	0.000635458214674145	0.00014657055726274848	0.00016264191071968526	0.00011497369996504858	7.256880780914798e-05	0.00022735247330274433	0.00013236608356237411	0.0009823410073295236	0.00018380909750703722	6.822727300459519e-05	0.0002412852190900594	0.00022652353800367564	0.0010329530341550708	0.0001949309225892648	0.00018807841115631163	0.00012147862435085699	0.0003059807058889419	0.00014193807146511972	8.873814658727497e-05	0.00010600811947369948	0.00039101875154301524	0.00022519464255310595	8.067107410170138e-05	5.407674325397238e-05	0.00016082329966593534	0.00022001251636538655	0.00033175587304867804
5282.0	0.00040249922312796116	0.00033204161445610225	0.00036905636079609394	0.0002453837660141289	0.0007767066126689315	0.000408412073738873	0.0003194102901034057	0.0005010243039578199	0.000493112369440496	0.004410672467201948	0.002234166720882058	0.0024257355835288763	0.00020381079229991883	0.0001728825009195134	0.0005935103399679065	0.0013925296952947974	0.005242120008915663	0.0015646115643903613	0.003504354041069746	0.000175151857547462	0.0003072350227739662	0.0012007937766611576	0.0005542019498534501	8.683021587785333e-05	0.0001281725853914395	0.00010071313590742648	5.694558785762638e-05	0.00016094816965050995	0.00018736351921688765	0.001333865919150412	0.0002346791443414986	5.982114089420065e-05	0.00015435629757121205	9.730961755849421e-05	0.0007860632613301277	0.00014876497152727097	0.00023384267115034163	0.00012958313163835555	0.0003405049501452595	0.00011364056990714744	8.697713928995654e-05	7.557454955531284e-05	0.00026274711126461625	0.00043401261791586876	0.00010131989984074607	4.3530279072001576e-05	0.00010711672075558454	0.0001400242035742849	0.0008488888270221651
5288.0	0.0011386512778699398	0.0007806944195181131	0.0005770315183326602	0.0004356247663963586	0.0006029971409589052	0.000266862305579707	0.0005851817550137639	0.0007327504572458565	0.0004435142909642309	0.001173657365143299	0.0006249537691473961	0.0017940779216587543	0.0006665285909548402	0.0007212719647213817	0.00104791100602597	0.0017396350158378482	0.002376305405050516	0.0010565348202362657	0.0026840893551707268	0.00073852768400684	0.0004935343749821186	0.001080472837202251	0.0005765581736341119	0.00041290948865935206	0.0004467309918254614	9.011129441205412e-05	4.825209907721728e-05	0.00010549000580795109	0.00015101255849003792	0.0006095538265071809	0.00012360914843156934	4.1855862946249545e-05	0.00021087158529553562	0.0001396445877617225	0.0005345598328858614	0.00014326846576295793	0.0002194985281676054	0.0001781751197995618	0.00035251150256954134	0.0001317705464316532	5.422075992100872e-05	3.6782657844014466e-05	0.00018630869453772902	0.0005649883532896638	0.00028715506778098643	4.40089097537566e-05	0.00022066064411774278	0.00019626066205091774	0.0011856518685817719
5294.0	0.002204867545515299	0.00042084732558578253	0.0004634473007172346	0.00044143907143734396	0.0007619783282279968	0.00030592732946388423	0.00021525991905946285	0.0005715526640415192	0.00020713875710498542	0.0007636207737959921	0.0002663618070073426	0.0004915128811262548	0.0012835529632866383	0.0006462897290475667	0.0006605988601222634	0.001936001586727798	0.0013660755939781666	0.0013302406296133995	0.002605370944365859	0.0004948406713083386	0.00046540089533664286	0.0010652286000549793	0.00037556063034571707	0.0005162017187103629	0.0008512857020832598	7.079329225234687e-05	2.974666131194681e-05	7.007943349890411e-05	0.0001931982405949384	0.0006205716636031866	0.0001628933532629162	0.00014605408068746328	0.00034634306211955845	0.00018630869453772902	0.000474289437988773	0.00011666498176055029	0.0002488898753654212	0.0001647399622015655	0.0003491204115562141	0.00011357696348568425	5.3027219109935686e-05	6.397911056410521e-05	0.0003514275304041803	0.00041744427289813757	0.00019881123444065452	3.094537532888353e-05	0.00026336335577070713	0.0003514509880915284	0.001862929086200893
5300.0	0.0018428934272378683	0.0006215065368451178	0.0004602723347488791	0.00015616601740475744	0.0001652109349379316	0.00012455273827072233	0.0008311506826430559	0.0007219954277388752	0.0001497792691225186	0.001273136818781495	0.00014648714568465948	0.00014192155504133552	0.001088679418899119	0.0017142384313046932	0.0008629328804090619	0.00073433161014691	0.0007605916471220553	0.001354224281385541	0.007390752900391817	0.0010388600639998913	0.0013167283032089472	0.0022464594803750515	0.000291779258986935	0.0003054825938306749	0.000975592527538538	8.500170952174813e-05	3.0223560315789655e-05	0.00010001926420954987	0.0003900609735865146	0.0017068262677639723	0.0002582091838121414	0.0001914820313686505	0.00025378158898092806	9.600560588296503e-05	0.0003042386088054627	0.0001610588515177369	0.0003400763962417841	0.0001207822424476035	0.00029714033007621765	6.544397183461115e-05	5.2991930715506896e-05	6.163026409922168e-05	0.00035545791615732014	0.00038186751771718264	0.00018503033788874745	9.662305819801986e-05	0.0006808313191868365	0.0010995403863489628	0.005345792975276709
5306.0	0.0006294588092714548	0.00041932438034564257	0.000808382814284414	0.00011156113032484427	4.030342461192049e-05	2.2514010197483003e-05	0.00029974489007145166	0.000445968093117699	0.00015135362627916038	0.0004864220682065934	7.983477553352714e-05	9.25634813029319e-05	0.0008890162571333349	0.0003906351630575955	0.0003025176702067256	0.0006694933399558067	0.000499337213113904	0.0011017255019396544	0.0029424584936350584	0.0034257499501109123	0.0018488438799977303	0.0016873858403414488	0.0002521672286093235	0.0004916157340630889	0.000655567622743547	9.671082079876214e-05	2.9712016839766875e-05	0.00014716025907546282	0.0005306548555381596	0.0015861652791500092	0.00026289044762961566	0.00010777100396808237	0.000227929835091345	7.60543771320954e-05	0.00019032892305403948	0.0002241488400613889	0.00044922291999682784	0.00010022940841736272	0.00021513024694286287	9.658731869421899e-05	8.478030940750614e-05	6.45677573629655e-05	0.0003566410159692168	0.00034891144605353475	0.00025237866793759167	0.00014932392514310777	0.0008693939307704568	0.0006448316853493452	0.003895740257576108
5312.0	0.0015961910830810666	0.000349744048435241	0.0004099744837731123	0.00021460720745380968	0.00010107970592798665	3.250077133998275e-05	0.00023019420041237026	0.0004779895825777203	0.0001556559291202575	0.00031325934105552733	4.486522448132746e-05	4.4232660002307966e-05	0.000448994105681777	0.0005550774512812495	0.0006958302692510188	0.0008185679325833917	0.0009839063277468085	0.0025846653152257204	0.0022515226155519485	0.0015024641761556268	0.0006794056971557438	0.001073347171768546	0.00024860716075636446	0.0004954197211191058	0.000743016367778182	9.043737372849137e-05	4.200124749331735e-05	0.0005151772638782859	0.0007198402308858931	0.0010734605602920055	0.00039878441020846367	0.0001196445373352617	0.0005158379790373147	8.080957923084497e-05	0.00016436606529168785	8.927523595048115e-05	0.00028255407232791185	8.393110329052433e-05	0.00024175798171199858	8.059625542955473e-05	0.00010677763202693313	5.1117018301738426e-05	0.00027089545619674027	0.0005081340204924345	0.00031785800820216537	0.0001539183285785839	0.0002928148314822465	0.00021606638620141894	0.0014167905319482088
5318.0	0.0019214717904105783	0.0006619815831072628	0.00038563416455872357	0.00025511535932309926	0.00010834142449311912	2.6874309696722776e-05	0.00042437476804479957	0.0005282570491544902	0.0005826122942380607	0.0003032016975339502	3.521055987221189e-05	7.233106589410454e-05	0.000988249434158206	0.0009456591797061265	0.0005761318607255816	0.0018737155478447676	0.001789033180102706	0.0018598117167130113	0.0011947641614824533	0.001134393154643476	0.001270650769583881	0.003064634744077921	0.0009973928099498153	0.0011859557125717402	0.001493140123784542	0.00011187006020918489	2.86242848233087e-05	0.000376131443772465	0.0008399171056225896	0.0005279620527289808	0.00016650615725666285	8.129086927510798e-05	0.000497948145493865	6.446519546443596e-05	0.00014460913371294737	0.00022400547459255904	0.00033849486499093473	7.291187648661435e-05	0.0002587385242804885	5.4420037486124784e-05	0.00018351926701143384	0.00014178751735016704	0.0002281244087498635	0.0006750028114765882	0.00037902776966802776	0.0001899389608297497	0.00018568798259366304	0.00020338004105724394	0.0011037630029022694
5324.0	0.0019872747361660004	0.0021472445223480463	0.0006097429431974888	0.0005908911698497832	0.0009026293992064893	5.3790983656654134e-05	0.0006115229334682226	0.0003213823074474931	0.00045089778723195195	0.00034694946953095496	2.3749726096866652e-05	5.515771408681758e-05	0.001107604242861271	0.0006051470409147441	0.0005778914783149958	0.0008163024322129786	0.001224658451974392	0.0018978527514263988	0.001101481495425105	0.002097589895129204	0.0008218199363909662	0.0022638675291091204	0.001304821576923132	0.002100080717355013	0.0017897477373480797	0.0001678406842984259	4.574867125484161e-05	0.0002783428644761443	0.0006989507237449288	0.00028199562802910805	8.91600429895334e-05	0.00011825103865703568	0.0006401287391781807	6.695794581901282e-05	9.422932635061443e-05	0.00036937437835149467	0.0004826074873562902	4.9661935918265954e-05	0.00023236712149810046	6.201784708537161e-05	0.0001668876502662897	0.00018512315000407398	0.00025208049919456244	0.0007025526138022542	0.00037259573582559824	0.00022044569777790457	0.00013772198872175068	0.0002580962027423084	0.0015434266533702612
5330.0	0.001740930019877851	0.0013404689962044358	0.000401235040044412	0.00019411873654462397	0.00019524885283317417	0.00012784800492227077	0.0008286431548185647	0.0005238134181126952	0.0012132017873227596	0.0009475644328631461	6.894435500726104e-05	3.967394513892941e-05	0.0006143703358247876	0.00020077201770618558	0.00034737642272375524	0.0006645754911005497	0.0006268961005844176	0.0009209096897393465	0.0011776579776778817	0.003816112643107772	0.0005327980034053326	0.0014768962282687426	0.0016372653190046549	0.004351256415247917	0.0010233791545033455	0.0002239805180579424	4.9413592932978645e-05	0.00020281611068639904	0.00045652888366021216	0.0009511843090876937	0.00018624990480020642	0.00013871717965230346	0.0008656922145746648	0.0001723099558148533	0.0001459203049307689	0.00041629973566159606	0.00032158000976778567	8.879342203726992e-05	0.0004917565966024995	9.589918045094237e-05	0.00022552383597940207	6.485111953224987e-05	0.00019415798305999488	0.0003379214322194457	0.00021247689437586814	0.0003139828913845122	0.0001558669755468145	0.00022717849060427397	0.001620947034098208
5336.0	0.0010191969340667129	0.0008885893621481955	0.00040264698327519	7.536741759395227e-05	6.859816494397819e-05	6.788699829485267e-05	0.0007013999274931848	0.0003608221304602921	0.0008971777278929949	0.0004466760437935591	0.00022777296544518322	9.876846161205322e-05	0.00033368729054927826	6.106380169512704e-05	0.0007876089657656848	0.0009348984458483756	0.0010652112541720271	0.0006981397746130824	0.0027765645645558834	0.011831498704850674	0.00028763595037162304	0.0007459336775355041	0.0012169360416010022	0.0037215743213891983	0.0007582844118587673	0.0002619996666908264	4.231523416819982e-05	0.000212690734770149	0.00045572727685794234	0.001201545586809516	0.00020662075257860124	5.2125757065368816e-05	0.000573178578633815	9.910926019074395e-05	8.661420724820346e-05	0.00023730042448733002	0.000426442944444716	9.713476174511015e-05	0.0004318521241657436	7.164070120779797e-05	0.00033910819911397994	0.00011224201443837956	0.00024938228307291865	0.0003265733830630779	0.0002111645444529131	0.00041207444155588746	0.00023398452321998775	0.0002825023839250207	0.002175128785893321
5342.0	0.0009406171157024801	0.0007254258380271494	0.00024664969532750547	0.00013898171891923994	0.000132177141495049	9.00664454093203e-05	0.004133954644203186	0.0015281701926141977	0.001989116193726659	0.00041824730578809977	0.00022105062089394778	0.00012931590026710182	0.0001894869055831805	7.05827769706957e-05	0.008577306754887104	0.002495888387784362	0.0018555447459220886	0.0012216467875987291	0.003410116769373417	0.005249000154435635	0.00012000445713056251	0.0003014739486388862	0.0004499564238358289	0.0012263281969353557	0.001929351594299078	0.00028179670334793627	6.389601185219362e-05	0.0005073866923339665	0.0005307927494868636	0.0004397607408463955	0.0002874558267649263	4.9086007493315265e-05	0.0012018568813800812	0.0001716512197162956	3.499707963783294e-05	0.00012416009849403054	0.0003447032650001347	5.6628901802469045e-05	0.0001914168824441731	8.072324999375269e-05	0.0004281367873772979	0.00010853189451154321	0.00018403830472379923	0.0005213542026467621	0.00028380975709296763	0.0004934382159262896	0.00020857559866271913	0.00028489387477748096	0.0010421095648780465
5348.0	0.001805392443202436	0.00166130845900625	0.0002437775256112218	0.00019337574485689402	0.00012205709936097264	7.360384188359603e-05	0.005230841692537069	0.006161676254123449	0.0045541138388216496	0.000285045214695856	0.00011783523223130032	6.875867256894708e-05	0.0003591587010305375	0.00023890906595624983	0.0012838225811719894	0.0008168198401108384	0.0016913142753764987	0.0006659653736278415	0.0010864990763366222	0.0013503128429874778	0.0002536165702622384	0.00041181137203238904	0.0016177631914615631	0.0011092552449554205	0.0016519096679985523	0.00031399549334309995	6.123704224592075e-05	0.00022280435950960964	0.00034051339025609195	0.0003184825472999364	0.00030398982926271856	6.531006511067972e-05	0.0012167495442554355	0.00022306492610368878	5.288995453156531e-05	0.0002703775535337627	0.000218628192669712	5.4709555115550756e-05	0.00024244286760222167	7.639164687134326e-05	0.00044311516103334725	0.00011325867671985179	0.00023803643125575036	0.0003738125378731638	0.00018383889982942492	0.0003646098484750837	0.0003954028943553567	0.0007571035530418158	0.0011002933606505394
5354.0	0.002597685204818845	0.0017274338752031326	0.0003388962068129331	0.00022205148707143962	8.271441038232297e-05	4.6368237235583365e-05	0.008227331563830376	0.0016892466228455305	0.001002943143248558	0.0002355523029109463	7.443113281624392e-05	9.301199315814301e-05	0.0025265333242714405	0.0002580248692538589	0.0013411414111033082	0.0006938239675946534	0.0013287720503285527	0.0014368552947416902	0.0007194489007815719	0.000967694737482816	0.0009360254625789821	0.0012229443527758121	0.004173532593995333	0.001772745861671865	0.0013074701419100165	0.00031876383582130075	0.00011220788292121142	0.00020856803166680038	0.0002501776907593012	0.00014024149277247488	0.00026414086460135877	9.267917630495504e-05	0.0019026532536372542	0.00037496318691410124	5.348877311917022e-05	0.00018126073700841516	0.00042447878513485193	0.00014868612925056368	0.0003797333629336208	0.00011887011351063848	0.0005269994726404548	0.0002164767647627741	0.00027055368991568685	0.00047163094859570265	0.00033967074705287814	0.00034462017356418073	0.00018050945072900504	0.0007067190017551184	0.0022659613750874996
5360.0	0.0012415453093126416	0.0019874032586812973	0.0003869303909596056	0.0003600994823500514	0.0002571483491919935	9.501677413936704e-05	0.011312020942568779	0.0006909844814799726	0.0001779664307832718	0.000504702387843281	0.0001255741372006014	7.245581218739972e-05	0.0029948113951832056	0.000259119231486693	0.0013176521752029657	0.00043876690324395895	0.00040920646279118955	0.0010752651141956449	0.0014205091865733266	0.0004772772954311222	0.0008997013792395592	0.004979823715984821	0.0024447180330753326	0.00247602304443717	0.0009366049198433757	0.0003895137633662671	0.00020295909780543298	0.0008128773188218474	0.00037159741623327136	6.353509525069967e-05	0.00020383043738547713	0.0001230630005011335	0.007161831948906183	0.001567290280945599	8.121671271510422e-05	0.00010110313451150432	0.0003289384476374835	0.00011868470755871385	0.00023795382003299892	0.00013106991536915302	0.0011038497323170304	0.00045384105760604143	0.000262377638136968	0.00027353750192560256	0.0003309001331217587	0.0005113978404551744	0.0004077835474163294	0.0008486664155498147	0.00357708684168756
5366.0	0.0004730911459773779	0.0011424256954342127	0.0003435458638705313	0.000214400643017143	0.0003122345369774848	0.00012865774624515325	0.005790605675429106	0.001161443069577217	0.00013992290769238025	0.0005863179103471339	8.353139855898917e-05	5.6341308663832024e-05	0.0016570898005738854	0.00032061507226899266	0.0008382545202039182	0.00042593630496412516	0.0004230171034578234	0.000473627878818661	0.0011946667218580842	0.00034065169165842235	0.00042311829747632146	0.0010132866445928812	0.0017090140609070659	0.0018698802450671792	0.00044484189129434526	0.00032394690788351	0.00014004838885739446	0.000741071067750454	0.00043362073483876884	4.043824810651131e-05	0.00012453955423552543	0.00010367837967351079	0.006315764971077442	0.0019198448862880468	6.252150342334062e-05	6.98860312695615e-05	0.0001619080430828035	0.00011735182488337159	0.00020042485266458243	0.00010014887084253132	0.0011115256929770112	0.0004559919179882854	0.0003218692436348647	0.00018493736570235342	0.00023729067470412701	0.001206782879307866	0.0008235913119278848	0.0006050546653568745	0.003679832210764289
5372.0	0.0003647840640041977	0.000539282220415771	0.0001548520813230425	0.00021966625354252756	0.0003832276852335781	0.0002786968252621591	0.0049084085039794445	0.0007106219418346882	0.00015558574523311108	0.0003126807860098779	9.112906263908371e-05	0.00046199565986171365	0.003378724679350853	0.0004261481517460197	0.0008426070562563837	0.00048073165817186236	0.0005808292189612985	0.00041756327846087515	0.00046289159217849374	0.0003510610549710691	0.0005047194426879287	0.000793987070210278	0.002551513258367777	0.0015903300372883677	0.0005541391437873244	0.0002703005156945437	0.0002472276974003762	0.0019165566191077232	0.0003448427887633443	3.482708416413516e-05	0.00011758392793126404	0.00014149404887575656	0.0021002995781600475	0.002757669659331441	5.566631443798542e-05	4.416016963659786e-05	5.381515438784845e-05	0.00010289056808687747	0.0001663138682488352	8.817316847853363e-05	0.0009448445634916425	0.0003438017447479069	0.0001799747988115996	0.00011187357449671254	0.00020175396639388055	0.0014036614447832108	0.0010570252779871225	0.0008328425465151668	0.0008002388058230281
5378.0	0.00018090056255459785	0.0003119724278803915	0.0001569218875374645	0.00011534564691828564	0.000665032013785094	0.0005998370470479131	0.007155809551477432	0.0005622193566523492	0.00016464055806864053	0.0002913939824793488	6.305037823040038e-05	0.00041764427442103624	0.0014743837527930737	0.0002958409022539854	0.000545893853995949	0.0007570789894089103	0.0005680092726834118	0.000432633503805846	0.0002691253612283617	0.00022023961355444044	0.0014918766682967544	0.0010588685981929302	0.0021274881437420845	0.0011760728666558862	0.0003481646708678454	0.00025425045168958604	0.00042143420432694256	0.002692601177841425	0.0003498164296615869	5.050614709034562e-05	0.00030573579715564847	0.0002090761554427445	0.0008352836011908948	0.0010037500178441405	4.742515739053488e-05	9.097201109398156e-05	4.164119309280068e-05	8.19730048533529e-05	9.76387455011718e-05	0.00011017621727660298	0.0008077914244495332	0.0006604801747016609	0.0002463669516146183	7.358867878792807e-05	0.0002205531345680356	0.000906763132661581	0.0009704322437755764	0.001805869280360639	0.0005985963507555425
5384.0	0.00013929734996054322	0.00023714524286333472	0.00032286805799230933	0.00039950525388121605	0.0008852762402966619	0.0011315083829686046	0.0045659467577934265	0.0003519848105497658	0.00010923951049335301	0.00037535358569584787	5.308140680426732e-05	0.00020571178174577653	0.0004711879009846598	0.00044061357039026916	0.0008657784201204777	0.0007197696249932051	0.00028486401424743235	0.00023168663028627634	0.00025324520538561046	0.0003993172140326351	0.0018905631732195616	0.0011194737162441015	0.0018385295988991857	0.0023103412240743637	0.00026900554075837135	0.0001852243294706568	0.00041180310654453933	0.004430741537362337	0.000417678733356297	2.3900751330074854e-05	0.00023644354951102287	0.0003859200805891305	0.0007045576930977404	0.0008066576556302607	0.00011084092693636194	0.00014970330812502652	4.588123192661442e-05	0.000132793138618581	7.10913009243086e-05	0.00013918887998443097	0.000794138468336314	0.0005076155066490173	0.00022781601001042873	5.920142575632781e-05	0.00016379515000153333	0.0008841807139106095	0.0007426086813211441	0.0013384298654273152	0.00018007571634370834
5390.0	0.0002681282931007445	0.0005678612506017089	0.00015076767886057496	0.0001713542442303151	0.0012458942364901304	0.0032660597935318947	0.003923576325178146	0.00032520631793886423	8.306686504511163e-05	0.0004788414225913584	5.1465369324432686e-05	0.00031325247255153954	0.0007334972615353763	0.0010549029102548957	0.002073997398838401	0.000893989228643477	0.0001331222738372162	0.0002549984201323241	0.0005522840656340122	0.0006111346301622689	0.002785159507766366	0.000808727229014039	0.0014837328344583511	0.001588501618243754	0.00013979634968563914	0.0001627768942853436	0.0003460232401266694	0.0042151035740971565	0.00019317743135616183	1.5735267879790626e-05	0.00019759060523938388	0.0002282656350871548	0.0006918769795447588	0.0010568918660283089	8.043072739383206e-05	9.004292951431125e-05	3.8681941077811643e-05	0.00015162694035097957	5.913930363021791e-05	0.00019287431496195495	0.0007484421948902309	0.0007180721731856465	0.00024179303727578372	4.615458965417929e-05	0.0001360238966299221	0.0007829697569832206	0.0009890807559713721	0.0014385831309482455	0.0004611632029991597
5396.0	9.093271364690736e-05	0.0001899277267511934	8.805729885352775e-05	0.00013005564687773585	0.001507350243628025	0.004365081433206797	0.006883454043418169	0.0005641523748636246	0.00012872130901087075	0.0002313402947038412	6.587123789358884e-05	0.0007641452248208225	0.0014903225237503648	0.0006940110470168293	0.0006535713328048587	0.00033163948683068156	7.075751636875793e-05	0.0003370561171323061	0.0026039963122457266	0.0014559408882632852	0.0007983343093656003	0.00022662445553578436	0.0005073745851404965	0.0010170164750888944	0.00016345737094525248	0.00014297667075879872	0.00030726665863767266	0.0029966982547193766	0.00021007888426538557	2.074099211313296e-05	0.00020424985268618912	0.00012361432891339064	0.0005393796018324792	0.0009744578856043518	0.00011189609358552843	9.374652290716767e-05	2.6922272809315473e-05	0.00012115101708332077	4.4624270230997354e-05	0.00017259805463254452	0.0006191431311890483	0.0010820033494383097	0.00027411343762651086	5.297313691698946e-05	0.00015955032722558826	0.0004145341517869383	0.0006224060780368745	0.0011620080331340432	0.00044781097676604986
5402.0	0.00012904229515697807	0.0002143137826351449	8.287207310786471e-05	0.0003624416422098875	0.004984064027667046	0.001665292540565133	0.007644224911928177	0.0037592926528304815	0.0006094928248785436	0.0003688812139444053	9.776993101695552e-05	0.0009864093735814095	0.0006822264404036105	0.0008642103639431298	0.000797780929133296	0.00022935337619856	0.0001936253538588062	0.001073754276148975	0.0016747508198022842	0.0005841194069944322	0.0005079747061245143	0.00015392919885925949	0.0003892296808771789	0.0003263461694587022	7.405272481264547e-05	0.0001142275650636293	0.0001928860874613747	0.0008189427899196744	0.0001336481946054846	4.3501935579115525e-05	0.0003402398433536291	0.00017686128558125347	0.0004603300476446748	0.0006913573015481234	0.00018260898650623858	0.00015747650468256325	4.5522676373366266e-05	9.235945617547259e-05	2.8894130082335323e-05	0.00012233664165250957	0.00035782429040409625	0.0006257732748053968	0.0001640643458813429	4.590469325194135e-05	0.00011333915608702227	0.000494972278829664	0.0010914598824456334	0.0009797683451324701	0.0002738871844485402
5408.0	0.00027806597063317895	0.00044150135363452137	0.00017212654347531497	0.0004647563036996871	0.011379864998161793	0.0030277688056230545	0.0046733710914850235	0.006243702489882708	0.002644017105922103	0.0016275568632408977	0.0001704662572592497	0.0007092938176356256	0.0003893527027685195	0.001066136173903942	0.0020026450511068106	0.0001880830677691847	0.0005629357765428722	0.0015762097900733352	0.005803660023957491	0.0011474097846075892	0.00019734395027626306	7.224545697681606e-05	0.00018487566558178514	0.0002449879830237478	3.984928480349481e-05	7.725933392066509e-05	0.00018319424998480827	0.0004213840584270656	7.325532351387665e-05	4.303423338569701e-05	0.0004611350304912776	0.00017702595505397767	0.00022088017431087792	0.0005672559491358697	0.00010751756781246513	0.00016976619372144341	2.7395404686103575e-05	9.070598025573418e-05	7.12711043888703e-05	0.00014882256800774485	0.0003108937235083431	0.0004308789793867618	0.00018711623852141201	4.669269037549384e-05	0.00011658713629003614	0.00033382573747076094	0.001659990637563169	0.0006340235704556108	0.00027391567709855735
5414.0	0.000494972977321595	0.0006180665222927928	0.0001738773862598464	0.0002532365033403039	0.008016427978873253	0.006354859564453363	0.0024484479799866676	0.0026383819058537483	0.0013206548755988479	0.0008130992646329105	0.00023396713368128985	0.0016532830195501447	0.0008327250834554434	0.0012337074149399996	0.002639270853251219	0.0004704518069047481	0.0005139837157912552	0.0005349604762159288	0.0013475751038640738	0.0006851014331914485	0.0006952225230634212	6.84847473166883e-05	0.00011969282058998942	0.00041027984116226435	0.00010957804624922574	9.4635906862095e-05	0.00023099315876606852	0.0002545594470575452	7.223257125588134e-05	3.453214594628662e-05	0.00040428544161841273	0.0001600061950739473	0.00016109878197312355	0.0003173190343659371	8.61572552821599e-05	0.00017439694784116	6.936800491530448e-05	0.00021468111663125455	0.00012475336552597582	0.00021049393399152905	0.0004987148568034172	0.0007582659600302577	0.00029356422601267695	6.557872984558344e-05	0.00015302140673156828	0.00023671424423810095	0.0015775918727740645	0.0010010296246036887	0.000252004771027714
5420.0	0.00039774776087142527	0.000408184714615345	9.050803782884032e-05	0.0005941360723227262	0.007337590213865042	0.002967204200103879	0.0009762630215846002	0.0013578020734712481	0.00046914443373680115	0.00041827300447039306	7.289247878361493e-05	0.0009206639952026308	0.0009434330859221518	0.003487712237983942	0.003134792670607567	0.0005246318760327995	0.00022062887728679925	0.0009645402315072715	0.0005948398029431701	0.00016406386566814035	0.004215294029563665	0.0003335638903081417	0.00019201719260308892	0.00045693613355979323	0.00015724048716947436	0.00015387636085506529	0.0003033710818272084	0.0003932742401957512	6.434285751311108e-05	2.2100575733929873e-05	0.00026723582413978875	0.00013665792357642204	7.076932524796575e-05	0.000198906593141146	8.141661965055391e-05	0.0001028786864480935	6.525198114104569e-05	0.000279858271824196	0.00016655302897561342	0.00022659418755210936	0.00038169085746631026	0.0008982550934888422	0.00031330445199273527	6.792527710786089e-05	0.0001054140884662047	0.00018019508570432663	0.0021683047525584698	0.0015950273955240846	0.0004262688453309238
5426.0	0.00034628575667738914	0.00018299036310054362	0.0001077457272913307	0.00039380620000883937	0.008770523592829704	0.0031722814310342073	0.0007248872425407171	0.0006651007570326328	0.0004902390646748245	0.0005595674156211317	0.0001497329940320924	0.000650056463200599	0.0009387419559061527	0.01644168235361576	0.0033810792956501245	0.0008071682532317936	0.0002893125347327441	0.0038703852333128452	0.005708650685846806	8.072533091763034e-05	0.000536528998054564	0.000512800645083189	0.00026286562206223607	0.0004541600064840168	0.000104483675386291	0.00015275740588549525	0.0003072200925089419	0.0002326848334632814	5.421595415100455e-05	2.058031714113895e-05	0.00018050498329102993	8.736417657928541e-05	5.633362889057025e-05	0.00013149893493391573	9.185336966766044e-05	7.849631947465241e-05	3.649436985142529e-05	0.00025321694556623697	0.0001423193170921877	0.0002380557416472584	0.0002043872227659449	0.0006517304573208094	0.00021576501603703946	6.889618089189753e-05	7.551274029538035e-05	9.602161298971623e-05	0.0008129802881740034	0.0009563130442984402	0.000933476141653955
5432.0	0.0003797842364292592	0.00029286061180755496	0.00022904720390215516	0.0001948460121639073	0.0022865019273012877	0.0023284191265702248	0.0002727151440922171	0.0002552440855652094	0.0005258857272565365	0.0004889511037617922	0.00019086430256720632	0.0005902067059651017	0.0028942120261490345	0.007085959892719984	0.0016735515091568232	0.001216320088133216	0.0006610610871575773	0.0009406471508555114	0.004569146782159805	0.00022162588720675558	0.0009759145905263722	0.0006008174968883395	0.00025633053155615926	0.00016968233103398234	9.032972593558952e-05	0.00016956393665168434	0.00029280586750246584	0.00010706955072237179	4.412173802847974e-05	3.292550900368951e-05	0.00027756456984207034	0.00013955100439488888	8.852608152665198e-05	0.00019890072871930897	7.618351082783192e-05	7.004789222264662e-05	3.7913359847152606e-05	0.00021646189270541072	0.00010854058200493455	0.0002467226004227996	0.00016732644871808589	0.00037483597407117486	0.0002160464064218104	6.0992970247752964e-05	7.921912765596062e-05	9.014154056785628e-05	0.0005035906215198338	0.0008692448027431965	0.0003328332968521863
5438.0	9.96984526864253e-05	9.417840192327276e-05	0.000112068337330129	0.00010407498484710231	0.00393046485260129	0.004731987603008747	0.0003261548699811101	0.0008024800335988402	0.0014627908822149038	0.0008273953571915627	0.00019434263231232762	0.0011056609218940139	0.001914121792651713	0.0012668647104874253	0.00032768453820608556	0.000984063372015953	0.0004915148019790649	0.0006752698100171983	0.0015087631763890386	0.0001691389479674399	0.002213353756815195	0.0010229210602119565	0.00024190738622564822	0.00023419408535119146	0.0001586517901159823	0.00020512811897788197	0.0002456190122757107	0.00016539644275326282	0.00011381872900528833	5.688143937732093e-05	0.00021883341833017766	0.00023307027004193515	0.00018325714336242527	0.00039718247717246413	6.0958896938245744e-05	7.126750278985128e-05	4.3182517401874065e-05	0.0002548549964558333	0.0001440784108126536	0.0002223033516202122	0.00010357600694987923	0.00038204487645998597	0.00017720917821861804	6.257757922867313e-05	0.00011854909098474309	9.779968240763992e-05	0.0005867189611308277	0.0008997349068522453	0.0002021722320932895
5444.0	0.00010847675002878532	8.82760577951558e-05	5.686017175321467e-05	7.40644391044043e-05	0.007358041126281023	0.0054171099327504635	0.00016579688235651702	0.0003397751715965569	0.0034938494209200144	0.0007135726045817137	0.00016689655603840947	0.0005409130826592445	0.0006838762783445418	0.0011610559886321425	0.00046751470654271543	0.0008120693964883685	0.00026370404521003366	0.0006784005090594292	0.0021552222315222025	0.0001743163011269644	0.0011347568361088634	0.0005736994789913297	0.0003266979183536023	0.0010096008190885186	0.0004490687570068985	0.0003256586496718228	0.00031003414187580347	0.0001061507427948527	8.098918624455109e-05	6.747915176674724e-05	0.0002790002035908401	0.00029229960637167096	0.00010343022586312145	0.00018174099386669695	9.316137584391981e-05	0.0001228958717547357	5.410263474914245e-05	0.00023496817448176444	0.00011256593279540539	0.0003587800310924649	0.00025322032161056995	0.0007232384523376822	0.00013637830852530897	4.0673861803952605e-05	0.00012930898810736835	5.040034375269897e-05	0.0002525594609323889	0.0009057860588654876	0.0004605822323355824
5450.0	0.00041169067844748497	0.0004211695631965995	6.594503065571189e-05	0.00018809472385328263	0.022167708724737167	0.0034841704182326794	0.00013959694479126483	0.00017557389219291508	0.0021685471292585135	0.0005640109302476048	0.00047819220344536006	0.000692156667355448	0.0005777114420197904	0.0017115239752456546	0.0013432378182187676	0.0010592928156256676	0.0004585695860441774	0.001494986703619361	0.0027799212839454412	0.00020915093773510307	0.0006629765848629177	0.0005172029486857355	0.0004133413021918386	0.0015877557452768087	0.0006675949553027749	0.00024664850207045674	0.0002806042321026325	4.6603232476627454e-05	5.370492362999357e-05	6.599132757401094e-05	0.00033659147447906435	0.00031170720467343926	4.336789424996823e-05	0.00020207952184136957	0.00015847185568418354	0.00017753643624018878	0.00014202226884663105	0.0004679166595451534	0.00011393263412173837	0.0004428377724252641	0.00023842732480261475	0.0003546758380252868	0.00014548141916748136	3.6241504858480766e-05	0.00014044933777768165	5.518007310456596e-05	0.00018747555441223085	0.0014294779393821955	0.0003390164056327194
5456.0	0.0008422232349403203	0.0008415353950113058	0.00014138627739157528	0.0002117922413162887	0.007293857634067535	0.0022087525576353073	0.00010947235568892211	0.00013723759911954403	0.0010588655713945627	0.00018194643780589104	0.0005139153799973428	0.0009249626891687512	0.0007900861673988402	0.0018202929059043527	0.0010513800662010908	0.00177264295052737	0.0006325484719127417	0.0004805183853022754	0.002825415227562189	0.002752125496044755	0.0012314461637288332	0.0005547014297917485	0.000738835777156055	0.000992789980955422	0.00028976803878322244	0.0002121335855918005	0.0002205554483225569	0.00018006988102570176	0.00028864937485195696	8.125823660520837e-05	0.0002698038297239691	0.00029487250139936805	5.508218237082474e-05	0.00020614943059626967	0.0001551114401081577	0.0003806138993240893	0.00027332609170116484	0.0006097261211834848	0.0001863639336079359	0.0006393793155439198	0.00017419866344425827	0.000335135031491518	0.00025678082602098584	9.819729893933982e-05	0.0003168948751408607	0.00012635548773687333	0.0006323872366920114	0.005047963932156563	0.0002939753467217088
5462.0	0.00041180921834893525	0.00033927298500202596	7.83335417509079e-05	0.00015147968952078372	0.004052863456308842	0.0027155608404427767	0.00025485162041150033	0.00035870191641151905	0.004099136684089899	0.0001133565601776354	0.0002114653616445139	0.0030201782938092947	0.003182895015925169	0.0015709528233855963	0.0006336173391900957	0.0007332104723900557	0.0005218471051193774	0.00015490759687963873	0.005076544359326363	0.01024953555315733	0.0017047695582732558	0.000808189157396555	0.0010912819998338819	0.0014724136563017964	0.0002911582123488188	0.00016399660671595484	0.00033673475263640285	0.0001495180040365085	0.00022601743694394827	0.0003575070295482874	0.0006809714832343161	0.00014897435903549194	5.16832951689139e-05	8.742185309529305e-05	9.085601050173864e-05	0.0003275156195741147	0.0004635117657016963	0.0005548796034418046	0.00031058266176842153	0.0011072466149926186	0.000240486187976785	0.0008117181714624166	0.000254942977335304	0.00020988169126212597	0.0007000582991167903	0.0002766108373180032	0.0013218075037002563	0.005230258218944073	0.00038030778523534536
5468.0	0.00024079481954686344	0.00026170979253947735	9.758122178027406e-05	0.0001677381369518116	0.002708740998059511	0.0019171377643942833	0.000766236858908087	0.0003584898076951504	0.0049379426054656506	0.00013961810327600688	0.00022734316007699817	0.005378505680710077	0.0021470021456480026	0.0023958315141499043	0.0007138704531826079	0.0004320977022871375	0.00043749637552537024	0.0003117761807516217	0.005984347313642502	0.00814659520983696	0.0018494572723284364	0.000438347109593451	0.0014895882923156023	0.004528724122792482	0.0012561286566779017	0.00036775568150915205	0.00024112402752507478	7.001838821452111e-05	0.0001539798395242542	0.0005892073968425393	0.0003547168744262308	0.00016342340677510947	3.681767702801153e-05	4.705651008407585e-05	7.151851605158299e-05	0.00044487303239293396	0.0007390540558844805	0.0004887594259344041	0.0002156763366656378	0.0014479283709079027	0.00022555908071808517	0.0006601549102924764	0.00016277162649203092	0.00021274143364280462	0.0007731008809059858	0.0002465041761752218	0.0007619721000082791	0.00598999485373497	0.00033054512459784746
5474.0	0.0006776306545361876	0.000572534860111773	8.274454739876091e-05	8.891627658158541e-05	0.001672942889854312	0.0007567854481749237	0.002342902822420001	0.0021367843728512526	0.0033619054593145847	0.0006399317062459886	0.000945637992117554	0.0051307217217981815	0.0010660263942554593	0.0009147539385594428	0.0009329714812338352	0.0006899937870912254	0.0006717927171848714	0.001087674987502396	0.01183861494064331	0.0067589255049824715	0.0008728917455300689	0.0006960993050597608	0.004152452107518911	0.006594967562705278	0.0007744089234620333	0.0003211718867532909	0.00022807656205259264	8.149934728862718e-05	0.00013029805268161	0.00037895605782978237	0.00025150791043415666	0.0003630058199632913	2.7160502213519067e-05	6.140898040030152e-05	0.00015692636952735484	0.0005118069238960743	0.0030359814409166574	0.0005413923063315451	0.00017833012680057436	0.001742705935612321	0.00040274218190461397	0.0006061981548555195	0.00011309830006211996	0.0001745455083437264	0.0008439348312094808	0.00019290557247586548	0.00020402293012011796	0.0015369333559647202	0.00020413636229932308
5480.0	0.001694142585620284	0.001710393582470715	0.00012162188795628026	0.00015182801871560514	0.0025520019698888063	0.00016359458095394075	0.00023857809719629586	0.0005728653632104397	0.0026844418607652187	0.0015101208118721843	0.002013562945649028	0.002398879500105977	0.0007717509288340807	0.0009078377042897046	0.01128051895648241	0.001394469989463687	0.0022939294576644897	0.002481302944943309	0.008171414025127888	0.004490202758461237	0.0009692037710919976	0.000508023367729038	0.006735929753631353	0.005284756422042847	0.0010331878438591957	0.00038113148184493184	0.0003356770030222833	0.0002684306527953595	0.00028474454302340746	0.00028690852923318744	0.00018984895723406225	0.000266501767328009	2.5191908207489178e-05	3.986551382695325e-05	0.00019736954709514976	0.000603020132984966	0.0030101544689387083	0.0003807060420513153	0.0001668675831751898	0.0014621586306020617	0.0005218857550062239	0.0004926301189698279	9.644503006711602e-05	0.00024211232084780931	0.0008011150639504194	0.0003732918994501233	0.00016244957805611193	0.000730056082829833	0.0006551392143592238
5486.0	0.0019406508654356003	0.0011220515007153153	8.792296284809709e-05	0.0001872951106633991	0.0020087489392608404	0.00011968734179390594	0.0006611593416891992	0.0006850648205727339	0.0037996612954884768	0.0019186657154932618	0.0010688529582694173	0.007263713050633669	0.0023608903866261244	0.000760440481826663	0.003651643870398402	0.0008953839424066246	0.002830561250448227	0.0013390904059633613	0.003868166822940111	0.0014069402823224664	0.0006092561525292695	0.00016789989604149014	0.002455711830407381	0.004747659899294376	0.0030943925958126783	0.0006239649374037981	0.00035267637576907873	0.00022776276455260813	0.00016545213293284178	0.00031794130336493254	0.00042917366954497993	0.00022644278942607343	2.5644261768320575e-05	3.9590042433701456e-05	0.0002005382120842114	0.0007875218871049583	0.0018779310630634427	0.000266105926129967	0.00014321765047498047	0.0010851402767002583	0.00028697008383460343	0.00024974727421067655	0.00014600409485865384	0.000287100876448676	0.0006480225711129606	0.0003906658967025578	0.00019981009245384485	0.0012874237727373838	0.006017406936734915
5492.0	0.0004994547925889492	0.0004077114281244576	8.939902181737125e-05	8.025566057767719e-05	0.0007045879028737545	0.00012680715008173138	0.0028149434365332127	0.001064028823748231	0.0023731195833534002	0.001171103329397738	0.0011367540573701262	0.005418621469289064	0.0026952442713081837	0.000824355985969305	0.0025594658218324184	0.0011472970945760608	0.0013498089974746108	0.009367409162223339	0.004475612659007311	0.0012285291450098157	0.0005920053226873279	8.966275345301256e-05	0.002233067061752081	0.007936744019389153	0.004928433336317539	0.0006006534676998854	0.0005543662700802088	0.0005663062329404056	0.00022020704636815935	0.0003700382658280432	0.0003474815748631954	0.00011448816803749651	2.4727552954573184e-05	5.067616802989505e-05	0.00011454943887656555	0.0006482616299763322	0.002279874635860324	0.000202280018129386	0.0001845903170760721	0.0013184468261897564	0.00019209025776945055	0.0002145757171092555	0.00010553488391451538	0.00028998361085541546	0.000440275005530566	0.0001779228332452476	0.00010567041317699477	0.0005181463784538209	0.0018200773047283292
5498.0	0.00027173355920240283	0.00022342294687405229	0.00013815023703500628	9.11814859136939e-05	0.0007373990374617279	0.0002841170644387603	0.0014381762593984604	0.0010663103312253952	0.0021417627576738596	0.002591168973594904	0.001927006058394909	0.0032630327623337507	0.003134768921881914	0.0008265426731668413	0.0009482010500505567	0.0033076684921979904	0.0018568980740383267	0.0032341997139155865	0.009114481508731842	0.0019137563649564981	0.002594476332888007	0.0001726722694002092	0.0023721724282950163	0.006820907816290855	0.01160624623298645	0.0005062296986579895	0.00032249430660158396	0.0005374400061555207	0.0002184973272960633	0.0004656825040001422	0.0002896931255236268	7.539293437730521e-05	3.150230259052478e-05	8.353107841685414e-05	9.297057840740308e-05	0.00038637712714262307	0.00162075727712363	0.00019435373542364687	0.00014858365466352552	0.0008083049906417727	0.00021267372358124703	0.0001840268960222602	9.553299605613574e-05	0.00022420997265726328	0.0002776291221380234	0.00014164455933496356	9.66928419074975e-05	0.00024225315428338945	0.001056278240866959
5504.0	0.0001741267624311149	0.00017621238657739013	0.00022495625307783484	0.00015791150508448482	0.000758543552365154	0.00023267374490387738	0.0009993978310376406	0.0020156290847808123	0.003225828055292368	0.0029024688992649317	0.0012211865978315473	0.009703424759209156	0.013120418414473534	0.0008868123404681683	0.00025014238781295717	0.0022150760050863028	0.003802705556154251	0.0095206368714571	0.007477618288248777	0.0037958745379000902	0.011407250538468361	0.0007934796158224344	0.00470456900075078	0.00660623237490654	0.007091248873621225	0.0004191853222437203	0.00015650498971808702	0.00024392259365413338	0.00011455457570264116	0.00017475115600973368	0.00012801698176190257	6.393758667400107e-05	7.480112253688276e-05	0.00027401960687711835	0.0001185397122753784	0.0004779672890435904	0.001538155018351972	0.00016964657697826624	0.00011670403182506561	0.00042476653470657766	0.00021847605239599943	0.00016836255963426083	0.00010235897934762761	0.00015145337965805084	0.00028494521393440664	0.00027926365146413445	8.409813744947314e-05	0.00023181545839179307	0.0008719582110643387
5510.0	7.013184222159907e-05	0.00011433163308538496	0.000342516228556633	9.153709834208712e-05	0.0003427805204410106	0.00014418766659218818	0.0004199290124233812	0.0014037189539521933	0.0035260894801467657	0.002211591461673379	0.0005817270139232278	0.004793829284608364	0.006137908902019262	0.0006208319100551307	0.0004849426622968167	0.0033905645832419395	0.005527513567358255	0.007994746789336205	0.001161754596978426	0.0013011079281568527	0.006709323730319738	0.0005986999021843076	0.002978734904900193	0.004269029013812542	0.004563355352729559	0.0003483912441879511	0.0001395156141370535	0.0022763547021895647	0.0008259985479526222	0.00030053238151594996	0.00021033162192907184	7.75775988586247e-05	4.2362513340776786e-05	0.00013750062498729676	0.00015332025941461325	0.000617541023530066	0.0015904721803963184	0.00016043885261751711	0.00012403774599079043	0.0004067568515893072	0.00036792695755138993	0.0001636289234738797	0.00010398193990113214	0.0002045215223915875	0.0001617776433704421	0.0001981626555789262	5.429056182038039e-05	0.00035182328429073095	0.00041836989112198353
5516.0	0.00016716841491870582	0.00014818071213085204	0.0003395646926946938	0.00012134918506490067	0.0007931024301797152	0.00021618239406961948	0.00034418152063153684	0.0009793040808290243	0.0018663478549569845	0.0015384561847895384	0.0006578802713192999	0.0030454525258392096	0.0051953415386378765	0.0012991304975003004	0.00037973554572090507	0.0008074404904618859	0.0013845808571204543	0.003124649403616786	0.0003412973019294441	0.00048681008047424257	0.00706499582156539	0.0008264911011792719	0.0032141152769327164	0.00389756727963686	0.0035590960178524256	0.00032839979394339025	0.00012693526514340192	0.0017097878735512495	0.0005610909429378808	0.0004555961349979043	0.00016071904974523932	9.431500802747905e-05	7.469655975000933e-05	0.00021319324150681496	0.0001252100628335029	0.00032933440525084734	0.001029036589898169	0.0001582592522026971	0.00014721824845764786	0.000509324949234724	0.00027653941651806235	0.00012450628855731338	0.00010237694368697703	0.00021703433594666421	0.00010800938616739586	0.00013555619807448238	9.935839625541121e-05	0.0012529654195532203	0.0008914884529076517
5522.0	8.268081728601828e-05	0.00012805958976969123	0.000304381363093853	0.0001425221998943016	0.0008002517279237509	9.522920299787074e-05	0.00048516783863306046	0.0012553463457152247	0.0012230060528963804	0.0006807855679653585	0.001177727128379047	0.0018742247484624386	0.007546472828835249	0.001416466780938208	0.00011066201841458678	0.0002840777742676437	0.0006747487932443619	0.0034883753396570683	0.0008796422625891864	0.0005359980859793723	0.0028070586267858744	0.00020780498743988574	0.0032803926151245832	0.0047345999628305435	0.005301177967339754	0.00024903559824451804	0.00010277240653522313	0.0009070659871213138	0.0003933447296731174	0.0002368447312619537	0.00014052043843548745	0.00011329421977279708	6.444091559387743e-05	0.00011266613000771031	0.00010656748781912029	0.0006482095341198146	0.0006723012775182724	0.00013083702651783824	0.0001415007864125073	0.00033098028507083654	0.0001657044340390712	0.00017735236906446517	0.0003205377433914691	0.00022820924641564488	0.00011136057582916692	0.00010714594827732071	0.00012194715964142233	0.0012119058519601822	0.000753370113670826
5528.0	0.00010495480091776699	0.0001770651142578572	0.0008493115310557187	9.206216782331467e-05	0.0006054657278582454	0.00023584374866914004	0.0007846274529583752	0.0030409793835133314	0.0009961562464013696	0.0006210031569935381	0.0018715033074840903	0.003391868434846401	0.00789116695523262	0.0008090201881714165	0.0003562354831956327	0.0006607260438613594	0.0011117750545963645	0.0032931468449532986	0.0004473378066904843	0.0002734186127781868	0.001350842765532434	0.0002526859170757234	0.0022205219138413668	0.003063826123252511	0.0058414526283741	0.00016386482457164675	5.169532960280776e-05	0.00044667324982583523	0.0001855679729487747	0.00018178901518695056	0.00012601677735801786	9.385413432028145e-05	6.073451368138194e-05	5.552364746108651e-05	0.00010819760791491717	0.0005156010156497359	0.000501396250911057	0.00011435691703809425	0.00011716163135133684	0.00019703993166331202	0.0001193306379718706	0.0003407959593459964	0.00023922706895973533	0.00025909923715516925	0.00011123470903839916	0.00013490823039319366	0.00031912082340568304	0.0016106286784633994	0.001104055787436664
5534.0	9.834836237132549e-05	0.00017197593115270138	0.0010407526278868318	0.00011722500494215637	0.0012876028195023537	0.001182186882942915	0.0008110842318274081	0.0017402818193659186	0.0007691790233366191	0.0008216614369302988	0.001840125536546111	0.0027707060799002647	0.006895258091390133	0.00044626661110669374	0.0003298746014479548	0.0003551496774889529	0.000822173897176981	0.002435848582535982	0.001261942321434617	0.0033986419439315796	0.0009024118189699948	0.00014400795043911785	0.0011779689230024815	0.0014151629293337464	0.00770212709903717	0.00015800443361513317	6.100018072174862e-05	0.00034745290759019554	0.00018041188013739884	0.00018148089293390512	0.00016823083569761366	0.00010615590144880116	0.00019870947289746255	0.00012053050886606798	9.672529995441437e-05	0.0005731061683036387	0.000490139180328697	0.00010395805293228477	0.00021085569460410625	0.0002344378299312666	0.0001305950863752514	0.00022186098794918507	0.00013084401143714786	0.0002490028564352542	5.335062087397091e-05	0.00014251853281166404	0.0009457483538426459	0.0037103730719536543	0.0009569013491272926
5540.0	0.00010659778490662575	0.00011447018187027425	0.00040885162889026105	7.970400474732742e-05	0.0004066279507242143	0.00047672371147200465	0.00031031982507556677	0.0020735259167850018	0.0005194420227780938	0.00021302684035617858	0.0014320674818009138	0.00136302609462291	0.0023473964538425207	0.00030187805532477796	0.00035128919989801943	0.00021506402117665857	0.0007113374304026365	0.0018101944588124752	0.00046898474101908505	0.0022725348826497793	0.0012466545449569821	0.00020896455680485815	0.0005833644536323845	0.0002788507263176143	0.0038944066036492586	0.00026441854424774647	8.220197196351364e-05	0.0003434486279729754	0.00011816683399956673	0.00025424608611501753	0.00017368285625707358	0.00011204717884538695	0.00023832140141166747	0.00012332588084973395	0.0001050697683240287	0.0005213054828345776	0.0004504484822973609	0.0001164030545623973	0.0002616796118672937	0.00023649293871130794	0.00010356109123677015	0.0002858992957044393	0.00026153246290050447	0.00021235193707980216	5.76366983295884e-05	0.00014585199824068695	0.0006039985455572605	0.00766456825658679	0.000791648868471384
5546.0	0.0006205218960531056	0.0005700586480088532	0.0006747420411556959	0.0009761527762748301	0.0008896238869056106	0.0003725311253219843	0.00020390564168337733	0.0028928029350936413	0.00037140859058126807	0.00013856054283678532	0.0010089278221130371	0.0023528509773314	0.004458161536604166	0.000207469827728346	0.0003423513553570956	0.0002759841736406088	0.0018530284287407994	0.02135373093187809	0.00010773411486297846	0.00037161546060815454	0.0009453357197344303	0.0006320817046798766	0.00046428097994066775	0.0001751533563947305	0.0013514527818188071	0.00013424632197711617	4.6916618885006756e-05	0.0004242568975314498	0.0001702724548522383	0.00020300515461713076	0.00035300588933750987	0.00026127451565116644	0.0005166232585906982	0.00018416295642964542	0.0001113270191126503	0.00031755052623339	0.000275641301413998	0.00012074805272277445	0.0002333152951905504	0.00024950617807917297	0.00011684890341712162	0.00014936353545635939	0.0001469345297664404	0.0002437600924167782	6.136020965641364e-05	8.844660624163225e-05	0.0011298669269308448	0.006642402149736881	0.001482552383095026
5552.0	0.00053151830798015	0.0004600867978297174	0.0008574139792472124	0.0006642972584813833	0.0012629184639081359	0.0002389186411164701	0.00013854520511813462	0.0047667683102190495	0.002164568053558469	0.0004422414640430361	0.0015709828585386276	0.0009827042231336236	0.0020979430992156267	0.001474006799980998	0.0006170047563500702	0.0001552380999783054	0.004597988910973072	0.017473984509706497	0.00023294474522117525	0.0002870543394237757	0.0009854185627773404	0.0005933257634751499	0.0003430034557823092	0.00014659823500551283	0.0019338440615683794	0.00022583604732062668	4.5189113734522834e-05	0.0003162101493217051	0.00018335084314458072	0.000244420109083876	0.00037891557440161705	0.0002236158325104043	0.0008623624453321099	0.00020671712991315871	0.00014077431114856154	0.00028260445105843246	0.00013076145842205733	0.00015172947314567864	0.00011207282659597695	9.072684042621404e-05	0.00010036425373982638	8.107990288408473e-05	0.00014634056424256414	0.0003453493118286133	3.262548125348985e-05	6.384934386005625e-05	0.0025286313612014055	0.007990716025233269	0.0010954096214845777
5558.0	0.00017521515837870538	8.466438157483935e-05	0.0007479342166334391	0.00018938450375571847	0.00034096394665539265	0.00035977314109914005	0.00022818814613856375	0.0034344668965786695	0.005433129146695137	0.0004828119999729097	0.0011241656029596925	0.000447603379143402	0.00042111839866265655	0.0014841067604720592	0.0013546659611165524	0.0001387900992995128	0.0013601065147668123	0.006361839827150106	0.0007455566083081067	0.0009709412697702646	0.002397246193140745	0.00040897875442169607	0.00041737084393389523	0.0001246941537829116	0.0011121152201667428	0.0003455286205280572	0.00012196332681924105	0.00026017503114417195	0.00010145651322090998	0.0003795994271058589	0.0008148016640916467	0.00021484243916347623	0.000863698311150074	0.00020981105626560748	0.00019768878701142967	0.00031153103918768466	0.00011342349171172827	0.00010458705946803093	0.0002616621204651892	9.176407183986157e-05	9.501785825705156e-05	0.0001603713899385184	0.00024754751939326525	0.0002383752871537581	2.6416020773467608e-05	0.00010102023952640593	0.0021199227776378393	0.0022809188812971115	0.0010036148596554995
5564.0	0.00011288109089946374	3.812971408478916e-05	0.00042747368570417166	9.492685057921335e-05	0.00020548596512526274	0.00023588267504237592	0.00018368435848969966	0.012432259507477283	0.024919360876083374	0.0017391507280990481	0.0011666212230920792	0.00018671737052500248	0.00021774155902676284	0.0002480793627910316	0.0004534324398264289	0.0002963205042760819	0.003588748164474964	0.002474684501066804	0.0010430281981825829	0.0010707994224503636	0.0019514656160026789	0.0007642628625035286	0.0002817599452100694	0.00015805249859113246	0.0018330528400838375	0.0007786674541421235	0.0002428352163406089	0.0006155287264846265	0.00012798793613910675	0.00026741522015072405	0.0005927641759626567	0.00019519634952303022	0.0008387338602915406	0.0002667112275958061	0.00023650129151064903	0.00034394831163808703	0.00011115719098597765	7.644258585060015e-05	0.0003833170048892498	7.782025204505771e-05	9.76917363004759e-05	0.00012655419413931668	0.0001754097465891391	0.00022053590510040522	3.4590979339554906e-05	0.00015010725473985076	0.005017337389290333	0.003774561919271946	0.0023742893245071173
5570.0	0.00014540334814228117	6.633203156525269e-05	0.0004329792282078415	0.00013714392844121903	0.0013132182648405433	0.0019958186894655228	0.0006392669747583568	0.006885286886245012	0.00761099299415946	0.000755363900680095	0.002817270578816533	0.00013816564751323313	0.00022602670651394874	0.00016591027087997645	0.00025783086312003434	0.000289329094812274	0.003881733864545822	0.0054810806177556515	0.00117169925943017	0.0013045102823525667	0.002286633476614952	0.0008240328752435744	0.0001503048843005672	8.809811697574332e-05	0.0027571055106818676	0.0023949595633894205	0.0002544614253565669	0.0002851004246622324	0.00012021324801025912	0.00012784691352862865	0.00020942171977367252	0.00011440807429607958	0.0008196555427275598	0.0005006869905628264	0.0005070173647254705	0.00018950119556393474	6.29877540632151e-05	0.0001876544120023027	0.0007184555288404226	7.510605064453557e-05	0.00011708457896020263	8.097304089460522e-05	0.00014556886162608862	0.00020123830472584814	2.3058566512190737e-05	0.00014894551713950932	0.0035690416116267443	0.012978770770132542	0.0015706141712144017
5576.0	0.0001289067731704563	8.350567077286541e-05	0.000687424442730844	0.00011499475658638403	0.0024253432638943195	0.002846942050382495	0.00031589705031365156	0.013375728391110897	0.014644857496023178	0.002205088036134839	0.0030885757878422737	5.174430407350883e-05	0.00046002451563254	0.00038587668677791953	0.00047902294318191707	0.001436940161511302	0.0028760740533471107	0.010612763464450836	0.0010815091663971543	0.0008161063306033611	0.011372248642146587	0.004127534106373787	0.00019810146477539092	0.0001145413625636138	0.0033706261310726404	0.00338303716853261	0.0001855679729487747	0.0001307397469645366	8.875795174390078e-05	0.0001162526459665969	0.0004068472480867058	0.0001798131997929886	0.0007018101750873029	0.0004811557591892779	0.0004994505434297025	0.0006062244647182524	0.00011681792966555804	0.0002911065530497581	0.0006135230069048703	9.193539881380275e-05	0.00013708027836401016	9.382647840538993e-05	0.00019097754557151347	0.0001804079074645415	3.639924034359865e-05	0.0003231590671930462	0.004751771222800016	0.01495143212378025	0.0012683607637882233
5582.0	9.929900988936424e-05	6.265633419388905e-05	0.00026106429868377745	4.9437447160016745e-05	0.0014360714703798294	0.0035927623976022005	0.00030008889734745026	0.0018729896983131766	0.004392595030367374	0.0006780734402127564	0.002991381799802184	5.67960123589728e-05	0.000521929410751909	0.00025681243278086185	0.00029326434014365077	0.0016420494066551328	0.003997622989118099	0.01118675246834755	0.0008953366195783019	0.0008428876171819866	0.006638347636908293	0.0023174304515123367	0.00015750953753013164	0.00010527636186452582	0.0004907567636109889	0.0010419426253065467	0.000158966300659813	0.00010757868585642427	5.9398960729595274e-05	8.824955148156732e-05	0.00017675879644230008	0.00015012470248620957	0.0010412555420771241	0.00037736151716671884	0.0005188830546103418	0.00038149754982441664	9.020456491271034e-05	0.00021854440274182707	0.0012577507877722383	0.00018716102931648493	0.00024574314011260867	0.00013209172175265849	0.00026456505293026567	0.000167855090694502	0.00010393901902716607	0.0006449187058024108	0.0034369404893368483	0.033280301839113235	0.00784997083246708
5588.0	7.767404895275831e-05	3.9147973438957706e-05	0.0001749165094224736	0.00014843765529803932	0.013553820550441742	0.012913906015455723	0.00032520166132599115	0.001114311278797686	0.0005617964779958129	0.0001723600726108998	0.001814492978155613	0.00037234806222841144	0.000410697131883353	0.0001788448862498626	0.00020685848721768707	0.0006233042222447693	0.0006833430961705744	0.004768768325448036	0.000722123368177563	0.0008270236430689692	0.006384535226970911	0.005862761754542589	0.0007188787567429245	0.00029855474713258445	0.0007200799300335348	0.0020839173812419176	0.00021931382070761174	0.0001631268096389249	5.594117465079762e-05	0.00031648334697820246	0.0003795869997702539	9.325418068328872e-05	0.0017124897567555308	0.0007119312067516148	0.0008780210628174245	0.0004866833915002644	0.00011072282359236851	0.00019708334002643824	0.0011498474050313234	0.0002653658448252827	0.0008410540176555514	0.0002976821851916611	0.00038451963337138295	0.0001834496360970661	0.0001154786950792186	0.0004765565099660307	0.0025637191720306873	0.023646503686904907	0.004428634885698557
5594.0	0.00025868575903587043	4.770297891809605e-05	0.00010121415834873915	0.0005330794956535101	0.0066835531033575535	0.0013253676006570458	8.432138565694913e-05	0.0010727542685344815	0.0015376199735328555	0.00028729968471452594	0.0008536233799532056	0.0002444429264869541	0.00026408775011077523	0.00030234985752031207	0.0007573737530037761	0.001216683303937316	0.0008354452438652515	0.004638670478016138	0.0005245836218819022	0.0011529563926160336	0.014559770934283733	0.014394710771739483	0.0014536080416291952	0.0008801413932815194	0.0011522982968017459	0.0027998993173241615	0.0003831374633591622	0.00016482842329423875	0.0001042308213072829	0.0003988315584138036	0.0006264771218411624	0.00013194054190535098	0.0009920935845002532	0.0004937407793477178	0.000791539903730154	0.0013305707834661007	0.0003686803102027625	0.00022489744878839701	0.000927813642192632	0.0003547769447322935	0.0005659749731421471	0.00019775326654780656	0.0003230583679396659	0.0001598716771695763	0.00011198106949450448	0.00033203273778781295	0.0032738905865699053	0.008853165432810783	0.003656924469396472
5600.0	0.00030173995764926076	3.123862552456558e-05	0.00012538890587165952	0.000415492570027709	0.0012832742650061846	0.0005430725286714733	0.0003640321083366871	0.0009307678556069732	0.0004984634579159319	0.0002649414527695626	0.0008435698109678924	0.00030603993218392134	0.0005410874146036804	0.00022029296087566763	0.0013020457699894905	0.0011545923771336675	0.00045659850002266467	0.0020022504031658173	0.006482001394033432	0.006839251145720482	0.0017985813319683075	0.002044745720922947	0.001288979547098279	0.0016831171233206987	0.0007752901292406023	0.001999759580940008	0.0006870178622193635	0.00017348672554362565	0.00011669567902572453	0.00027935445541515946	0.00036903651198372245	7.727584306849167e-05	0.0007347650243900716	0.0006322413682937622	0.0010261655552312732	0.0006554241990670562	0.0003246038395445794	0.0002594368706922978	0.0004939839127473533	0.00018452873337082565	0.0005348728154785931	0.00011932780034840107	0.0003291596076451242	0.00015964775229804218	6.905661575729027e-05	0.0002785542164929211	0.005234750919044018	0.012497377581894398	0.04148608446121216
5606.0	0.0009231409640051425	0.0001426033559255302	0.000189079757547006	0.00018771900795400143	0.0008993868250399828	0.0001975101768039167	0.0002442456316202879	0.000505675794556737	0.0002827275893650949	0.0004408123204484582	0.0015884882304817438	0.0003093128907494247	0.0007361773168668151	0.00024698502966202796	0.0011915256036445498	0.001128421281464398	0.00035713400575332344	0.0016367192147299647	0.008140001446008682	0.004380474798381329	0.0015886318869888783	0.007805405184626579	0.001070807222276926	0.0005520964623428881	0.0008366697002202272	0.002873832592740655	0.0008570811478421092	0.00041674767271615565	0.0002417897921986878	0.00033330198493786156	0.0004236138775013387	0.00012372128549031913	0.0014973061624914408	0.0011096150847151875	0.0013160845264792442	0.0003572981513570994	0.00022915707086212933	0.00019346537010278553	0.0006657152553088963	0.0001434881705790758	0.0008471014443784952	0.00027542770840227604	0.00065380654996261	0.00014345506497193128	0.0002027971640927717	0.0010175282368436456	0.005283338483422995	0.017238333821296692	0.05247422307729721
5612.0	0.0010407804511487484	0.0001431675482308492	0.00018753188487607986	0.00012927445641253144	0.0007953224121592939	0.00014766587992198765	0.0004585082351695746	0.0008519802941009402	0.000128271130961366	0.00040296741644851863	0.0009553777636028826	0.00029439470381475985	0.000596484518609941	0.00044340098975226283	0.0028484610375016928	0.003075780812650919	0.0003393357037566602	0.003925623372197151	0.006829013582319021	0.0025654644705355167	0.0022311501670628786	0.020563708618283272	0.0012766283471137285	0.00034911290276795626	0.00015783534036017954	0.000966448977123946	0.0007137915818020701	0.0002489454054739326	0.00017583710723556578	0.000722861906979233	0.0004188587481621653	7.439735054504126e-05	0.002074434654787183	0.0015012265648692846	0.0014941144036129117	0.0008746492676436901	0.0003742908884305507	0.00013312163355294615	0.0012061462039127946	0.00021752803877461702	0.0005751936696469784	0.00022512981377076358	0.0005253439303487539	0.0001717950071906671	0.00020887570281047374	0.0010043554939329624	0.0016411710530519485	0.008940070867538452	0.02687779627740383
5618.0	0.0012806439772248268	0.00017312448471784592	0.0001269277709070593	5.1868311857106164e-05	0.000532482226844877	0.00011949778854614124	0.0013325415784493089	0.0007325260667130351	7.573673065053299e-05	0.00042620443855412304	0.000699031341355294	0.00022665015421807766	0.00047163249109871686	0.002289123833179474	0.013741557486355305	0.0026554223150014877	0.0006430868525058031	0.00377422827295959	0.004422329366207123	0.0013801646418869495	0.0025476666633039713	0.02761399932205677	0.0025079059414565563	0.0005020294338464737	9.771129407454282e-05	0.0005546778556890786	0.0008645582711324096	0.00034298939863219857	0.0002080395061057061	0.001592339831404388	0.0005614400142803788	6.941200990695506e-05	0.0016887576784938574	0.0015551443211734295	0.0018344282871112227	0.0005110601196065545	0.0002859911764971912	0.0001291396765736863	0.0008102329447865486	0.00017233280232176185	0.0006005174363963306	0.00011841047671623528	0.0003228179120924324	0.00019862517365254462	0.00019738158152904361	0.0007363299373537302	0.0009837308898568153	0.0031104879453778267	0.00934063270688057
5624.0	0.0020234701223671436	0.0006055675912648439	0.00023330128169618547	6.381453567883e-05	0.00031152425799518824	0.00013365202175918967	0.000595404184423387	0.000264627393335104	4.658590114559047e-05	0.00041711371159181	0.0006787885213270783	0.00024810846662148833	0.0002139444404747337	0.0006768557941541076	0.01081946399062872	0.01717139594256878	0.003942836541682482	0.0164073184132576	0.010873764753341675	0.0006862041191197932	0.006067253649234772	0.017655806615948677	0.0018456479301676154	0.0006231575389392674	0.00012527154467534274	0.00037884950870648026	0.002219958696514368	0.0005887229926884174	0.00018464225286152214	0.001465136418119073	0.0006292116595432162	8.001570677151904e-05	0.0006840024143457413	0.0013821430038660765	0.0022205228451639414	0.0004984876723028719	0.0003871995722874999	0.00013108603889122605	0.0012372820638120174	0.00028628524160012603	0.0009405736345797777	0.0003576222516130656	0.0003712201432790607	0.00024983755429275334	0.00024819080135785043	0.0009939487790688872	0.0013234912184998393	0.000964768638368696	0.012936098501086235
5630.0	0.001896353205665946	0.0005728194955736399	0.00041791092371568084	0.0001471918512834236	0.0003026578342542052	0.00011767365504056215	0.0007651741034351289	0.0002108750049956143	0.000271161348791793	0.010249399580061436	0.0010982607491314411	0.0004322217428125441	0.00026317709125578403	0.00028386060148477554	0.0065620229579508305	0.014208159409463406	0.003926028031855822	0.07620666176080704	0.058806512504816055	0.0004469230480026454	0.0031825394835323095	0.008380564860999584	0.003229381050914526	0.0008561261347495019	0.0001487770350649953	0.00024210101400967687	0.0019098521443083882	0.0007096829358488321	0.00023842051450628787	0.0014361500507220626	0.0008791500004008412	9.088573278859258e-05	0.0004533736500889063	0.001774770556949079	0.0022771821822971106	0.0004626562586054206	0.00032616572570987046	0.00010602883412502706	0.0010729336645454168	0.00042938662227243185	0.0007640047115273774	0.0006196658941917121	0.0005202073371037841	0.0003392192884348333	0.00031665299320593476	0.0011650421656668186	0.002068788046017289	0.0004636962548829615	0.0418916717171669
5636.0	0.0019608645234256983	0.0006760364049114287	0.00038499044603668153	8.264046482509002e-05	0.0003241618978790939	5.346261605154723e-05	0.0021780498791486025	0.000531274126842618	0.00044764982885681093	0.007897200994193554	0.003016504691913724	0.0003060933668166399	0.000202066614292562	0.00044756088755093515	0.013758506625890732	0.012971998192369938	0.003827677108347416	0.010356562212109566	0.007631736807525158	0.0011184593895450234	0.004449363332241774	0.004466128069907427	0.0027191173285245895	0.0011460951063781977	0.0004914868623018265	0.001711776596494019	0.0016846409998834133	0.0005602267920039594	0.00013190129538998008	0.001955271465703845	0.0010255684610456228	6.807409226894379e-05	0.0002602110034786165	0.002143090358003974	0.0017660502344369888	0.0003487395588308573	0.00019962080114055425	8.440513192908838e-05	0.0006456568953581154	0.0005926272133365273	0.0008791896980255842	0.0006322794361039996	0.0003661398368421942	0.00031272255000658333	0.00025847175857052207	0.0008681770414113998	0.001142539898864925	0.0002420776872895658	0.007916453294456005
5642.0	0.0017467328580096364	0.0006331197218969464	0.00025146835832856596	4.810759492102079e-05	0.0003854230744764209	2.1458185074152425e-05	0.0022589133586734533	0.005107708740979433	0.0015173143474385142	0.000974670983850956	0.002276438055559993	0.00011914133210666478	0.0003339651448186487	0.0035895409528166056	0.01891680620610714	0.010853258892893791	0.0008148871129378676	0.005741630215197802	0.0015735374763607979	0.00044339869054965675	0.003629092127084732	0.0031040143221616745	0.008312779478728771	0.006199378985911608	0.0002993802190758288	0.00042635801946744323	0.0008487004088237882	0.0003993873833678663	0.00015863408043514937	0.0020867593120783567	0.0007937400368973613	5.151880031917244e-05	0.00046607392141595483	0.0020657069981098175	0.0016054201405495405	0.0002779387286864221	0.0002189429651480168	8.174537651939318e-05	0.00039424269925802946	0.0009133879211731255	0.0012814305955544114	0.0007870143745094538	0.00028069334803149104	0.00032290839590132236	0.00027751957532018423	0.001022150507196784	0.0009620617493055761	0.0002495725639164448	0.031431786715984344
5648.0	0.002144044730812311	0.0006349681643769145	0.00018272377201355994	3.073562038480304e-05	0.0011698578018695116	0.00012964937195647508	0.0019732811488211155	0.0006394098163582385	0.00021540200395975262	0.00033563608303666115	0.0010072278091683984	0.0005113743827678263	0.0006824865704402328	0.001101961242966354	0.005231595132499933	0.015152622945606709	0.001224780804477632	0.004838075954467058	0.0003887364873662591	0.00015168172831181437	0.0028265248984098434	0.0073868995532393456	0.0135842589661479	0.007546569686383009	0.0004828559758607298	0.00012581745977513492	0.0004634529759641737	0.0003959739697165787	0.00016086039249785244	0.0010707215406000614	0.000890163064468652	6.403166480595246e-05	0.00027839274844154716	0.0012667374685406685	0.0024440272245556116	0.0011404423275962472	0.0006257864297367632	0.000227872675168328	0.00036438138340599835	0.0004179328680038452	0.0011869266163557768	0.0020847406703978777	0.00033192767295986414	0.0002985940081998706	0.00034419121220707893	0.0007735437829978764	0.0007843688363209367	0.00016846599464770406	0.013848094269633293
5654.0	0.0022118776105344296	0.0006949227536097169	0.00017897401994559914	2.1346457288018428e-05	0.0008113821386359632	0.00043361433199606836	0.003785416018217802	0.0002504235308151692	8.47392511786893e-05	0.00016922684153541923	0.0008823784883134067	0.001303357188589871	0.0006067039794288576	0.0011963265715166926	0.006238467991352081	0.10878419876098633	0.0017611359944567084	0.0023536495864391327	0.0008034685743041337	0.0005991242360323668	0.0012911827070638537	0.010042726062238216	0.012838074937462807	0.003629069309681654	0.00017870936426334083	0.0001257705589523539	0.0010007021483033895	0.00030845272704027593	0.0001387946103932336	0.0005299619515426457	0.0006524333148263395	8.485034777550027e-05	0.0001702675799606368	0.0009664982790127397	0.0020269386004656553	0.005943933967500925	0.0032525192946195602	0.0002947196189779788	0.00028397890855558217	0.0004036373575218022	0.0006322104018181562	0.002127597574144602	0.00037155061727389693	0.0003064303018618375	0.0004169415624346584	0.0004757150891236961	0.0005139961722306907	0.00013114354806020856	0.003672041231766343
5660.0	0.0028841537423431873	0.002878098748624325	0.0005139278364367783	3.327379818074405e-05	0.0004596449143718928	0.00014549224579241127	0.0026357972528785467	0.00019362093007657677	5.259059980744496e-05	0.00028517949976958334	0.0010817126603797078	0.001757596037350595	0.002014516619965434	0.001126302988268435	0.004654425196349621	0.05260864272713661	0.001151610049419105	0.004116975236684084	0.004661024082452059	0.0011419793590903282	0.00041961707756854594	0.0048279487527906895	0.008017553947865963	0.0008894602069631219	0.00014166103210300207	9.96389499050565e-05	0.0006903318571858108	0.00021630489209201187	0.000139654177473858	0.0010037614265456796	0.0010429815156385303	0.0002038955281022936	0.00036985360202379525	0.0011552723590284586	0.0013361208839341998	0.004927668254822493	0.0022317508701235056	0.0004173654888290912	0.00037585917743854225	0.0005015634815208614	0.0006761865806765854	0.001110867946408689	0.000445140729425475	0.0006764975260011852	0.00046880223089829087	0.00023920332023408264	0.0005465345457196236	0.00034040227183140814	0.004982742015272379
5666.0	0.0037452816031873226	0.0019162471871823072	0.0004290507349651307	9.044823673320934e-05	0.0007835982833057642	0.00021959838340990245	0.006235840730369091	0.0004648010362870991	5.1898783567594364e-05	0.0001678643748164177	0.0006092285038903356	0.0015694942558184266	0.0008200915181078017	0.00038927566492930055	0.0022615864872932434	0.010230088606476784	0.0008435195777565241	0.0025423101615160704	0.0016566774575039744	0.0010937995975837111	0.0008375358884222806	0.006694372743368149	0.012279323302209377	0.0007963401731103659	4.709579297923483e-05	4.7788435040274635e-05	0.000606398971285671	0.0001341763127129525	0.000131854263599962	0.0009574078721925616	0.0009508042130619287	0.0003225585678592324	0.0006900375592522323	0.001855566632002592	0.0013093712041154504	0.003552051493898034	0.0009839250706136227	0.0002979672863148153	0.0004382291226647794	0.00046949178795330226	0.0004722040321212262	0.001440512714907527	0.00023789620900060982	0.0007040961645543575	0.0004965951084159315	0.00019366764172445983	0.0007407537195831537	0.000642148545011878	0.004998476710170507
5672.0	0.0018468088237568736	0.0013578913640230894	0.00021152078988961875	6.715401832479984e-05	0.0006442858721129596	0.00020729661628138274	0.0029845309909433126	0.00045788666466251016	7.21045580576174e-05	0.00019824998162221164	0.0005017564981244504	0.0007254995289258659	0.0003765594447031617	0.0003245728730689734	0.001635068911127746	0.004588291514664888	0.001188473543152213	0.0008926806040108204	0.0008785984828136861	0.0013071108842268586	0.0013599698431789875	0.003310080850496888	0.01245675515383482	0.0019969928544014692	8.876226638676599e-05	3.577876850613393e-05	0.000301653373753652	0.0003357285459060222	0.0004095553595107049	0.0004967004060745239	0.0015478631248697639	0.0006456277333199978	0.00451190210878849	0.0049571203999221325	0.0007868932443670928	0.002569113625213504	0.0006576974992640316	0.000388139218557626	0.0004052630392834544	0.0007327222265303135	0.0004779242444783449	0.002505677752196789	9.457745181862265e-05	0.0007405552896670997	0.0005631104577332735	0.00020067134755663574	0.0020003733225166798	0.0007462913636118174	0.0009266867418773472
[truncated: 43 more rows]
[truncated: 211 more columns]
