# Supplementary material for: Automated design of a convolutional neural network with multi-scale filters for cost-efficient seismic data classification
Source: Nat Commun. 2020 Jul 3;11:3311. doi: 10.1038/s41467-020-17123-6 (PMC7335201; doi:10.1038/s41467-020-17123-6)
Supplement: Supplementary file 2 — Source Data [file 41467_2020_17123_MOESM2_ESM.zip › readme.txt]

Supplementary Data 1: 
raw output of trained models underlying Fig 6b, e, h, k, n and q. The first row and column in each data file (.csv) denotes x and y coordinate, respectively.
