# Supplementary material for: Automated design of a convolutional neural network with multi-scale filters for cost-efficient seismic data classification
Source: Nat Commun. 2020 Jul 3;11:3311. doi: 10.1038/s41467-020-17123-6 (PMC7335201; doi:10.1038/s41467-020-17123-6)
Supplement: Supplementary file 2 — Source Data [file 41467_2020_17123_MOESM2_ESM.zip › Pred. result on Line 88 of Blake ridge by Model_AlexNet.csv]

	4	9	14	19	24	29	34	39	44	49	54	59	64	69	74	79	84	89	94	99	104	109	114	119	124	129	134	139	144	149	154	159	164	169	174	179	184	189	194	199	204	209	214	219	224	229	234	239	244
3470.0	0.6802246570587158	0.22485283017158508	1.4256579561333638e-07	2.825670186723528e-08	0.007754993159323931	0.009549328126013279	0.00023864521062932909	1.665483614488039e-05	2.635096507219714e-06	2.2394044663087698e-06	7.854749810576322e-07	1.5726990909570304e-07	1.9175063314946783e-08	1.5339185921448006e-08	6.263737528655611e-09	1.2584214559296925e-08	8.277549756741109e-10	5.2039950126925305e-09	4.60241844635334e-09	2.484037153749341e-08	1.2105214608482129e-08	6.516315664839567e-08	5.419290118879871e-07	3.437187103827455e-07	9.589392675479758e-07	6.1494114333982e-07	2.0205025919040054e-07	4.396681063667529e-08	9.078035390075456e-08	8.27447905749068e-08	1.0836053121465739e-07	2.862102803646849e-07	7.522639862145297e-07	7.298789910237247e-07	3.3266098853346193e-07	6.753522541202983e-08	6.871320579193707e-08	1.5305846545743407e-07	8.46057872649908e-08	1.6521921963885688e-07	4.461878972961131e-07	4.130001229896152e-07	3.951321332351654e-07	4.664259733999643e-07	6.578656552846951e-07	9.974947943192092e-07	1.2658597370318603e-06	1.4010826134835952e-06	1.3612435623144847e-06
3476.0	0.9936277866363525	0.8739644289016724	4.8146624465061905e-09	7.931165058039369e-09	0.021326150745153427	0.032269902527332306	0.008017475716769695	0.0003498784208204597	0.00010404740896774456	0.00026913126930594444	5.458739906316623e-05	8.669116141390987e-06	8.252757766058494e-07	2.995503336933325e-06	1.4383847883436829e-05	0.00013130647130310535	1.8372199406258005e-07	1.6763941346198408e-08	6.927188822558605e-10	5.213244502755288e-09	1.498991508697145e-08	6.209675120771863e-07	3.96903033106355e-07	1.128132076644306e-08	8.426288111706981e-09	2.76399503285063e-09	7.061558449095173e-08	5.783220444754988e-07	4.5556271288660355e-06	2.8845663564425195e-06	2.2513222575071268e-07	1.3507232665688207e-07	1.49851473452145e-07	1.6109652278828435e-07	1.906809785623409e-07	9.66547304415144e-08	7.254516276589129e-08	8.063353362786074e-08	8.427368669572388e-08	2.4005734644561016e-07	8.165171152541006e-07	7.695836075072293e-07	7.250145017678733e-07	7.024226533758338e-07	6.763583542124252e-07	2.664246494532563e-07	7.555224357247425e-08	3.690124117383675e-07	6.011413233864005e-07
3482.0	0.9905389547348022	0.9606748223304749	9.309172099847274e-09	3.6426275329404234e-08	0.00414511002600193	2.080014382954687e-06	4.525711858605064e-07	3.751063673007593e-07	6.116400186328974e-08	3.8204053254276005e-08	1.993818621315313e-08	3.2617234069221013e-07	1.4213208032742841e-06	1.3482111171470024e-05	8.450177119811997e-05	0.0032144198194146156	2.282255627505947e-05	8.800091677585442e-07	2.1493660540272685e-07	1.1094837191194529e-06	9.770453743840335e-07	5.959479494777042e-06	0.0001685151510173455	0.00015724514378234744	0.00015437013644259423	1.0946680049528368e-05	3.2553357414144557e-06	5.7562697719504285e-08	2.4573646228986945e-08	1.3094980033656611e-07	1.1344265971047207e-07	2.2541881605775416e-07	5.541285190702183e-07	3.989362085121684e-06	7.157698746595997e-06	3.5542216210160404e-06	3.105250470980536e-06	2.0614002096408512e-06	2.1234096436728578e-07	1.1113183973066043e-07	1.012368855413115e-07	1.1787758324999231e-07	1.2418952621828794e-07	4.2598163219054186e-08	3.889289601488599e-08	4.218032856329046e-08	1.260421811366541e-07	4.977462140232092e-07	7.05193428984785e-07
3488.0	0.9986251592636108	0.9650024175643921	4.016785862259731e-11	4.6376263940217655e-11	0.13254715502262115	0.39197850227355957	0.0002889734460040927	1.7362608559778892e-06	8.642535220815262e-08	8.221902447758112e-08	1.749746303403299e-08	2.436576984621297e-08	9.087681718256135e-09	1.0058225363707152e-08	2.6217401583039646e-08	6.538663797073241e-07	9.818692348062541e-08	5.808396963402629e-07	4.1256154759139463e-07	7.968437216732127e-07	6.287476139732462e-07	9.2218697318458e-06	0.0006023038295097649	0.0005851569003425539	0.0011337962932884693	7.553052273578942e-05	1.0310633115295786e-05	0.00020848255371674895	0.0020301705226302147	0.002505856566131115	3.503694824757986e-05	5.628261715173721e-05	1.1225791240576655e-05	1.1920136699927752e-07	3.835555517639477e-08	2.120499154045774e-08	4.475127468595019e-08	1.097516673098653e-07	6.066660773740296e-08	1.0306735731546723e-07	3.868629789849365e-07	3.4306441420994815e-07	3.620849611252197e-07	2.5580985152373614e-07	1.2140596084009303e-07	1.3730308978665562e-07	2.187348400184419e-07	5.036418215809135e-08	8.445036314697063e-08
3494.0	0.9904550909996033	0.97006756067276	4.659482175095597e-11	3.4443362051383986e-10	0.019740574061870575	4.7634923248551786e-05	1.14114914140373e-06	5.181169271395447e-08	5.599868568850752e-09	1.5877322567803276e-08	9.410680235077962e-09	2.408685029209323e-09	1.0669497285675789e-08	8.271054952047052e-08	8.010437824168548e-08	8.310482371598482e-05	2.8692484832504306e-08	6.622567383374189e-09	2.9214546337641423e-09	3.1256788268763103e-09	2.3324500109112023e-09	7.570453597338656e-09	3.860509778519372e-08	1.3424422462549046e-08	1.334354351456568e-07	2.3688357032369822e-05	0.00042592640966176987	0.0058051845990121365	0.0075370753183960915	0.003662469331175089	0.00017315734294243157	0.0005909905303269625	0.001534327631816268	0.004401272628456354	0.0008862484828568995	0.0003094376588705927	0.0003275974013376981	0.0003641315270215273	6.813596883148421e-06	3.282789066361147e-06	2.0753410012730455e-07	4.552042582872673e-07	2.567371438999544e-06	7.395003365218145e-08	9.826651492517158e-09	2.013168964865031e-09	4.055676683378806e-08	3.490812048312364e-07	1.296249592996901e-06
3500.0	0.9607649445533752	0.9868029952049255	8.700684617224397e-09	2.2454685222328408e-07	0.012279224582016468	0.00019509514095261693	8.704654419489088e-07	3.779059554176456e-08	1.7138744867750688e-09	7.137898605513726e-10	1.9212530177892262e-10	3.430549844196662e-09	1.0256410831743779e-08	1.038091781424555e-07	7.96442467532188e-09	3.5460379876894876e-07	1.5359759020228125e-09	2.214975980407985e-09	9.057998795469757e-10	4.074368398221395e-09	5.6289968242140276e-09	3.3796928278206906e-07	0.00014344535884447396	7.195711987151299e-06	4.368545887700748e-06	1.247722366315429e-06	3.06500254509956e-07	4.6496701600062806e-08	3.346198354847729e-05	0.007258138153702021	0.001158724189735949	0.08687376230955124	0.21172520518302917	0.10622910410165787	0.015637174248695374	0.000280026433756575	0.0004715592076536268	0.0006044714245945215	4.499016358749941e-05	0.00011388518760213628	0.00046533369459211826	0.00043552301940508187	0.0005164009635336697	0.00012286996934562922	1.1671701031445991e-05	3.910347004421055e-06	7.747206836938858e-06	1.0325777566322358e-06	7.517548539226482e-08
3506.0	0.999087929725647	0.9968594312667847	4.136102518259577e-07	4.6479417505906895e-06	0.1978703737258911	2.337851947231684e-05	1.3755523298186745e-07	1.9652628413524553e-09	2.4602980763788196e-10	3.1436439562604335e-10	6.893298432064654e-11	8.207127685788684e-12	1.8017459269339953e-12	3.6259162339291606e-11	1.085021072988468e-09	8.786053626863577e-07	6.418734987967412e-10	5.8033835514947896e-09	5.755056431411276e-10	2.8382978189966934e-09	1.8316306249488434e-09	7.232121390643442e-08	6.119520548963919e-06	5.378990053372945e-08	5.526277035983185e-08	1.899099899560497e-08	1.1853563819386181e-06	3.9568716601934284e-05	0.0004574116028379649	0.0021954828407615423	2.0823006252612686e-06	8.979975518741412e-07	8.206865459214896e-06	1.955640982487239e-06	1.3369110092753544e-05	4.737227573059499e-05	0.00017756150919012725	0.00039725605165585876	2.922217026934959e-05	0.0002341228973818943	0.006303089205175638	0.006175681948661804	0.0241839736700058	0.0008070716285146773	8.70238509378396e-05	0.00012175474694231525	7.044620724627748e-05	0.00016653856437187642	0.0007202516426332295
3512.0	0.9986553192138672	0.9973462820053101	5.636601599690039e-06	0.0004746963386423886	0.7223999500274658	1.0529623068578076e-05	1.3393379560966423e-07	5.615048692675373e-08	5.527117430403905e-09	4.5461334696739186e-10	1.6509722755575496e-10	3.2924496462527486e-10	1.1449700909604843e-10	1.0496185032238259e-09	1.6715497874741914e-09	3.03934996281896e-07	1.2633737805911593e-11	1.9354593882442428e-12	1.995009192568009e-12	5.791874358590521e-12	1.3867766527134173e-12	4.399994257830997e-12	2.0018886548456294e-09	1.8587837047334688e-08	3.4060605003105593e-07	1.2309060082316137e-07	1.26389227261825e-06	1.5333209830714623e-06	4.851672770200821e-07	4.529720172286034e-06	4.664861080527771e-06	0.0001254443050129339	0.0002539604320190847	0.03633466362953186	0.0035154952201992273	0.00012873038940597326	0.00026492224424146116	9.018452692544088e-05	2.980435738209053e-07	7.173445482067109e-08	9.851031990137926e-08	1.0984277309944446e-07	3.91663292020894e-07	1.3592540426543565e-08	2.8585951383774955e-09	1.42650060652727e-08	0.00029567957972176373	0.021407144144177437	0.007208050228655338
3518.0	0.9989720582962036	0.9964234232902527	3.3131342206615955e-05	9.723252878757194e-05	0.9463524222373962	0.9090414643287659	0.013480737805366516	0.00012563930067699403	2.180162482545711e-05	5.657032943418017e-06	9.215646628035756e-07	8.109026907732186e-07	5.964488991594408e-08	7.447486627398803e-09	8.729042377808582e-09	3.1080232929525664e-06	4.735208336548169e-10	1.0179380255381787e-10	1.0462988982162802e-12	1.4447127522076997e-11	3.36376378140546e-11	2.5711292650498763e-08	2.1755038233095547e-06	1.0955821494462725e-07	5.382438317269589e-08	7.994734735339293e-11	1.386083847525199e-12	1.5913209638895864e-09	4.963864557794295e-05	0.0016993306344375014	9.357716407976113e-06	0.00019898208847735077	0.011420680209994316	1.0912147445196752e-05	5.0378394007566385e-06	2.1944438799437194e-07	9.100717761612032e-07	5.077399237052305e-06	2.3612450661403273e-07	9.537469622955541e-07	5.807627076137578e-06	4.4913213059771806e-05	0.0003718484949786216	3.6103504044149304e-06	3.987190666521201e-08	1.1134162924975044e-08	2.850148064226232e-07	4.961154900229303e-07	3.0854997135065787e-07
3524.0	0.9835904240608215	0.9774304032325745	3.908448343281634e-05	0.003326662117615342	0.856269896030426	0.0032082893885672092	4.224866643198766e-05	6.130993369879434e-06	3.259722006987431e-06	4.8292145038431045e-06	3.543556886143051e-06	7.516071605095931e-07	1.6794333532743622e-06	8.395941222261172e-06	2.62676094280323e-05	0.03255455568432808	2.0541040157695534e-06	8.891064595673015e-08	2.2251374354187448e-10	4.607607073658926e-10	3.5289582367425965e-09	1.7667497331785853e-07	4.3189260168219334e-07	1.8213023977864395e-08	9.271555256873398e-08	8.36449657981575e-07	2.1768735223304247e-06	2.6938889163830027e-07	2.175477220589528e-08	6.471056135382014e-09	3.6226535660155434e-11	8.65468419153359e-10	1.9432681241937644e-08	1.883065465335676e-06	2.559485210440471e-06	1.7422888049622998e-05	0.00010736809053923935	0.00019965828687418252	1.4766436606805655e-06	7.85056545282714e-06	5.240141490503447e-06	1.1405668374209199e-05	0.0002467216399963945	6.28223745025025e-07	8.617544011713107e-09	1.5476596670893628e-09	1.7198408386320807e-07	9.299647354055196e-05	0.0010726458858698606
3530.0	0.9718793034553528	0.961880624294281	3.5840068449033424e-05	8.244541095336899e-05	0.8723053336143494	0.3851911723613739	0.006408813409507275	0.00020658175344578922	5.023911944590509e-05	2.4985951313283294e-05	4.113619070267305e-06	7.775697667966597e-06	6.305373062787112e-06	1.0293028026353568e-05	3.2662258035998093e-06	8.648792572785169e-05	7.105318218236789e-07	7.954284910738352e-07	9.227133546119148e-08	4.55718122793769e-07	8.132391826620733e-07	4.516201443038881e-05	0.011884365230798721	0.00043214793549850583	0.0008141417056322098	0.00016471293929498643	5.454857455333695e-05	2.591577299426717e-07	0.000135142938233912	0.004336008336395025	3.400207788217813e-05	0.01009064819663763	0.034685418009757996	0.0001417712919646874	3.871519311360316e-06	3.446254948080707e-10	7.895616382924686e-10	9.974180370520003e-10	7.332683939209605e-12	2.5076354187580918e-11	5.085743381982866e-09	2.818843158891582e-09	9.588655425218917e-10	4.0305253579120404e-10	6.631294124925802e-11	2.286964367881339e-10	8.046512220971636e-07	3.2702610042179e-05	7.97970756138966e-07
3536.0	0.9226446747779846	0.9064115881919861	3.4357824915787205e-05	5.131017678650096e-05	0.777580201625824	0.28321555256843567	0.03780701011419296	0.0018327648285776377	0.0007742550224065781	0.000601579318754375	0.00012426504690665752	2.101836616930086e-05	1.6276229644063278e-06	5.230156148172682e-06	8.370602881768718e-05	0.01784954033792019	9.905386832542717e-06	5.518257694347994e-06	2.9935964107608015e-07	9.92515879261191e-07	1.6010083072615089e-06	4.2318421037634835e-05	0.0008062933338806033	1.2931656783621293e-05	2.6421663278597407e-05	2.6096975034306524e-06	0.0002520057314541191	0.009028087370097637	0.14272621273994446	0.5204243063926697	0.0002640917955432087	9.60401157499291e-05	0.0012512273387983441	7.847073720768094e-05	0.0001046854376909323	7.539394573541358e-05	0.0001841376506490633	0.0001304117904510349	5.963272542430786e-07	3.96382148437624e-07	3.99187365474063e-06	1.8310730638404493e-06	4.235822780174203e-05	2.236404839095485e-07	1.0991707544150131e-09	1.8550133651373812e-10	1.675589181293624e-11	1.7417739472946892e-09	5.841912198434329e-08
3542.0	0.6585975885391235	0.7096318602561951	3.5974760521639837e-06	3.7564372178167105e-05	0.42495498061180115	0.0011216908460482955	0.00013855169527232647	8.186770719476044e-05	0.00012137128942413256	5.012058682041243e-05	1.2640618479053956e-05	2.8224170819157735e-05	8.795290341367945e-05	0.000226698350161314	0.002128466498106718	0.10137470811605453	0.0002021689579123631	2.1984039904054953e-06	2.7787979206550517e-07	2.384049366810359e-06	1.2962569826413528e-06	1.6400399545091204e-05	0.0009061925811693072	0.0012324590934440494	0.0074188546277582645	0.0004868318501394242	0.0014973488869145513	0.00026509177405387163	0.0001601605035830289	0.0008728128159418702	0.0004673394141718745	0.016735417768359184	0.1528470516204834	0.9152378439903259	0.3375264108181	0.061034370213747025	0.2926846742630005	0.04853994399309158	7.582395483041182e-05	6.580710760317743e-06	3.293783493063529e-06	1.2004116797470488e-05	4.869201438850723e-05	3.1948647460922075e-07	4.030081601769098e-09	4.436659484241545e-09	5.531809620151762e-06	0.0011757788015529513	0.00013567206042353064
3548.0	0.31103965640068054	0.14291054010391235	1.192094714497216e-06	4.249721428095654e-07	0.018757902085781097	0.024048034101724625	0.0007122877868823707	0.00011371101572876796	9.481584856985137e-05	6.360602856148034e-05	1.3588928595709149e-05	1.6649388271616772e-05	9.436434993403964e-06	6.223551736184163e-06	3.520028622006066e-05	0.0006030848016962409	4.49935942015145e-05	7.38387752790004e-05	1.1702652955136728e-05	5.701552436221391e-05	5.9633814089465886e-05	0.000949042965658009	0.018264800310134888	0.016338549554347992	0.07910916954278946	0.0015457547269761562	8.74059260240756e-05	0.0036787274293601513	0.30069005489349365	0.325096994638443	0.0026876479387283325	0.011224590241909027	0.486992746591568	0.010185581631958485	0.000620019156485796	3.1852632673690096e-05	0.000245732837356627	0.0006234988104552031	6.166125240270048e-05	0.0006967703229747713	0.03050277940928936	0.04917403310537338	0.04099760204553604	0.0009663025848567486	1.9603108739829622e-05	5.872484052815707e-06	4.256628380971961e-05	0.00018078123684972525	0.0002707340754568577
3554.0	0.016830114647746086	0.03857043758034706	1.8093363252091876e-08	2.593376535742209e-08	0.001501897000707686	0.00046386796748265624	4.516710032476112e-05	4.080291546415538e-06	2.4219689294113778e-06	3.5067889712081524e-06	9.792804576136405e-07	3.3017610689967114e-07	2.7863179639098234e-06	1.865852391347289e-05	0.00012287794379517436	0.0006444172468036413	2.418847543594893e-05	7.268432455020957e-06	1.893134481179004e-06	8.691914445080329e-06	9.456245606997982e-06	5.233634510659613e-05	9.678739297669381e-05	5.106367098051123e-05	0.0004777832073159516	0.003063482465222478	0.034828562289476395	0.09844280034303665	0.3199942708015442	0.1312486231327057	0.001161888474598527	0.004243508446961641	0.07375067472457886	0.7653120160102844	0.17229464650154114	0.05764640495181084	0.13913962244987488	0.07886558771133423	0.0014548876788467169	0.004674956668168306	0.00817846693098545	0.004336672835052013	0.016715046018362045	0.0004046184185426682	2.0319674149504863e-05	4.451157565199537e-06	6.016629049554467e-05	0.05892809480428696	0.4335978329181671
3560.0	2.7438414690550417e-05	0.0011413677129894495	2.910410756840065e-08	2.0485371976519673e-07	7.372851541731507e-05	4.741199882118963e-05	3.04284981211822e-06	2.174765313611715e-06	1.9525957668520277e-06	5.605321007351449e-07	1.0984611975572989e-07	2.063117960915406e-07	1.5205357613012893e-06	4.9132181629829574e-06	5.523409345187247e-05	4.1942563257180154e-05	5.957497251074528e-07	8.487197078466124e-07	1.6672892115821014e-06	9.559357749822084e-06	2.5341357741126558e-06	2.7496931579662487e-05	0.0009717228822410107	0.0003126945230178535	0.0009413635707460344	0.000641312450170517	0.0010890719713643193	0.00021098784054629505	0.027580762282013893	0.16435669362545013	0.04712183400988579	0.49596351385116577	0.6904678344726562	0.831045389175415	0.620012640953064	0.02887277863919735	0.08197042346000671	0.018264859914779663	0.00042299870983697474	0.0007550417794845998	0.008463462814688683	0.011994573287665844	0.009459034539759159	0.00344100478105247	0.00028850656235590577	0.00023702951148152351	0.004605727735906839	0.0345635861158371	0.004389472305774689
3566.0	3.734669235200272e-06	0.00027035182574763894	0.00044073371100239456	0.007736314553767443	4.064585937157972e-06	9.451730988985219e-07	4.4020847411729846e-08	2.635834661646186e-08	4.6309072132544316e-08	3.56388341060665e-08	7.869324747389328e-09	3.6718044160721774e-09	1.5503312411624393e-08	1.2136868576817506e-07	8.076228550635278e-05	3.288963853265159e-05	3.879987673371943e-07	9.150873552243866e-07	6.802493430768664e-07	3.3714561595843406e-06	2.1922758151049493e-06	1.612115192983765e-05	0.00011637953139143065	2.9677583370357752e-05	2.3626631445949897e-05	7.772167919029016e-06	0.00010290744103258476	0.000707057595718652	0.004177105613052845	0.04035399481654167	0.004703773185610771	0.0035568431485444307	0.03839367255568504	0.03296023979783058	0.0426824726164341	0.08836232125759125	0.1557488739490509	0.06683201342821121	0.00783063005656004	0.02484365925192833	0.1862650066614151	0.262825071811676	0.2274220585823059	0.028477078303694725	0.004166766069829464	0.004220415372401476	0.001408559619449079	0.027409736067056656	0.4800608456134796
3572.0	6.328358495011344e-07	0.00020823422528337687	0.17309819161891937	0.24994324147701263	7.510941486543743e-07	9.948084311872663e-08	6.074103442443857e-09	3.802512527073532e-09	1.6831728233412946e-09	7.194787543518544e-10	3.9987477218339507e-10	5.110126766183498e-10	3.2467406541059063e-09	1.806560234740573e-08	1.5964161548254197e-06	6.239849312805745e-07	4.8998001211941755e-09	5.879199793668022e-09	2.2969686597207328e-08	3.435436113363721e-08	1.2552283656930285e-08	7.180207717283338e-08	5.380917968977883e-07	1.7837725181379938e-06	6.358270184136927e-06	8.72220698511228e-06	3.3291256841039285e-05	7.218422251753509e-05	0.000175680237589404	0.0005936178495176136	0.0009600614430382848	0.006074912846088409	0.030256593599915504	0.27176621556282043	0.01969178020954132	0.02452879212796688	0.02731659635901451	0.01272283960133791	0.0008269498939625919	0.0011394210159778595	0.004451146814972162	0.005878693424165249	0.0019400101155042648	0.0003614463494159281	8.238049485953525e-05	0.0001651932834647596	0.027781233191490173	0.6512555480003357	0.8987623453140259
3578.0	0.0006331431795842946	0.027514297515153885	0.07249347865581512	0.015053406357765198	1.9230662928748643e-06	2.837000238287146e-06	8.874732060348833e-08	7.774028176754655e-08	9.586725724375356e-08	1.7875576574510887e-08	4.915976514752174e-09	2.037155999445872e-09	1.305120789218961e-09	2.839960044909162e-09	1.1409103706228052e-07	1.6952881765064376e-08	4.399243469510594e-10	1.5055637847538605e-09	1.8101499188460934e-09	5.982317752284416e-09	3.988291474854577e-09	3.008713633789739e-08	1.1050808268464607e-07	8.52241583970681e-08	6.129035767798996e-08	3.725391195530392e-08	4.6563528144361044e-08	7.746216397208627e-07	3.7515972508117557e-05	9.969009988708422e-05	6.104150088503957e-05	0.0007202533888630569	0.022382499650120735	0.00493644131347537	0.0005482375272549689	0.00015514456026721746	0.000393265625461936	0.0007485774112865329	0.00026984940632246435	0.0008051646873354912	0.013951865024864674	0.004296503029763699	0.0013469414552673697	0.0004742358869407326	0.0002911315532401204	0.0001950091973412782	0.0008963989675976336	0.029599029570817947	0.13858498632907867
3584.0	0.0130590396001935	0.007905709557235241	2.8626987841562368e-05	0.00021280007786117494	0.0007810861570760608	0.029670914635062218	0.007178544066846371	0.001764693995937705	0.0019515248714014888	0.0023858128115534782	0.00017270538955926895	4.764534878631821e-06	4.70445320388535e-06	7.3217242970713414e-06	0.00044588884338736534	6.307538569672033e-06	1.1560397084053875e-08	1.6471451980137886e-09	1.774258295839104e-09	4.586976576348434e-09	5.560573779206379e-09	3.113411395361254e-08	4.492025951208234e-08	2.2887034489826874e-08	5.768158395369483e-09	3.4832043915855593e-09	1.1226392260255125e-08	3.299015816082829e-08	1.8039473559383623e-07	5.259489626041614e-07	5.969952781015309e-07	1.7002740833049756e-06	4.482219083001837e-06	0.00016440432227682322	5.493938806466758e-05	0.00011147563782287762	0.00014300314069259912	9.790315380087122e-05	4.4789812818635255e-05	0.00013293782831169665	0.0023498220834881067	0.0008609022479504347	0.0007544775144197047	0.000138712945044972	4.880339474766515e-05	2.058616519207135e-05	0.00035368799581192434	0.016989275813102722	0.23336584866046906
3590.0	4.3533971620490775e-05	5.689207318937406e-05	1.0585642485239077e-05	0.00012454809620976448	0.00018820719560608268	0.0022515454329550266	0.056275494396686554	0.08650827407836914	0.08411946892738342	0.1292078047990799	0.029983771964907646	0.045608021318912506	0.024707689881324768	0.055736273527145386	0.668804407119751	0.29819005727767944	0.00027778188814409077	1.6747037079767324e-05	5.297149527905276e-06	9.219723324349616e-06	1.4213766007742379e-05	0.00014904698764439672	7.16878566890955e-05	7.376797839242499e-06	2.4923764385675895e-07	2.7962574478124225e-08	6.2593663585630566e-09	1.7813419628254223e-09	6.158845877735075e-09	1.242138747414856e-08	9.97207791897381e-08	3.3375732755303034e-07	2.3174057162123063e-07	3.977737890181743e-07	5.245543661658303e-07	3.6456793850447866e-07	4.912637336929038e-07	2.9593275030492805e-07	1.3084245154004748e-07	2.627868695981306e-07	1.1217978226341074e-06	8.083631541921932e-07	9.404902812093496e-07	1.2924772363476222e-06	1.9119897842756473e-06	3.855683189613046e-06	9.222075459547341e-05	0.002534660277888179	0.0017670104280114174
3596.0	1.1383480114091071e-06	1.1455891808509477e-06	0.00012777392112184316	0.0012853819644078612	0.0001190517214126885	0.0009638112969696522	0.001463588560000062	0.0008661844185553491	0.00021826910960953683	0.00445594172924757	0.0018948545912280679	0.006634386721998453	0.0009296205244027078	0.005367889069020748	0.46445432305336	0.3958790600299835	0.14391103386878967	0.09312769770622253	0.07642505317926407	0.08641413599252701	0.032874107360839844	0.05693385750055313	0.19078080356121063	0.10395866632461548	0.008019228465855122	0.0003606087702792138	0.0001661979767959565	1.2155326203355798e-06	1.5842208256344747e-07	3.576481333311676e-08	2.1831796814808513e-08	2.02180494568438e-08	1.9655825411746264e-08	1.691092954558826e-08	6.538349417439804e-09	4.925117647047728e-09	4.4813095456675e-09	5.189770835301033e-09	7.896960418918297e-09	1.4342542264955682e-08	5.646893441735301e-08	3.990911068285641e-08	5.069446373795472e-08	3.5415425259088806e-08	5.903755706526681e-08	4.2950450307444044e-08	2.514321124635899e-07	6.796788056817604e-06	2.7738629796658643e-05
3602.0	1.3746460354013834e-05	8.344582056452055e-06	0.0037100433837622404	0.0023807245306670666	1.698312371445354e-05	4.025533053209074e-05	0.0007331021479330957	0.0003567469248082489	1.0261349416396115e-05	1.4848743376205675e-05	1.935591353685595e-05	0.00012262006930541247	2.2045169316697866e-05	2.979350756504573e-05	0.0015141164185479283	0.002387029817327857	0.0032693552784621716	0.003171169199049473	0.01027673203498125	0.0018242821097373962	0.00025907476083375514	9.93332068901509e-05	0.0004657894605770707	0.000712481327354908	0.0034111314453184605	0.07862614840269089	0.0764838382601738	0.04255574569106102	0.01962222345173359	0.00418907729908824	0.001033347798511386	0.0015371538465842605	0.0001420857006451115	4.068619091412984e-06	7.515986055750545e-08	1.1361216856187184e-08	1.5630183369808037e-08	1.6129384050600493e-08	1.147537975754176e-08	5.052541052208426e-09	8.090710323926942e-09	1.2421695672060196e-08	3.7145142073313764e-08	1.5083525539694165e-08	7.2180759147499884e-09	2.5194124564364984e-09	1.1004907207734504e-08	1.6139836134243524e-06	2.4144878807419445e-06
3608.0	0.00013397354632616043	0.0007322269375436008	0.0005318763433024287	0.0012315717758610845	1.8270791770191863e-05	2.6491048629395664e-05	0.00017343346553388983	3.801135972025804e-05	4.241981514496729e-06	2.871876858989708e-06	1.0960332474496681e-05	9.635797323426232e-05	6.468762876465917e-05	0.00044843379873782396	0.0010207900777459145	0.00013835418212693185	8.371552394237369e-05	2.417385439912323e-05	0.00012692993914242834	0.00012008241901639849	4.3201180233154446e-05	6.874582322780043e-05	0.00010785273479996249	7.243052823469043e-05	3.998289321316406e-05	6.173690780997276e-05	0.00015031063230708241	0.002009137999266386	0.016516942530870438	0.06113196536898613	0.06123876944184303	0.022153837606310844	0.037686847150325775	0.10411948710680008	0.01082002092152834	0.000637393502984196	0.00019686789892148226	9.168439282802865e-05	0.00029190140776336193	7.553556497441605e-05	1.6366619092877954e-05	8.34113780001644e-06	2.2189822630025446e-05	1.7675751223578118e-05	9.0842859208351e-06	8.129646857923944e-07	5.8507523270634465e-09	8.965892561718647e-08	3.6772559042219655e-07
3614.0	7.761718734400347e-05	0.0006250368896871805	8.580618305131793e-05	0.0010595275089144707	5.842558493895922e-06	2.8875692805740982e-06	9.168430551653728e-05	8.745995000936091e-05	9.756122017279267e-05	1.0976399607898202e-05	1.2688894457824063e-05	3.2143037969945e-05	8.129791967803612e-05	0.00037639541551470757	0.0012517774011939764	0.00021379620011430234	9.038726602739189e-06	8.512962267559487e-06	0.00017167905753012747	0.00015289481962099671	2.8186943382024765e-05	4.972871101927012e-05	0.00012990838149562478	2.5192726752720773e-05	6.47504884909722e-06	1.2773250091413502e-05	1.2995621545996983e-05	1.8261609511682764e-05	1.580458047101274e-05	1.3011843293497805e-05	2.0650049918913282e-05	7.487626021429605e-07	4.287247520551318e-06	0.00043403057497926056	0.003207047004252672	0.023877611383795738	0.10041478276252747	0.031502578407526016	0.05310387909412384	0.1317298412322998	0.14871743321418762	0.2520408630371094	0.2612544298171997	0.26257017254829407	0.30040401220321655	0.18359756469726562	0.005372303072363138	0.0015899604186415672	0.0005568191991187632
3620.0	7.46588921174407e-05	0.0014595773536711931	9.100038005271927e-05	0.001425555208697915	3.7477527712326264e-06	1.8394393919152208e-05	0.00027310801669955254	0.0004437191819306463	0.0002244077913928777	2.1967794964439236e-05	1.5529200027231127e-05	6.1222912336234e-05	5.618003706331365e-05	0.00022142355737742037	0.0014150504721328616	0.0015972515102475882	2.3118851459003054e-05	1.5554247511317953e-05	3.942900730180554e-05	8.400068327318877e-05	2.5103940060944296e-05	3.58630386472214e-05	4.713335874839686e-05	3.468498834990896e-05	4.081887709617149e-06	8.748063919483684e-06	2.029872803177568e-06	1.0665960559208543e-07	3.651489777212191e-08	2.599933957014855e-08	2.785637498448068e-08	3.523557445817005e-09	1.578546537928105e-08	3.004137738571444e-08	2.613048621924463e-08	6.493115165540075e-07	1.7578000552020967e-05	3.1184206363832345e-06	5.726958988816477e-06	0.00028452309197746217	0.00046987907262519	0.00041303879697807133	8.004608389455825e-05	3.402157381060533e-05	0.0008087715250439942	0.005135559942573309	0.13267260789871216	0.1057758629322052	0.30674096941947937
3626.0	0.0001418628526153043	0.0004424071521498263	0.0013414198765531182	0.004318744409829378	1.5573126802337356e-05	0.00039891485357657075	0.0005933904903940856	0.0026425474788993597	0.002184811048209667	8.50890573929064e-05	4.769401493831538e-05	5.329992563929409e-05	2.5703977371449582e-05	6.841269350843504e-05	0.002805509604513645	0.00042576302075758576	1.5715666449978016e-05	2.9848877602489665e-05	4.903127774014138e-05	4.1688792407512665e-05	1.099330711440416e-05	2.6225658075418323e-05	4.4373264245223254e-05	1.8981432731379755e-05	3.8700609366060235e-06	4.742756118503166e-06	2.733536121013458e-06	8.493012160215585e-08	3.6090860078275e-08	2.8625688486272338e-08	4.506253503677726e-08	3.679284432678287e-09	7.530834622571092e-09	1.1460069337942969e-08	1.2089702572382066e-09	6.651506456734069e-09	1.1831185986466153e-07	8.647795368688094e-08	6.963013987615341e-08	2.1620381573939085e-07	9.48244860410341e-08	6.200153279678489e-07	5.54758798898547e-07	2.649115913300193e-07	5.592262368736556e-06	8.658977094455622e-06	5.720967965316959e-05	0.00022737067774869502	0.00027002644492313266
3632.0	8.145094761857763e-05	0.0002725828380789608	0.23684175312519073	0.4182889461517334	7.55351284169592e-05	0.0025785041507333517	4.588919546222314e-05	0.001822135061956942	0.013428476639091969	0.0004041652427986264	5.3199230023892596e-05	9.869690984487534e-05	0.00045062514254823327	0.0005900956457480788	0.027617570012807846	0.0015456487890332937	4.004879156127572e-05	1.993559635593556e-05	8.894724305719137e-05	9.970468454412185e-06	1.1196858395123854e-05	1.591614454810042e-05	1.56561000039801e-05	1.0215760994469747e-05	1.284068730456056e-06	1.1514996458572568e-06	1.528993038846238e-07	3.5054465996608997e-08	9.664233857620275e-09	2.9529167999697847e-09	1.80979178310281e-08	1.4483125809761077e-08	3.6470191311366307e-09	6.525513462918298e-10	2.901129891874632e-10	1.2521042536128846e-10	1.242147718016895e-09	4.476694015487226e-10	1.7146002395662663e-09	1.4946975213092628e-08	1.2236365254381099e-09	8.113980043411573e-10	5.044587414460011e-09	1.44071587993011e-09	4.555529997674057e-08	4.755179006110666e-08	1.5584518564537575e-08	8.35376852137415e-08	1.347973999088481e-08
3638.0	0.0002044065186055377	0.002803745213896036	0.035502199083566666	0.0261029452085495	4.62002499261871e-05	0.004352545365691185	0.00021168624516576529	0.003542628139257431	0.05038934201002121	0.0063437470234930515	0.0014859598595649004	0.006496469024568796	0.03876837342977524	0.01489078626036644	0.2691804766654968	0.0020535429939627647	5.9704540035454556e-05	1.775923556124326e-05	0.0014619852881878614	5.282996789901517e-05	2.692532871151343e-05	2.887550726882182e-05	0.00010796447895700112	1.2667784176301211e-05	1.9271878954896238e-06	6.964221938687842e-06	4.406009338708827e-06	1.9873659766744822e-06	1.7782591612558463e-06	1.1675080031636753e-06	1.2287177014513873e-05	1.2704082337222644e-06	1.236984417118947e-06	1.9286335373180918e-07	7.562049972875684e-07	4.2775578634746125e-08	3.7186186574444946e-08	1.1134332567053207e-08	6.026685372972906e-09	1.0279794793177643e-08	3.764532685579525e-09	1.303199184121695e-07	1.9949689885834232e-05	1.9820699890260585e-06	3.77786705030303e-06	1.8403341073280899e-06	1.1311408343317453e-06	7.883583066359279e-07	4.424180701789737e-07
3644.0	0.007788491901010275	0.0013009512331336737	0.0007170139579102397	3.0171038815751672e-05	9.90867629298009e-05	0.0007400110480375588	0.002814085455611348	0.017524050548672676	0.04730263352394104	0.004312953446060419	0.0005797354970127344	0.0032103934790939093	0.007096152752637863	0.0028550499118864536	0.11302906274795532	0.09993621706962585	0.0006741725374013186	0.0005943813594058156	0.018579870462417603	7.362517499132082e-05	8.952007192419842e-05	2.5044924768735655e-05	0.00016521818179171532	1.0313946404494345e-05	9.114067438531492e-07	4.690851710620336e-06	1.4868576272419887e-06	4.012738088476908e-07	3.127481988940417e-07	5.55916528810485e-07	6.247405508474912e-07	2.253938191643101e-08	1.604987716063988e-07	1.5590575230817194e-07	3.6873274211757234e-07	4.025351927339216e-07	1.293083755626867e-06	4.7766413047156675e-08	5.7722996160691764e-08	2.966512795410381e-07	3.701423736401921e-07	3.689631739689503e-06	5.0465669119148515e-06	2.7929529551329324e-06	1.4432861462410074e-05	7.76007345848484e-06	3.854422175209038e-06	1.3115645742800552e-05	2.5866736450552708e-06
3650.0	0.0007010548142716289	5.8630557759897783e-05	5.278303433442488e-05	1.3956541806692258e-05	0.0006085286731831729	1.0248078979202546e-05	1.1118055454062414e-06	5.6113429309334606e-05	0.005225097760558128	0.00022716374951414764	7.298924901988357e-05	0.0004905910464003682	0.0015107400249689817	0.0007219668477773666	0.005083763971924782	0.009035398252308369	0.0009216837934218347	0.001600859803147614	0.008034346625208855	0.0003712668258231133	0.0001894005690701306	6.73444228596054e-05	0.000157902468345128	2.6583571525407024e-05	3.190630877725198e-06	9.665187462815084e-06	2.8466856747400016e-05	5.137005246069748e-06	1.3034083394813933e-06	4.893704499409068e-07	1.3664705988958303e-07	3.3816391464824846e-08	1.4629687257183832e-06	1.169006509371684e-06	1.1923660281354387e-07	9.181031259686279e-07	0.00010539147478993982	4.9983150347543415e-06	3.4311020158384054e-07	4.395252744870959e-06	1.906855686684139e-05	4.661643470171839e-05	5.187424903851934e-05	1.8363074559601955e-05	0.0002254719875054434	0.0001515410840511322	2.6245123081025667e-05	1.2357591913314536e-05	0.00010252074571326375
3656.0	8.939286999520846e-07	5.1383196364440664e-08	0.0005951287457719445	0.000245807837927714	0.0015563121996819973	2.867742659873329e-05	0.00012318731751292944	0.0008711361442692578	0.004267954733222723	0.00024000929261092097	0.00011121338320663199	6.157193274702877e-05	0.00010611948528094217	7.724226634309161e-06	2.0704342773569806e-07	3.237636860831117e-07	5.74847888401564e-07	2.3951517505338416e-05	0.00015396661183331162	1.209149559144862e-05	2.0492656403803267e-05	7.698957233515102e-06	0.0002542065631132573	0.00024410990590695292	0.0005924894358031452	0.0008895831415429711	0.00014192480011843145	7.929374078230467e-06	1.3289370599522954e-06	1.2199707555282657e-07	1.3292644318596558e-08	7.080815045412692e-09	5.475798303677948e-08	7.787888307575486e-07	1.1984263892372837e-07	7.979509746292024e-07	0.0003171753487549722	1.065201468009036e-05	4.646798515750561e-06	5.192016396904364e-05	0.0002546028990764171	4.7795550926821306e-05	5.21931033290457e-05	9.029920875036623e-06	0.0002685931685846299	0.0005893694469705224	4.496142719290219e-05	7.391643066512188e-06	0.0015779576497152448
3662.0	6.107358785811812e-06	1.1131466635561083e-05	0.0004528458812274039	3.7964553484926e-05	0.002586925867944956	0.0006783471908420324	0.0008253121632151306	0.009889011271297932	0.011153014376759529	0.0007271625217981637	0.00013381433382164687	0.00019379399600438774	0.0020811683498322964	0.0006455753464251757	6.646652309427736e-06	1.135205138780293e-06	2.182621301471954e-06	2.1428893433039775e-06	4.354391421657056e-06	1.9320521005283808e-07	1.9271512883278774e-06	1.0844195230674814e-06	4.613618287407917e-08	2.1121191906559034e-08	1.6937229929681052e-07	2.44246393776848e-07	1.989444399441709e-06	4.908089977107011e-06	1.0038820619229227e-05	3.6927502833350445e-07	1.1347901818226092e-07	3.611117449509038e-08	5.597287326963851e-07	4.303352056922449e-07	1.0259172711357678e-07	7.3323910498857e-08	5.284243343339767e-06	1.8143303748274775e-07	4.182136024155625e-07	2.0005134047096362e-06	1.4585511962650344e-06	2.337905425520148e-05	0.0012878462439402938	0.00033975945552811027	0.0008882047259248793	0.005230821669101715	0.00041809718823060393	1.939316098287236e-05	0.11911523342132568
3668.0	0.00021364743588492274	0.0008399143698625267	0.00041895118192769587	9.803694410948083e-05	0.0005420268280431628	0.00013507813855540007	0.0004689132620114833	0.0025911321863532066	0.00932302325963974	0.00017122439749073237	2.2402298782253638e-05	1.451379921491025e-05	0.0001023742079269141	0.00017434688925277442	3.0713028536411e-05	2.945447704405524e-06	7.224390174087603e-06	2.8314612791291438e-05	0.00012826293823309243	0.00010076761100208387	2.0354835214675404e-05	9.408594632986933e-05	1.1498435014800634e-05	1.6988395827866043e-06	1.9859409803757444e-05	4.218843241687864e-05	3.1630729608878028e-06	5.578588570642751e-06	1.647794124437496e-05	9.331055252914666e-07	6.904973020027683e-07	1.666508779862852e-07	6.276959084061673e-06	4.7096960770431906e-05	2.2365827589965193e-06	1.3222469306128914e-06	3.269403532613069e-05	1.0773317171697272e-06	1.3808667063130997e-06	7.131480742827989e-06	1.1190666555194184e-05	2.920489714597352e-05	9.946732461685315e-05	3.89654996979516e-05	0.00010087038390338421	0.0008481324184685946	0.01587577350437641	0.14824554324150085	0.8098852634429932
3674.0	0.00011331991845509037	0.00046617104089818895	0.030869219452142715	0.002662524115294218	4.352375617600046e-05	0.0009216312319040298	0.02029767632484436	0.004471616353839636	0.0011758056934922934	0.00017710952670313418	4.847106902161613e-05	7.0656801653967705e-06	4.4827764213550836e-05	4.4119504309492186e-05	2.1837977328686975e-05	9.958940836440888e-07	6.445842473112862e-07	4.442900262802141e-06	4.615428042598069e-05	2.5610046577639878e-05	2.1104415282025e-06	4.9956793191086035e-06	1.1094076398876496e-05	3.6173021271679318e-06	9.295692871091887e-05	6.718033546349034e-05	1.4156191355141345e-05	1.6305239114444703e-05	2.7967167625320144e-05	1.126622282754397e-05	4.8017762310337275e-05	5.484544089995325e-06	8.989641173684504e-06	6.147840758785605e-05	4.196308964310447e-06	1.1630161225184565e-06	8.570992213208228e-05	7.869770342949778e-06	2.5301262212451547e-05	0.0001066435215761885	0.0001038862974382937	1.773225812939927e-05	1.4774333067180123e-05	3.825396561296657e-06	1.8395568304185872e-06	1.922218143590726e-05	0.0007775945705361664	0.04092677682638168	0.9377667903900146
3680.0	0.0002457792579662055	0.0004481528012547642	0.06276720762252808	0.008724142797291279	6.094140189816244e-06	0.005169491283595562	0.006269403267651796	0.003258412703871727	0.01575004868209362	0.0008920106920413673	0.00019881900516338646	1.6476384189445525e-05	9.375456284033135e-05	0.0001025275923893787	2.4416200176347047e-05	9.841019164014142e-07	2.293517553653146e-07	2.1656301214534324e-06	1.62424476002343e-05	1.7924438679983723e-06	1.1813558558060322e-06	1.2958046227140585e-06	4.632021045836154e-06	1.8473801901564002e-06	2.114072958647739e-05	1.0901102541538421e-05	1.469438416279445e-06	9.313123996435024e-07	6.822295972597203e-07	5.490721832757117e-07	1.5879660395512474e-06	9.277540584662347e-07	1.1400700259400764e-06	1.2344635251793079e-05	8.340985914401244e-06	1.1214256119274069e-06	9.156714077107608e-05	1.7500588000984862e-05	6.495411071227863e-05	0.0003192239673808217	6.403795850928873e-05	1.0199416465184186e-05	8.791988079792645e-07	1.2510823808042915e-06	4.0186930050367664e-07	1.7869513158075279e-06	4.275920218788087e-06	0.0002926384040620178	0.6241754293441772
3686.0	0.01752147078514099	0.0007780445157550275	0.02507990412414074	9.674364991951734e-05	5.078055619378574e-05	0.009792879223823547	0.001681012101471424	0.00039944591117091477	0.01651235856115818	0.0036925196181982756	0.0005153875099495053	7.863305654609576e-05	0.0005671940743923187	0.0003070467500947416	0.0001422342611476779	4.066051133122528e-06	8.149199857143685e-07	4.537701897788793e-06	3.271259265602566e-05	7.030874940028298e-07	7.288715551112546e-06	2.064595491901855e-06	1.8027547412202694e-05	3.181029796905932e-06	2.4909866169764427e-06	2.7123621748614823e-07	2.929877780388779e-07	5.690791340384749e-07	1.603656585302815e-07	1.8663760670278862e-07	1.4017841465374659e-07	2.7114751333101594e-07	6.645294803320212e-08	8.643475268854672e-08	2.5491492579021724e-06	8.198833825190377e-07	2.0443896573851816e-05	1.1387723134248517e-05	8.514132787240669e-05	5.368956408347003e-05	1.1598678611335345e-05	3.626611032814253e-06	3.930076388769521e-07	3.9982182897801977e-07	2.743316827036324e-07	1.8585130590054177e-07	1.546300865129524e-07	3.443766445343499e-06	0.16555586457252502
3692.0	0.012716653756797314	0.0037820334546267986	0.0007514596218243241	0.000561699562240392	0.0033967301715165377	0.00019155345216859132	4.515857654041611e-06	2.4410812784481095e-06	0.008835408836603165	0.0012094405246898532	0.00014893387560732663	1.5669003914808854e-05	0.00016738518024794757	3.583234502002597e-05	4.0218419599113986e-05	1.3242030263427296e-06	7.410887405967514e-07	1.1644595360849053e-05	7.905439269961789e-05	7.900125638116151e-07	7.18318551662378e-06	1.7408756036729756e-07	4.845342687076482e-07	8.104629500849114e-08	2.4579869659646647e-06	1.231430815096246e-07	3.8642667732347036e-08	2.0617640927866887e-08	1.3557766465055465e-08	7.476777419412883e-09	3.485139643544244e-08	9.502705289321511e-09	1.221873979773136e-08	1.350508860298305e-08	1.3272410797071643e-06	1.4392834657428466e-07	1.1055810773541452e-06	2.963911356346216e-07	4.5181911900726845e-07	2.391542750501685e-07	3.557595391612267e-07	9.356686092587552e-08	3.553525473876107e-08	6.049091552995378e-06	4.599560725182528e-06	6.893491899973014e-06	1.4651382684860437e-07	3.052575081596842e-08	0.0019533406011760235
3698.0	0.0006966398213990033	0.00014974670193623751	0.0008488487801514566	0.004158634226769209	0.0010727782500907779	0.0006360775441862643	0.0005121466238051653	9.039745782501996e-05	0.07250558584928513	0.0011953787179663777	3.732989716809243e-05	1.1564548913156614e-05	3.269839726272039e-05	9.223816596204415e-05	0.000165608711540699	4.13213047067984e-06	1.8436911659591715e-06	3.0763600079808384e-05	8.53075925988378e-06	6.147535032141604e-07	5.838965989823919e-06	1.7949790276361455e-07	4.5920302227386856e-07	7.616993968895258e-08	3.5586203921411652e-06	6.4007790179232416e-09	7.809935453906292e-08	7.723467092546343e-07	2.5924548481270904e-06	1.0123666243089247e-06	2.718315386118775e-07	5.280708705868165e-07	4.5622080335760984e-08	7.992237982534789e-10	4.075800319469636e-08	4.199954162231734e-08	1.527640307585898e-07	8.081305935547789e-08	4.917404439197526e-08	3.958169614293183e-08	3.0077384138849084e-08	2.0330972461124475e-07	5.459481826619594e-07	4.567781616060529e-06	5.382827339417418e-07	1.9058476254940615e-06	2.5515557354083285e-05	9.74839508671721e-07	0.0033509740605950356
3704.0	6.22289871898829e-06	2.091026362904813e-05	0.0017499268287792802	9.427417535334826e-05	0.0005076765082776546	0.0001566781720612198	0.0004377777804620564	0.003655628766864538	0.036124762147665024	0.0006916865240782499	2.1866862880415283e-05	1.5138197341002524e-05	2.4775585188763216e-05	7.572142203571275e-05	0.00013336823030840605	1.1689172652040725e-06	2.5845702111837454e-06	9.177789615932852e-05	8.239316230174154e-06	1.7649477968006977e-07	1.2917649883092963e-06	6.649174366657462e-08	5.421653526127557e-08	1.971439544945497e-08	3.824902159976773e-05	1.7150547364508384e-06	1.3069647138763685e-05	2.526842763472814e-06	3.7250651985232253e-06	4.130833985982463e-06	5.00325199936924e-07	2.7741507437895052e-06	8.184895818885707e-07	1.3982352697894385e-07	9.502670081928954e-07	2.2062559423829953e-07	1.3746108606937923e-07	5.712738015972718e-08	8.903245252156466e-09	1.589762455012078e-08	1.9425516484261607e-07	8.120660055510598e-08	6.6491465666729255e-09	7.469624279110576e-07	2.465703516918438e-07	1.2356292700133054e-07	1.7149304767372087e-06	2.456746983625635e-07	0.0001383796479785815
3710.0	1.8577135051600635e-05	1.5190288650046568e-05	0.00015506261843256652	4.96372831548797e-06	2.148101521015633e-05	6.004953320370987e-05	3.460378138697706e-05	3.0828468879917637e-05	0.0007082539377734065	0.00014416113845072687	3.307373481220566e-05	2.6967520625476027e-06	1.8616507077240385e-05	1.8775293938233517e-05	2.468055026838556e-05	5.682276764673588e-07	2.8771182769560255e-06	3.6181761970510706e-05	2.2436810809267627e-07	6.961205389899305e-09	5.3756998568132985e-06	6.0392171690182295e-06	7.5279540396877564e-06	1.2413805052347016e-05	0.0005901122349314392	0.0001104152761399746	2.040750769083388e-05	3.4250970202265307e-06	4.280424946045969e-06	2.7614939881459577e-06	1.7147375785953045e-07	2.0226475498930085e-06	3.210722354651807e-08	1.0857218057935825e-07	5.19503055329551e-06	4.3589661800069734e-06	2.4531627786927857e-06	1.7275868231081404e-05	2.064203545160126e-05	9.380428309668787e-06	6.815604365328909e-07	3.214117612060363e-07	4.4644792751569184e-08	5.460684633362689e-07	2.2637268060066162e-08	2.3242353819341588e-08	6.020724754307594e-07	2.145464605973757e-07	4.864380571234506e-06
3716.0	3.453441968304105e-05	6.559914254467003e-06	3.7580819480353966e-05	1.3467503094943822e-06	4.069737042300403e-05	8.540951057511847e-06	5.010929271520581e-06	8.268866622529458e-06	0.00011530792835401371	5.9453133872011676e-05	2.6878255084739067e-05	2.490597353244084e-06	1.23910713227815e-05	4.122538030060241e-06	3.6172641557641327e-06	7.181796490840497e-07	4.431579145602882e-05	7.390754944935907e-06	2.940881131507922e-06	9.618537433198071e-07	1.9983695892733522e-05	6.69912787998328e-06	1.3076204595563468e-05	4.632524451153586e-06	6.87956708134152e-05	8.088512913673185e-06	2.8725069114443613e-06	2.473603331054619e-07	1.1158297041902188e-07	2.154048814873022e-07	4.172702006144391e-08	2.1780167003271345e-07	1.760163037545226e-08	1.3862087655525102e-07	9.252755717170658e-07	1.8512245105739566e-06	2.2937567791814217e-06	5.928156042500632e-06	3.3901258575497195e-05	3.7763973068649648e-06	1.7802126706101262e-07	3.2895852086767263e-07	5.7635176631265495e-09	5.882455411665433e-07	4.7276822101594007e-07	2.1729275090365263e-07	6.04179888341605e-08	2.9094339382140788e-08	2.1441198896354763e-06
3722.0	6.3289176068792585e-06	1.0363342880737036e-05	2.6918292860500515e-05	0.00034696469083428383	9.230591967934743e-05	4.563059701467864e-05	8.876869105733931e-05	9.250512448488735e-06	6.512510299216956e-05	4.5073818910168484e-05	8.390755283471663e-06	7.950599183459417e-07	5.07042532262858e-05	1.1428434845583979e-05	4.588797310134396e-05	0.00010180850222241133	0.0005937899113632739	1.2374432117212564e-05	6.727014806529041e-06	3.7362331113399705e-06	4.769968199980212e-06	2.2729776105734345e-07	4.3458894083414634e-07	9.262470967996705e-08	2.0086458789592143e-06	2.43371431452033e-07	6.592348427147954e-07	4.6874791337359056e-07	1.0003593615692807e-06	6.018727276568825e-07	6.2499183606234965e-09	1.4631149269916932e-07	4.6913228857192735e-09	4.582272339348492e-09	5.3801084476390315e-08	4.253232646078686e-07	2.768318267953873e-07	4.183862074569333e-06	1.1278391866653692e-05	1.8836885828932282e-06	1.1236614483323137e-07	1.5533998976025032e-06	8.044985975175223e-07	4.43365570390597e-06	1.6842740251377109e-06	1.4700482324769837e-06	2.2775436718802666e-06	4.960700650258332e-08	0.0528501495718956
3728.0	1.266611616301816e-05	3.8588870665989816e-05	8.294235885841772e-05	0.0006745465798303485	4.9805974413175136e-05	2.390220652159769e-05	0.000493724481202662	0.0005590934306383133	8.670486568007618e-05	0.0001379780296701938	7.070162610034458e-06	5.108580808155239e-06	0.00010451366688357666	6.2366111706069205e-06	9.442074224352837e-05	4.590140815707855e-05	2.9195372917456552e-05	1.2098023944417946e-05	3.307343376945937e-06	1.8148703873066552e-07	4.293711754144169e-06	1.235600990412422e-07	7.438091387257373e-08	1.265382678639071e-07	1.1013801668013912e-05	4.3884162437279883e-07	1.0258660267936648e-06	1.5786600897627068e-06	9.2361824499676e-07	3.2377681691286853e-06	6.500724225588783e-08	4.783862550539197e-07	4.835763434130058e-07	8.45267535964922e-08	5.582829842865067e-08	1.7329627155504568e-07	1.2091119572232856e-07	4.3941494709542894e-07	1.8678807123251318e-07	4.275885601146001e-08	1.9476987134225965e-08	3.1647959986003116e-06	7.4007738248838e-07	4.454270310816355e-06	2.565378963481635e-06	1.6566839349252405e-06	4.876731509284582e-06	1.4816005204920657e-06	0.5558803677558899
3734.0	3.1185811621980974e-06	3.901759919244796e-05	2.1602836568490602e-05	6.535809370689094e-05	1.2532926803032751e-06	1.5817729945410974e-05	2.168682658520993e-05	9.234932076651603e-05	9.4512892246712e-05	1.4127546819509007e-05	7.56672761781374e-06	5.587043688137783e-06	4.054312012158334e-05	6.378110356308753e-06	6.673818916169694e-06	5.3979697440809105e-06	6.623430181207368e-06	2.2039577743271366e-05	1.25165877307154e-06	6.896635795783368e-08	8.378599886782467e-06	7.15832186415355e-07	2.8145689157099696e-07	1.9223384697397705e-06	0.00016316835535690188	5.9780477386084385e-06	2.204299107688712e-06	7.043934601824731e-06	2.640409547893796e-06	8.341909051523544e-06	3.6591309537925554e-08	3.917308276868425e-06	1.9167042353274155e-07	1.9279458740584232e-07	1.3302138768267469e-06	3.1070158001966774e-06	1.4409026505290967e-07	2.5683752937766258e-06	3.625518274930073e-06	2.6596719635563204e-06	1.504515921624261e-06	7.432684014929691e-06	3.145073833366041e-06	2.057264282484539e-06	6.427869152503263e-07	4.977229650648951e-07	7.000793175393483e-06	6.16916304352344e-06	0.12277040630578995
3740.0	0.00032995195942930877	2.2916205125511624e-05	3.4404379221086856e-06	9.464114896218234e-07	7.042364131848444e-07	6.648210160165036e-07	7.087796234372945e-07	7.044882295303978e-06	0.0001751276577124372	4.241083388478728e-06	5.0748044486681465e-06	7.210330295492895e-06	7.1503241088066716e-06	1.7592841459190822e-06	1.0319261036784155e-06	2.5966737666749395e-06	2.822306487360038e-05	0.00010262677824357525	4.956785346621473e-07	8.770131216806476e-07	1.0602615475363564e-05	1.1764763030441827e-06	2.016847929553478e-06	3.429620619499474e-06	6.1020775319775566e-05	7.798057595209684e-06	2.3591635454067728e-06	2.8626698167499853e-06	4.699107591932261e-07	4.741277280118084e-06	1.4883471521898173e-06	7.3435130616417155e-06	8.755649218983308e-07	1.1905508472409565e-06	1.6405136875619064e-06	2.6354332476330455e-06	1.2896659029593138e-07	1.4966352637202363e-06	1.9454805624263827e-06	1.645945303607732e-06	5.346942657524778e-07	2.131152314177598e-06	9.35195487272722e-07	1.0333390491723549e-05	2.9292120871105e-06	5.889904514333466e-06	1.7793854567571543e-06	2.9838079171895515e-06	0.0011505942093208432
3746.0	5.8308447478339076e-05	1.0807501666931785e-06	2.440559114802454e-07	5.13191753270803e-06	2.229410483778338e-06	2.1928801743342774e-06	7.025124659776338e-07	7.970033379933739e-07	9.232845332007855e-05	6.801287213420437e-07	2.109992055920884e-05	5.969502581137931e-06	4.729544798465213e-06	2.1033849861851195e-06	4.340051418694202e-06	3.2154985092347488e-06	5.2235525799915195e-05	0.00019428131054155529	1.4642528185504489e-06	2.0016677808598615e-06	1.3446248885884415e-05	3.504930191411404e-06	3.831764843198471e-06	2.719033363973722e-05	0.0002721143828239292	2.2436615836340934e-05	4.336235360824503e-05	6.343956192722544e-05	3.728464071173221e-05	0.00019514909945428371	3.417028892727103e-06	1.7757914974936284e-05	1.157789483841043e-06	7.674523203604622e-07	1.260366730093665e-06	5.8666064433055e-06	2.2692586298944661e-07	1.4412574955713353e-06	3.438784688114538e-06	1.8808972299666493e-06	7.132535415621533e-07	1.3400855095824227e-05	1.5571551557513885e-05	9.597044481779449e-06	1.605935381121526e-06	3.577894858608488e-06	4.685380554292351e-05	2.4733966711210087e-05	0.00015472456288989633
3752.0	6.466175364039373e-06	1.040533987861636e-07	1.8773404519834003e-07	7.2154189183493145e-06	2.039050559687894e-05	1.4544300483976258e-06	9.964659511751961e-06	1.1211026503588073e-05	0.00010103835666086525	9.864303365247906e-07	2.689414941414725e-05	1.3362979188968893e-05	7.009170076344162e-06	4.184843419352546e-06	3.35021541104652e-05	1.3440917427942622e-06	5.171958400751464e-05	0.00029274699045345187	1.527990389149636e-05	4.284337137505645e-06	1.3815838428854477e-05	1.3132779713487253e-05	7.719569839537144e-05	0.0003129059332422912	0.00014036950597073883	5.383804455050267e-05	2.0090414182050154e-05	7.230063147289911e-06	1.119471198762767e-05	0.00013312646478880197	2.7404705178923905e-05	1.7183951058541425e-05	8.759083357290365e-06	1.3619806850329041e-05	6.5419967540947255e-06	1.6721758584026247e-05	5.371074394133757e-07	1.665548734308686e-05	5.9260305533825886e-06	1.2214311482239282e-06	7.3010875212276e-07	6.930247764103115e-05	1.1934886970266234e-05	3.1165538985078456e-06	3.483651767055562e-07	3.862433004542254e-07	8.535690540156793e-06	0.00011806342808995396	1.7216627384186722e-05
3758.0	2.9302131565600575e-07	4.7062737706937696e-08	4.650876519463054e-07	6.263892828428652e-06	3.788383037317544e-05	3.512880994094303e-06	4.810695463675074e-05	2.8070124244550243e-05	0.00012215560127515346	1.1922255680474336e-06	1.8305425328435376e-05	1.3671442502527498e-05	3.7930292364762863e-06	1.193031948787393e-06	2.1018066036049277e-05	3.804948846664047e-06	0.00020711780234705657	0.00010972829477395862	0.00011701670155161992	1.0532978194532916e-05	7.805438144714572e-06	5.240181508270325e-06	1.8809667380992323e-05	3.961062611779198e-05	5.285940278554335e-05	1.1792243640229572e-05	7.481054581148783e-06	1.6250777434834163e-06	3.5119901440339163e-06	2.829369987011887e-05	1.5142240044951905e-05	2.367697197769303e-05	1.3125028317517717e-06	4.1111211430688854e-06	2.9576998713309877e-05	0.0004385329666547477	5.167513336346019e-06	0.00021505354379769415	0.0010695118689909577	0.0003647020203061402	4.48878163297195e-05	2.4522327294107527e-05	1.6719862969694077e-06	5.888090299777105e-07	5.302327394929307e-07	1.7990922174249135e-07	7.494670057894837e-07	1.3818572597301682e-06	3.299475963558507e-07
3764.0	3.3514970709802583e-06	2.264879185531754e-06	2.62509365711594e-06	1.304807847191114e-05	0.00013610912719741464	4.450508185982471e-06	1.511867594672367e-05	6.69808650854975e-06	0.00021866110910195857	2.5964311589632416e-06	7.022109457466286e-06	1.9436038201092742e-06	2.050846887868829e-06	1.3585486158262938e-06	1.9724795492948033e-05	9.378120921610389e-06	0.001107611577026546	6.466684862971306e-05	4.413667556946166e-05	4.311072189011611e-06	2.369223921050434e-06	1.2969866247658501e-06	1.654729203437455e-06	1.024047833197983e-06	3.5362818380235694e-06	1.021845037030289e-06	4.00039471060154e-06	2.0738741568493424e-06	2.135123395419214e-06	2.6776092454383615e-06	3.910156465281034e-06	1.4172103874443565e-05	8.283517445306643e-07	8.831021318655985e-07	5.531496185540163e-07	8.913436613511294e-05	3.667750661406899e-06	4.103439277969301e-05	8.382799569517374e-05	6.835556268924847e-05	8.398873433179688e-06	1.0106724403158296e-05	1.2688547030847985e-06	4.5653559936909005e-06	2.0788223991985433e-05	5.491630417964188e-06	3.87038994631439e-07	3.2779479397504474e-07	4.1778628201427637e-07
3770.0	5.732073532271897e-06	5.454992788145319e-06	1.1178038221260067e-05	6.876798579469323e-05	3.174255834892392e-05	8.109211921691895e-05	8.887695003068075e-05	2.508723810024094e-05	0.00042797293281182647	4.048951723234495e-06	1.844593498390168e-05	1.1301949598419014e-05	9.948083061317448e-06	9.60619217948988e-06	5.068071914138272e-06	1.890157818706939e-06	2.2434005586546846e-05	2.497480090823956e-05	7.68839345255401e-06	3.103711776475393e-07	8.525295015715528e-06	4.272162186680362e-06	5.647064540426072e-07	1.5530443988609477e-06	1.1929424545087386e-05	2.2643955617240863e-06	2.5440189347136766e-05	5.623186370939948e-05	4.958173303748481e-05	5.212824544287287e-05	8.548814548703376e-06	7.376242137979716e-05	4.904907655145507e-06	3.049410111088946e-07	3.374268331413077e-08	1.2315392268646974e-05	2.1240466594463214e-06	1.8871478459914215e-05	1.1193847058166284e-05	5.738867457694141e-06	6.84553015162237e-07	9.752945516083855e-06	3.218539495719597e-05	6.340852996800095e-05	9.943792247213423e-05	5.650240564136766e-05	1.8726619600784034e-05	4.648676963370235e-07	4.735863967653131e-06
3776.0	2.7671671887219418e-06	5.122406946611591e-06	8.829818398226053e-06	8.238577720476314e-06	5.089174464956159e-06	3.6890713090542704e-05	1.3438774658425245e-05	1.1436328350100666e-05	6.259990914259106e-05	6.0892716646776535e-06	5.315802354743937e-06	5.199870793148875e-05	1.1967687896685675e-05	6.7446217144606635e-06	3.712524687671248e-07	2.120318640663754e-06	1.670177334744949e-05	0.00012816219532396644	9.0018484115717e-06	3.6820601962972432e-06	0.00011593182716751471	0.00014198898861650378	1.9786553821177222e-05	0.0001359034504275769	0.0002459958486724645	9.759126987773925e-05	0.00015568592061754316	0.00030365874408744276	0.0001975412742467597	0.0006467592902481556	0.00016288433107547462	3.888848004862666e-05	0.00018073972023557872	6.936092631804058e-06	3.7572038991129375e-07	5.344196324585937e-06	2.226440301456023e-06	1.0633359124767594e-05	5.541078849091718e-07	2.840894239852787e-07	3.647905373327376e-07	5.8401765272719786e-05	0.00039048062171787024	7.614857167936862e-05	5.396762935561128e-05	3.046804295081529e-06	0.00019642297411337495	2.6990039259544574e-05	0.00016486126696690917
3782.0	4.3701942331608734e-07	3.2669893244019477e-06	5.36765173819731e-06	8.840956979838666e-07	3.299235004305956e-06	1.5022140360088088e-05	6.442112976401404e-07	1.792650664356188e-06	3.4840879834519e-06	3.28525038639782e-06	1.9751976196857868e-06	2.5794270186452195e-05	3.5861583000951214e-06	6.804978625041258e-07	4.2507022612880974e-07	2.4537956051062793e-05	0.0003057485446333885	0.005250449758023024	4.713569433079101e-05	0.00014679349260404706	0.000260492495726794	0.00028856820426881313	0.0005869409651495516	0.0003361054987180978	0.0012635834282264113	0.00027407941524870694	0.00012622770736925304	0.00016257788229268044	0.00014416662452276796	0.0006339311948977411	8.998566772788763e-05	9.170923294732347e-05	0.0002367885026615113	3.600948184612207e-05	6.394245428964496e-05	0.00020407741249073297	9.438505003345199e-06	0.00022137732594273984	1.9871495169354603e-05	1.7379543351125903e-05	3.3417785743949935e-05	3.702781759784557e-05	2.650540045578964e-05	2.3528416932094842e-05	3.3063453884096816e-05	7.180178272392368e-06	1.2921276720589958e-05	3.168255716445856e-05	0.00875843595713377
3788.0	4.4492073357105255e-05	7.17652146704495e-05	1.142979954238399e-06	1.074828787750448e-06	0.00025500229094177485	9.591015441401396e-06	1.1634261198878448e-07	1.417856339003265e-07	3.4310627938793914e-07	7.508728003813303e-07	3.1526303700957214e-07	7.787490176269785e-06	2.1849684799235547e-06	2.4237851903308183e-06	3.096104774158448e-05	5.9769201470771804e-05	0.0004537437343969941	0.013788813725113869	0.000283017783658579	3.524055500747636e-05	0.0003306104044895619	0.00014440932136494666	0.0002635484852362424	8.274210267700255e-05	0.0014275754801928997	0.00019798778521362692	0.0003619795897975564	0.0003556482552085072	0.0002789079153444618	0.0004919077618978918	0.00035565183497965336	0.0004644697473850101	0.0002630564267747104	1.8817634554579854e-05	1.2957554645254277e-05	0.0009234986500814557	3.2413643111794954e-06	0.0005694655701518059	0.0006851004436612129	0.00018220512720290571	0.0001671513746259734	1.1835901204904076e-05	4.89979465783108e-05	1.7617503544897772e-05	5.8554789575282484e-05	1.3909981134929694e-05	1.3118698007019702e-05	1.4834562534815632e-05	0.0073462920263409615
3794.0	5.737610626965761e-05	2.165188197977841e-05	1.4909084029568476e-06	5.0277551054023206e-05	0.004761527292430401	0.0005140079301781952	2.7195626444154186e-06	5.415151917986805e-07	5.138462029208313e-07	2.6143404738832032e-06	1.8670256167752086e-06	1.0513748748053331e-05	2.830136327247601e-05	5.8547644584905356e-05	0.0011219953885301948	0.0005455188220366836	0.00012590615369845182	0.003313290188089013	0.0008853576146066189	0.00011783421359723434	0.000244555325480178	5.2071794925723225e-05	0.00027793023036792874	0.0001060591748682782	0.0021688826382160187	0.00030860508559271693	0.0003973882703576237	0.00043641484808176756	0.00026848053676076233	0.0003400523855816573	0.0011320447083562613	0.0003483416512608528	0.0003586238017305732	3.5450211726129055e-05	4.892900960840052e-06	0.0009772847406566143	6.863159069325775e-05	0.0009708793950267136	0.0005946420133113861	0.0001259230775758624	7.805043424014002e-06	2.0639339709305204e-05	0.0002953854273073375	6.035064143361524e-05	0.00014205736806616187	2.4790215320535935e-05	2.2842674297862686e-05	2.170720836147666e-05	0.00234980508685112
3800.0	5.260008492768975e-06	2.462494194332976e-06	3.4295917430426925e-05	0.001018018345348537	0.016904782503843307	0.000848438881803304	0.0001735626719892025	3.007302620972041e-05	1.868346953415312e-05	3.922323230654001e-05	2.8195085178595036e-05	0.00016511109424754977	0.00014010502491146326	2.520596535759978e-05	0.0012443340383470058	0.00021300713706295937	1.2499514014052693e-05	0.00044505143887363374	0.0009623203077353537	0.00034411405795253813	0.0001926120457937941	3.569823456928134e-05	0.0001919871720019728	4.199143222649582e-05	0.0006169165717437863	0.0002889751340262592	0.00011392406304366887	8.256035653175786e-05	4.470327985472977e-05	0.0001608522579772398	0.00031652109464630485	0.0006888131611049175	0.00048165133921429515	2.227730510639958e-05	3.915500201401301e-06	0.0015240038046613336	9.811812196858227e-05	0.002802922623232007	0.0002236024010926485	6.230498547665775e-05	1.844125654315576e-05	4.456078022485599e-05	4.6684766857651994e-05	3.568380270735361e-05	0.00022211053874343634	2.2058778995415196e-05	4.34169705840759e-05	4.212246494716965e-05	0.0003413988451939076
3806.0	1.5056700419791014e-07	8.717563559912378e-07	3.678321809275076e-05	0.00021109730005264282	0.01048105675727129	0.0006439000135287642	7.828320667613298e-05	6.250404112506658e-05	8.238992450060323e-05	0.00010518946510273963	3.3034833904821426e-05	0.00016217934899032116	0.00019478808098938316	9.614669579605106e-06	0.0009286905406042933	0.0002283180656377226	1.0710891729104333e-05	0.0003794064687099308	0.0011405725963413715	0.00020964267605450004	0.0001618236128706485	3.218027268303558e-05	7.815580465830863e-05	4.3209911382291466e-05	0.0010678377002477646	0.0001640371192479506	0.00012803419667761773	0.00014364218804985285	0.00017109124746639282	0.0003875167458318174	0.00022187137801665813	0.0002560489228926599	0.00034360564313828945	1.2128334674343932e-05	4.055397766933311e-06	0.0006694429321214557	5.440851964522153e-05	0.0018875522073358297	8.940276893554255e-05	6.212942389538512e-05	6.855911487946287e-05	4.3956977606285363e-05	3.4994372981600463e-05	0.00013097970804665238	0.0006283677066676319	3.305172504042275e-05	5.802477244287729e-05	4.258228000253439e-05	4.945904220221564e-05
3812.0	6.540761205542367e-06	3.723411282408051e-05	7.5213733907730784e-06	4.826171789318323e-05	0.0012825099984183908	0.0003638043417595327	4.668886322178878e-05	4.034737867186777e-05	2.737299473665189e-05	3.482498868834227e-05	2.1691874280804768e-05	0.0004778871079906821	0.0003368445613887161	5.0595440370670985e-06	0.0003016614355146885	7.464379450539127e-05	3.1648651201976463e-06	0.0030648265965282917	0.004630883224308491	0.00021961303718853742	0.00011663604527711868	0.00010034741717390716	0.00035792647395282984	0.00029470809386111796	0.0015779704554006457	0.0005700985784642398	0.00018720529624260962	0.000519680674187839	0.0017711222171783447	0.002750589745119214	0.0002595811092760414	4.3147443648194894e-05	0.0008480924880132079	4.19601310568396e-05	1.894754132081289e-05	0.0009829206392168999	0.00011231815005885437	0.0039903633296489716	0.0001040555362123996	4.436547533259727e-05	3.81375321012456e-05	4.1922849050024524e-05	6.508710794150829e-05	0.00010420587932458147	0.00032293671392835677	1.8280325093655847e-05	5.4061165428720415e-05	8.4094783233013e-05	1.2001151844742708e-05
3818.0	0.00017720511823426932	7.473510777344927e-05	5.945651082583936e-06	0.00011548860493348911	0.000767248566262424	0.0004861427587457001	4.4753272959496826e-05	3.5513417969923466e-05	1.2177429198345635e-05	8.366767360712402e-06	1.2106713256798685e-05	0.0006008523632772267	0.0002646530920173973	9.71950066741556e-06	0.00012765238352585584	0.00020834185124840587	7.423857368848985e-06	0.014808431267738342	0.0029791651759296656	0.00017073744675144553	0.00031800835859030485	0.0001730177173158154	0.0003509374218992889	0.000524959759786725	0.0008718677563592792	0.0004396079748403281	0.00018469982023816556	0.00041086869896389544	0.0006768170278519392	0.0008258781745098531	9.670048893895e-05	0.00016065791714936495	0.0013440708862617612	3.882110831909813e-05	3.86071260436438e-05	0.0006068013608455658	4.894264930044301e-05	0.0045502521097660065	3.472424214123748e-05	3.327830563648604e-05	6.910891534062102e-05	4.746791455545463e-05	2.3951082766870968e-05	0.00017505917639937252	0.0004429990076459944	6.654173193965107e-05	2.6469784643268213e-05	0.00011557761899894103	3.1296617635234725e-06
3824.0	4.180428004474379e-05	4.347035428509116e-06	4.9087639126810245e-06	0.00021893606754019856	0.0019352765521034598	0.0016502613434568048	7.49861792428419e-05	3.158855179208331e-05	1.8230635760119185e-05	8.415067895839456e-06	7.162690508266678e-06	0.000340404047165066	9.78449170361273e-05	5.022464756621048e-05	0.00028458196902647614	0.0006530697573907673	9.859672718448564e-05	0.008115045726299286	0.0011946368031203747	3.734478377737105e-05	0.0006926347850821912	0.0002300833584740758	7.789954543113708e-05	0.00023277003492694348	0.001173712662421167	0.0015366963343694806	0.00035340117756277323	0.00042784487595781684	0.000565652153454721	0.00040038200677372515	9.55432842602022e-05	0.0009232478914782405	0.0020987032912671566	2.9042945243418217e-05	3.67800603271462e-05	0.0003615697205532342	8.805478137219325e-05	0.003705491777509451	0.00012440577847883105	4.7587251174263656e-05	4.911649375571869e-05	6.189448322402313e-05	2.5518331312923692e-05	0.0006268847500905395	0.0027508027851581573	0.0005981491412967443	7.083509990479797e-05	0.0001227995817316696	1.4452269851972233e-06
3830.0	7.202141568996012e-05	6.690700047329301e-06	7.625004400324542e-06	0.0006057796999812126	0.003145046066492796	0.004586247261613607	0.00015601834456901997	2.7348811272531748e-05	2.8551572540891357e-05	1.1018540135410149e-05	4.508456549956463e-05	0.0012511659879237413	0.00013224862050265074	0.00015970271488185972	0.001979357795789838	0.0007822138722985983	0.0009275072952732444	0.01122733298689127	0.0002959576959256083	1.3828414921590593e-05	0.0007261195569299161	0.0003706743009388447	0.0001754451950546354	0.0003400929272174835	0.0011088083265349269	0.001822641002945602	0.00025736226234585047	0.00019853295816574246	0.00036505766911432147	0.0004934255266562104	0.0005028824089094996	0.000619646452832967	0.008124416694045067	0.00026526974397711456	5.847794818691909e-05	0.0007592732436023653	0.0003418110136408359	0.0067906454205513	0.00014417487545870245	4.834545325138606e-05	2.9188886401243508e-05	0.00010471329733263701	6.353600474540144e-05	0.0019358072895556688	0.002305008005350828	0.00040076638106256723	5.825725384056568e-05	0.0001440025953343138	9.044279977388214e-06
3836.0	8.687178342370316e-05	2.6492463803151622e-05	5.1178089051973075e-05	0.0024959298316389322	0.014805162325501442	0.005946768447756767	0.0002711517736315727	2.522327849874273e-05	5.539729681913741e-05	2.571410186646972e-05	9.307791333412752e-05	0.0015354676870629191	0.00011420904047554359	0.00028341307188384235	0.00325123337097466	0.0014627852942794561	0.004020392894744873	0.011316133663058281	0.00044159649405628443	4.0957176679512486e-05	0.0018279551295563579	0.00017104703874792904	9.404531010659412e-05	3.142485729767941e-05	0.0002335280878469348	4.442131830728613e-05	0.00035344884963706136	0.00037900442839600146	0.00030930142384022474	0.00021504944015759975	0.00016308636986650527	0.00031099599436856806	0.00418000016361475	0.0002779238857328892	3.799566547968425e-05	0.001620165421627462	0.00011356418690411374	0.0030406394507735968	0.0001525111438240856	0.00011195523256901652	0.00027653019060380757	0.00022130135039333254	3.714544800459407e-05	0.007635194342583418	0.006519057787954807	0.0007611408364027739	1.8343243937124498e-05	7.709432975389063e-05	1.7801252397475764e-05
3842.0	9.591948037268594e-05	0.0001017059403238818	0.00038843380752950907	0.003910103812813759	0.048670388758182526	0.0065878829918801785	7.286560139618814e-05	1.0849122190847993e-05	2.775922075670678e-05	3.2904979889281094e-05	0.0001155604186351411	0.001076000975444913	0.00020796951139345765	0.0007694179657846689	0.005927070043981075	0.0008645813795737922	0.0019866847433149815	0.038550034165382385	0.005166797433048487	6.0431266319938004e-05	0.0008451069588772953	0.00026535976212471724	0.001305067678913474	8.020309905987233e-05	0.0003336128720548004	0.001002758857794106	0.0014336869353428483	0.0016492458526045084	0.001696332823485136	0.0008226187201216817	9.68270906014368e-05	0.00018350720347370952	0.002039329381659627	0.0002938781399279833	7.531898882007226e-05	0.004596350248903036	0.00039015841321088374	0.004827815108001232	0.0003879778669215739	7.83183058956638e-05	0.00018069423094857484	3.0902825528755784e-05	3.8344696804415435e-06	0.005386651959270239	0.004105649422854185	0.0018580792238935828	5.976988541078754e-05	1.3319719073479064e-05	1.2709578186331782e-05
3848.0	4.2778625356731936e-05	0.00022612694010604173	0.0007911711581982672	0.0013521492946892977	0.008056174963712692	0.0025448654778301716	8.893188351066783e-05	1.1118755537609104e-05	8.949813491199166e-06	2.05621327040717e-05	0.00011893711780430749	0.0008402012754231691	0.00108402653131634	0.0024732439778745174	0.027748076245188713	0.003162763314321637	0.0037200928200036287	0.006740850396454334	0.005648074671626091	0.00021908016060478985	0.0003407655458431691	0.00024306779960170388	0.0009303045808337629	0.00016964109090622514	0.0004345992347225547	0.0014726136578246951	0.0003703086986206472	0.00032395924790762365	0.00040278484812006354	6.0816004406660795e-05	0.0001099073706427589	4.215328226564452e-05	0.002124606166034937	0.0005535325617529452	0.00027741349185816944	0.001341772498562932	0.0017086878651753068	0.002307564252987504	0.00044020553468726575	0.00012453657109290361	8.15081293694675e-05	6.838151603005826e-05	7.671138155274093e-05	0.002849950222298503	0.00635938998311758	0.000867268827278167	0.0001967626449186355	5.01088761666324e-05	0.0003038597060367465
3854.0	2.102794860547874e-05	0.00012995324505027384	0.00024744722759351134	0.000283147586742416	0.00040539386100135744	0.0006480979500338435	0.00013966763799544424	1.1847036148537882e-05	7.67957044445211e-06	2.8232512704562396e-05	0.00010541650408413261	0.0004605431167874485	0.0017387650441378355	0.00492879981175065	0.025986893102526665	0.003458570223301649	0.001814017305150628	0.004019082523882389	0.0011756309540942311	0.00015767948934808373	0.0005329252453520894	6.1534192354884e-05	0.0004678261175286025	8.16148312878795e-05	0.00012925326882395893	0.00043426232878118753	3.192391523043625e-05	4.151886605541222e-05	4.985230407328345e-05	1.3571650924859568e-05	7.210524927359074e-05	4.0886778151616454e-05	0.0014160795835778117	9.10179951461032e-05	0.00016569985018577427	0.0005822895327582955	0.0007344014011323452	0.0016974525060504675	0.000295696227112785	0.0002485713630449027	0.00023780050105415285	0.0001323533506365493	0.00011238799925195053	0.002315498422831297	0.004416178446263075	0.0002142000012099743	3.4008662623818964e-05	0.00019051192793995142	0.005408987402915955
3860.0	7.87022781878477e-06	0.00011484659626148641	0.0005591929075308144	0.0007432274869643152	0.00019861287728417665	0.0011494435602799058	3.802586070378311e-05	6.099145593907451e-06	4.9448440222477075e-06	9.421244612894952e-05	0.00014703039778396487	0.00023461561067961156	0.0017308926908299327	0.005905871279537678	0.006324197631329298	0.00425244215875864	0.0006933955592103302	0.011861350387334824	0.00021716745686717331	7.211659976746887e-05	0.00029640045249834657	9.455499093746766e-05	4.9992133426712826e-05	3.124109571217559e-05	0.0004256895917933434	0.00028807506896555424	9.395934466738254e-05	0.00015199459448922426	0.0002046233566943556	1.5785375580890104e-05	3.347864549141377e-05	3.711563840624876e-05	0.00035223891609348357	7.393488340312615e-05	1.7546715753269382e-05	0.00034839424188248813	0.00015022365550976247	0.0003658640489447862	2.9091012038406916e-05	2.6421412258059718e-05	7.781958265695721e-05	5.6530592701165006e-05	2.165584737667814e-05	0.026669220998883247	0.0027778269723057747	0.00035729308729059994	8.498167517245747e-06	9.458745626034215e-05	0.0031554861925542355
3866.0	4.211616032989696e-05	0.00039677086169831455	0.00035242398735135794	0.006523302290588617	0.00012682468513958156	0.018005860969424248	0.002720465185120702	2.764664895948954e-05	2.0152205252088606e-05	0.0002650715468917042	0.00026248148060403764	0.0005485571455210447	0.0005689713871106505	0.005405707750469446	0.027272695675492287	0.0035528482403606176	0.0004373097908683121	0.004281600005924702	0.00014000083319842815	3.202184961992316e-05	0.00020084746938664466	0.00019399698066990823	0.0003329510218463838	0.0006247903220355511	0.0001014266163110733	0.00013643580314237624	0.0006512992549687624	0.0004736197297461331	0.00025149903376586735	1.5357285519712605e-05	2.6759737011161633e-05	4.610667747328989e-05	8.327299292432144e-05	1.1391439329599962e-05	3.754746649065055e-05	0.00020768694230355322	0.0001404798385920003	9.573471470503137e-05	1.2418837286531925e-05	1.8088128854287788e-05	3.748743620235473e-05	5.735354534408543e-06	3.0766324925934896e-05	0.024098148569464684	0.003042057855054736	0.0002493775391485542	2.140679680451285e-05	8.90620649443008e-05	7.16199356247671e-05
3872.0	9.669615246821195e-05	0.0001668876502662897	0.0005369067657738924	0.007509137969464064	0.0001841285265982151	0.003118399530649185	0.00240904139354825	8.024211274459958e-05	0.0001628011086722836	0.0004204657452646643	0.0002166439953725785	0.00027942555607296526	0.00015085194900166243	0.002032640390098095	0.21324945986270905	0.0042757936753332615	9.911879169521853e-05	0.0007337270653806627	0.0004945793771184981	5.548908302444033e-05	0.00023940637765917927	2.7640717235044576e-05	0.00011978667316725478	0.00041571183828637004	1.7895037672133185e-05	2.5273409846704453e-05	2.8944208679604344e-05	2.9511293178074993e-05	1.1599309800658375e-05	2.7445035811979324e-05	2.3672773750149645e-05	7.412068225676194e-05	7.053089939290658e-05	2.2408987206290476e-05	2.2920728952158242e-05	9.517148282611743e-05	0.00011620132863754407	2.9914734113845043e-05	1.826471088861581e-05	1.78502104972722e-05	7.441281923092902e-05	6.305697752395645e-06	9.921790478983894e-05	0.007499733008444309	0.0006433917442336679	0.00047423227806575596	3.8650377973681316e-05	0.00012843038712162524	1.55829475261271e-05
3878.0	1.7844780813902617e-05	1.3113169188727625e-05	0.0006883115274831653	0.002771103987470269	0.00015605927910655737	0.00043494795681908727	0.0035225627943873405	5.112150392960757e-05	0.0003949485835619271	0.0011830255389213562	0.00012420308485161513	0.00014744371583219618	0.00016886579396668822	0.0018076926935464144	0.05418625473976135	0.004862565081566572	5.4212174291023985e-05	4.835915024159476e-05	1.7006801499519497e-05	8.963154687080532e-05	9.597730968380347e-05	6.639645562245278e-06	4.029643241665326e-05	3.4972756111528724e-05	7.019645636319183e-06	2.9613409424200654e-05	4.0114457078743726e-05	1.4877347894071136e-05	4.304059530113591e-06	1.5422510841744952e-05	1.740379047987517e-05	0.00011031160829588771	8.199982403311878e-05	2.63249094132334e-05	2.360325561312493e-05	3.620585266617127e-05	4.0736431401455775e-05	2.475428300385829e-05	1.161150612460915e-05	1.5080789125931915e-05	0.00012203673395561054	1.36619019031059e-05	0.0003546524967532605	0.00857137143611908	0.00048655009595677257	0.000294834520900622	3.0099705327302217e-05	7.389477104879916e-05	2.8807066883018706e-06
3884.0	0.0005235146381892264	8.16694155219011e-05	0.0006282466929405928	0.0009270058944821358	0.00010383043991168961	0.00012425912427715957	0.002526732860133052	2.747986582107842e-05	0.0002585092152003199	0.001232544076628983	0.0002217119326815009	0.00013684779696632177	0.00027118384605273604	0.00593831529840827	0.0048842052929103374	0.00018512774840928614	2.903070708271116e-05	8.196681847039144e-06	5.5023560889821965e-06	3.94610979128629e-05	5.0508944696048275e-05	6.799964921810897e-06	2.571410186646972e-05	3.156494130962528e-05	4.1876583054545335e-06	3.39121870638337e-05	0.0001651602069614455	5.474483987200074e-05	9.884032806439791e-06	5.946615146967815e-06	1.1227514733036514e-05	5.2426861657295376e-05	6.14336968283169e-05	9.730989404488355e-05	2.8510761694633402e-05	2.565111208241433e-05	2.0571957065840252e-05	1.0952684533549473e-05	6.180610853334656e-06	4.82052746519912e-06	5.881950710318051e-05	7.977509085321799e-06	0.0001333892287220806	0.00944475270807743	0.00022712779173161834	0.0002342894731555134	1.917929512273986e-05	7.994888619577978e-06	3.1536726510239532e-06
3890.0	0.002091282280161977	0.00032160637783817947	0.0003277304640505463	0.001163839246146381	1.8989834643434733e-05	4.1001221688929945e-05	0.004083736799657345	8.109104237519205e-05	0.0003707690048031509	0.002011517994105816	0.0009195694583468139	0.0012978201266378164	0.00013740232679992914	0.0009091949905268848	0.002896112622693181	6.552872218890116e-05	8.106088353088126e-05	8.175119546649512e-06	2.5841984097496606e-05	2.0574174413923174e-05	1.620846705918666e-05	3.3217929740203544e-05	0.00010842586925718933	0.00030229275580495596	6.232568011910189e-06	6.112922710599378e-05	0.00018031196668744087	7.720394933130592e-05	3.513803312671371e-05	1.0617576435834053e-06	4.0797938709147274e-05	9.8161171990796e-06	5.182657696423121e-05	0.00021060452854726464	2.019853491219692e-05	5.033627530792728e-05	9.489969670539722e-05	3.139346881653182e-05	3.0569033697247505e-05	2.169090112147387e-05	5.099451664136723e-05	3.7866102502448484e-06	3.674206163850613e-05	0.0030977893620729446	9.185091766994447e-05	6.790545012336224e-05	6.3169295572151896e-06	1.4384232599695679e-05	2.4112364371831063e-06
3896.0	0.00042145169572904706	4.7307537897722796e-05	0.0013465392403304577	0.00016726872127037495	1.9426477592787705e-05	1.1270661161688622e-05	0.0010603524278849363	0.00010286486212862656	0.0005318134208209813	0.00521913543343544	6.865830073365942e-05	0.00018698176427278668	2.111048888764344e-05	0.00017588387709110975	0.003242332488298416	8.397793135372922e-05	0.00010627177107380703	3.8223497540457174e-05	9.05822089407593e-05	1.9234099454479292e-05	7.319908945646603e-06	1.8002376236836426e-05	0.00011278619786025956	0.00016967537521850318	1.5116841041162843e-06	2.507240787963383e-05	3.2640451536281034e-05	4.037308826809749e-05	1.795520802261308e-05	1.0836301100880519e-07	2.70082637143787e-05	3.866387032758212e-06	1.678954140515998e-05	0.00010675564408302307	7.65124241297599e-06	2.8986361940042116e-05	4.1485222027404234e-05	6.551711521751713e-06	7.702702532697003e-06	5.4572565204580314e-06	1.3989001672598533e-05	6.169610514916712e-06	5.700132896890864e-05	0.0005997236003167927	0.00018229482520837337	1.6357929780497216e-05	1.7042026456692838e-06	1.9291155695100315e-05	1.49656152643729e-05
3902.0	3.562545680324547e-05	1.7314363503828645e-05	0.000757170666474849	0.00012677292397711426	4.8938640247797593e-05	1.2468106433516368e-05	6.432714872062206e-05	4.694343078881502e-05	9.042711462825537e-05	0.003619043156504631	2.9961385735077783e-05	1.6182009858312085e-05	4.233946583553916e-06	0.00011729410471161827	0.0014164586318656802	0.00011126790923299268	6.71188608976081e-05	6.858756387373433e-05	0.00013983220560476184	7.576200459880056e-06	4.341533440310741e-06	9.830226190388203e-06	1.7830643628258258e-05	4.5428183511830866e-05	4.6982522690086626e-06	1.1468286174931563e-05	6.341665084619308e-06	2.4737952116993256e-05	6.308477168204263e-06	1.2651075564917846e-07	4.702977093984373e-05	4.950798029312864e-06	1.7444936020183377e-05	0.0001410817785654217	1.9494216303428402e-06	2.164954821637366e-05	1.651506681810133e-05	5.862232683284674e-06	2.058932523141266e-06	8.939159101828409e-07	2.8975471195735736e-06	1.2629280718101654e-05	0.0010343811009079218	0.0012347354786470532	0.00010890583507716656	4.807003733731108e-06	4.293702033919544e-07	1.2026117474306375e-05	2.4167469746316783e-05
3908.0	4.336082565714605e-05	6.815014785388485e-05	0.0002361013466725126	0.0007761128363199532	0.00012109499220969155	3.9663809729972854e-05	0.00014244680642150342	6.719603698002174e-05	8.191831147996709e-05	0.0020547485910356045	4.7680096031399444e-05	5.864782451681094e-06	3.411652642171248e-06	7.395611464744434e-05	0.00021533832477871329	4.639327744371258e-05	3.78067052224651e-05	1.8586208170745522e-05	1.8959903172799386e-05	9.828369911701884e-06	2.6112832074431935e-06	4.6194040805858094e-06	3.9680569898337126e-05	4.668823748943396e-05	7.093062322383048e-06	9.497057362750638e-06	5.473090823215898e-06	2.0109200704609975e-05	5.720414264942519e-06	1.2715390766970813e-06	0.00010762157762655988	2.7528916689334437e-05	2.8598880817298777e-05	8.81262676557526e-05	3.2069576718640747e-06	8.867209544405341e-06	1.134789545176318e-05	3.694353381433757e-06	1.7148779534181813e-06	3.613650733313989e-06	2.801291884679813e-06	2.9765900762868114e-05	0.004275574814528227	0.0013883057981729507	6.255455082282424e-05	5.1551833166740835e-06	1.5178322883002693e-06	2.26870397455059e-05	8.889375749276951e-06
3914.0	4.1386512748431414e-05	4.372636249172501e-05	0.0002245537907583639	0.0015498276334255934	0.0007214655051939189	7.557584467576817e-05	0.0008383626700378954	9.213601879309863e-05	0.00010830434621311724	0.0006980663165450096	0.00011169695790158585	1.946590782608837e-05	4.337008795118891e-05	5.5078660807339475e-05	0.00021904842287767678	1.6354855688405223e-05	3.268434011260979e-05	2.575296775830793e-06	6.165163540572394e-06	2.0130481061642058e-05	1.0673183169274125e-05	4.157233433943475e-06	9.225088433595374e-06	2.156512528017629e-05	1.3584574844571762e-05	9.398570000485051e-06	1.2451890825104783e-06	1.78450420662557e-06	5.658101144945249e-06	1.8622846482685418e-06	0.00018471920338924974	6.171094719320536e-05	0.00020076932560186833	0.00024046168255154043	2.40186341216031e-06	2.292276349180611e-06	1.5188839824986644e-05	9.325706741947215e-06	3.7927395624137716e-06	2.3562974092783406e-05	8.468418855045456e-06	1.0226161975879222e-05	0.0006017452687956393	0.0014141248539090157	1.9847708244924434e-05	1.0867585842788685e-05	5.894545665796613e-06	0.00016840817988850176	1.3552741620515008e-05
3920.0	4.366243047115859e-06	2.217865221609827e-05	0.00014881405513733625	0.0010135782649740577	0.000371389469364658	0.00012226187391206622	0.0034311702474951744	0.00047874177107587457	0.00014304870273917913	0.00019940374477300793	0.00018989242380484939	0.00017713199486024678	0.00016230852634180337	2.7715048418031074e-05	0.0005554346716962755	6.906165253894869e-06	2.681767728063278e-05	7.387390041913022e-07	1.0454451739860815e-06	4.318729406804778e-05	2.914274409704376e-05	2.6016658011940308e-05	2.213246261817403e-05	0.0003232515009585768	0.00010143377585336566	0.00015524844639003277	7.900164200691506e-05	0.0001470107672503218	0.00036141081363894045	1.5951947716530412e-05	0.00014631096564698964	0.0005126191535964608	0.0014150887727737427	0.00044631381751969457	2.3726703147985972e-05	6.21140789007768e-05	0.0005334706511348486	0.0001869657135102898	9.275009506382048e-05	6.473792745964602e-05	3.342572381370701e-05	2.962464714073576e-05	0.0008889794116839767	8.841826638672501e-05	5.447750936582452e-06	7.044069207040593e-06	1.2858387890446465e-05	0.0002503437572158873	5.693961065844633e-05
3926.0	1.3363884136197157e-05	1.032593263516901e-05	8.028971933526918e-05	0.0001888100669020787	8.517981768818572e-05	7.587341679027304e-05	0.000655581068713218	0.0009271089220419526	0.00039672551793046296	0.00040234753396362066	0.00012320739915594459	4.4060387153876945e-05	0.0002054710639640689	2.3704153136350214e-05	0.0023364736698567867	5.770642928837333e-06	9.05857450561598e-06	8.228676051658113e-06	6.064340595912654e-06	8.755858289077878e-05	0.00010968207061523572	4.3034360714955255e-05	9.369182225782424e-05	0.0013277004472911358	0.00024231970019172877	0.0001278868003282696	0.00022475767764262855	0.004419991746544838	0.0009350690525025129	2.438664341752883e-05	9.945470810635015e-05	0.00024592503905296326	0.00035927907447330654	0.00026121249538846314	3.453936005826108e-05	0.000293093005893752	0.0006460369913838804	0.00029953295597806573	0.00024100496375467628	0.00010191096953349188	4.173927300143987e-05	2.0228007997502573e-05	0.0012639699270948768	1.2399523257045075e-05	4.030570835311664e-06	4.59286729892483e-06	1.338662605121499e-05	0.00021614591241814196	0.00020326722005847842
3932.0	0.0003497523721307516	5.55640654056333e-05	3.131160337943584e-05	1.677003274380695e-05	9.270861482946202e-06	2.152206434402615e-05	0.00011626761988736689	0.0007962476229295135	0.00026772599085234106	0.00043326104059815407	0.0001155095305875875	5.3442283387994394e-05	0.00012697679630946368	1.5824640286155045e-05	0.0001973211910808459	7.993889994395431e-07	2.5277033728343667e-06	3.7163132219575346e-05	0.00027662853244692087	0.0003667370183393359	0.0006667245761491358	4.199872273602523e-05	7.600608660141006e-05	0.0016822864999994636	0.00013662964920513332	6.238501373445615e-05	0.000335204997099936	0.004679779056459665	0.0006073322147130966	4.0396000258624554e-05	9.096844587475061e-05	0.00015670672291889787	9.398809925187379e-05	0.00025000408641062677	8.165719191310927e-05	0.0022189090959727764	0.0017512950580567122	0.002045449335128069	0.0006086858920753002	4.589593663695268e-05	3.757662489078939e-05	5.2524642342177685e-06	0.00019319180864840746	6.071024017728632e-06	5.860410510649672e-06	5.222699655860197e-06	6.0898523770447355e-06	0.000579194282181561	0.00032932282192632556
3938.0	0.0005784665117971599	5.9453359426697716e-05	2.5109016860369593e-05	2.3459342628484592e-05	1.6439484170405194e-05	3.7533151044044644e-05	0.00010680197738111019	0.0002383157261647284	0.000682150770444423	0.00036680608172900975	1.935081854753662e-05	2.296560342074372e-05	5.543133011087775e-05	8.989744856080506e-06	5.155118560651317e-05	3.4584252261993242e-06	1.5622783848812105e-06	3.543266939232126e-05	0.00023501075338572264	0.0008337949984706938	0.0008356343023478985	4.4548327423399314e-05	5.568197957472876e-05	0.0012397515820339322	0.0007498317863792181	7.276672113221139e-05	0.000708697538357228	0.008428401313722134	0.0006560748443007469	5.2330906328279525e-05	9.006309119286016e-05	2.9692897442146204e-05	4.233828076394275e-05	0.0006809841725043952	0.00012980437895748764	0.011341721750795841	0.0010901171481236815	0.0016458035679534078	0.0003945212811231613	6.758373638149351e-05	2.8332549845799804e-05	5.625227913697017e-06	4.1918294300558046e-05	3.5811310681310715e-06	8.854787665768526e-06	2.8311137612035964e-06	3.1353827125712996e-06	0.00014231537352316082	0.00010505905083846301
3944.0	8.454787894152105e-05	6.680014394078171e-06	5.178221908863634e-05	0.0009456636616960168	0.00011399361392250285	1.4805079445068259e-05	2.2913736756891012e-05	0.00013979115465190262	0.0007327361963689327	0.0010721419239416718	9.258897989639081e-06	1.54923527588835e-05	2.823827526299283e-05	6.676329940091819e-05	1.3943956219009124e-05	1.8435011952533387e-06	4.056887064507464e-06	3.269312946940772e-05	0.00030656851595267653	0.0007258408586494625	0.00034625473199412227	0.00013669559848494828	0.0001527894492028281	0.0017649971414357424	0.0001692975638434291	3.135502265649848e-05	0.00024102565657813102	0.006167532876133919	0.0004416510055307299	2.644127562234644e-05	4.5309723645914346e-05	4.0226324927061796e-05	6.818915426265448e-05	0.0006254909676499665	8.29458367661573e-05	0.0009707470890134573	0.00014995590026956052	0.00025074149016290903	4.6613324229838327e-05	6.4583919083816e-06	2.047421548923012e-05	2.080896774714347e-05	0.0003432211233302951	0.00032345621730200946	4.704062666860409e-05	1.6145501149367192e-06	1.7656931277088006e-06	1.3045229025010485e-05	1.6698109902790748e-05
3950.0	3.7468162190634757e-06	1.2297530247451505e-06	4.60134724562522e-05	0.001162301399745047	0.00030320516088977456	2.2924228687770665e-05	0.00017047066648956388	0.00028635727358050644	0.0026840369682759047	0.005234680604189634	2.8430638849386014e-05	0.0002566071052569896	0.0001755713892634958	0.00017271180695388466	0.0001899521885206923	5.168819370737765e-06	2.3026971120998496e-06	1.9954713934566826e-05	0.00198010029271245	0.0014964103465899825	0.00010614133498165756	9.885459439828992e-05	0.00010732663940871134	4.047782931593247e-05	5.058245369582437e-05	2.2060650735511445e-05	0.0006644570385105908	0.04525177553296089	0.0014446200802922249	0.00012587601668201387	0.0007831834955140948	0.0003325192956253886	0.0007327166385948658	0.00047386650112457573	3.87050022254698e-05	0.00018469066708348691	9.341954137198627e-05	0.0001281443692278117	7.375165296252817e-05	2.1914315766480286e-06	4.584173802868463e-05	5.161877561477013e-05	0.008838173933327198	0.001665801741182804	0.00020975984807591885	4.947773049934767e-06	1.053062078426592e-06	5.209338723943802e-06	5.475033049151534e-06
3956.0	5.63995718039223e-06	6.582022251677699e-06	3.650202779681422e-05	0.0003164909139741212	0.00011180587171111256	0.0001844970538513735	0.001861722907051444	0.002603581640869379	0.019314954057335854	0.016212351620197296	0.0002761352516245097	0.002051411895081401	0.0008375962497666478	0.0002708208339754492	0.0016629049787297845	3.4375425457255915e-05	1.0537390835452243e-06	5.921877800574293e-06	0.0009147831588052213	0.003124976297840476	0.00025017198640853167	4.0799415728542954e-05	4.885396265308373e-05	6.9344455368991476e-06	3.225468753953464e-05	2.08772107725963e-05	1.782051367626991e-05	0.000574346398934722	2.739391493378207e-05	8.7111780885607e-05	0.004124354105442762	0.000839008018374443	0.0007847093511372805	0.0003441872831899673	1.5273290046025068e-05	7.034309237496927e-05	3.725570786627941e-05	7.234727672766894e-05	1.1950671250815503e-05	1.460217163185007e-06	8.253430132754147e-05	5.246207001619041e-05	0.012194184586405754	0.0007604187703691423	9.62717313086614e-05	5.383860843721777e-05	9.989284990297165e-06	6.01992396696005e-05	5.990746103634592e-06
3962.0	0.00013325981853995472	4.0710874600335956e-06	2.3986333417269634e-06	4.759269722853787e-05	4.1447019611950964e-05	0.0008342006476595998	0.006139683071523905	0.002124332357198	0.00721133453771472	0.0005696204025298357	0.0004060738137923181	0.006680454593151808	0.000579553481657058	0.00028599551296792924	0.000765376549679786	4.2318257328588516e-05	9.948613524102257e-07	3.652329723990988e-06	0.0006697505596093833	0.00802953727543354	0.007827208377420902	3.194276359863579e-05	3.18071324727498e-05	2.7045559818361653e-06	0.0007078682538121939	8.624768088338897e-05	6.915967969689518e-05	0.0003185445093549788	1.5000608982518315e-05	7.785588240949437e-05	0.007053488399833441	0.003546744352206588	0.00044555103522725403	0.0001091242374968715	0.0002087906759697944	0.004747740458697081	0.005741259548813105	0.004133230075240135	0.0007846248336136341	0.00012799537216778845	0.00030526626505889	9.036919800564647e-05	0.002515008905902505	9.528880764264613e-05	0.0004617173981387168	0.0001513394818175584	0.00011836192425107583	0.00032998656388372183	1.2576133485708851e-05
3968.0	0.004054106771945953	0.0002975550596602261	5.173072281650093e-07	2.34178469327162e-06	7.024288788670674e-05	0.0011405497789382935	0.010015376843512058	0.001929974416270852	0.019656436517834663	0.0004245558229740709	0.0003022515738848597	0.0013359044678509235	2.902896267187316e-05	0.00012528277875389904	0.0008192678797058761	0.00010141752136405557	5.45241846339195e-06	5.216377758188173e-06	3.183774970239028e-05	0.0007045939564704895	0.019395921379327774	0.0006219387869350612	0.0002843707043211907	0.00015742529649287462	0.025665447115898132	0.0021137986332178116	0.0032858988270163536	0.019846953451633453	0.0006446436163969338	0.00032627274049445987	0.0010324512841179967	0.0006371821509674191	0.0002437136135995388	0.00019584437541197985	0.0014079147949814796	0.10064523667097092	0.030704496428370476	0.022858239710330963	0.028744608163833618	0.0010607036529108882	0.00023862835951149464	0.0001413723803125322	0.0007431718404404819	0.0001889909035526216	0.0012905936455354095	0.00019299332052469254	9.029726061271504e-05	0.0003640508512035012	8.921745757106692e-05
3974.0	0.006058811210095882	0.007205690257251263	4.034864832647145e-05	0.0004583349509630352	0.00032858832855708897	0.001316912123002112	0.0039037312380969524	0.00012442725710570812	0.0002775536850094795	9.936857168213464e-06	2.4388296878896654e-05	0.001259079435840249	0.0001185345245175995	4.1913255699910223e-05	0.00014658467262052	0.00011777917825384066	0.00014336440654005855	0.0001240280398633331	0.0001999326195800677	0.00028962327633053064	0.0028871900867670774	0.002726987935602665	0.01431966945528984	0.0025635322090238333	0.047349367290735245	0.008398701436817646	0.045842304825782776	0.42703625559806824	0.014138495549559593	0.0023219857830554247	0.0074155330657958984	0.0006198409828357399	0.001330894068814814	0.00037218324723653495	0.0007497936021536589	0.0697350725531578	0.018149210140109062	0.025684723630547523	0.013905119150876999	0.0003021495940629393	0.00015471615188289434	0.0007859793258830905	4.119145160075277e-05	7.038161857053638e-05	0.001259433920495212	0.0003624919045250863	4.6057724830461666e-05	2.5689614631119184e-05	0.0005927082384005189
3980.0	0.013483857735991478	0.17226381599903107	0.0023353181313723326	0.012478359043598175	0.007922601886093616	0.00032553946948610246	0.0009619054035283625	8.999249075714033e-06	4.937728135701036e-06	1.1538927537912969e-06	1.2996945315535413e-06	2.3296617655432783e-05	5.726292783947429e-06	5.158273097549682e-07	0.0001523472019471228	0.00027456172392703593	0.0001892530854092911	0.00022355272085405886	0.00018272933084517717	7.533242023782805e-05	0.0033564777113497257	0.0047843861393630505	0.015347135253250599	0.0005027822335250676	0.0009536984143778682	0.001450992189347744	0.08713064342737198	0.40832749009132385	0.010730777867138386	0.0030754748731851578	0.007069944869726896	0.0001067359116859734	0.0009042898309417069	0.0003707317227963358	0.0003544820938259363	0.014458855614066124	0.008462503552436829	0.0009026194456964731	0.0038079239893704653	0.00014082613051868975	0.0001677005348028615	0.00042247064993716776	2.3881248125690036e-05	1.8456932593835518e-05	0.0013804651098325849	6.412155198631808e-05	5.558261545957066e-05	2.129235326719936e-05	0.00017729640239849687
3986.0	0.007450466975569725	0.6303963661193848	0.6623493432998657	0.8556308150291443	0.5049611926078796	0.0011008023284375668	0.009205221198499203	0.00011549653572728857	1.069030895450851e-05	1.96702217181155e-06	3.0454689436965054e-08	1.5635437478067615e-07	6.726372134835401e-07	1.194262182480088e-07	0.0012707167770713568	0.002714870497584343	0.00016339286230504513	1.5144492863328196e-05	8.407056157011539e-05	2.980152021336835e-05	0.0009565380751155317	0.000200378053705208	0.003460491541773081	0.0019854193087667227	0.00041216856334358454	0.00015265110414475203	0.0027260533533990383	0.014312777668237686	0.0006661465740762651	0.0015477034030482173	0.009546007961034775	4.817048829863779e-05	0.0005621976451948285	0.0005599903524853289	0.0002492306230124086	0.004250579047948122	0.007265555672347546	0.0017270030220970511	0.0010701922001317143	1.9107623302261345e-05	0.00017203038441948593	0.0028030574321746826	0.0016252849018201232	0.00032838850165717304	0.007233838550746441	0.00022404053015634418	2.2990234356257133e-05	5.748452622356126e-06	3.619870767579414e-05
3992.0	0.1330033540725708	0.9686344861984253	0.9866489768028259	0.9974103569984436	0.969651460647583	0.01788289286196232	0.07822854816913605	0.0031134882010519505	0.0001886500685941428	0.0002715051523409784	1.5312814866774715e-05	2.7290950583847007e-06	2.7401962142903358e-05	1.7598293197806925e-05	0.00265291309915483	0.016062002629041672	0.0002650819078553468	2.160856638511177e-05	7.817557161615696e-06	5.110476649861084e-06	0.0002639004960656166	4.023844303446822e-05	7.071219442877918e-05	3.667107012006454e-05	0.00023998228425625712	3.746734728338197e-05	0.010980249382555485	0.0139158321544528	0.002964491257444024	0.03081708773970604	0.04023835062980652	0.001694175647571683	0.005499814171344042	0.001865215366706252	0.0007564032566733658	0.0068800486624240875	0.02427470125257969	0.0005139102577231824	0.003448918228968978	0.0004955484182573855	0.0018445220775902271	0.012521456927061081	0.009266529232263565	0.0026829931885004044	0.012799294665455818	0.004628479015082121	0.00020192237570881844	5.108293407829478e-06	1.6437006706837565e-05
3998.0	0.9027366638183594	0.9862213134765625	0.9994376301765442	0.9999129772186279	0.9931460618972778	0.9052648544311523	0.9665233492851257	0.8336696028709412	0.3069719672203064	0.03128363937139511	0.022028638049960136	0.001279301941394806	0.018934769555926323	0.03437454253435135	0.02166333608329296	0.04025418683886528	0.01165479701012373	0.0035110143944621086	0.00046785466838628054	0.001967337215319276	0.003841353813186288	8.00087655079551e-05	2.4810909962980077e-05	1.6434968301837216e-06	8.881492976797745e-05	0.0003511214745230973	0.01693105697631836	0.00018073264800477773	0.0007247722242027521	0.3473948836326599	0.12166868150234222	0.019174551591277122	0.0036843132693320513	0.0005494390497915447	0.005919480696320534	0.0269234050065279	0.06894194334745407	0.003920426592230797	0.02335556596517563	0.11616577208042145	0.048765264451503754	0.013911781832575798	0.00874430499970913	0.0028250403702259064	0.06790497899055481	0.06826832890510559	0.0039451839402318	0.00024908335763029754	5.175526166567579e-05
4004.0	0.9822604060173035	0.9961232542991638	0.9996552467346191	0.9999090433120728	0.993891716003418	0.9782581925392151	0.9920843839645386	0.9828436374664307	0.9853675365447998	0.9268853664398193	0.942301869392395	0.8122071027755737	0.8379364609718323	0.8852109909057617	0.2463526725769043	0.2505852282047272	0.35801777243614197	0.5419076085090637	0.27902284264564514	0.2560308873653412	0.20076139271259308	0.006700221914798021	0.004592398181557655	0.0005002635880373418	0.002972494577988982	0.00034174416214227676	0.00040846285992302	1.9428924133535475e-05	1.6533125744899735e-05	0.4414860010147095	0.15355458855628967	0.01750817894935608	0.001712885219603777	0.0005060919211246073	0.02667730674147606	0.21349455416202545	0.30453741550445557	0.062280915677547455	0.10027468949556351	0.18676753342151642	0.49958255887031555	0.021191319450736046	0.0061392937786877155	0.0005317957256920636	0.008184178732335567	0.060105811804533005	0.0025823332834988832	0.0009072932880371809	0.0005050582112744451
4010.0	0.9929023385047913	0.9967622756958008	0.999734103679657	0.999932050704956	0.9933985471725464	0.9933261871337891	0.9990635514259338	0.9986097812652588	0.9993805885314941	0.9961655139923096	0.9932094216346741	0.9874479174613953	0.9916720986366272	0.9947288632392883	0.7252272367477417	0.6703159809112549	0.9414045214653015	0.9885597825050354	0.9942018389701843	0.9789972901344299	0.9506326913833618	0.7966747879981995	0.3511810600757599	0.07000109553337097	0.08420244604349136	0.03432276099920273	0.08681081235408783	0.00548643060028553	0.0020304922945797443	0.21189314126968384	0.0034228176809847355	0.0048660337924957275	0.00024050318461377174	0.0004697666154243052	0.03465714678168297	0.1491810381412506	0.14155569672584534	0.04021378606557846	0.08387546986341476	0.5299258828163147	0.5508793592453003	0.027658578008413315	0.004887773189693689	0.00016039614274632186	0.021644247695803642	0.20709578692913055	0.019324779510498047	0.00466340035200119	0.004150751046836376
4016.0	0.9916815161705017	0.9973227381706238	0.9999749660491943	0.9999914169311523	0.9985243678092957	0.9849337935447693	0.9953096508979797	0.9947084188461304	0.9989369511604309	0.9996955394744873	0.9998338222503662	0.999701201915741	0.999508261680603	0.9997001886367798	0.6286075115203857	0.6957794427871704	0.9933493733406067	0.9996483325958252	0.9998667240142822	0.9985494017601013	0.9951441287994385	0.9901273250579834	0.9696486592292786	0.9567252397537231	0.6640172004699707	0.4709831476211548	0.30863380432128906	0.11160477250814438	0.04569433629512787	0.30306968092918396	0.009972848929464817	0.01208684965968132	0.0004110977170057595	0.0031191410962492228	0.4819548428058624	0.48511239886283875	0.20245760679244995	0.05572839453816414	0.10340899974107742	0.5304240584373474	0.5804491639137268	0.17569994926452637	0.001746469410136342	0.0005938341491855681	0.021407833322882652	0.3378083407878876	0.07866304367780685	0.001968453638255596	0.0069382041692733765
4022.0	0.9970102310180664	0.9992948770523071	0.9997889399528503	0.9998818635940552	0.998672366142273	0.9978066086769104	0.9995984435081482	0.9996742010116577	0.9998249411582947	0.999646782875061	0.9993222951889038	0.9991649389266968	0.9991474151611328	0.9995973706245422	0.7028672695159912	0.8608294129371643	0.995603084564209	0.9997381567955017	0.9999485015869141	0.999889612197876	0.9992244243621826	0.9993268251419067	0.9979744553565979	0.9928298592567444	0.9626156091690063	0.9782108664512634	0.9196451902389526	0.8426809310913086	0.8284898400306702	0.7985100746154785	0.03785517439246178	0.012103087268769741	0.00994005985558033	0.3451401889324188	0.8423010110855103	0.43012022972106934	0.535736083984375	0.13757149875164032	0.09615480899810791	0.6959028840065002	0.6911657452583313	0.15957528352737427	0.004298585932701826	0.00023499799135606736	0.002372927498072386	0.04224725440144539	0.005787921603769064	8.826655539451167e-05	0.004242673050612211
4028.0	0.9937758445739746	0.9949359893798828	0.9999144077301025	0.9999666213989258	0.9984007477760315	0.9994767308235168	0.999675989151001	0.9998013377189636	0.9999136924743652	0.9997517466545105	0.9997879862785339	0.9999183416366577	0.9997445940971375	0.999937891960144	0.8847595453262329	0.9089511036872864	0.9981268048286438	0.9999011754989624	0.9999682903289795	0.9998062252998352	0.9989762306213379	0.9992268085479736	0.9995884299278259	0.9996941089630127	0.9951629638671875	0.9969354867935181	0.9675899147987366	0.9393962025642395	0.9813843965530396	0.9682797193527222	0.5431891679763794	0.5900511145591736	0.6084210276603699	0.9594663977622986	0.9923595786094666	0.974145770072937	0.9668483138084412	0.8973302841186523	0.675768256187439	0.8902356028556824	0.8351098299026489	0.24829404056072235	0.35043007135391235	0.12166216969490051	0.44667595624923706	0.6930487751960754	0.2664761245250702	0.006017310079187155	0.1303982138633728
4034.0	0.9772114753723145	0.9858173727989197	0.9997774958610535	0.9999207258224487	0.9973516464233398	0.9938333034515381	0.9988093376159668	0.9998959302902222	0.9999908208847046	0.999994158744812	0.9999732971191406	0.999947190284729	0.9998639822006226	0.9999810457229614	0.9314560890197754	0.9439719915390015	0.9987058639526367	0.9999432563781738	0.9999653100967407	0.9998749494552612	0.9997183680534363	0.9997543692588806	0.9996022582054138	0.9983296990394592	0.9785946011543274	0.9987138509750366	0.996554970741272	0.9909932017326355	0.9967196583747864	0.987585186958313	0.8116538524627686	0.9512939453125	0.9322728514671326	0.9944360256195068	0.9984052777290344	0.9865275025367737	0.9730484485626221	0.9812034964561462	0.9571049809455872	0.9791980981826782	0.9589331150054932	0.8166516423225403	0.8349116444587708	0.5166938900947571	0.6951434016227722	0.866855263710022	0.7616287469863892	0.09175901114940643	0.6534257531166077
4040.0	0.9675557613372803	0.964621365070343	0.9976142644882202	0.9994931221008301	0.9920003414154053	0.9928994178771973	0.998056173324585	0.9995915293693542	0.9998646974563599	0.9997946619987488	0.9998874664306641	0.9999809265136719	0.999987006187439	0.9999582767486572	0.9315937757492065	0.8454210758209229	0.9993242025375366	0.9999778270721436	0.9999969005584717	0.9999858140945435	0.9998087286949158	0.999850869178772	0.9997783303260803	0.9997729659080505	0.997645914554596	0.9991528987884521	0.9935046434402466	0.9174809455871582	0.9855873584747314	0.9539416432380676	0.5208520293235779	0.9258421063423157	0.7404871582984924	0.9670958518981934	0.9974984526634216	0.9968317151069641	0.9967449903488159	0.9982346296310425	0.9946290850639343	0.994006872177124	0.9289066791534424	0.7899932861328125	0.9572125673294067	0.9652163982391357	0.9621395468711853	0.9931554198265076	0.9901849031448364	0.9488868713378906	0.9810498356819153
4046.0	0.906284749507904	0.8273769617080688	0.9908382296562195	0.995015561580658	0.9646546840667725	0.9880284070968628	0.9953610301017761	0.9984684586524963	0.9995550513267517	0.9998486042022705	0.9999797344207764	0.9999467134475708	0.9998220801353455	0.9999513626098633	0.9394078850746155	0.8895675539970398	0.9978256821632385	0.9999115467071533	0.9999760389328003	0.999823272228241	0.99944669008255	0.9998414516448975	0.9998856782913208	0.9999158382415771	0.9986221790313721	0.9995079040527344	0.9962115287780762	0.9956604838371277	0.9993762373924255	0.9903013706207275	0.6361393332481384	0.9488674402236938	0.8452848196029663	0.9897450804710388	0.9984025359153748	0.998915433883667	0.998842716217041	0.9987185001373291	0.9808814525604248	0.9936676621437073	0.967431902885437	0.820473313331604	0.9750499129295349	0.9957285523414612	0.9874575734138489	0.9962968230247498	0.9938380122184753	0.9910835027694702	0.9956696033477783
4052.0	0.7689926028251648	0.6407473087310791	0.8760411143302917	0.9137976765632629	0.7532123923301697	0.9788805842399597	0.9977859258651733	0.9993299245834351	0.9997956156730652	0.9997690320014954	0.9996500015258789	0.9995911717414856	0.9991697072982788	0.9998884201049805	0.958535373210907	0.9498022794723511	0.9986671209335327	0.9999098777770996	0.999987006187439	0.9999558925628662	0.9994869232177734	0.9998019337654114	0.9993869066238403	0.9993281364440918	0.9988313317298889	0.9997586607933044	0.9976744055747986	0.9979519248008728	0.9998561143875122	0.9930796027183533	0.04121873527765274	0.868948221206665	0.8500322699546814	0.9896426796913147	0.9976692795753479	0.9984461665153503	0.9993935823440552	0.9995936751365662	0.9973055124282837	0.9959134459495544	0.9547716975212097	0.6103923320770264	0.9321873784065247	0.9997380375862122	0.9995239973068237	0.9993171691894531	0.9955106973648071	0.9992116689682007	0.9977834820747375
4058.0	0.46093276143074036	0.4940488040447235	0.8686973452568054	0.9209968447685242	0.601950466632843	0.9198893308639526	0.9672088027000427	0.9896745085716248	0.9954125285148621	0.997818112373352	0.9995031356811523	0.9998767375946045	0.9996687173843384	0.9997931122779846	0.8669523000717163	0.9024460911750793	0.9955883026123047	0.999698281288147	0.9999619722366333	0.9998995065689087	0.9991917014122009	0.9997684359550476	0.9998825788497925	0.9997590184211731	0.9947566986083984	0.9976608753204346	0.9812526106834412	0.9923269152641296	0.9995143413543701	0.9942430853843689	0.17163072526454926	0.9131185412406921	0.9352317452430725	0.9985479712486267	0.9992130994796753	0.9983260035514832	0.999110996723175	0.9991963505744934	0.9960869550704956	0.9877737164497375	0.9384774565696716	0.9373853206634521	0.9771982431411743	0.9990617632865906	0.9981825351715088	0.9986097812652588	0.9960330128669739	0.9978371262550354	0.9974116683006287
4064.0	0.19153039157390594	0.36591964960098267	0.9121084213256836	0.9510422348976135	0.7602773308753967	0.625530481338501	0.8043155074119568	0.9480640292167664	0.9860331416130066	0.996010422706604	0.9964156150817871	0.9967130422592163	0.994066596031189	0.996638298034668	0.8313435316085815	0.6328468918800354	0.9641892910003662	0.9938420057296753	0.9979821443557739	0.9987379908561707	0.9982879757881165	0.9994454979896545	0.9996565580368042	0.9993008375167847	0.9879306554794312	0.9991662502288818	0.9948874115943909	0.9898530840873718	0.9979425072669983	0.9756004810333252	0.691907525062561	0.9017433524131775	0.95758056640625	0.9936010241508484	0.9963104128837585	0.9775646328926086	0.987733006477356	0.9920843839645386	0.9720598459243774	0.9960517287254333	0.830550491809845	0.6243640780448914	0.9297226667404175	0.9988964796066284	0.9967818260192871	0.9979211688041687	0.9946240186691284	0.9966865181922913	0.996541440486908
4070.0	0.12202183902263641	0.005803434178233147	0.7187170386314392	0.8759902715682983	0.49074751138687134	0.7437692880630493	0.44407135248184204	0.7272348999977112	0.8535833954811096	0.8969274163246155	0.9268597364425659	0.9689041972160339	0.9886490106582642	0.9689479470252991	0.8871873021125793	0.5465183258056641	0.902482271194458	0.9870308041572571	0.995568573474884	0.9961627721786499	0.9824634790420532	0.9957230091094971	0.9969438910484314	0.999346911907196	0.9942374229431152	0.9972953200340271	0.9890041947364807	0.9598304629325867	0.9950218200683594	0.9592139720916748	0.8423169851303101	0.8085572123527527	0.9151628613471985	0.9677409529685974	0.9943699240684509	0.9952965378761292	0.9930395483970642	0.9949439167976379	0.9679833054542542	0.9804056882858276	0.6569101810455322	0.11947592347860336	0.9183911085128784	0.9995228052139282	0.9975626468658447	0.9979733824729919	0.9898479580879211	0.9989131689071655	0.9928510189056396
4076.0	0.004324776586145163	2.799577487166971e-06	0.010236063972115517	0.009271898306906223	0.008909986354410648	0.8303971290588379	0.7003596425056458	0.7465807795524597	0.8389705419540405	0.8783954381942749	0.9233594536781311	0.8519083857536316	0.8206129670143127	0.9284559488296509	0.8847851157188416	0.770717978477478	0.7324645519256592	0.938341498374939	0.9583770036697388	0.9552021026611328	0.8976988792419434	0.9835835099220276	0.9855279326438904	0.9852398633956909	0.9086006283760071	0.9758540391921997	0.9781463146209717	0.9906912446022034	0.9987547397613525	0.9873912930488586	0.8007141947746277	0.690220057964325	0.8631791472434998	0.9766908288002014	0.98313969373703	0.9904194474220276	0.9965407252311707	0.9950922727584839	0.907561182975769	0.962632954120636	0.921051561832428	0.680407702922821	0.9325634837150574	0.9971375465393066	0.9897308349609375	0.985539972782135	0.9519389867782593	0.9919792413711548	0.9860396385192871
4082.0	0.2052614390850067	6.313348421826959e-07	1.4734108333414042e-07	2.8074219926566e-07	7.247393227771681e-07	0.7146432399749756	0.8873279094696045	0.8913499712944031	0.9325423240661621	0.9039689898490906	0.9061827659606934	0.817785382270813	0.7256857752799988	0.9182605147361755	0.8285452723503113	0.9121090769767761	0.7214813828468323	0.842351496219635	0.9009235501289368	0.9367930293083191	0.7963326573371887	0.9411301016807556	0.9166870713233948	0.8891453742980957	0.880185604095459	0.9553832411766052	0.8693227171897888	0.8953362703323364	0.976924479007721	0.9482144713401794	0.6123310923576355	0.4374631941318512	0.6985765099525452	0.8389405012130737	0.8463625907897949	0.9562860131263733	0.9960364699363708	0.9952346682548523	0.956588864326477	0.935903012752533	0.8270265460014343	0.6741601228713989	0.9108200669288635	0.9997958540916443	0.9996575117111206	0.9987585544586182	0.9932914972305298	0.9991199374198914	0.9939776659011841
4088.0	0.009828384965658188	1.5062660168041475e-06	2.9443777971316365e-10	2.029877481379838e-11	3.78907714093657e-08	0.020686078816652298	0.10186322778463364	0.07256697863340378	0.1995210349559784	0.5912850499153137	0.8891803026199341	0.9184530377388	0.8831086158752441	0.8490461111068726	0.14470148086547852	0.6611626148223877	0.6679838299751282	0.8337188959121704	0.9270836710929871	0.9407594203948975	0.8216118216514587	0.9424002170562744	0.9318490624427795	0.8359327912330627	0.4287872910499573	0.6947684288024902	0.31548574566841125	0.5419725775718689	0.9114519357681274	0.9508758783340454	0.6687408685684204	0.2621435821056366	0.47492778301239014	0.8692617416381836	0.9104940891265869	0.8811022639274597	0.9619258642196655	0.9512431621551514	0.8070537447929382	0.7719202637672424	0.5845886468887329	0.8187254071235657	0.8186451196670532	0.9975773692131042	0.9969479441642761	0.9920658469200134	0.9795393943786621	0.9947977066040039	0.979617178440094
4094.0	2.123982812918257e-05	8.791214867187591e-09	4.234281369974724e-09	3.0709824017094434e-08	6.344063194774208e-07	1.914866516017355e-05	0.0001077467532013543	0.00020114833023399115	0.0006781936390325427	0.015407855622470379	0.15907873213291168	0.09891156107187271	0.2032664567232132	0.020574431866407394	0.0027352336328476667	0.06545889377593994	0.018611904233694077	0.06966513395309448	0.296284943819046	0.7842951416969299	0.6450102925300598	0.9040482044219971	0.9013167023658752	0.830461323261261	0.29564136266708374	0.7491939067840576	0.3485117256641388	0.2719186246395111	0.7540515661239624	0.8181656002998352	0.46416330337524414	0.09696172922849655	0.09533605724573135	0.5842186212539673	0.5612951517105103	0.35046908259391785	0.7680416703224182	0.7658275961875916	0.3650333881378174	0.8256489038467407	0.13585151731967926	0.6317602396011353	0.6743614077568054	0.9961038827896118	0.9891998767852783	0.9661552309989929	0.8861704468727112	0.9844465851783752	0.956095278263092
4100.0	3.5200023451587015e-10	7.329859386118187e-08	7.073607412166893e-05	0.0001381840993417427	6.436911093032904e-08	2.5605910725090553e-09	4.184022572850665e-10	5.744842795918359e-11	1.0360153013255768e-10	2.3314102648441803e-08	8.679157872393262e-06	0.00017920472600962967	0.0009398945840075612	4.030932359455619e-06	5.647960279020481e-06	0.00024059975112322718	5.323418736224994e-05	3.3133805118268356e-05	9.904924809234217e-05	0.056449852883815765	0.0009954817360267043	0.07483053207397461	0.3633266091346741	0.8671793341636658	0.3195164203643799	0.6832456588745117	0.5806494951248169	0.3272942006587982	0.7794014811515808	0.8319067358970642	0.24823710322380066	0.026100078597664833	0.23119865357875824	0.5794739723205566	0.44351956248283386	0.7297715544700623	0.7243359088897705	0.7041798233985901	0.09132186323404312	0.3697180449962616	0.013864247128367424	0.20368801057338715	0.6503790616989136	0.9797608852386475	0.9640367031097412	0.9019606113433838	0.7832561135292053	0.9698572754859924	0.9181297421455383
4106.0	1.7260073548186483e-07	2.2794203857756656e-07	0.08159250766038895	0.10575635731220245	1.555312155687716e-05	1.5117244629436755e-06	4.4233453877495776e-07	2.6081192316951274e-08	1.1308933789422326e-09	1.2961008932776963e-09	4.089464322731828e-09	1.5294238098206847e-10	3.6052158480792684e-10	9.982778492734212e-11	4.615713805833366e-06	0.00024081293668132275	2.7496939836169076e-08	1.3867754167229407e-10	3.8240740435346865e-11	1.9067897483182605e-07	5.119976549394778e-07	0.00020807860710192472	0.0015488836215808988	0.05552725866436958	0.009538059122860432	0.0837693139910698	0.18860383331775665	0.6122865676879883	0.8681804537773132	0.48573216795921326	0.029102561995387077	0.005572849418967962	0.20272041857242584	0.580775260925293	0.26396045088768005	0.7028325200080872	0.937346875667572	0.8431179523468018	0.07865367829799652	0.531059980392456	0.1485852301120758	0.0200155358761549	0.11069373041391373	0.8671612739562988	0.7761995792388916	0.6225439310073853	0.4350106120109558	0.869888961315155	0.8258898854255676
4112.0	0.01200462318956852	7.305078906938434e-05	0.18281206488609314	0.67727130651474	0.00288689904846251	0.0010639921529218554	0.0014423487009480596	0.00033167647779919207	2.5806073153944453e-06	1.1270984714428778e-06	3.072874505960499e-06	4.87117457481645e-09	1.3397769116352265e-08	1.2210858812977676e-07	0.006015752907842398	0.0021334998309612274	2.4503069795400734e-08	2.175865182474368e-10	1.3774584771419907e-11	1.3287213551649302e-09	3.707276985398522e-10	1.6497109234236973e-09	3.933469372441323e-08	1.5295912817236967e-05	1.9493993022479117e-05	0.00012378912651911378	0.0009555266587994993	0.0693783089518547	0.2344401478767395	0.2973845303058624	0.08203034102916718	0.001930366619490087	0.05101585015654564	0.2865926921367645	0.006540894508361816	0.05023081600666046	0.8030738234519958	0.5990821123123169	0.046912942081689835	0.5272433161735535	0.19332142174243927	0.0233325008302927	0.02554471418261528	0.9095771312713623	0.857220470905304	0.8046854734420776	0.6061956286430359	0.897026777267456	0.7980542778968811
4118.0	0.38137415051460266	0.03051433525979519	0.05951657518744469	0.11114808171987534	0.05222085863351822	0.16672271490097046	0.04258725792169571	0.010165194049477577	0.00776708172634244	0.00013687142927665263	0.0007983422838151455	1.4495263712888118e-05	9.530746865493711e-06	0.0007861946942284703	0.15792393684387207	0.09727707505226135	5.677337685483508e-05	5.273944907457917e-07	3.470414000616984e-08	8.44075475470163e-06	2.850892997230403e-07	3.4932856607383656e-08	9.993033067701163e-10	1.558423390335406e-10	2.0620637142254594e-11	1.6216797904533564e-09	5.060472290097096e-07	0.00015594964497722685	0.00038380641490221024	0.023111963644623756	0.055923353880643845	8.433296898147091e-05	0.012874312698841095	0.029287628829479218	2.9906972486060113e-05	0.00035228492924943566	0.11780831217765808	0.02080398052930832	0.002242807298898697	0.10534604638814926	0.007581057492643595	0.005286975763738155	0.0029944980051368475	0.7802718877792358	0.761604905128479	0.7054896354675293	0.6180837750434875	0.9380889534950256	0.8006142377853394
4124.0	0.0798528641462326	0.03657127544283867	0.02097342722117901	0.021376967430114746	0.0017157356487587094	0.4125629961490631	0.006061206106096506	0.00235841260291636	0.17670069634914398	0.007774095982313156	0.0003079502785112709	0.00011372195876901969	0.0003131807898171246	0.01447116769850254	0.1117936298251152	0.0887909010052681	0.01720091514289379	0.003928837366402149	0.0001659659610595554	0.21130427718162537	0.0011339935008436441	0.00033704712404869497	1.0329205224479665e-06	1.1757556706015748e-07	4.7958459425956335e-09	9.425370484095197e-10	7.078610475552694e-10	8.439071108590213e-10	7.231217846737081e-10	6.481298697735838e-08	8.036956842261134e-07	1.0515240900232925e-09	7.154015690957749e-08	2.6053235124834373e-09	1.2560390227900342e-10	1.9301104714486428e-08	0.00039922166615724564	2.6632395019987598e-05	3.0332887490658322e-06	0.0008960833656601608	0.00012084929767297581	0.0001090174337150529	0.0001328053040197119	0.42643505334854126	0.4406965672969818	0.11708734184503555	0.03715542331337929	0.8005357384681702	0.057984985411167145
4130.0	0.00034101351047866046	0.0026831196155399084	0.0434277169406414	0.002544308314099908	0.00012726565182674676	0.08857235312461853	0.00011805837857536972	0.0013538225321099162	0.0038131410256028175	0.04221205413341522	0.004059196449816227	0.002880524843931198	0.0071504018269479275	0.014414770528674126	0.005035205744206905	0.0008140155696310103	0.005942066200077534	0.04536500945687294	0.02143976278603077	0.4531976878643036	0.35043469071388245	0.36494460701942444	0.022633995860815048	0.0043356576934456825	2.9950100724818185e-05	2.263985516037792e-05	3.0227888601075392e-06	0.0001272025692742318	5.9898834479099605e-06	3.517627646942856e-06	7.444019956892589e-06	2.0751343754454865e-08	4.750002335640602e-05	0.0002404467813903466	2.906492602150479e-09	8.104839022138322e-10	1.5681216325447167e-08	1.71628613543362e-08	9.14477382707446e-11	3.089740907569194e-09	4.1148403795432387e-08	2.0364168449305e-06	2.52005384027143e-06	0.014018824324011803	0.02534823678433895	0.0008514678338542581	0.0010725504253059626	0.1308513879776001	0.0015498468419536948
4136.0	4.6468203436234035e-06	0.0012631063582375646	0.061922311782836914	0.03791499882936478	6.861365545773879e-05	0.0013895694864913821	0.00014242262113839388	0.0011040453100576997	0.0004384836065582931	0.001173485186882317	0.11757982522249222	0.009972557425498962	0.0488002672791481	0.001237279735505581	0.00027089391369372606	1.7344969819532707e-05	0.0012736055068671703	0.010226956568658352	0.0049133095890283585	0.10175829380750656	0.2654780149459839	0.5919469594955444	0.4124733805656433	0.2248886525630951	0.0706687942147255	0.06140727922320366	0.08715837448835373	0.7318461537361145	0.002235768362879753	0.00039339312934316695	0.030394956469535828	0.0005542577127926052	0.7817468643188477	0.4171358644962311	1.8638695564732188e-06	4.12184999731835e-06	4.841485133511014e-05	5.703733040718362e-05	2.0427053826210795e-08	1.0421269536209365e-07	9.659906652359496e-08	9.49453493603869e-09	4.0579709037480427e-10	9.32336963188618e-09	4.110236062615513e-08	2.621955275117216e-08	3.555153398338007e-07	2.3053860786603764e-05	2.6096799388142244e-07
4142.0	9.520807907392737e-06	0.0005938688409514725	0.06817975640296936	0.01996508240699768	2.1961363017908297e-05	6.252150342334062e-05	0.0011825264664366841	0.0009760443936102092	0.00020380594651214778	4.954495670972392e-05	0.03983055427670479	0.00043026820640079677	0.00980178453028202	0.00015820750559214503	0.00010524494427954778	2.284295760546229e-06	0.00010649882460711524	6.99318916304037e-05	1.9543191228876822e-05	0.0003395188832655549	0.0012679366627708077	0.15022875368595123	0.03823676332831383	0.02320733107626438	0.001181766390800476	0.025596294552087784	0.41532033681869507	0.5274003148078918	0.21897418797016144	0.5814884901046753	0.8249501585960388	0.436769962310791	0.8487908244132996	0.3034781813621521	0.004950919188559055	0.0013366738567128778	0.028416108340024948	0.0562727265059948	2.4476279577356763e-05	1.6869902538019232e-05	1.4455259588430636e-05	5.898149174754508e-05	8.226245427067624e-07	1.0943426165255232e-09	2.3855819542006884e-09	9.045498794435503e-10	1.4130452541394334e-07	5.737546757700329e-07	1.43907072924776e-07
4148.0	0.008638018742203712	0.004663123749196529	0.017578819766640663	0.04797575995326042	3.020944495801814e-05	4.657676981878467e-06	0.048450496047735214	0.0013989412691444159	0.00010416314762551337	1.6494935834998614e-06	0.001704870956018567	1.9583529137889855e-05	0.0008356434409506619	0.00016858459275681525	0.0002339862985536456	5.689603312930558e-06	7.331221422646195e-05	7.106235716491938e-05	3.086711330979597e-06	1.0907071555266157e-05	9.592314199835528e-06	0.00010801824828376994	2.3373435396933928e-05	4.8269630497088656e-05	5.038074959884398e-06	0.011632384732365608	0.4226195216178894	0.041994623839855194	0.49478447437286377	0.9276505708694458	0.838876485824585	0.07585733383893967	0.20252996683120728	0.0015879543498158455	0.0019414140842854977	0.1068384125828743	0.3952695429325104	0.4211824834346771	0.031763818114995956	9.895928087644279e-05	5.080424671177752e-05	0.0004471014253795147	0.0021120221354067326	2.229342271675705e-06	2.7726723601517733e-06	2.157977178285364e-06	0.0001687595504336059	0.003160154679790139	0.00034873938420787454
4154.0	0.01071823202073574	0.005812961142510176	0.007010533940047026	0.027547642588615417	5.839653022121638e-05	4.3488202209118754e-05	0.43816104531288147	0.004248932469636202	0.0026815033052116632	1.0782135859699338e-06	0.0002201547904405743	3.438663270571851e-06	6.723737897118554e-05	0.000645828025881201	0.00039980284054763615	1.6361015013899305e-06	0.0005506653687916696	7.632945926161483e-05	3.209344868082553e-05	7.586271749460138e-06	7.340922820731066e-06	8.013025194486545e-07	2.485637878635316e-06	1.1490004908409901e-05	1.1058482840553552e-07	0.059028007090091705	0.02189273200929165	0.00016697200771886855	0.029271086677908897	0.18025493621826172	0.03167341649532318	0.0005371655570343137	1.0559669135545846e-05	1.8049289792543277e-05	0.0001840477780206129	0.3540199398994446	0.7412846088409424	0.5231330990791321	0.004359069745987654	0.033168014138936996	0.00057145458413288	0.00023596770188305527	0.0010155820054933429	0.0029698293656110764	0.0005871704779565334	0.006364598870277405	0.011630958877503872	0.01703903265297413	0.00040582806104794145
4160.0	0.007603295613080263	0.007027466781437397	0.0040038893930613995	0.007410474121570587	0.00019768273341469467	0.00033265596721321344	0.020895469933748245	0.022595969960093498	0.0023149445187300444	1.2506810890045017e-05	0.00016191591566894203	1.8161132402383373e-06	2.12378436117433e-05	0.000747696147300303	0.004141825716942549	2.0669200239353813e-05	0.002003480214625597	2.6299463570467196e-05	0.0007038670592010021	5.105709715280682e-05	0.00016166106797754765	6.562377166119404e-07	1.3294363725435687e-06	6.5391650423407555e-06	3.340617524827394e-07	0.0013294238597154617	0.0001822534395614639	2.821168163791299e-05	0.005583678372204304	0.002415597904473543	9.303225851908792e-07	2.706158568344108e-07	4.382322416063289e-08	0.00020959170069545507	9.563963976688683e-05	0.29350170493125916	0.05294465273618698	0.00920129008591175	3.6281071515986696e-05	0.02793857641518116	0.0021799742244184017	0.001310336752794683	2.570919787103776e-05	0.0290985144674778	0.01686239056289196	0.1598627269268036	0.04510481283068657	0.46106287837028503	0.0005175119731575251
4166.0	0.00017984287114813924	3.9160961023299024e-05	0.03460917994379997	0.031669292598962784	0.00015779575915075839	0.001995402853935957	0.0015267629642039537	0.0014159043785184622	0.0015890866052359343	0.00028800833388231695	3.0406446967390366e-05	4.769322003994603e-06	1.8067888959194534e-05	0.00032883090898394585	0.003088885685428977	7.80391856096685e-05	0.0036263272631913424	2.3207019239634974e-06	0.0031392299570143223	0.007932660169899464	2.3863125534262508e-05	7.273591563716764e-06	3.7093750506755896e-06	9.295685231336392e-06	2.3547270757262595e-05	0.011682868003845215	0.0005624954355880618	7.385152275674045e-05	1.5498455468332395e-05	6.806956331928404e-09	9.150750379660622e-09	5.446549522503119e-08	3.3771291327866493e-06	0.28411582112312317	0.0005244475905783474	0.005924979690462351	2.484408105374314e-05	8.581984729971737e-05	7.989944350583755e-08	0.0010398548329249024	0.000922608538530767	0.16073615849018097	8.790125866653398e-05	0.0005337419570423663	0.0048488229513168335	0.0020734260324388742	0.3808441162109375	0.7003416419029236	0.07209985703229904
4172.0	0.0024811825715005398	0.0006470315274782479	0.29148194193840027	0.1035422831773758	0.00017346604727208614	0.0011672826949506998	3.893912798957899e-05	0.0001501051156083122	3.437513078097254e-05	0.00025077929603867233	4.748399442178197e-05	2.5198251023539342e-05	7.052847649902105e-05	2.1638710677507333e-05	0.0005923174903728068	0.0001545476116007194	5.1033923227805644e-05	3.969567387684947e-06	0.00012211891589686275	0.0945534035563469	1.3634192328026984e-05	0.00024122059403453022	0.00010941422078758478	0.008558402769267559	0.0012438127305358648	0.084161676466465	0.003688523778691888	7.884499950705504e-07	3.2979230581986485e-06	4.9291045911559195e-08	2.4691203748261614e-07	3.981627742177807e-06	0.3222627341747284	0.0625334158539772	0.00010394535638624802	2.791281440295279e-05	4.1328801492213074e-10	1.6868083818621926e-08	1.9859333406202495e-05	1.5558758832412423e-06	1.0206013939750846e-05	0.003966635093092918	0.008213818073272705	1.0589226803858764e-05	1.207620334753301e-05	5.8278283177060075e-06	0.04668397083878517	0.07785224169492722	0.15488368272781372
4178.0	0.1055874451994896	0.013393303379416466	0.3749920725822449	0.5711590051651001	0.0003063420590478927	0.0032225255854427814	6.185009624459781e-06	0.0007864673971198499	1.6954691091086715e-05	6.975938595132902e-05	7.415383879560977e-05	2.9995289878570475e-05	0.00012283939577173442	4.866462040808983e-05	0.001544024795293808	0.0001205171865876764	8.863743460096885e-06	0.00017357525939587504	2.4029328415053897e-05	0.00292428070679307	0.012262475676834583	0.000670471228659153	0.003861440811306238	0.012990583665668964	8.317839092342183e-05	0.000267243740381673	4.149242158746347e-05	0.0004809674865100533	0.2508944869041443	1.5912397429929115e-05	0.00037087613600306213	3.1734809454064816e-05	0.06612950563430786	6.29376809229143e-05	1.116725456995482e-06	3.25064661410579e-07	1.097710988773315e-08	3.110882929036052e-08	0.0004381489416118711	3.174338417011313e-06	6.157495135994395e-06	6.273511644394603e-06	0.00019308280025143176	1.4338023675009026e-06	1.0302018438324012e-07	1.22285015891066e-07	0.0005057992530055344	0.0012747134314849973	0.0023327209055423737
4184.0	0.22877302765846252	0.13872434198856354	0.016817107796669006	0.5951220989227295	0.0014277043519541621	0.004804480820894241	6.349995965138078e-05	0.040100015699863434	0.0005182594759389758	8.613697718828917e-05	0.0006734937778674066	3.849162385449745e-05	0.00010813015978783369	0.0033314416650682688	0.012162834405899048	0.00017198806745000184	8.159010030794889e-05	0.0017013566102832556	7.389746770058991e-06	7.924867531983182e-05	0.10912537574768066	0.04015859588980675	0.007896780036389828	0.00010798568837344646	0.00016131307347677648	0.0014740306651219726	0.0015660111093893647	0.639445960521698	0.6599156856536865	0.03996873274445534	0.0011026710271835327	5.031712589698145e-06	1.8432394426781684e-05	8.158712461181494e-08	4.515020748385723e-07	4.062314928887645e-06	0.00011774525773944333	0.000212202372495085	2.029513598245103e-05	4.2284241885681695e-07	2.5054670913959853e-05	7.152212599947916e-09	3.2138864298758563e-06	2.8805780516449886e-07	1.0408297157482593e-07	1.8382293376362213e-07	5.817705073241086e-07	1.5168916434049606e-06	3.67269649359514e-06
4190.0	0.006923999171704054	0.03142276033759117	0.00015905016334727407	0.2683314383029938	0.0006189588457345963	0.009792480617761612	0.00024140739697031677	0.06060202419757843	0.013507631607353687	1.3947148545412347e-05	0.001589696272276342	9.030706860357895e-05	0.0005692130071111023	0.018866807222366333	0.00615191925317049	0.00015648647968191653	0.00044709950452670455	0.0005320548079907894	3.830785317404661e-06	9.855729331320617e-06	0.013236441649496555	0.325008749961853	0.011916004121303558	3.4204065286758123e-06	1.47356931847753e-05	0.16488860547542572	0.43047773838043213	0.3065274655818939	0.00575208431109786	0.0008013204205781221	1.0585481504676864e-05	6.83868563555734e-07	6.072099711929013e-09	1.1797311572081526e-06	1.859940084614209e-06	0.0069314660504460335	0.007223059888929129	0.08897040784358978	1.1098081387217462e-07	2.66737373522119e-07	8.324823284056038e-05	0.0005057384842075408	4.589141155975085e-07	2.4591559011355457e-08	8.449170127278194e-05	3.921890765923308e-06	0.0006463599856942892	4.3272129346405563e-07	4.5989370534016416e-08
4196.0	8.506634185323492e-05	0.0005421550013124943	8.17625732452143e-06	0.0006476975395344198	7.191325858002529e-05	0.00235640536993742	0.00536958035081625	0.004776944871991873	0.006457083858549595	1.3969099200039636e-05	6.669329741271213e-05	4.661488128476776e-05	0.0010486430255696177	0.000994749367237091	0.0007769868243485689	3.888892024406232e-05	8.787024853518233e-05	0.0001669105695327744	0.0001519086945336312	0.0005436546634882689	0.0001671226928010583	0.2041236311197281	0.0034072690177708864	6.902938594066654e-07	3.3768619687180035e-06	0.4661005139350891	0.11414486169815063	0.004334632772952318	2.8150998332421295e-05	1.3200069588492624e-05	5.583669917541556e-07	9.211391443386674e-06	8.299356295538018e-07	2.5335775717394426e-06	1.2215010428917594e-05	0.025822442024946213	0.0015332694165408611	0.0009990937542170286	1.9413201357565413e-07	2.737734234870004e-07	0.0001580113748786971	0.04674636945128441	0.00035062641836702824	1.2088542007404612e-06	0.051283255219459534	1.392750255035935e-05	0.02114095538854599	2.9950442126391863e-07	1.0982893883237921e-07
4202.0	5.434743070509285e-05	6.858246342744678e-05	1.6634107851132285e-06	0.00011116206587757915	9.382360985910054e-06	5.4506621381733567e-05	0.0022805961780250072	0.0005902213742956519	0.0002260501787532121	1.1758867003663909e-05	8.362905646208674e-06	1.1070138498325832e-05	0.00010084017412737012	7.639324758201838e-05	0.0009813389042392373	1.367981531075202e-05	1.004449040920008e-05	1.9368246285011992e-05	0.0006141824414953589	0.019035769626498222	1.8520760932005942e-05	0.010585780255496502	0.0018642011564224958	0.0007434243452735245	5.610299194813706e-05	0.7023965716362	0.11045442521572113	2.676174517546315e-07	8.754824420975638e-08	0.0001765693014021963	0.0002043098647845909	5.797030098619871e-05	2.880451347664348e-06	2.0744862183619261e-07	1.2548390486699645e-06	0.00039187216316349804	9.71202171058394e-05	3.449499126872979e-05	4.178978372237907e-07	1.520363184681628e-06	3.5680196219800564e-07	0.0006517499568872154	0.0008224141201935709	5.949419573880732e-05	0.003319760086014867	2.135486647603102e-05	0.003068366087973118	5.113661609357223e-05	2.1092437236802652e-05
4208.0	0.0002587587805464864	1.8338118024985306e-05	8.967310350271873e-06	4.7028563130879775e-05	2.5419622033950873e-05	0.0011318037286400795	0.0021174277644604445	8.183710451703519e-05	7.211526735773077e-06	1.1652082321234047e-05	1.2671085869442322e-06	2.816029109453666e-06	9.005257197713945e-06	1.7070817648345837e-06	3.4895998396677896e-05	6.378993020916823e-06	3.432591938690166e-06	2.2237143639358692e-05	0.00039611879037693143	0.0006841785507276654	3.9510564420197625e-06	0.00014944744179956615	0.0008613330428488553	0.004261448513716459	1.764615808497183e-05	0.5460298657417297	0.0003634075983427465	1.4941665540391114e-06	2.2920141418580897e-05	0.001227215165272355	0.00037563638761639595	1.9514807718223892e-05	1.0158267969018198e-06	3.1050671367438554e-08	4.726839222257695e-07	1.7656055206316523e-05	1.2548458471428603e-05	2.3997264975150756e-07	6.759883490303764e-06	4.42993150500115e-05	2.576807901277789e-06	8.059399760895758e-07	4.2306961404392496e-05	0.010929062031209469	0.001118095126003027	0.0007728242198936641	3.268939326517284e-05	0.14235112071037292	0.0008508408791385591
4214.0	0.008334911428391933	6.447699706768617e-05	4.585869828588329e-05	0.0010611999314278364	1.664010233071167e-05	0.00024518356076441705	0.00035373473656363785	6.525802018586546e-05	5.622458729703794e-07	5.894163223274518e-06	2.7745793431677157e-06	1.051222739079094e-06	1.8647976958163781e-06	2.57374011880529e-07	0.00015776295913383365	2.8614442726393463e-06	9.8708153473126e-07	6.828748155385256e-05	0.00013308683992363513	6.06883731961716e-05	1.757151267156587e-06	1.3390916137723252e-05	8.24458766146563e-05	0.0005982668953947723	0.00014537588867824525	0.05708760395646095	0.0006708911969326437	0.01454809121787548	0.00037269468884915113	0.000111015782749746	9.939595656760503e-06	5.88026750847348e-07	6.364466997865748e-08	3.2404430385213345e-05	4.830131365451962e-05	0.023704376071691513	0.0001252020592801273	1.6978630128505756e-06	9.707810932013672e-06	0.0004110001609660685	0.0038951209280639887	0.0020989379845559597	0.0017461460083723068	5.928419705014676e-05	0.00029331998666748405	4.841563350055367e-05	1.2524142221082002e-05	0.22840717434883118	3.2222251320490614e-05
4220.0	0.0006519106100313365	0.0006777336238883436	0.0009635715978220105	0.003977395128458738	0.0004934532917104661	8.650656673125923e-05	7.147978521970799e-06	0.00015122581680770963	3.8359912650776096e-06	2.6257193894707598e-06	1.2220078133395873e-05	7.180411103036022e-06	4.8366764531238005e-06	1.0887271173487534e-06	0.009514249861240387	4.137554424232803e-05	1.0096717232954688e-05	0.00012025544128846377	0.0004400314064696431	1.623440948606003e-05	1.3194882740208413e-05	4.1031208297681587e-07	2.6176837764069205e-06	1.7640219084569253e-05	0.0005843535182066262	0.0009967696387320757	0.0021133068948984146	0.016660243272781372	0.00026241940213367343	3.2105747322930256e-06	2.8170171972874414e-08	1.4642114187779498e-08	4.800278475158848e-06	0.1308159977197647	0.00289972429163754	0.006803872995078564	4.300227374187671e-06	4.788066121363954e-07	1.7757083696778864e-05	0.00010425764776300639	0.004993389826267958	0.13507835566997528	0.3933076560497284	2.85290553847517e-07	0.003717194078490138	2.5585364710423164e-05	0.033899083733558655	0.011638855561614037	2.589468022051733e-05
4226.0	0.000634331488981843	0.0017330304253846407	0.027055829763412476	0.003562737489119172	0.005838064476847649	0.3871929347515106	7.464172540494474e-06	0.0006002765148878098	8.599180000601336e-05	1.7910164388013072e-05	0.00011115061352029443	3.214527532691136e-05	2.068868161586579e-05	6.872747326269746e-05	0.008058887906372547	0.00016462785424664617	0.0002678091695997864	0.0002467931481078267	0.0049876002594828606	0.0007134188781492412	0.0008346840622834861	5.380977654567687e-06	7.376643043244258e-05	1.9029315808438696e-05	0.003874117275699973	2.4950140868895687e-05	0.00035228999331593513	0.0003903639444615692	3.538492455845699e-05	2.3641719337774703e-07	7.1380794608444376e-09	1.0282863513566554e-05	0.032740093767642975	0.004889429546892643	0.0008631203090772033	1.1436284694354981e-05	4.642545547994814e-07	1.467412948841229e-05	7.357670028795837e-07	1.1080562671850203e-06	0.00017026076966430992	0.0009565104264765978	0.022142313420772552	1.1438237379479688e-05	0.00045265789958648384	0.0003583464422263205	0.1677836924791336	8.036962390178815e-05	0.0010564010590314865
4232.0	1.5564231944154017e-05	0.00012645564856939018	0.019386302679777145	0.16752883791923523	0.001964147435501218	0.6623320579528809	0.0009473860263824463	0.002859405241906643	0.00017270325042773038	3.470669616945088e-05	0.0003535275172907859	3.8541649701073766e-05	2.4074790417216718e-05	0.000167616453836672	0.00040981173515319824	0.00022035744041204453	0.0005993929808028042	0.0001599016977706924	0.00450424337759614	0.006451432593166828	0.017196450382471085	0.006142137106508017	0.01582786627113819	0.0019928766414523125	0.0005069636972621083	0.000203222269192338	0.0020350050181150436	5.239339202489646e-07	0.0011934934882447124	0.0026270346716046333	0.0008674241253174841	0.00015271750453393906	0.022280601784586906	1.466461799282115e-05	2.0708994270535186e-05	6.773906591206469e-08	3.303867924842052e-05	0.00031699638930149376	9.14550109882839e-05	1.1030987252524938e-06	1.3228474017523695e-05	1.5084845472301822e-05	0.0008528725593350828	0.0006883613532409072	0.4721815884113312	0.0069889710284769535	0.02241217903792858	1.8680600987863727e-05	0.011056477203965187
4238.0	5.259596582618542e-05	0.0008339073974639177	0.001564321923069656	0.3931175470352173	0.00027767123538069427	0.3891023099422455	0.010168198496103287	0.0024052236694842577	5.6873952416935936e-05	1.6586078345426358e-05	0.0006109323003329337	1.7261834727833048e-05	6.485470657935366e-05	6.380285776685923e-05	2.7882961148861796e-05	0.00022126335534267128	0.0004067936970386654	9.028168278746307e-05	0.0007816181750968099	0.0003060565795749426	0.010599142871797085	0.09558124095201492	0.008573844097554684	0.002683761063963175	8.00533416622784e-06	0.15952037274837494	0.06733492761850357	1.649800424274872e-06	0.002849588403478265	0.1637277752161026	0.034424688667058945	8.598794374847785e-05	6.282368849497288e-05	3.653607549836124e-08	7.39512984182511e-07	1.7834854304510372e-07	0.030860019847750664	0.0026742469053715467	0.0009450349607504904	1.051071103574941e-05	0.0007574307383038104	0.002256226958706975	2.4673370717209764e-05	0.0061761788092553616	0.337202787399292	0.016030050814151764	0.0012026018230244517	8.145128049363848e-06	0.0014009630540385842
4244.0	0.006395749747753143	0.08895771205425262	2.3889835574664176e-05	0.09841851145029068	5.488388705998659e-05	0.01223366055637598	0.004436143673956394	0.0012383454013615847	5.000433884561062e-05	4.5307742766453885e-06	0.0002233458508271724	2.04273692361312e-05	0.00038217019755393267	1.8022201402345672e-05	3.160497362841852e-05	0.001240909448824823	0.00023688242072239518	7.356207788689062e-05	0.00030008258181624115	2.055736695183441e-05	0.0003379312693141401	0.0019001240143552423	0.00015100881864782423	0.00010832086991285905	6.593067610083381e-06	0.34750282764434814	0.4681300222873688	0.04646802321076393	0.0003770756593439728	0.0013675275258719921	0.0011845749104395509	9.097826114157215e-05	1.446772785129724e-05	1.1085805454058573e-05	0.00018775892385747284	0.0009799444815143943	0.019652513787150383	0.0015434985980391502	0.00018013050430454314	3.102883056271821e-05	4.9467344069853425e-05	0.009582705795764923	2.3525515189248836e-06	0.0001832466950872913	0.012502851895987988	0.003552223788574338	0.0038735580164939165	0.0001011136409942992	0.00020043824042659253
4250.0	0.0036362232640385628	0.05993072688579559	2.6271140086464584e-05	0.0009028255008161068	0.0023075719363987446	0.0018237401964142919	0.0010066330432891846	0.00022896204609423876	2.15756990655791e-05	2.8652291348407743e-06	6.74749753670767e-05	5.778826744062826e-05	0.0005499396938830614	2.5219838789780624e-05	6.907847273396328e-05	0.0003627380065154284	4.629728209692985e-05	0.00019939005142077804	0.00019420018361415714	3.5105636015941855e-06	9.116570254263934e-06	2.639869853737764e-05	9.519400919089094e-06	8.595732651883736e-06	1.0395245226391125e-05	0.01683381386101246	0.12942741811275482	0.12330228090286255	2.6791933123604394e-05	2.1415231458377093e-05	3.375968731234025e-07	0.0002029865572694689	0.00010466467210790142	0.00016117023187689483	0.0019655125215649605	0.029255302622914314	0.00032031137379817665	8.453263581031933e-05	0.0002480585826560855	5.335062087397091e-05	7.271289632626576e-06	0.0011102886637672782	5.686061285814503e-06	6.514565029647201e-05	3.191685027559288e-05	0.00029762714984826744	0.0010345327900722623	0.0002836893545463681	0.00010334081162000075
4256.0	0.0012863819720223546	0.011127043515443802	0.00034715826041065156	8.155154318956193e-06	0.07899715006351471	0.027802208438515663	0.00018781227117870003	1.2929992408317048e-05	3.749368624994531e-05	4.317976163292769e-06	2.211225546489004e-05	0.00011104752775281668	0.00010936134640360251	1.8496421034797095e-05	0.0001807853695936501	0.00011543103028088808	6.390344788087532e-05	0.00030668399995192885	0.00012363932910375297	9.196636710839812e-06	7.142658091652265e-07	3.7379793411673745e-06	7.815700655555702e-07	1.0174517228733748e-06	1.8747028889265493e-06	9.596126346878009e-07	0.00010580826346995309	0.000981868477538228	4.572410034597851e-06	3.204192466910172e-07	4.146962950812849e-08	5.3282292356016114e-05	0.00013729061174672097	0.0004266907926648855	0.0007310998043976724	0.00016871417756192386	2.3616990802111104e-05	1.2902854905405547e-05	2.6329453248763457e-05	2.5456388357270043e-06	3.496938916214276e-08	2.3887034785730066e-06	4.8971225623972714e-05	0.00018758569785859436	2.9813403671141714e-05	0.00177493947558105	0.0018881515134125948	0.00024475567624904215	1.3964609934191685e-05
4262.0	0.00014451926108449697	5.9339454310247675e-05	0.000742062577046454	3.3619605233070615e-07	0.02144642360508442	0.02725374512374401	0.00022581344819627702	2.0130412394792074e-06	3.790103073697537e-05	3.915626075468026e-05	5.825355401611887e-06	6.408859917428344e-05	4.0163569792639464e-05	7.206823738670209e-06	4.243451985530555e-05	1.52694592543412e-05	7.69578546169214e-05	0.00016152470197994262	0.00010624290734995157	8.993377559818327e-05	2.74035159009145e-07	3.4702200082392665e-06	1.4424385881284252e-06	1.2413390322763007e-05	4.412375801621238e-06	1.0828713357113884e-06	1.0530848157941364e-05	1.255444385606097e-05	2.112966285494622e-05	1.8010947314905934e-05	2.786339337035315e-06	9.750954632181674e-06	0.00017761552589945495	9.18771984288469e-05	6.375443626893684e-05	1.5334674117184477e-06	1.197115852846764e-05	1.4624706636823248e-06	4.120351513847709e-05	1.0702948202379048e-05	1.2328165212238673e-05	1.6474639778607525e-05	0.0010173619957640767	0.01605038531124592	0.08120344579219818	0.041207537055015564	0.041801318526268005	0.00020361909992061555	6.035204478394007e-06
4268.0	7.511178409913555e-05	2.6951867766911164e-05	0.0034103940706700087	9.599366421753075e-07	0.005824187770485878	0.04819120466709137	0.00013008540554437786	1.7530120430819807e-06	2.743514414760284e-05	0.00019862856424879283	3.3812507354014087e-06	4.355473356554285e-05	7.578325039503397e-06	1.5540371123279328e-06	9.892519301502034e-06	2.9600983907585032e-05	8.734026050660759e-05	0.0003504143678583205	0.00011704606731655076	0.00010522999218665063	4.5241409907248453e-07	1.4024328720552148e-06	4.025448652100749e-05	3.795941302087158e-05	7.965796976350248e-05	0.00011082147102570161	4.2375850171083584e-05	1.0761400517367292e-05	0.0014470408204942942	0.00045453113853000104	4.813251052837586e-06	5.246714636086836e-07	3.9432881749235094e-05	0.0001587609003763646	6.723174010403454e-05	4.423726750246715e-06	1.510119318481884e-06	5.965763989479456e-07	6.070718518458307e-05	2.4512368327123113e-05	0.006988481152802706	0.0320233479142189	0.31865596771240234	0.27775585651397705	0.32910776138305664	0.020048484206199646	0.08997766673564911	0.0014438725775107741	0.0012979870662093163
4274.0	0.00019755933317355812	0.0020317130256444216	0.0006381759885698557	8.027127478271723e-05	0.001865487196482718	0.0513533353805542	0.0006738686934113503	5.839205186930485e-06	3.3813495974754915e-05	0.00023316410079132766	9.216558282787446e-06	3.609085251810029e-05	6.65023480905802e-06	1.5230960343615152e-05	4.5562770537799224e-05	0.0001891962456284091	0.0002598158607725054	0.00027852391940541565	0.00018813597853295505	4.227727549732663e-05	8.649691881146282e-05	4.067998361279024e-06	0.0002872709301300347	5.308066647558007e-06	0.00013936338655184954	0.00042375322664156556	0.0003114128776360303	0.0014654999831691384	0.11553772538900375	0.00010018745524575934	1.3475674904839252e-06	4.035971414850792e-06	0.0002814946637954563	0.000214806612348184	0.004955847281962633	4.104065374122001e-05	1.6705869256838923e-06	2.0635698092519306e-05	0.00034736120142042637	2.5245031793019734e-05	0.00692878570407629	0.0566822774708271	0.02867000177502632	0.01248535979539156	0.0176713690161705	0.0013019931502640247	0.005008639767765999	0.008932515978813171	0.07220356166362762
4280.0	6.250553269637749e-05	0.015196789987385273	0.00013671984197571874	0.0076326471753418446	0.0016291933134198189	0.018003689125180244	0.00303978705778718	4.3530319089768454e-05	4.7555404307786375e-05	0.00018772526527754962	4.8835237976163626e-05	5.336334288585931e-05	0.00012098373554181308	0.00039638305315747857	9.191050048684701e-05	0.00015542886103503406	0.0006665345863439143	2.4265966203529388e-05	2.3348973627435043e-05	5.618775321636349e-05	0.004466043319553137	8.016165520530194e-05	0.0006848719203844666	3.4630087952791655e-07	7.118470966815948e-05	3.61523125320673e-05	0.0010995703050866723	0.007221665233373642	0.17998981475830078	0.0005107659380882978	2.079726618831046e-05	6.247193232411519e-05	0.0007557505159638822	5.693417915608734e-05	0.02782757207751274	4.166744474787265e-05	1.5038417586765718e-06	0.00019644114945549518	0.0008554497035220265	5.3960548029863276e-06	9.002437582239509e-05	0.0008371350704692304	8.028926094993949e-05	0.0013998309150338173	0.002994367154315114	0.0007246313034556806	4.5254360884428024e-05	0.011429761536419392	0.03461239114403725
4286.0	1.9900473489542492e-05	0.007834095507860184	9.858089470071718e-06	0.023024538531899452	0.002451429609209299	0.09625532478094101	0.03730300813913345	0.0001527678978163749	3.0063334634178318e-05	5.53079298697412e-05	6.325313734123483e-05	7.096362242009491e-05	0.00011065464786952361	0.000751140178181231	7.913373701740056e-05	3.908895450877026e-05	0.0005579385906457901	9.596376912668347e-06	4.362696472526295e-06	0.000252749741775915	0.012714260257780552	0.002742747776210308	0.00029275394626893103	1.1693231272147386e-06	3.630030550993979e-05	7.74576619733125e-06	0.010107371024787426	0.034765444695949554	0.04111480340361595	0.0035351740662008524	5.805638284073211e-05	2.6551342671154998e-05	0.0035218067932873964	7.138107775972458e-06	0.005077068693935871	2.0864967154921032e-05	5.178248102311045e-06	0.00016023109492380172	0.001542462850920856	9.860816135187633e-06	1.3053404472884722e-05	3.418013875489123e-05	4.205391633149702e-06	1.971524216060061e-05	2.9617062864417676e-06	8.817063644528389e-05	2.5344136247440474e-06	0.000451273430371657	0.0011772054713219404
4292.0	4.1957132452807855e-06	0.002738288138061762	1.9742521544685587e-05	0.029253561049699783	0.0026601951103657484	0.0023300491739064455	0.0028500002808868885	9.834029333433136e-05	7.799492777849082e-06	1.4305285731097683e-05	7.480169733753428e-05	7.818950689397752e-05	3.963443305110559e-05	0.0002492213388904929	0.00016125201364047825	2.0549643522826955e-05	8.705374057171866e-05	4.531802187557332e-05	3.906063284375705e-05	0.00019647317822091281	0.00209941528737545	0.012292823754251003	0.00025191158056259155	5.198204598855227e-05	2.5301405912614428e-05	0.0002802077797241509	0.3816240727901459	0.15839721262454987	0.03377040848135948	0.010743875987827778	1.460797375330003e-05	2.8557728001032956e-05	0.017360389232635498	0.0007504240493290126	0.013321874663233757	0.00018469788483344018	0.0002040758408838883	0.00010691029456211254	0.000683436868712306	3.6402145724423463e-06	3.9136421037255786e-07	1.6119503243317013e-07	4.972380907020124e-07	1.0589515113679226e-06	1.5557483266093186e-06	4.937190897180699e-05	7.398205639219668e-07	5.3686349019699264e-06	0.00025227016885764897
4298.0	2.875159907489433e-06	0.0020240501035004854	6.913449033163488e-05	0.0015644029481336474	0.0018899452406913042	0.001469734008423984	8.531378261977807e-05	1.5024589629319962e-05	6.347812814055942e-06	4.8975412028084975e-06	4.3179141357541084e-05	6.630496500292793e-05	2.8898952223244123e-05	0.0008592824451625347	0.0005095151136629283	4.502715455600992e-05	6.169929110910743e-05	4.3713600462069735e-05	0.00011706782970577478	1.4156677934806794e-05	0.0007417627493850887	0.0028087368700653315	0.0002857630024664104	0.000479477719636634	5.546850661630742e-05	0.03798080235719681	0.3073965013027191	0.1228662058711052	0.010471773333847523	0.0066267647780478	1.7390286302543245e-05	0.0007094022585079074	0.09376013278961182	0.006383561994880438	0.007364640478044748	0.0009951161919161677	0.000515829655341804	6.12058793194592e-05	3.806341192102991e-05	4.084548379523767e-07	2.765056095199725e-08	3.93311722746148e-07	2.57430247074808e-06	2.443485936964862e-05	2.139714706572704e-05	6.007021147524938e-05	2.4230341750808293e-06	1.4069553344597807e-06	3.054749686270952e-05
4304.0	3.438233761698939e-06	5.324774974724278e-05	0.00011214242113055661	6.905239570187405e-05	0.006190008949488401	0.00829477421939373	3.431639242990059e-06	1.595375010765565e-06	1.2396568308759015e-05	1.0027071766671725e-05	3.320950418128632e-05	7.393235136987641e-05	8.013047772692516e-05	0.000671168090775609	0.00021084223408252	0.00011324625666020438	9.589496767148376e-05	1.3484941518981941e-05	0.000170731422258541	1.6559919458813965e-05	0.0007148204604163766	0.000399717508116737	9.872723603621125e-05	0.001531884539872408	2.5153016395051964e-05	0.001517746364697814	0.002147109480574727	0.002989008091390133	0.0018476792611181736	9.372329077450559e-05	1.2273030733922496e-05	0.0001905137614812702	0.00024392051273025572	0.0006004562019370496	0.007818806916475296	0.0003816245880443603	1.6585208868491463e-05	1.920422255352605e-05	1.3716921785089653e-06	4.425608494784683e-06	1.096658525057137e-05	0.0003706785209942609	0.000513063685502857	0.009889091365039349	0.0019218726083636284	0.002584954258054495	0.0001451141433790326	2.2681733753415756e-06	1.433042257303896e-06
4310.0	4.604677997122053e-06	7.5887105595029425e-06	2.6128498575417325e-05	9.02185604445549e-07	0.005161544773727655	0.3417193293571472	7.685783202759922e-06	5.229400699136022e-07	2.6848998459172435e-05	5.6477892940165475e-05	7.2829484452086035e-06	1.701939254417084e-05	3.3371416066074744e-05	0.000293179095024243	0.00011046602594433352	5.462500121211633e-05	0.0002974765084218234	6.66569621898816e-06	3.93500886275433e-05	0.0001257999538211152	0.0005011948524042964	0.001954457489773631	0.0006362200365401804	0.0012145702494308352	1.3263882010505768e-06	9.194391168421134e-06	3.3215903386007994e-05	8.256775618065149e-05	5.426913048722781e-05	2.907789166783914e-06	4.6032382670091465e-06	1.8734392597252736e-06	2.098242021020269e-06	0.00021813035709783435	0.00035233682137914	0.00013325930922292173	7.106685643520905e-06	2.0078682609891985e-06	4.272471869626315e-06	0.00013698266411665827	0.0008055084617808461	0.022733408957719803	0.0017953355563804507	0.09571508318185806	0.07275570929050446	0.043549925088882446	0.002734687179327011	9.05113120097667e-06	3.0758346838410944e-05
4316.0	8.737876487430185e-05	1.8187182604378904e-06	1.1536540114320815e-06	5.877834337297827e-05	0.0029841293580830097	0.35071754455566406	0.00016288060578517616	8.697982138983207e-07	3.441895023570396e-05	4.5544955355580896e-05	7.248524070746498e-06	1.630001497687772e-05	1.0109289178217296e-05	0.0013770262012258172	0.00015660618373658508	5.6120974477380514e-05	0.00038480479270219803	6.120932994235773e-06	5.045291345595615e-06	6.255097105167806e-05	0.0011285148793831468	0.0015504203038290143	8.008937584236264e-05	0.00019639451056718826	2.459306642776937e-07	1.894176904215783e-07	5.905545549467206e-06	6.566699084942229e-06	0.0005766691756434739	7.585639991702919e-07	6.555609388669836e-07	3.7330241298150213e-07	8.364402503957535e-08	0.0007496632169932127	7.85609518061392e-05	4.110763256903738e-05	1.5609797401339165e-06	2.0558579763019225e-06	7.769123476464301e-05	0.0005123164155520499	0.00025605791597627103	0.0034521978814154863	0.000437888375017792	0.0007693226216360927	0.0015195900341495872	0.037911828607320786	0.0012845222372561693	0.000752780819311738	0.008252812549471855
4322.0	6.681030936306342e-05	2.03968465939397e-05	2.857597110050847e-07	0.0014634889084845781	0.0012208265252411366	0.005570007022470236	0.0003178782935719937	1.5219751730910502e-05	4.897972394246608e-05	2.0987059542676434e-05	2.994581518578343e-05	3.406166433705948e-05	1.1632952009676956e-05	0.0022753269877284765	0.0001616169756744057	0.00010398599988548085	0.00023632207012269646	4.268236352800159e-06	2.0158402094239136e-06	4.837959295400651e-06	0.005408028140664101	0.002246956806629896	9.7834918051376e-06	2.6454643375473097e-05	2.461855501678656e-06	1.7336504242848605e-05	0.00012593268183991313	4.004230140708387e-05	0.009974821470677853	1.0061451121146092e-06	4.4137422605672327e-07	4.950434686179506e-06	3.904068307747366e-06	0.00033184600761160254	0.00028548986301757395	0.0004389963869471103	1.4005101547809318e-05	7.375235873041674e-05	0.005776418838649988	9.21144091989845e-05	3.310524334665388e-06	5.6024990044534206e-05	5.991408397676423e-05	1.6972502635326236e-05	2.6327094019507058e-05	0.0021767697762697935	6.14410819252953e-05	0.0013898012693971395	0.013921539299190044
4328.0	4.586674549500458e-06	7.965857366798446e-05	3.0890760172042064e-06	0.00026657391572371125	0.0014196172123774886	0.0004928102716803551	0.00017443535034544766	0.00022596053895540535	0.00015766987053211778	3.611013380577788e-05	2.8085889425710775e-05	1.8989670934388414e-05	0.00016965145186986774	0.0008471611654385924	0.00011048741725971922	0.00016724129091016948	0.00023037928622215986	1.4989307146606734e-06	3.3152005016745534e-06	6.151605020932038e-07	0.00489642471075058	0.00037365753087215126	8.294292115351709e-07	5.39803113497328e-06	1.1630699191300664e-05	0.0045943190343678	0.03585635498166084	0.0013197221560403705	0.031987398862838745	5.827091808896512e-05	1.1394317880331073e-05	1.4849337276245933e-05	0.0005678609595634043	0.001481604645960033	0.022941909730434418	0.0012357108062133193	0.0005122969741933048	0.0009180527995340526	0.0015707324491813779	1.0552924322837498e-05	1.42369765399053e-06	4.776495643454837e-06	1.861586861195974e-05	1.3322362519829767e-06	8.182086048691417e-07	0.00011643646575976163	1.4131670468486845e-05	0.00013586689601652324	0.0001959796209121123
4334.0	1.8632353260272794e-07	7.701424692641012e-06	2.1480931536643766e-05	5.173108002054505e-05	0.01662166602909565	0.020379478111863136	0.00041164844878949225	0.00039058655966073275	0.00018027826445177197	2.813924220390618e-05	1.3225497241364792e-05	2.7907064577448182e-05	0.00016672094352543354	4.267358235665597e-05	2.0141369532211684e-05	0.00010836684668902308	7.98243418103084e-05	3.4959366530529223e-06	2.9767405067104846e-05	1.0516389465919929e-06	1.4399947758647613e-05	1.705988688627258e-05	5.036484708398348e-06	5.2335990403662436e-06	1.9679962406371487e-06	0.0030896198004484177	0.023002570495009422	0.0006116348668001592	0.00011628778156591579	4.5317116018850356e-05	5.517789304576581e-06	1.4212924725143239e-05	0.0013968066778033972	0.005576489958912134	0.040486451238393784	0.0007490469724871218	0.0003635474422480911	0.00013526347174774855	2.6407960831420496e-05	2.69881297754182e-06	1.7384380726070958e-06	5.841416736984684e-07	2.016018333961256e-05	4.37382077507209e-05	1.9971235815319233e-05	1.4012821338837966e-05	4.2802817006304394e-06	2.078211764455773e-05	7.1723216024111025e-06
4340.0	5.098201540931768e-07	3.1532264983979985e-05	8.759032061789185e-05	0.0003355362277943641	0.00885264202952385	0.11264438182115555	0.00037212399183772504	0.00033198081655427814	0.00038144204881973565	5.369330392568372e-05	7.630744221387431e-06	1.9613709810073487e-05	3.111123078269884e-05	2.0476245481404476e-05	1.1520462976477575e-05	3.315128924441524e-05	2.3960679754964076e-05	9.405618584423792e-06	6.314538040896878e-05	9.741260328155477e-06	1.7362211792715243e-06	3.559339893399738e-05	0.000162608121172525	2.253731872770004e-05	2.5209722025465453e-06	0.0008209949592128396	0.00032294655102305114	4.511217412073165e-05	1.7799609395297011e-06	3.6212954910297412e-06	1.2718568314085132e-06	5.058887836639769e-06	0.0011674604611471295	0.0006201033829711378	0.00024868917535059154	1.8490194634068757e-05	5.0234233640367165e-05	3.328503225930035e-05	3.570504759409232e-06	1.4453094991040416e-05	0.0001688329502940178	0.0005890885950066149	0.0011374934110790491	0.001954812090843916	0.0004475544556044042	5.097127359476872e-05	3.199541606591083e-05	1.5897367120487615e-05	4.922630978398956e-06
4346.0	1.1426560377003625e-05	0.00041466616676189005	4.543182149063796e-05	0.00044018225162290037	0.0035563847050070763	0.6748000383377075	0.00025195840862579644	7.884825754445046e-05	0.00010421770275570452	5.073061038274318e-05	3.7220931972115068e-06	6.580905392183922e-06	2.659614801814314e-05	0.00023810270067770034	0.00013375682465266436	1.2377076018310618e-05	4.966046617482789e-05	2.6943798729917035e-05	2.275166662002448e-05	8.981925930129364e-05	5.336013782653026e-05	0.0002010304160648957	0.0002912639465648681	7.464343798346817e-05	8.046848961384967e-06	0.0003741881519090384	5.364893240766833e-06	6.664678949164227e-06	4.647329632234687e-08	6.507125362986699e-07	2.496522881756391e-07	5.8907917264150456e-06	0.00016554980538785458	5.8958041336154565e-05	5.5592154240002856e-05	6.9565353442158084e-06	1.0182585356233176e-05	8.005989911907818e-06	9.748612683324609e-06	3.2618045224808156e-05	0.00041669400525279343	0.016957465559244156	0.02530660666525364	0.011892766691744328	0.0038609469775110483	0.0013480731286108494	0.0003553750866558403	3.9680569898337126e-05	7.426310185110196e-05
4352.0	2.71256867563352e-05	0.00013492043945007026	2.3897832761576865e-06	0.0010585165582597256	0.0006547905504703522	0.6345959305763245	0.001221662969328463	4.67948593723122e-05	6.20054270257242e-05	1.9084003724856302e-05	2.654563331816462e-06	3.2906186788750347e-06	8.276901644421741e-05	0.000453770364401862	0.0014322916977107525	8.459491255052853e-06	0.00016686154413037002	4.028801413369365e-05	2.5114859454333782e-05	0.0001390914840158075	0.004347225185483694	0.002775506116449833	8.468545274809003e-05	3.843308149953373e-05	1.7282587805311778e-06	4.5946471800561994e-05	2.0387240340369317e-07	2.0742199922096916e-05	2.1006033534831658e-07	1.0041129598903353e-06	3.122093801266601e-07	1.8497722749089007e-06	1.575080750626512e-05	1.3025695579926833e-06	9.299232260673307e-06	5.0972621465916745e-06	7.787786671542563e-06	2.2895146685186774e-05	3.002133234986104e-05	1.732918099150993e-05	1.233076454809634e-05	0.0012900898000225425	0.004072512499988079	0.026639407500624657	0.004328661132603884	0.0014780464116483927	0.00019825753406621516	8.274207175418269e-06	0.0002981286379508674
4358.0	6.526000561279943e-06	2.489326652721502e-05	5.360237764762132e-07	0.013644308783113956	0.0004959428333677351	0.1839452087879181	0.0006551893893629313	2.978109296236653e-05	0.00013614638010039926	5.498317023011623e-06	3.606840436987113e-06	9.249632739738445e-07	3.2845662644831464e-05	6.445302278734744e-05	0.002188280690461397	8.840366717777215e-06	5.905269063077867e-05	8.868554687069263e-06	4.480902589421021e-06	9.080793097382411e-05	0.0020079901441931725	0.0002462145348545164	5.3438103350345045e-05	7.79037072788924e-05	3.5582131658884464e-06	6.934372777323006e-06	1.9475823137327097e-05	0.0006845915922895074	3.4807667361747008e-06	8.252931138486019e-07	1.5685111520724604e-07	1.7412043007425382e-07	1.692193677627074e-06	4.550249286694452e-05	0.00015785536379553378	0.00013253786892164499	1.9258437532698736e-05	0.00012683049135375768	0.0003437334671616554	6.883828064019326e-06	2.8793363071599742e-06	2.39704386331141e-05	0.002466428093612194	0.5118795037269592	0.24655088782310486	0.0021049969363957644	4.873233046964742e-05	3.2534796901018126e-06	5.071411942481063e-05
4364.0	1.3262339280117885e-06	1.3269842384033836e-05	3.097800345130963e-07	0.00022457048180513084	0.00035557668888941407	0.0018023117445409298	4.22463272116147e-05	4.2345829569967464e-05	8.421578968409449e-05	3.0282940315373708e-06	4.428019110491732e-06	2.7705364118446596e-06	1.885837991721928e-05	1.6201853213715367e-05	0.00041415359009988606	2.745966958173085e-05	1.310046991420677e-05	1.0735025171015877e-05	1.3119223694957327e-05	1.9833822079817764e-05	0.00012802271521650255	1.231946862390032e-05	6.550793386850273e-06	7.533774623880163e-05	1.15454076876631e-05	2.4891698558349162e-05	0.0004451254499144852	0.0029366514645516872	8.758833246247377e-06	1.2742850685754092e-06	3.686743923481117e-07	9.783155292097945e-06	6.385366577887908e-05	0.007837828248739243	0.09840789437294006	0.0224247258156538	5.8203560911351815e-05	0.0015719569055363536	8.7267006165348e-05	5.689538284059381e-06	4.638336758944206e-05	0.0003338012029416859	0.0006554998690262437	0.7692424654960632	0.6419647336006165	0.0013877889141440392	2.1728250430896878e-05	3.0431110644713044e-06	3.5249684060545405e-06
4370.0	3.881338273004076e-07	1.0371898042649264e-06	8.428958722106472e-07	3.006430461027776e-06	0.0004104832769371569	0.0008704703068360686	6.937561011000071e-06	6.511057290481403e-05	0.00010349829972255975	2.8705105705739697e-06	1.338084530289052e-05	1.6748919733799994e-05	1.9353237803443335e-05	3.0011653961992124e-06	9.708457946544513e-05	7.277294935192913e-05	2.8056845167157007e-06	5.401569069363177e-06	3.06472611555364e-05	5.162755314813694e-06	4.545151114143664e-06	6.054996788407152e-07	1.0254101425744011e-06	3.858636773657054e-05	2.736542774073314e-05	0.0008218786679208279	4.9608883273322135e-05	0.0001952581515070051	2.0674582628998905e-05	9.40712561714463e-06	8.242270268965513e-06	0.0002493784704711288	0.0008601953741163015	0.019325654953718185	0.07088495790958405	0.012902410700917244	0.0006890189251862466	0.009046890772879124	4.046810499858111e-05	1.0288277735526208e-05	0.046881239861249924	0.3104270100593567	0.0037307366728782654	0.5313679575920105	0.1187390387058258	0.0003829387715086341	4.606668517226353e-05	4.740273652714677e-06	2.305863517904072e-06
4376.0	9.881043752102414e-07	9.506803735348512e-07	2.0907614270981867e-06	2.9479164709300676e-07	0.00038065345142968	0.030713358893990517	8.36762865219498e-06	0.00011340792843839154	0.00012548365339171141	4.753891516884323e-06	6.742872210452333e-05	5.1632705435622483e-05	2.659898927959148e-05	1.6207627595576923e-06	7.715309766354039e-05	0.00015732251631561667	1.5031565681056236e-06	2.1436151200759923e-06	1.7723888959153555e-05	1.7340204294669093e-06	6.121828164395993e-07	1.408062502150642e-07	1.450877903153014e-06	0.0002608011709526181	0.00021346742869354784	0.0010308733908459544	3.312381522846408e-06	3.543952288964647e-06	1.5317868019337766e-05	1.1529145012900699e-05	3.224924148526043e-05	0.0004345109628047794	0.000605559500399977	0.0017827334813773632	0.008570905774831772	0.0013983711833134294	0.0002697315940167755	0.0016734604723751545	2.047046655206941e-05	1.1407560123188887e-05	0.010807981714606285	0.13989774882793427	0.013627448119223118	0.5130242109298706	0.08260265737771988	0.0015502474270761013	0.0005170590011402965	3.127799936919473e-05	1.7384980310453102e-05
4382.0	1.4976166312408168e-05	8.132538823701907e-06	3.4911192869913066e-06	2.1003157598897815e-05	0.00010562710667727515	0.03752560541033745	1.7841190128820017e-05	0.00031040533212944865	6.920625310158357e-05	1.516599968454102e-05	0.0002338986232643947	6.068854781915434e-05	6.891523662488908e-05	1.1861201528517995e-05	0.0002978669945150614	0.0001054536915034987	1.8864823232433992e-06	8.56959741213359e-06	9.760942339198664e-05	4.279339009372052e-06	5.959725513093872e-08	1.0205502576354775e-07	1.2398943908920046e-05	0.00020322379714343697	0.00030958937713876367	0.00013758194108959287	1.17796389531577e-06	1.4534316505887546e-06	1.3409101484285202e-05	1.8646998796612024e-05	1.899610106192995e-05	5.947671888861805e-05	2.6022267775260843e-05	7.50003382563591e-05	0.0004643500142265111	0.0011174806859344244	6.036514605511911e-05	0.0004379866586532444	1.1996231478406116e-05	7.055767491692677e-05	0.002384025137871504	0.007061510346829891	0.005904815625399351	0.5808175802230835	0.18259471654891968	0.00023803801741451025	0.0024826768785715103	5.317062095855363e-05	0.0005833723698742688
4388.0	4.5426408178173006e-05	4.914184319204651e-05	3.795055363298161e-06	0.00019258707470726222	9.650777064962313e-05	0.00020384597883094102	1.3678706636710558e-05	0.0006395369418896735	2.7279627829557285e-05	2.522929025872145e-05	0.00020874910114798695	5.324733865563758e-05	8.243502816185355e-05	0.00010107074194820598	0.0005449329037219286	0.00039487890899181366	4.645868102670647e-06	4.607907612808049e-05	0.00043733816710300744	7.787913091306109e-06	2.8558562803482346e-07	5.076902311884623e-07	2.1766327336081304e-05	7.053520675981417e-05	0.00018329350859858096	1.5009623894002289e-05	1.4054855910217157e-06	3.604736093620886e-06	2.0844878235948272e-05	6.502294127130881e-06	2.7775320631917566e-05	1.831296867749188e-05	3.807740540651139e-06	8.958112630352844e-06	0.0005736266612075269	0.0024441482964903116	0.00012969203817192465	0.0002839172084350139	0.00048691959818825126	0.00011823964450741187	0.0012645019451156259	0.009824473410844803	0.0021801681723445654	0.04806384816765785	0.03496350720524788	9.231366857420653e-05	0.0011397087946534157	5.5900538427522406e-05	0.0015046126209199429
4394.0	0.00010273026418872178	2.065897388092708e-05	1.444885242563032e-06	3.677841232274659e-05	0.00031671335455030203	1.936598891916219e-06	7.753740646876395e-06	0.0012814737856388092	1.940372385433875e-05	1.9871666154358536e-05	0.0003051085805054754	6.647348345723003e-05	0.00010914869926637039	0.0002341137151233852	0.00021010050841141492	0.0013828519731760025	2.6343970603193156e-05	6.72920941724442e-05	0.000961126817855984	7.25079235053272e-06	3.133092832285911e-05	4.643077772925608e-06	4.802008788828971e-06	1.1933760106330737e-05	2.7718429919332266e-05	7.806650501152035e-06	1.9994090507680085e-06	2.5002565962495282e-05	3.428342461120337e-05	2.5929641651600832e-06	4.826392250834033e-05	9.542552106722724e-06	7.757940920782858e-07	1.5247747796820477e-05	0.04057452827692032	0.011309204623103142	6.631817814195529e-05	0.0008103008149191737	0.0006796352099627256	3.528363231453113e-05	0.00016076886095106602	0.00033489291672594845	8.275646541733295e-05	0.013725940138101578	0.0025908288080245256	2.6006043754023267e-06	0.00031502131605520844	1.205775606649695e-05	0.0003681624075397849
4400.0	0.00020675909763667732	1.954548315552529e-05	2.118895508829155e-06	4.658245870814426e-06	0.0023886440321803093	3.0122166094770364e-07	5.551638878387166e-06	0.0011095108930021524	9.340687938674819e-06	1.3735713764617685e-05	0.0004123529070056975	9.719972149468958e-05	0.00021900745923630893	9.850445349002257e-05	5.487173984874971e-05	0.0011232028482481837	7.853728311602026e-05	3.2288135116687045e-05	0.0005088865291327238	2.3109334961191053e-06	7.290256326086819e-05	5.2651012083515525e-05	2.244398956463556e-06	3.2878017464099685e-06	3.997492240159772e-05	5.73034094486502e-06	2.3714192138868384e-05	7.234473741846159e-05	1.0114612450706773e-05	1.560607529427216e-06	4.309497307986021e-05	6.154746370157227e-05	8.222112342082255e-07	0.000334681331878528	0.0330442450940609	0.001180436578579247	0.0006816652603447437	0.007754557766020298	0.0001497666962677613	1.0382385880802758e-05	0.00018232538423035294	0.0003764110151678324	0.0004303479800000787	0.026062849909067154	0.001803157851099968	5.453864105220418e-06	0.00018091575475409627	1.119679473049473e-05	0.00013178022345528007
4406.0	0.00032024236861616373	1.524043454992352e-05	3.4859256174968323e-06	4.7176973794194055e-07	0.0025235104840248823	1.8406396407044667e-07	3.830237346846843e-06	0.0003040839801542461	1.730477379169315e-05	7.874935363361146e-06	0.000412880937801674	0.00018490053480491042	0.00019545112445484847	2.979103555844631e-05	4.777194044436328e-05	0.0008781373035162687	0.00015472708037123084	3.942814146284945e-05	0.0006207946571521461	4.488875219976762e-06	2.5372975869686343e-05	7.087326957844198e-05	1.6443606227767305e-06	1.6178732948901597e-06	0.00013313788804225624	1.8871081920224242e-05	8.373261516680941e-05	3.1532988941762596e-05	6.831939572293777e-06	9.99110397970071e-06	0.00012983755732420832	0.00018507460481487215	1.2059665095875971e-05	0.007354754023253918	0.0029641389846801758	0.00019425092614255846	0.0045412760227918625	0.005010590888559818	1.8446269677951932e-05	6.366249181155581e-06	7.51633633626625e-05	0.00025009328965097666	0.00037559360498562455	0.0067390273325145245	0.0006634522578679025	2.4676501197973266e-05	0.00038674252573400736	0.00013969826977699995	4.168334271525964e-05
4412.0	0.0002459498937241733	8.445528510492295e-05	1.7665994164417498e-05	4.944122906636039e-07	0.00034241535468026996	6.825653713349311e-07	2.280625949424575e-06	0.00030469027115032077	1.6570662410231307e-05	1.3053801922069397e-05	0.003530280664563179	0.00015543420158792287	0.00013167860743124038	7.916379217931535e-06	0.0001598381350049749	0.0005811857990920544	0.0002350067370571196	9.325800056103617e-05	0.0004134179907850921	1.3648542335431557e-05	2.4827764718793333e-05	4.3065396312158555e-05	4.639606413547881e-05	3.4540346405265154e-06	0.00027213359135203063	0.00013673391367774457	0.00014060876856092364	1.7584468878339976e-05	5.958047495369101e-06	1.1840631486847997e-05	5.7733021094463766e-05	0.0004816100117750466	6.677769124507904e-05	0.011013970710337162	0.00017734442371875048	3.155497688567266e-05	0.003687978954985738	0.0014132680371403694	8.004608389455825e-06	2.4607734303572215e-06	2.691939880605787e-05	0.0007418927852995694	0.0004910838906653225	0.09262891113758087	0.0014522804412990808	4.828574219573056e-06	0.0013918874319642782	0.0004340429441072047	1.6508880435139872e-05
4418.0	6.097110963310115e-05	0.00028836604906246066	3.9801845559850335e-05	3.499676267892937e-06	4.258484113961458e-05	2.7174419301445596e-06	1.3566914276452735e-05	0.0008660440798848867	8.322806934302207e-06	3.443310197326355e-05	0.010957891121506691	0.00016587071877438575	6.652060255873948e-05	8.484465979563538e-06	0.0002810052828863263	0.00023475544003304094	0.0001637301902519539	0.0001810317044146359	0.0006966959335841238	6.971968832658604e-05	1.6774432879174128e-05	2.6744275601231493e-05	0.002281921450048685	1.3937999938207213e-05	0.000353743031155318	0.00086165068205446	0.00020195009710732847	1.255858842341695e-05	4.644911314244382e-06	1.646612690819893e-05	2.6617613912094384e-05	0.0002640149905346334	4.4627035094890743e-05	0.0038316515274345875	0.00012184277875348926	3.913692125934176e-05	0.0012048807693645358	0.0003834635717794299	2.9146660835976945e-06	3.220442749807262e-06	6.156810559332371e-05	0.004860222805291414	1.949867873918265e-05	0.000537776155397296	2.967775253637228e-05	8.036681151679659e-07	0.0003730487369466573	0.0003472466196399182	9.600458724889904e-06
4424.0	4.9574733566259965e-05	0.0004607855516951531	4.165525751886889e-05	1.884575976873748e-05	1.4687262591905892e-05	2.4568722437834367e-05	0.00010378727893112227	0.0036360365338623524	4.280751454643905e-06	5.70045922358986e-05	0.026794200763106346	0.00010317430133000016	3.902076423401013e-05	2.542224137869198e-05	0.00038481614319607615	0.00022868190717417747	4.813444320461713e-05	0.0005227266228757799	0.0005691696424037218	0.0001928715646499768	2.774180393316783e-05	1.1115745110146236e-05	0.005342966876924038	2.014342499023769e-05	0.00018788625311572105	0.0002785451943054795	0.00011996934335911646	7.826775981811807e-05	1.0979582839354407e-05	7.1773642957850825e-06	0.00010475632734596729	0.0004719400603789836	1.693747799436096e-05	0.001893667271360755	0.0011776596074923873	3.5776072763837874e-05	0.00045843131374567747	0.00037571819848380983	1.3719171647608164e-06	1.3990402294439264e-05	0.0001931884908117354	0.0005831953603774309	4.34962294093566e-06	6.391073839040473e-06	8.363045367332234e-07	9.403020158060826e-07	0.00017573620425537229	9.836711979005486e-05	3.4011079605988925e-06
4430.0	2.3768940081936307e-05	0.00023879678337834775	3.187615584465675e-05	1.1946364793402608e-05	9.05852357391268e-06	2.0600658899638802e-05	0.00016585143748670816	0.0019060331396758556	2.3681034235778498e-06	8.546344906790182e-05	0.029975315555930138	5.150612196302973e-05	3.130333425360732e-05	6.16250981693156e-05	0.00026766216615214944	0.00042380046215839684	1.7241007299162447e-05	0.00046780338743701577	0.0010134739568457007	0.0010723844170570374	0.00012253089516889304	2.6547595552983694e-05	0.0034954536240547895	2.368609784753062e-05	0.0001169088645838201	1.7132340872194618e-05	4.0781753341434523e-05	0.00041656929533928633	1.3322399354365189e-05	5.231553132034605e-06	0.0009213334997184575	0.000633283460047096	4.413293027027976e-06	0.001081871916539967	0.005716911982744932	1.87041332537774e-05	0.0012665673857554793	0.0010649926261976361	5.927130769123323e-05	4.8863934352993965e-05	2.4548628061893396e-05	3.525840293150395e-05	2.990737186792103e-07	1.1446987713270573e-07	3.5879875071032075e-08	3.0241821491472365e-07	2.843652146111708e-05	2.998885429406073e-05	3.3077822081395425e-06
4436.0	6.551074420713121e-06	3.616334652178921e-05	7.769618605379947e-06	7.108345926098991e-06	4.699619603343308e-05	3.207392728654668e-05	0.00015039750724099576	0.00033038132824003696	1.0906718671321869e-05	9.352793858852237e-05	0.018485669046640396	4.7568741138093174e-05	3.215533433831297e-05	6.470403604907915e-05	0.0003274007176514715	0.0005707722157239914	1.4189929061103612e-05	0.00018026177713181823	0.0020599293056875467	0.001117671374231577	0.00043272977927699685	7.50433246139437e-05	0.0014042021939530969	2.5366225600009784e-05	5.181644519325346e-05	2.222269586127368e-06	8.463937774649821e-06	0.0005905491416342556	4.606290895026177e-05	8.396614248340484e-06	0.00170758122112602	4.190098843537271e-05	1.2196060197311454e-06	0.006588089279830456	0.00330525659956038	7.893914153100923e-05	0.0019368391949683428	0.002827489050105214	0.000137354654725641	4.7007852117531e-05	5.2779223551624455e-06	1.278416334571375e-06	1.008874642138835e-05	4.102756747670355e-07	4.9724089734581867e-08	1.5937630450935103e-06	1.071138285624329e-05	7.126775471988367e-06	1.0393450793344527e-05
4442.0	2.9307825570867863e-06	8.039003660087474e-06	7.089289738360094e-06	7.005180577834835e-06	9.610489360056818e-05	8.821748633636162e-05	0.00020892791508231312	0.00016529428830835968	3.2608215406071395e-05	2.896033583965618e-05	0.007022789679467678	0.00013764282630290836	5.117750333738513e-05	3.412734440644272e-05	0.0002560518332757056	0.00017894110351335257	1.9169787265127525e-05	5.710361438104883e-05	0.005632908549159765	0.0003526580985635519	0.0006080158636905253	5.761065403930843e-05	0.0007151557947508991	6.539257447002456e-05	3.3230477129109204e-05	6.224437925084203e-07	5.832599072164157e-06	0.00016207469161599874	4.083374369656667e-05	6.654352091572946e-06	0.0020208016503602266	8.06153257144615e-05	2.8273120733501855e-06	0.003142155008390546	0.0020682732574641705	0.00014386780094355345	0.009342310018837452	0.0060331132262945175	6.381867569871247e-05	2.9369601179496385e-05	5.009277401768486e-07	1.2744196453695622e-07	0.00017666391795501113	0.0002531587961129844	2.755858531600097e-06	3.0436851375270635e-05	0.00010187434236286208	1.83915180969052e-05	1.3642178601003252e-05
4448.0	4.186651949567022e-06	1.9879857973137405e-06	1.5389819964184426e-05	6.903050689288648e-06	0.0013228044845163822	4.882965004071593e-05	8.040327520575374e-05	5.4917694797040895e-05	9.903848695103079e-05	2.2866364815854467e-05	0.00509580597281456	0.00019515820895321667	2.613188735267613e-05	4.556837666314095e-05	0.0002518380933906883	0.00010342923633288592	1.630352926440537e-05	1.4326967175293248e-05	0.0006600840133614838	7.448523683706298e-05	0.0002844672417268157	6.047692659194581e-05	0.001045973738655448	0.0001774408301571384	0.00010377381840953603	7.983513796716579e-07	3.593185465433635e-05	6.699596269754693e-05	2.0328179743955843e-05	5.001724275643937e-06	0.0029612670186907053	4.560166780720465e-05	1.4313663996290416e-05	0.015338758938014507	0.0003099756722804159	7.109183934517205e-05	0.003247925080358982	0.002510193968191743	1.9440898540779017e-05	6.105040665715933e-05	1.1516750419104937e-05	3.730401203938527e-06	7.28590675862506e-05	0.00025699054822325706	9.905765182338655e-06	6.073711847420782e-05	0.00023956302902661264	0.0003600969212129712	1.3702873729926068e-05
4454.0	2.209941521869041e-05	1.3321308642844087e-06	3.0971947126090527e-05	9.508014045422897e-06	0.009371879510581493	2.2174084733705968e-05	0.00012339599197730422	0.000133445457322523	0.00018141238251700997	3.3872624044306576e-05	0.005617175716906786	0.0005281981430016458	2.22636699618306e-05	5.9085581597173586e-05	0.00010868621029658243	0.0001470918214181438	2.2755661120754667e-05	2.6930747480946593e-05	0.00039070905768312514	0.0005939208786003292	0.00012228461855556816	0.00014393229503184557	0.0036720482166856527	0.00024573496193625033	0.0001793072879081592	9.4695924417465e-06	0.00011292781709926203	2.7462576326797716e-05	1.7487109289504588e-05	4.578846528602298e-06	0.0014389710268005729	1.6228681488428265e-05	1.0764201761048753e-05	0.0010641001863405108	1.3301021681400016e-05	7.293527232832275e-06	0.0008931446936912835	0.00012004187738057226	5.695177947018237e-07	0.00011180608271388337	6.901296001160517e-05	5.4955107771093026e-05	5.6819626479409635e-05	3.872955494443886e-05	8.199574040190782e-06	6.468639912782237e-05	0.0029231298249214888	0.0016118546482175589	2.1190866391407326e-05
4460.0	0.00031547993421554565	6.5246254052908625e-06	3.01202671835199e-05	1.1899234777956735e-05	0.006967908702790737	1.2040520232403651e-05	0.00037775348755531013	0.0008660362800583243	0.00015744466509204358	3.381942951818928e-05	0.0019598989747464657	0.001123129390180111	6.300793029367924e-05	8.175645052688196e-05	4.28455023211427e-05	0.00045963641605339944	2.427295476081781e-05	2.5672450647107325e-05	4.83416770293843e-05	0.0018208060646429658	9.797133679967374e-05	0.00010520320211071521	0.0032929247245192528	0.00018772562907543033	3.2293188269250095e-05	4.1370414692210034e-05	3.120176188531332e-05	2.6996390261047054e-06	2.05581309273839e-05	9.889886314340401e-07	0.0002684193605091423	5.3554008445644286e-06	9.194777703669388e-06	0.00016767829947639257	2.7286162094242172e-06	2.8277379442442907e-06	4.037690086988732e-05	1.8367629309068434e-05	1.8804631736202282e-06	0.00022625914425589144	4.358028309070505e-05	5.7119894336210564e-05	4.472500222618692e-06	4.548785000224598e-06	4.919383627566276e-06	1.8397218809695914e-05	0.0030378408264368773	0.001507812412455678	0.00037442418397404253
4466.0	0.0008398972568102181	3.697488864418119e-05	2.5834791813394986e-05	1.8943801478599198e-05	0.001952864695340395	1.555638482386712e-05	0.00039082361035980284	0.0012824323493987322	0.0001264124730369076	6.480740557890385e-05	0.0012915633851662278	0.001134313177317381	0.00032322038896381855	0.00024852470960468054	5.4215124691836536e-05	0.0008055729558691382	2.8644682970480062e-05	2.5700863261590712e-05	0.00037701238761655986	0.0005901105469092727	3.167416070937179e-05	3.7787958717672154e-05	0.0014398625353351235	0.00020465379930101335	9.408811820321716e-06	3.4481337934266776e-05	1.5413350411108695e-05	1.3925225630373461e-06	1.3372769899433479e-05	3.3213143524335464e-06	6.314321217359975e-05	3.56051828021009e-06	6.6011834860546514e-06	8.489523679600097e-06	5.915133556300134e-07	1.0657643542799633e-05	8.165652616298757e-06	2.4646727979416028e-05	5.2776489610550925e-05	0.000306774047203362	1.638025241845753e-05	3.509744783514179e-05	1.049589627655223e-05	1.662763679632917e-06	5.105035597807728e-06	7.66150260460563e-05	0.0015765136340633035	0.001259736716747284	0.0013326603220775723
4472.0	0.002466773148626089	0.00018615172302816063	4.015453305328265e-05	4.806549986824393e-05	0.001514178584329784	1.6055500964284874e-05	0.00018807103333529085	0.0005541520658880472	6.0309102991595864e-05	9.109892562264577e-05	0.00023652448726352304	0.000751144194509834	0.0006005377508699894	0.0004400771576911211	2.6927615181193687e-05	0.0011459116358309984	3.294900670880452e-05	8.760136552155018e-06	0.002428281120955944	0.00034500969923101366	2.0088922610739246e-05	7.884871592978016e-05	0.00043523640488274395	0.00016499808407388628	3.4219431199744577e-06	2.1968842702335678e-05	1.1737872227968182e-05	3.738122131835553e-06	6.337542345136171e-06	2.1172563720028847e-05	1.4848488717689179e-05	2.001750090130372e-06	3.951433427573647e-06	1.022351898427587e-05	4.385426109365653e-06	3.9149537769844756e-05	5.429873272078112e-05	5.6639808462932706e-05	0.0001912776642711833	7.999702211236581e-05	1.3323963230504887e-06	9.5923514891183e-06	5.3469138947548345e-05	1.935517502715811e-05	3.082900002482347e-05	0.00014915857173036784	0.00038597933598794043	0.0004365365603007376	0.00030348304426297545
4478.0	0.003938812296837568	0.0003780278202611953	4.082257873960771e-05	7.873120921431109e-05	0.0034782567527145147	0.00012160983169451356	0.00029756955336779356	0.00026736402651295066	3.031605046999175e-05	5.6038563343463466e-05	6.903725443407893e-05	0.0004974090261384845	0.0003569420368876308	0.0005301746423356235	4.1510276787448674e-05	0.0011327755637466908	2.9359182008192874e-05	6.932270025572507e-06	0.0005555222742259502	0.000291856296826154	3.695296618388966e-05	0.00023027585120871663	8.978159166872501e-05	0.00019255200459156185	9.102705575969594e-07	8.40228585730074e-06	8.11967493064003e-06	3.9503556763520464e-06	3.4973172660102136e-06	1.8008748156717047e-05	2.8750448564096587e-06	1.958425627890392e-06	1.3329949069884606e-05	0.00037510175025090575	3.8209211197681725e-05	4.162677942076698e-05	0.00024676445173099637	0.00013679989206138998	0.00018447173351887614	4.725379403680563e-05	2.4194182515202556e-06	2.161004886147566e-05	0.00021070314687676728	0.0002627889916766435	0.00013091490836814046	0.00019429541134741157	0.0003247970307711512	0.00010920137719949707	5.715493898605928e-05
4484.0	0.002162801567465067	0.001149513409473002	7.195097714429721e-05	0.00039959236164577305	0.002538594650104642	0.0007691874052397907	0.00044249568600207567	7.113835454219952e-05	2.3992854039533995e-05	5.125642564962618e-05	6.853818922536448e-05	0.00040386116597801447	0.00019176103523932397	0.0003017568960785866	5.4959826229605824e-05	0.0002198707516072318	3.0406969017349184e-05	4.497385361901252e-06	0.0001753729593474418	0.0003367986355442554	0.0002223321789642796	0.00044639792758971453	2.5964756787288934e-05	8.623806934338063e-05	2.0568993477354525e-06	9.866112122836057e-06	7.841122169338632e-06	1.4623780771216843e-05	2.035475063166814e-06	5.386091288528405e-06	4.3256054595985916e-06	7.784318768244702e-06	5.1812294259434566e-05	0.00013521603250410408	3.1316233162215212e-06	6.078967089706566e-06	9.236843470716849e-05	3.7979396438458934e-05	4.642770727514289e-05	1.9117283954983577e-05	3.5427697184786666e-06	3.82142752641812e-05	0.00011394014290999621	0.0008525231387466192	0.00041010757558979094	3.503104016999714e-05	0.0006989144021645188	5.421005698735826e-05	1.5968476873240434e-05
4490.0	0.00046573751023970544	0.0008831522427499294	0.0001763461623340845	0.001440750085748732	0.002085071289911866	0.001010386971756816	0.0003131814009975642	9.382843927596696e-06	2.8774074962711893e-05	3.8422091165557504e-05	0.0002056074736174196	0.0001880574127426371	0.0001589200837770477	0.0004996210336685181	0.00016925121599342674	5.157945633982308e-05	3.259540972067043e-05	6.978581950534135e-06	5.844539191457443e-05	6.923411274328828e-05	0.0005275083240121603	0.00038301950553432107	4.8210014938376844e-05	9.67392188613303e-05	1.335029173787916e-05	1.1382578122720588e-05	1.288001294597052e-05	2.8218410079716705e-05	5.329268788045738e-06	3.8257617234194186e-06	4.2756796574394684e-06	2.2971455564402277e-06	8.193300163839012e-05	2.2550992071046494e-05	5.813977850266383e-07	1.2413877357175807e-06	4.776264904648997e-05	1.1429438018240035e-05	6.131993814051384e-06	8.569262718083337e-06	5.351377694751136e-06	2.843250877049286e-05	0.0004303779569454491	0.0009687463170848787	0.000505835167132318	2.1367170120356604e-05	0.00036703294608742	5.4827280109748244e-05	9.733840670378413e-06
4496.0	0.00011196653940714896	0.0004966015112586319	0.00017484334239270538	0.007275302894413471	0.002240084810182452	0.0007739334250800312	7.757234561722726e-05	6.161149030958768e-06	6.320369720924646e-05	3.553717033355497e-05	0.00019640107348095626	3.7349054764490575e-05	6.223106174729764e-05	0.00043086311779916286	0.0008254843996837735	2.569262869656086e-05	7.306333282031119e-05	1.9307315596961416e-05	5.0223214202560484e-05	5.217737634666264e-05	0.0004372912226244807	0.0004636514058802277	0.00016719216364435852	4.538124267128296e-05	2.3581969799124636e-05	2.665983629412949e-05	2.8792213925044052e-05	0.00015872986114118248	1.3610419046017341e-05	3.4706965834629955e-06	5.338251867215149e-06	1.9428293853707146e-06	0.0003508581139612943	1.065023184310121e-06	5.625414800647377e-08	1.3093248298901017e-06	7.073649157973705e-06	3.481792873571976e-06	1.2545981917355675e-05	3.926486897398718e-06	2.8190868306410266e-06	2.3059796149027534e-05	0.0005484152352437377	0.0010696582030504942	0.00047130195889621973	2.5421222744625993e-05	0.0002514690859243274	1.2111413525417447e-05	8.289711331599392e-06
4502.0	0.0003284185950178653	0.0015156801091507077	0.00016889961261767894	0.009373797103762627	0.00022865527716930956	0.00025918224127963185	2.1568499505519867e-05	6.778637271054322e-06	5.241675899014808e-05	4.392551272758283e-05	9.83614954748191e-05	1.5585637811454944e-05	9.697224413685035e-06	0.0007767295464873314	0.0004878966137766838	1.880799936770927e-05	6.175073940539733e-05	2.4922033844632097e-05	4.245787931722589e-05	0.0001509686408098787	0.00043452277895994484	0.0002664247585926205	0.0001747096684994176	3.153987563564442e-05	5.861087629455142e-05	1.2662880180869251e-05	2.2744963644072413e-05	0.002144007943570614	0.0001034346641972661	5.273781425785273e-06	9.575063586453325e-07	4.0904345155468036e-07	0.0009130920516327024	4.546207605926611e-07	4.188909770164173e-07	7.676743734919e-06	1.3894283256377093e-05	6.589270469703479e-06	9.45262290770188e-05	7.583906608488178e-06	9.79468495643232e-06	4.543832619674504e-05	0.00017446062702219933	0.0001697507977951318	0.0006354909855872393	2.2538886696565896e-05	0.00010621645924402401	3.538451710483059e-05	1.1255247954977676e-05
4508.0	0.0014616547850891948	0.0025344048626720905	0.0004408267850521952	0.013311230577528477	0.000306579313473776	0.0009105161880142987	4.5309032429941e-05	7.597464900754858e-06	6.312635377980769e-05	0.00013784717884846032	5.312166103976779e-05	1.74664419319015e-05	3.84850864065811e-06	0.00040277367224916816	8.802891534287483e-05	2.8938191462657414e-05	0.00013342434249352664	4.872986755799502e-05	5.202455213293433e-05	0.00027846175362356007	0.0003467826754786074	0.00015212192374747247	0.00019939955382142216	7.857909076847136e-05	7.554896728834137e-05	1.0018277862400282e-05	5.842293467139825e-05	0.009737768210470676	0.00017453552572987974	5.040746600570856e-06	3.845807896141196e-06	2.126657136614085e-06	0.0014180964790284634	7.379256885542418e-07	1.2888811397715472e-05	5.9140096709597856e-05	3.0196368243196048e-05	9.095745554077439e-06	0.0002485206932760775	5.961298938927939e-06	3.0383371267816983e-05	0.0003377146495040506	0.0001265528699150309	8.546352910343558e-05	0.002892130520194769	3.874107642332092e-05	8.391397568630055e-05	4.148122752667405e-05	3.070154707529582e-05
4514.0	0.003432995406910777	0.0011338043259456754	0.00033292750595137477	0.09378313273191452	0.0020591767970472574	0.0024234794545918703	5.245346619631164e-05	5.413461167336209e-06	0.00014408801507670432	0.00016542641969863325	8.88599970494397e-05	1.8663613445824012e-05	6.8356348492670804e-06	0.000606157467700541	4.82306131743826e-05	2.2687621822115034e-05	0.0001872979773906991	2.7535532353795134e-05	7.742453453829512e-05	0.0004452911962289363	0.0006143035716377199	0.0001239371340489015	7.617021765327081e-05	8.838143548928201e-05	4.412165435496718e-05	5.4634165280731395e-06	8.832591265672818e-05	0.0016533549642190337	0.00012207095278427005	9.265328117180616e-06	3.572925925254822e-05	9.522124855720904e-06	0.002036701189354062	5.470022642839467e-06	0.00010215100337518379	0.00010524775279918686	6.248104182304814e-05	3.2491192541783676e-05	0.00048524048179388046	1.1879290468641557e-05	0.00010504061356186867	0.0011500491527840495	0.0005390453152358532	0.00037028174847364426	0.02089601568877697	7.139946683309972e-05	6.048223440302536e-05	2.4010592824197374e-05	7.121070666471496e-05
4520.0	0.0066743819043040276	0.0011083240387961268	9.054766269400716e-05	0.017597133293747902	0.001327604171819985	0.006026928313076496	0.00014939799439162016	8.11182599136373e-06	0.000456055422546342	0.00010605775605654344	0.00020793898147530854	1.359442376269726e-05	1.437749779142905e-05	0.0007425047224387527	3.738129817065783e-05	3.006095539603848e-05	0.00016895020962692797	1.03668126030243e-05	9.62617268669419e-05	0.000292466051178053	0.0003952681727241725	0.0003056553250644356	4.5114495151210576e-05	3.256272975704633e-05	2.2270889530773275e-05	3.838842076220317e-06	0.00011839647777378559	0.005097080487757921	0.0004673943913076073	2.035926081589423e-05	4.823985727853142e-05	1.0532516171224415e-05	0.0005522806895896792	1.8237504264106974e-05	0.00014083540008869022	0.0001366662618238479	5.6614429922774434e-05	0.00018059347348753363	0.0006432447116822004	9.164094990410376e-06	0.00030909859924577177	0.0010429477551952004	0.00037808113847859204	0.0012964900815859437	0.040756434202194214	0.0001100145309465006	5.466762377182022e-05	4.872414865531027e-05	0.0001607673184480518
4526.0	0.012940325774252415	0.002498841378837824	5.041649637860246e-05	0.0102348942309618	0.00038847827818244696	0.001832278328947723	0.00015991450345609337	5.637311005557422e-06	0.0005036283400841057	8.654700650367886e-05	0.000283388770185411	2.4764056433923542e-05	2.5748753614607267e-05	0.0004971931339241564	5.940932533121668e-05	2.5056631784536876e-05	3.801937054959126e-05	1.8690635670282063e-06	4.814045678358525e-05	0.0001880957861430943	0.0001710767246549949	0.0003279868105892092	5.232711191638373e-05	9.17773722903803e-05	4.8587873607175425e-05	6.513080734293908e-06	4.076721234014258e-05	0.003689591307193041	0.0007831768016330898	1.8409029507893138e-05	2.4906872567953542e-05	1.335036813543411e-05	0.000652635470032692	2.0653615138144232e-05	0.0001541055680718273	0.0005590732907876372	0.0001192037234432064	9.954978304449469e-05	0.0008869906887412071	8.173508831532672e-05	0.0020739745814353228	0.0005860938690602779	0.00028266399749554694	0.00046567406388930976	0.03288833051919937	0.0001231440983247012	0.00010990778537234291	8.076366793829948e-05	0.0002393271861365065
4532.0	0.000938626064453274	0.000711469620000571	0.0002641655446495861	0.00360999652184546	9.110318205785006e-05	0.0004762452153954655	9.895399853121489e-05	1.2097609214833938e-05	0.00037556994357146323	3.5526391002349555e-05	0.00010978230420732871	4.979965524398722e-05	5.868336302228272e-05	5.9401623730082065e-05	9.783035784494132e-05	0.00019697475363500416	3.393437509657815e-05	4.034370249428321e-06	1.936106309585739e-05	5.648381920764223e-05	3.274408300057985e-05	0.000328280555550009	0.0005218677688390017	0.0008416336495429277	0.0009176487801596522	0.000241503439610824	8.498509851051494e-05	0.004267568234354258	0.002688608132302761	7.65843506087549e-05	5.034256537328474e-05	4.477601760299876e-05	0.00034152367152273655	4.441805504029617e-05	0.0007485809619538486	0.004482793156057596	0.0001817642041714862	0.0002449046296533197	0.002470897976309061	9.786320879356936e-05	0.0005300402408465743	0.00035207526525482535	0.0004680096753872931	0.0003126629162579775	0.013800997287034988	0.00011291360715404153	0.0001897241163533181	2.986185791087337e-05	0.0008978439145721495
4538.0	0.0005996793042868376	0.0015640610363334417	0.005314160604029894	0.001180156716145575	6.334066711133346e-05	7.690826896578074e-05	0.00013566843699663877	3.0073540983721614e-05	0.00022010001703165472	1.813827475416474e-05	2.3045311536407098e-05	6.187683175085112e-05	3.9065402233973145e-05	3.223295061616227e-05	0.0002428211155347526	0.0011781567009165883	5.572946247411892e-05	1.9417218936723657e-05	2.1148794985492714e-05	7.588847074657679e-05	9.59504995989846e-06	0.0004922489752061665	0.005240384954959154	0.005789048969745636	0.015245250426232815	0.01097849477082491	0.009839811362326145	0.0022876400034874678	0.0031139396596699953	0.00035759632010012865	9.766761650098488e-05	0.00036796083441004157	0.0016181599348783493	7.287566404556856e-05	0.0009815754601731896	0.029512522742152214	0.0006603876245208085	0.0008714129799045622	0.001574415829963982	5.236810466158204e-05	0.0015758106019347906	0.00041143878479488194	0.00031895170104689896	0.0006250097649171948	0.0048586162738502026	4.651182098314166e-05	6.508133810712025e-05	6.052986464055721e-06	0.0003691930905915797
4544.0	0.0034480742178857327	0.0102247828617692	0.007878816686570644	0.00030070176580920815	4.4463577069109306e-05	3.2198844564845785e-05	0.00014405173715204	4.26967853854876e-05	8.412501483689994e-05	2.1367597582866438e-05	8.488867933920119e-06	0.00012130788672948256	6.617698090849444e-05	6.151272100396454e-05	0.00018261490913573653	0.0016497335163876414	9.443605085834861e-05	5.140111898072064e-05	5.207050344324671e-05	0.0005005715065635741	1.912404695758596e-05	0.00016797163698356599	0.015246745198965073	0.030946167185902596	0.04019685834646225	0.22925832867622375	0.03139418736100197	0.005932503379881382	0.007259828504174948	0.0012403391301631927	5.671579856425524e-05	0.0003115375875495374	0.0008895266801118851	0.00012664715177379549	0.011440190486609936	0.05141497775912285	0.0009118527523241937	0.002289668656885624	0.0025122426450252533	0.00018161331536248326	0.008196858689188957	0.0033496972173452377	0.0001371057442156598	0.00019936075841542333	0.001653950777836144	1.1644950063782744e-05	2.1253768863971345e-05	2.001940856644069e-06	8.879866800270975e-05
4550.0	0.008487160317599773	0.015589053742587566	0.028096629306674004	9.272232273360714e-05	3.499210288282484e-05	6.779015529900789e-05	0.00017065604333765805	7.807245856383815e-05	4.8378798965131864e-05	4.3845531763508916e-05	1.7307711459579878e-05	0.00018729404837358743	0.00012020501162623987	6.917842256370932e-05	7.89992991485633e-05	0.0008145656902343035	0.00020747556118294597	0.00012493181566242129	9.825031884247437e-05	0.0004712127847597003	5.523651634575799e-05	7.433168502757326e-05	0.006631487514823675	0.023593800142407417	0.006510679144412279	0.392426997423172	0.1443353295326233	0.008045515976846218	0.014320033602416515	0.0013529055286198854	5.8249032008461654e-05	0.0015047263586893678	0.0017165883909910917	0.000624032982159406	0.11830148845911026	0.13394682109355927	0.006054774858057499	0.005514318589121103	0.001817398238927126	0.0004426916711963713	0.03699441999197006	0.004209865350276232	2.7897058316739276e-05	9.211247379425913e-05	0.0009876873809844255	7.926622856757604e-06	6.245992153708357e-06	8.657728471916926e-07	5.0781527534127235e-05
4556.0	0.0019852800760418177	0.01190279982984066	0.009447925724089146	9.336460061604157e-05	0.000307861075270921	5.320196578395553e-05	0.00012490013614296913	0.00013027768000029027	5.363675154512748e-05	0.00011443022231105715	5.0359038141323254e-05	0.0001808190136216581	0.00011135473323520273	7.442077185260132e-05	2.7961059458903037e-05	0.00011641714809229597	0.00019984456594102085	0.0001947962591657415	0.0001388262171531096	0.0005439444212242961	3.768593887798488e-05	0.00010616845975164324	0.0032807928510010242	0.007693753577768803	0.0024108923971652985	0.12133914232254028	0.08009023219347	0.0045892479829490185	0.005832355469465256	0.0014206492342054844	5.976703323540278e-05	0.003579632379114628	0.0114987688139081	0.0018658085027709603	0.14658528566360474	0.04184579849243164	0.03369443863630295	0.004708819556981325	0.000340406724717468	0.0002939352998510003	0.03733941540122032	0.004429738502949476	2.632297582749743e-05	7.350360101554543e-05	0.0018952279351651669	2.331646282982547e-05	3.3197245556948474e-06	5.109504286338051e-07	1.805220017558895e-05
4562.0	0.00018102860485669225	0.006610330659896135	0.007267502136528492	8.554906526114792e-05	0.005536847282201052	0.00013523511006496847	9.591436537448317e-05	0.00022598855139221996	0.00010178161028306931	0.00022537143377121538	5.7048204325838014e-05	9.374759974889457e-05	0.00012324217823334038	7.132726750569418e-05	1.1949326108151581e-05	1.8249093045596965e-05	7.934152381494641e-05	9.130991384154186e-05	4.416096999193542e-05	0.0004553128674160689	2.3964381398400292e-05	0.0007084037642925978	0.0108901122584939	0.023732077330350876	0.0007965770200826228	0.02782278321683407	0.04789474233984947	0.0021915389224886894	0.0021357464138418436	0.001370701938867569	9.18616060516797e-05	0.007600716780871153	0.029158808290958405	0.0015064590843394399	0.10905908793210983	0.04163086414337158	0.025891972705721855	0.004989247769117355	0.00024221805506385863	0.0002762832446023822	0.005482944659888744	0.0009170197881758213	3.45503976859618e-05	4.172661647317e-05	0.000888490816578269	0.00019025579968001693	2.8652236778725637e-06	3.6225421240487776e-07	4.004925813205773e-06
4568.0	2.7119842343381606e-05	0.0017548342002555728	0.001954917097464204	8.085105946520343e-05	0.015424799174070358	0.00029090652242302895	0.00013530398427974433	0.00019463767239358276	0.0005157506093382835	0.0009333004709333181	7.494864985346794e-05	5.490303738042712e-05	8.283644274342805e-05	8.423635154031217e-05	7.970163096615579e-06	8.348761184606701e-06	3.900041338056326e-05	2.6268433430232108e-05	4.854860526393168e-05	0.00026197542320005596	2.1382011254900135e-05	0.0030380806419998407	0.04498831555247307	0.14394409954547882	0.015216469764709473	0.06562510132789612	0.0128251314163208	0.0008410647860728204	0.000447697879280895	0.0012968977680429816	0.00016713271907065064	0.022713210433721542	0.053709421306848526	0.004483380354940891	0.12500058114528656	0.12333127111196518	0.10130031406879425	0.007740231696516275	0.00043610151624307036	0.0003271872701589018	0.0038468281272798777	0.0003398903354536742	9.31690155994147e-05	3.842604564852081e-05	0.002153783105313778	0.0005210809758864343	4.715641807706561e-06	1.0430908332637046e-06	1.8999968460775563e-06
4574.0	1.247058025910519e-05	0.0002832483150996268	0.000978838186711073	2.0794053853023797e-05	0.0019528656266629696	0.0007219506078399718	6.557616870850325e-05	0.00013920108904130757	0.0014206207124516368	0.0036100929137319326	7.213441131170839e-05	3.766114605241455e-05	5.643084296025336e-05	0.00024931476218625903	1.2231923392391764e-05	1.69838203873951e-05	3.170770651195198e-05	0.00010520029172766954	0.0002436141949146986	0.00022176011407282203	5.6754430261207744e-05	0.0025022546760737896	0.042073268443346024	0.12118813395500183	0.20417676866054535	0.28976958990097046	0.01604338362812996	0.0004762981552630663	0.00025013284175656736	0.0013806781498715281	0.0003895890258718282	0.005626912694424391	0.022990111261606216	0.0053876047022640705	0.09261251986026764	0.03609127178788185	0.4006528854370117	0.019607393071055412	0.00023934362980071455	0.0005935044027864933	0.008439423516392708	0.000224043513298966	8.94693803275004e-05	8.182688907254487e-05	0.00890678633004427	0.001187239191494882	1.6678490055710427e-06	3.263006647102884e-06	2.7416924694989575e-06
4580.0	3.2482123060617596e-05	0.00011842333333333954	0.00022312662622425705	6.3966595007514115e-06	0.00020359171321615577	0.0005231081740930676	2.0171528376522474e-05	0.00013792385288979858	0.0022637792862951756	0.0033499328419566154	7.433082646457478e-05	2.2554908355232328e-05	1.7474205378675833e-05	0.0002981599245686084	6.734261842211708e-05	7.461028144462034e-05	7.69949983805418e-05	0.0006502241012640297	0.00024193069839384407	0.00017485283024143428	0.00030296421027742326	0.0024417045060545206	0.03496330976486206	0.05159671977162361	0.16003593802452087	0.45176899433135986	0.0069939494132995605	0.00016240947297774255	0.00021166143415030092	0.0012487818021327257	0.0006763988640159369	0.003008228959515691	0.025582104921340942	0.002635224722325802	0.09518979489803314	0.25894880294799805	0.63649982213974	0.011947783641517162	0.00015174018335528672	0.006814663298428059	0.031227130442857742	0.0003509285452309996	9.100817987928167e-05	0.00010173909686272964	0.007380839437246323	0.0025864175986498594	3.937909241358284e-06	2.2306538085103966e-05	2.8455574465624522e-06
4586.0	0.00020558846881613135	0.0001401263871230185	4.504420576267876e-05	1.6064561805251287e-06	0.00015733856707811356	0.0007540563819929957	1.4935575563868042e-05	0.0001126113420468755	0.0023310971446335316	0.002275708131492138	7.461917994078249e-05	2.5359961000503972e-05	1.0667527931218501e-05	0.00051876186626032	8.448428707197309e-05	0.00022221458493731916	0.00014835219189990312	0.0009433103841729462	8.825165423331782e-05	9.603590297047049e-05	0.0004092763119842857	0.0008598811691626906	0.01397380605340004	0.13505122065544128	0.15668122470378876	0.6014682650566101	0.0016309106722474098	0.0002361765509704128	0.00021714861213695258	0.0010219077812507749	0.00041537315701134503	0.0018635605229064822	0.007982627488672733	0.0008604475879110396	0.04912171885371208	0.3872125446796417	0.22322505712509155	0.0034083689097315073	0.0005248939851298928	0.028834978118538857	0.1649702787399292	0.00016895808221306652	4.227215322316624e-05	9.061209857463837e-05	0.019884834066033363	0.00427496200427413	6.3991910792537965e-06	6.633430893998593e-05	3.6477315461524995e-06
4592.0	0.0006873599486425519	0.00037957014865241945	5.5035605328157544e-05	3.6398362226464087e-06	0.0014530136249959469	0.00224434956908226	2.9526945581892505e-05	0.0002122897858498618	0.0025143271777778864	0.0012829515617340803	0.00017134739027824253	5.633056571241468e-05	3.9857834053691477e-05	0.000275460013654083	2.0204372049192898e-05	0.0005848681321367621	0.00014474874478764832	0.001105285482481122	2.0332057829364203e-05	0.00020349214901216328	0.00025990724680013955	7.114683830877766e-05	0.0011470288736745715	0.05340053141117096	0.06473923474550247	0.6182283163070679	0.0033978475257754326	0.00038476017653010786	0.00020988188043702394	0.0017693140543997288	0.00034545286325737834	0.007013166788965464	0.009806585498154163	0.0015765693970024586	0.11331134289503098	0.6412267088890076	0.33914050459861755	0.007509650196880102	0.0008133318042382598	0.00572796817868948	0.019866766408085823	0.0002867375733330846	1.528894244984258e-05	1.6691374185029417e-05	0.02892904542386532	0.0032957664225250483	5.201401108934078e-06	3.683742033899762e-05	7.963461939652916e-06
4598.0	0.0005841577658429742	0.0002944867592304945	3.668359204311855e-05	8.667561814945657e-06	0.036988917738199234	0.0006662068772129714	5.9613001212710515e-05	0.000502118724398315	0.0009526263456791639	0.0005934970686212182	0.00045472924830392003	9.281130041927099e-05	6.799500988563523e-05	0.00015475790132768452	1.2240395335538778e-05	0.0009487925563007593	5.8953039115294814e-05	0.0012545424979180098	2.571586810518056e-05	0.0002459461393300444	0.00012936152052134275	1.4587928490072954e-05	0.000390480097848922	0.0021694872993975878	0.017099665477871895	0.15354610979557037	0.0007939707720652223	0.00022099792840890586	8.71509182616137e-05	0.0007371127139776945	0.000296753307338804	0.004437407944351435	0.029185248538851738	0.0004919858183711767	0.007291921880096197	0.2448265701532364	0.06896621733903885	0.0010405336506664753	0.0002544422750361264	0.0171869657933712	0.006961194332689047	0.0005268209497444332	0.00011255466961301863	1.3172855688026175e-05	0.01342858374118805	0.0025856539141386747	5.402985607361188e-06	2.1994623239152133e-05	1.7676915376796387e-05
4604.0	0.0009394075605086982	0.0001781042810762301	2.612022581161e-05	1.000685733743012e-05	0.06302107870578766	0.0001853041467256844	3.055006163776852e-05	0.0006615442107431591	0.00048441780381835997	0.00018881491268984973	0.0004203617281746119	0.00022976682521402836	0.00040487246587872505	8.997871918836609e-05	1.6616000721114688e-05	0.0010837777517735958	3.330453182570636e-05	0.0013409452512860298	0.00010318384011043236	0.00010871295671677217	4.687548062065616e-05	1.0699211998144165e-05	0.0005768126575276256	0.00022058635659050196	0.0010812939144670963	0.002103818580508232	0.00020374997984617949	4.0135812014341354e-05	3.302733603050001e-05	0.00046735655632801354	0.00022642940166406333	0.0012749630259349942	0.0070965965278446674	0.00038411261630244553	0.0005472958437167108	0.005277540069073439	0.0013621124671772122	0.00022890047694090754	8.791356958681718e-05	0.0039193653501570225	0.002075953409075737	0.0004199165850877762	0.00012145951041020453	1.7632868548389524e-05	0.0036756263580173254	0.0018122480250895023	1.4579640264855698e-05	2.2148658899823204e-05	3.705105700646527e-05
4610.0	0.0005316655151546001	5.224698907113634e-05	2.738827242865227e-05	2.0160547137493268e-05	0.07305828481912613	0.00020837484044022858	1.249253091373248e-05	0.0006600202177651227	0.0002634276170283556	9.47769804042764e-05	0.0004279001441318542	0.00036260386696085334	0.0007312317611649632	4.752720633405261e-05	2.6314492060919292e-05	0.001099529443308711	2.1038640625192784e-05	0.0003200397186446935	6.194430898176506e-05	6.60576915834099e-05	2.7529284125193954e-05	4.1909101128112525e-05	0.00045126740587875247	0.0002836049534380436	0.00019324634922668338	0.00019085210806224495	7.70546557760099e-06	5.830223926750477e-06	5.4732572607463226e-05	0.00015245386748574674	6.314712663879618e-05	0.0002101313730236143	0.0009588525863364339	0.0001892308791866526	0.0001164993445854634	0.0005157029954716563	0.000510729500092566	2.2246775188250467e-05	8.789223102212418e-06	0.0010549613507464528	0.00038454917375929654	0.00018181624182034284	0.00010894801380345598	2.2887985323905014e-05	0.00424546841531992	0.0016113728052005172	2.2156114937388338e-05	2.423387013550382e-05	6.16411998635158e-05
4616.0	0.00012745341518893838	3.44772961398121e-05	6.712692083965521e-06	1.4729370377608575e-05	0.02738712914288044	0.00012107028305763379	9.69463599176379e-06	0.00034877427970059216	0.0001008611434372142	7.57121088099666e-05	0.0002602234308142215	0.0006065675406716764	0.0009849562775343657	2.670237881829962e-05	5.580706420005299e-05	0.0008503400022163987	1.2311834325373638e-05	5.363986929296516e-05	5.022263576393016e-05	4.386531873024069e-05	1.5486590200453065e-05	8.323052315972745e-05	0.00017306144582107663	0.00018669282144401222	4.840404653805308e-05	5.517933823284693e-05	2.613333435874665e-06	8.119868653011508e-06	7.589093002025038e-05	6.508226942969486e-05	3.258789001847617e-05	2.9317183361854404e-05	6.308043521130458e-05	0.00011781435023294762	3.2581181585555896e-05	0.00011812784941866994	8.196370617952198e-05	3.764638677239418e-06	2.3490831608796725e-06	0.0003368649340700358	5.761384090874344e-05	2.657127879501786e-05	7.32774060452357e-05	1.117645933845779e-05	0.0002719050971791148	0.0005766796530224383	1.3605448657472152e-05	3.870821456075646e-05	3.3024814911186695e-05
4622.0	0.00042784729157574475	7.9783407272771e-05	1.3310627764440142e-05	4.061680010636337e-05	0.09902211278676987	0.00014360957720782608	1.7151402062154375e-05	0.00010898917389567941	4.6355638914974406e-05	7.901354547357187e-05	9.537734149489552e-05	0.000328762544086203	0.0005516298697330058	1.7810898498282768e-05	0.0001707823685137555	0.00046429841313511133	1.1780452041421086e-05	3.593836663640104e-05	1.5838500985410064e-05	1.558132680656854e-05	1.1548920156201348e-05	5.384332689573057e-05	1.8327837096876465e-05	6.563772330991924e-05	5.418126966105774e-05	9.336866241937969e-06	1.9724848243640736e-06	9.308655535278376e-06	5.5072465329431e-05	2.4593407943029888e-05	2.3991273337742314e-05	1.4903732335369568e-05	2.9484966944437474e-05	4.519907452049665e-05	1.6884081560419872e-05	0.00012210366548970342	6.98034418746829e-05	1.097161748475628e-05	7.712367278145393e-07	2.626585410325788e-05	8.381869520235341e-06	1.4808186278969515e-05	4.353737676865421e-05	5.0783532969944645e-06	3.537804150255397e-05	0.00012869563943240792	6.406720331142424e-06	0.00017236763960681856	2.6729743694886565e-05
4628.0	0.0008031321340240538	7.824500789865851e-05	2.805687290674541e-05	9.965473145712167e-05	0.494474858045578	0.0012932465178892016	7.530138827860355e-05	9.235909965354949e-05	2.4184922949643806e-05	0.00020420139480847865	2.4446397219435312e-05	0.00019410911772865802	0.0002959864214062691	3.692129394039512e-05	0.0002582628803793341	0.00026999248075298965	2.3453547328244895e-05	0.00011437381181167439	0.0001333913824055344	2.92993809125619e-05	4.967805580236018e-06	3.143582580378279e-05	4.260143668943783e-06	5.9624585446727e-06	1.6325324395438656e-05	7.534985797974514e-06	1.9576414160837885e-06	7.276963970070938e-06	2.6909592634183355e-05	1.1009695299435407e-05	1.169890401797602e-05	4.780943982041208e-06	4.2760639189509675e-05	1.570002677908633e-05	6.197716629685601e-06	1.8566772268968634e-05	1.76751273102127e-05	7.659331458853558e-06	8.631635637357249e-07	9.599177246855106e-06	8.217642061936203e-06	1.5096301467565354e-05	3.906022175215185e-05	2.7632220280793263e-06	9.852393304754514e-06	0.00012273050379008055	4.585882834362565e-06	0.00033776555210351944	8.004547453310806e-06
4634.0	0.0004707819898612797	8.253855048678815e-05	1.877978866104968e-05	4.057630940224044e-05	0.40778642892837524	0.032167963683605194	0.00014328185352496803	0.00013038616452831775	5.290246190270409e-05	0.0002943334693554789	1.8621551134856418e-05	0.0001025017918436788	0.0003121741465292871	0.0001383228081976995	0.00013710209168493748	0.00010526913683861494	6.381532875820994e-05	8.289571269415319e-05	0.0006351506453938782	0.00010524936078581959	1.532229180156719e-05	4.656007604353363e-06	6.860136636532843e-07	1.995901584450621e-06	1.3250380106910598e-05	3.5506234326021513e-06	1.118788190979103e-06	6.2706526477995794e-06	1.6640784451738e-05	6.368939466483425e-06	6.150001354399137e-06	2.703478003240889e-06	6.312165351118892e-05	1.1390374311304186e-05	3.3308940601273207e-06	7.004332474025432e-06	4.056229499838082e-06	6.853270519968646e-07	1.851186226531354e-07	2.6822708605322987e-06	1.550637898617424e-05	4.251233258401044e-05	5.673905980074778e-05	1.2533548670035088e-06	3.3238050036743516e-06	0.0001236063108080998	3.85441808248288e-06	0.00030517549021169543	6.6227476054336876e-06
4640.0	0.00014892395120114088	6.391941860783845e-05	1.4618593922932632e-05	1.5333094779634848e-05	0.08157658576965332	0.022865930572152138	0.00020803713414352387	0.00021546361676882952	8.169504144461825e-05	0.00030318432254716754	2.4040284188231453e-05	5.690737089025788e-05	0.00014385368558578193	0.00020583618606906384	0.00010342104360461235	9.219103958457708e-05	0.00011733102292055264	9.345929720439017e-05	0.0005783215747214854	0.00021599102183245122	0.00026576616801321507	1.016810620058095e-05	5.890022407584183e-07	4.850196546613006e-07	5.785598204965936e-06	2.2740666736353887e-06	1.0309571507605142e-06	6.542146820720518e-06	1.5074781003932003e-05	4.414227987581398e-06	5.279749984765658e-06	2.256073230455513e-06	8.600220462540165e-05	1.8852284483728e-05	3.0433081974479137e-06	3.4909792248072335e-06	1.5616437849530485e-06	3.410262934266939e-07	4.1357544944276015e-08	1.9713245364982868e-06	7.737297892163042e-06	2.5685038053779863e-05	1.9505801901686937e-05	9.515965189166309e-07	1.874211307040241e-06	3.148077303194441e-05	1.1670977983158082e-05	0.0003649913414847106	1.591159525560215e-05
4646.0	3.9094324165489525e-05	6.358262180583552e-05	7.771204764139839e-06	3.603108416427858e-05	0.00395403103902936	0.007986083626747131	9.084067278308794e-05	0.00038453907473012805	8.379379141842946e-05	0.00047763431211933494	5.0700193241937086e-05	3.0147308279993013e-05	4.6730110625503585e-05	0.00010675696830730885	0.00012148963287472725	0.00018535541312303394	0.00017652162932790816	9.041788871400058e-05	0.00027895282255485654	0.0001714155514491722	0.0007374053820967674	3.8689908251399174e-05	3.3898102174134692e-06	2.4027774543355918e-06	3.4791305552062113e-06	4.0084654528982355e-07	4.770263331010938e-07	2.882539774873294e-06	9.82941946858773e-06	1.9610984054452274e-06	3.6124858979746932e-06	9.603834314475534e-07	7.285802712431177e-05	1.664267256273888e-05	2.5937506507034414e-06	1.6973966694422415e-06	8.050258770708751e-07	1.5803638575562218e-07	7.862273498915329e-09	1.2409237797328387e-06	1.0319425200577825e-05	1.5575220459140837e-05	3.823573479166953e-06	1.050197738550196e-06	1.1775662187574198e-06	1.0152641152672004e-05	2.3373660951619968e-05	0.0006741712568327785	4.170521424384788e-05
4652.0	1.3864370885130484e-05	9.031999798025936e-05	3.650247435871279e-06	3.52618662873283e-05	0.0009238474885933101	0.003007449908182025	5.528794281417504e-05	0.00046787402243353426	7.066634861985222e-05	0.00038191015482880175	2.3329674149863422e-05	1.8219754565507174e-05	1.1835168152174447e-05	5.366627738112584e-05	0.000359987432602793	0.0003495737037155777	0.00025223844568245113	3.518605444696732e-05	0.0002421443787170574	8.524840086465701e-05	0.0013281514402478933	0.0001155564677901566	1.0353513062000275e-05	3.182725049555302e-05	7.28667073417455e-05	1.953950231836643e-06	1.1169438494107453e-06	1.67984781000996e-05	1.2428706213540863e-05	6.5283907133562025e-06	2.8411801395122893e-05	4.845989224122604e-06	0.000528200704138726	0.00011734019790310413	2.7396030418458395e-05	1.1660552445391659e-05	4.496437213674653e-06	1.8262580852024257e-06	3.374429269342727e-08	2.020199190155836e-06	5.508814410859486e-06	7.588739663333399e-06	8.170553655872936e-07	5.753129812546831e-07	4.833052571484586e-07	4.163880021224031e-06	6.0574529925361276e-05	0.0006691250018775463	4.83864605484996e-05
4658.0	2.0656372726080008e-05	4.508086567511782e-05	1.5038132232803036e-06	6.616600148845464e-05	0.00028022544574923813	0.0009694548789411783	0.00023330772819463164	0.000524780189152807	0.00017266240320168436	0.00023893799516372383	6.584672064491315e-06	1.4222484423953574e-05	6.060339728719555e-06	5.545173917198554e-05	0.0007607094012200832	0.00030237436294555664	0.0002939750556834042	3.522002953104675e-05	0.0003133277641609311	0.00011670058302115649	0.0012654562015086412	0.00030032158247195184	1.2368179341137875e-05	3.74178598576691e-05	0.00018416524108033627	1.8796685253619216e-05	1.7333430150756612e-05	0.00017368716362398118	9.086018508241978e-06	2.7088230126537383e-05	0.0001775295240804553	5.240191512712045e-06	0.0008784683304838836	0.0006347878370434046	0.0003954733838327229	0.00011007833381881937	6.327714800136164e-05	0.00011837649071821943	4.6277898491098313e-07	7.892565918155015e-06	1.3939368727733381e-05	1.0742193808255251e-05	4.0300957948602445e-07	2.324218257854227e-07	5.868155881216808e-07	2.15438672057644e-06	4.2704199586296454e-05	0.00026310081011615694	7.175925566116348e-05
4664.0	6.604861846426502e-05	4.222330062475521e-06	3.141377646898036e-06	8.913462806958705e-05	0.0005127771873958409	0.0002075416559819132	0.00034477218287065625	0.0005934399669058621	0.0006178613402880728	0.00013475457672029734	2.024858258664608e-05	3.257428397773765e-05	8.607561539974995e-06	6.0670663515338674e-05	0.003740775864571333	0.00040761486161500216	0.00015698773495387286	0.00012092421820852906	0.0004884598893113434	0.00022059035836718976	0.0012978756567463279	0.00023662691819481552	1.6758698620833457e-05	3.0246543246903457e-05	6.742094410583377e-05	5.2349168981891125e-06	1.3137289897713345e-05	0.00012412659998517483	2.86569638774381e-06	4.746950071421452e-05	0.00040113579598255455	6.156655672384659e-06	0.0005120528512634337	0.00022186672140378505	0.0007756275008432567	0.0005835481570102274	0.00012127481022616848	0.0001825090730562806	2.4963565010693856e-06	7.066057150950655e-06	3.756394289666787e-05	1.756449455569964e-05	1.0223168374068337e-06	2.361474713552525e-07	5.279067636365653e-07	1.8657208329386776e-06	7.98386536189355e-05	0.00016436715668532997	0.00013369560474529862
4670.0	8.361676009371877e-05	6.329958068818087e-07	1.662660542933736e-05	0.00022397901921067387	0.0030926689505577087	4.929315400659107e-05	0.0001239247212652117	0.0004079225764144212	0.00051974190864712	3.171569187543355e-05	3.0868213798385113e-05	6.39208810753189e-05	9.962845069821924e-06	8.919414540287107e-05	0.002603371860459447	0.00039944000309333205	4.707509287982248e-05	0.0006670838920399547	0.000533093698322773	0.0001907509722514078	0.004527299664914608	0.00013334471441339701	1.8171327610616572e-05	9.735214916872792e-06	2.649160524015315e-05	1.0314181963622104e-05	1.1048990927520208e-05	0.00010353778634453192	3.454100578892394e-06	0.0001434541045455262	0.0006246682605706155	7.2061502578435466e-06	0.0001672419166425243	0.0001347386569250375	0.001038114307448268	0.0004241118731442839	5.7881527027348056e-05	0.0001860143820522353	7.113330411812058e-06	7.356045898632146e-06	0.00011285084474366158	1.714178688416723e-05	1.75661671164562e-06	1.7222665746885468e-06	4.025584530609194e-06	4.892508968623588e-06	0.00014862787793390453	0.000204993222723715	0.00020859111100435257
4676.0	0.00011856186029035598	1.499634095125657e-06	2.8021950129186735e-05	0.00031420239247381687	0.004863196983933449	3.1721014238428324e-05	4.840510882786475e-05	0.0001594762725289911	0.00033437515958212316	1.3360124285100028e-05	1.8540780729381368e-05	0.00011318438191665336	5.463229172164574e-05	0.00011175128747709095	0.0006790919578634202	0.00011270189861534163	1.1630168046394829e-05	0.000555088568944484	0.0007934785098768771	0.00012182686623418704	0.0048790001310408115	4.100200385437347e-05	1.3078423762635794e-05	4.671494480135152e-06	6.85229133523535e-06	2.675832547538448e-06	1.0202325029240455e-05	9.324563870904967e-05	9.391276762471534e-06	0.0001991242461372167	0.0002514578227419406	3.1477204629482003e-06	1.5141690710152034e-05	9.852689254330471e-05	0.0006891463417559862	0.00021787945297546685	2.7325426344759762e-05	0.00010158013174077496	6.356451649480732e-06	4.19901925852173e-06	6.904488691361621e-05	2.1754169210908003e-05	1.002507360681193e-06	4.097589680895908e-06	2.1624746295856312e-05	1.44718105730135e-05	9.056009002961218e-05	0.0003632990119513124	0.00010189347813138738
4682.0	0.0004739982250612229	7.485993592126761e-06	3.397265390958637e-05	0.00020581674471031874	0.008500512689352036	4.68986872874666e-05	0.00013072104775346816	0.00010659493273124099	0.0002655445714481175	5.386727934819646e-06	1.5504574548685923e-05	0.00015357061056420207	0.00028306228341534734	0.00012909856741316617	0.00037458218866959214	4.7602687118342146e-05	2.9391624138952466e-06	0.0004667973262257874	0.00028657304937951267	2.785622564260848e-05	0.001648574834689498	1.1115575034637004e-05	1.7770058548194356e-05	6.069107712391997e-06	3.5170976389053976e-06	2.4543655854358803e-06	8.013155820663087e-06	0.00016103705274872482	1.4824012396275066e-05	0.00017145427409559488	8.48000418045558e-05	1.8083826489601051e-06	1.334513581241481e-05	4.1383435018360615e-05	0.000365839630831033	6.851637590443715e-05	7.744746653770562e-06	3.567716703400947e-05	6.661704901489429e-06	3.94108792534098e-06	6.605176895391196e-05	2.8931790438946337e-05	5.415203077063779e-07	8.849224286677781e-06	3.21359584631864e-05	1.936937405844219e-05	5.232656258158386e-05	0.0002807899727486074	3.829289198620245e-05
4688.0	0.0005819496582262218	8.221569260058459e-06	2.896370460803155e-05	0.00010853447747649625	0.00461206492036581	5.1555947720771655e-05	0.00017998286057263613	7.836177974240854e-05	8.942341082729399e-05	4.019561856694054e-06	1.657369648455642e-05	0.0001774049742380157	0.0006194051820784807	0.000152073465869762	0.0006691527087241411	2.2123451344668865e-05	2.4961209419416264e-06	0.0003534213756211102	0.00200117495842278	1.266550043510506e-05	0.00022307982726488262	2.6988649551640265e-05	5.0114133046008646e-05	1.525736297480762e-05	2.8878612283733673e-06	5.435710590973031e-06	1.6571106243645772e-05	0.00014286494115367532	1.7216167179867625e-05	0.00015076049021445215	0.00019586828420870006	2.461606754877721e-06	8.013820661290083e-06	3.505061977193691e-05	0.00016114824393298477	3.4838409192161635e-05	1.03222726011154e-06	6.131706868472975e-06	7.579134489787975e-06	3.15903935188544e-06	2.9579792681033723e-05	5.7191620726371184e-05	7.183755315054441e-07	1.8557231669547036e-05	4.198638998786919e-05	2.739911542448681e-05	0.00014497915981337428	0.00014844757970422506	1.109261665988015e-05
4694.0	5.3112646128283814e-05	4.389447440189542e-06	3.461850428720936e-05	5.0798334996216e-05	0.00039674161234870553	0.0001327422505710274	6.51272785034962e-05	8.944336150307208e-05	9.061866876436397e-05	3.944117906939937e-06	2.543878144933842e-05	0.00011604397877817973	0.0006758338422514498	0.0001622998679522425	0.002772814594209194	1.3274918273964431e-05	8.121905011648778e-06	0.0001356451539322734	0.0061480398289859295	6.067876529414207e-05	0.00010128395661013201	7.977154018590227e-05	0.0001186734953080304	4.996581992600113e-05	2.1643334093823796e-06	5.581622190220514e-06	4.025502494187094e-05	6.56384727335535e-05	1.3863816093362402e-05	7.10197418811731e-05	0.0007744292379356921	4.093590632692212e-06	8.009388693608344e-06	2.8938136892975308e-05	4.6940298489062116e-05	1.6653262719046324e-05	4.91208936637122e-07	5.952266292297281e-06	1.2635364328161813e-05	4.850548066315241e-06	1.6697487808414735e-05	6.991509144427255e-05	2.333293650735868e-06	1.545439772598911e-05	4.2258652683813125e-05	2.7700909413397312e-05	0.00022597431961912662	6.766034493921325e-05	1.7722892152960412e-05
4700.0	6.072210908314446e-06	1.6260124766631634e-06	2.2498663383885287e-05	7.09262749296613e-05	0.0003015558759216219	0.0004493552551139146	6.339298852253705e-05	0.0002249253448098898	0.0003143864159937948	6.6498478190624155e-06	2.9000795620959252e-05	9.635255264583975e-05	0.00035009949351660907	6.148011016193777e-05	0.00356916687451303	1.279512343899114e-05	2.3332457203650847e-05	0.00011192897363798693	0.003236455377191305	0.0003461826127022505	0.00021997159637976438	0.00019235126092098653	0.00017089868197217584	6.171106360852718e-05	2.4504131488356506e-06	3.4859790503105614e-06	2.9905377232353203e-05	2.4737904823268764e-05	1.4082565030548722e-05	4.525375697994605e-05	0.0012397628743201494	1.2233090274094138e-05	5.253867129795253e-06	3.2267082133330405e-05	3.965809446526691e-05	3.744116474990733e-05	1.3006455219510826e-06	1.110856010200223e-05	3.845581159112044e-05	1.660290035943035e-05	1.2334891835052986e-05	2.0850604414590634e-05	1.1516973472680547e-06	1.896080721053295e-05	4.1285053157480434e-05	1.3648489584738854e-05	0.00030476987012661994	2.931248673121445e-05	3.979493340011686e-05
4706.0	2.8771346478606574e-06	2.0998093077650992e-06	2.752043837972451e-05	0.0002037892263615504	0.0004683077859226614	0.0009165970259346068	0.00015006889589130878	0.0005968653131276369	0.0008898170781321824	2.3429764041793533e-05	1.8559461750555784e-05	0.00010118395584868267	0.00016732135554775596	0.00011481803085189313	0.001929373713210225	1.1164965144416783e-05	7.874170114519075e-05	0.00025273190112784505	0.000972782087046653	0.0007864314829930663	0.0008414339972659945	0.0003007077903021127	0.000227051175897941	8.423819963354617e-05	2.097361630148953e-06	2.0021432192152133e-06	2.0003715690108947e-05	1.5678106137784198e-05	1.4819318494119216e-05	3.0043071092222817e-05	0.0009503445471636951	1.2067120223946404e-05	2.8322156140347943e-06	1.3569166185334325e-05	1.628609243198298e-05	1.848992906161584e-05	1.1504919257276924e-06	4.5081719690642785e-06	5.677116132574156e-05	4.499874557950534e-05	7.789086339471396e-06	8.429413355770521e-06	1.3397790326052927e-06	4.056261241203174e-05	6.385958113241941e-05	8.99857059266651e-06	0.00024224807566497475	3.849808490485884e-05	4.16086804762017e-05
4712.0	8.419290679739788e-06	1.6666164810885675e-05	4.152092515141703e-05	0.0001345745549770072	0.0002794516913127154	0.0014802676159888506	0.00017286124057136476	0.00040099085890688	0.0007858190219849348	6.955558637855574e-05	1.241989139089128e-05	0.00023736624279990792	4.769983570440672e-05	0.00032922078389674425	0.000744533957913518	1.1497612831590232e-05	0.0001132944380515255	0.0008938244427554309	0.0004615913494490087	0.0006626879330724478	0.00850361306220293	0.0005026221624575555	0.00020399197819642723	0.0001840642944443971	2.801297114274348e-06	2.4377545742026996e-06	1.520460682513658e-05	1.4773712791793514e-05	3.0452791179413907e-05	2.4796623620204628e-05	0.0003784789296332747	1.3530374417314306e-05	1.0905855560849886e-05	4.719623575510923e-06	1.8366630683885887e-05	2.241428774141241e-05	1.7837112409324618e-06	5.92814467381686e-06	4.8929032345768064e-05	5.317366594681516e-05	5.078459707874572e-06	4.824731149710715e-06	1.1471755669845152e-06	5.0139464292442426e-05	0.00014986598398536444	8.159417120623402e-06	0.00013381829194258898	7.021053170319647e-05	4.243448347551748e-05
4718.0	2.3954076823429205e-05	8.788298146100715e-05	4.385268402984366e-05	0.00014067045412957668	0.0004170275933574885	0.0005991585203446448	0.00012225720274727792	0.0003481442981865257	0.0004919741186313331	0.00030216394225135446	1.2961721040483098e-05	0.0003969748504459858	4.2761741497088224e-05	0.0008971795323304832	0.00030866690212860703	1.947236705746036e-05	0.00013339685392566025	0.0009410715429112315	0.00035754352575168014	0.0001693043450359255	0.005565547849982977	0.0007584484992548823	0.0001378033048240468	0.0003680992522276938	5.741105724155204e-06	1.5481881519008311e-06	1.3858422789780889e-05	1.957256972673349e-05	3.672699676826596e-05	3.601741627790034e-05	0.00040858122520148754	5.7268851378466934e-05	2.750970634224359e-05	2.543391701692599e-06	4.1279790821135975e-06	9.847781257121824e-06	2.6194868496531853e-06	5.422260528575862e-06	2.7404495995142497e-05	1.8450948118697852e-05	1.1117695066786837e-05	1.1252812328166328e-05	3.1782219593878835e-06	0.00012892496306449175	0.0002696919837035239	1.0651099728420377e-05	9.697317000245675e-05	7.450967677868903e-05	4.486090620048344e-05
4724.0	5.8008343330584466e-05	0.00030316642369143665	2.5902732886606827e-05	0.00023338873870670795	0.0005062132840976119	0.0001889532431960106	6.652612501056865e-05	0.0005330372950993478	0.0029133514035493135	0.0012154849246144295	2.633161420817487e-05	0.0012656610924750566	1.7080952602555044e-05	0.0007756588747724891	4.0190621803049e-05	5.723685899283737e-05	0.0001688010961515829	0.00023099954705685377	0.00037490404793061316	5.7502857089275494e-05	0.0010938961058855057	0.00031720378319732845	0.000980915268883109	0.0018317131325602531	2.4228183974628337e-05	1.2206393193991971e-06	1.6223373677348718e-05	4.540068039204925e-05	4.456039459910244e-05	5.577944830292836e-05	0.0001907611294882372	0.00015497306594625115	4.485572935664095e-05	2.041612560788053e-06	2.496887645975221e-06	7.740309229120612e-06	2.582168235676363e-06	5.481579137267545e-06	1.7752630810718983e-05	6.97103314450942e-06	6.549737463501515e-06	6.937951184227131e-06	9.000021236715838e-06	0.00010475992894498631	0.00016339753346983343	5.482363121700473e-06	9.360503463540226e-05	5.842371683684178e-05	4.9520684115123004e-05
4730.0	0.00012927247735206038	0.0011545676970854402	1.9217670342186466e-05	0.00020559629774652421	0.00045304643572308123	9.7454380011186e-05	3.882203600369394e-05	0.0005019928212277591	0.003117239335551858	0.003562708618119359	0.00010354538972023875	0.0014724158681929111	6.287721043918282e-05	0.0002660746977198869	9.851989489106927e-06	0.00013552518794313073	0.00010779084550449625	0.00018632254796102643	0.00012508011423051357	6.696389027638361e-05	0.00015443903976120055	0.0001836083538364619	0.0017446262063458562	0.007808031514286995	4.874228034168482e-05	1.5519356111326488e-06	1.70749281096505e-05	7.448594260495156e-05	3.395149906282313e-05	4.871323108091019e-05	8.779302152106538e-05	0.00027555509586818516	5.90402414673008e-05	2.6453037662577117e-06	4.96673965244554e-06	1.7051297618309036e-05	5.8258056014892645e-06	1.1795842510764487e-05	1.3672524801222607e-05	9.758499800227582e-06	1.4195911717251875e-05	1.0127489076694474e-05	2.1603289496852085e-05	4.910366260446608e-05	7.211742195067927e-05	8.767515282670502e-06	8.027181320358068e-05	2.3741187760606408e-05	5.2539769967552274e-05
4736.0	7.283224840648472e-05	0.0011232589604333043	1.7409682186553255e-05	0.00020135194063186646	0.00124049570877105	3.942483454011381e-05	3.621151699917391e-05	0.0005047853337600827	0.003798558609560132	0.003971852827817202	0.00053885777015239	0.0012303810799494386	0.0002057586971204728	7.00418750056997e-05	1.1290831935184542e-05	0.00017532914353068918	7.988686411408707e-05	0.00010012737766373903	8.349739073310047e-05	0.00013872564886696637	0.00011653132969513535	9.49359018704854e-05	0.0015169227262958884	0.005763027351349592	2.7614527425612323e-05	8.95221035079885e-07	1.5466148397536017e-05	8.273065759567544e-05	2.151354965462815e-05	2.007354487432167e-05	4.5520289859268814e-05	0.00027598862652666867	5.4273681598715484e-05	3.655089585663518e-06	7.125919182726648e-06	2.3589616830577143e-05	3.5517377909854986e-06	7.079520855768351e-06	1.3708860024053138e-05	1.978483487619087e-05	2.4552444301662035e-05	5.1212839025538415e-05	2.4369444872718304e-05	2.4827051674947143e-05	5.897164737689309e-05	1.7900225429912098e-05	7.769479270791635e-05	1.4276132787927054e-05	5.3165858844295144e-05
4742.0	1.9923108993680216e-05	0.0001737067213980481	2.6709967642091215e-05	0.00014456486678682268	0.00040828908095136285	2.1815119907842018e-05	6.528384983539581e-05	0.0005541771533899009	0.00651531619951129	0.0043410626240074635	0.0017660906305536628	0.0007403228082694113	0.00021812472550664097	3.960269532399252e-05	2.5404160624020733e-05	0.00023022644745651633	0.0001053308806149289	7.151858153520152e-05	3.74970150005538e-05	0.00010989384463755414	0.00018345120770391077	6.836612010374665e-05	0.000769534963183105	0.005384309682995081	3.7919540773145854e-05	1.3794569895253517e-06	1.0903119800786953e-05	5.499642065842636e-05	2.2802692910772748e-05	9.868192137219012e-06	4.1105358832282946e-05	0.00034132643486373127	3.757283047889359e-05	3.3217577311006607e-06	8.986066859506536e-06	9.862132174021099e-06	1.1488758673294797e-06	5.101258921058616e-06	1.4893984371155966e-05	1.796531432773918e-05	2.3115590011002496e-05	5.089851765660569e-05	7.362874748650938e-05	2.299788684467785e-05	6.720872625010088e-05	5.245991633273661e-05	6.924388435436413e-05	6.745412974851206e-06	4.064485619892366e-05
4748.0	2.199083064624574e-05	0.0001117917854571715	6.503951590275392e-05	0.0002488243917468935	8.030664321267977e-05	4.0564471419202164e-05	0.00016922202485147864	0.00047057628398761153	0.0066873119212687016	0.008578455075621605	0.0026101116091012955	0.0010804454796016216	0.0003705617564264685	3.326767182443291e-05	1.775482996890787e-05	0.00021390487381722778	6.809623300796375e-05	6.0335107264108956e-05	1.0784844562294893e-05	4.332358730607666e-05	5.7152214139932767e-05	3.471216041361913e-05	0.0005113516817800701	0.004386645741760731	5.304775186232291e-05	2.9837854071956826e-06	8.956268175097648e-06	2.830495395755861e-05	2.137287810910493e-05	4.341397016105475e-06	2.8820650186389685e-05	0.000561554275918752	2.6055862690554932e-05	1.4319548427010886e-06	3.082631110373768e-06	2.384533672739053e-06	4.473996852993878e-07	3.052455440410995e-06	3.468915747362189e-05	1.8819322576746345e-05	1.509552475909004e-05	9.375670924782753e-05	0.00021834987273905426	3.397096588741988e-05	0.00013151924940757453	0.00019529425480868667	8.651506504975259e-05	1.0980566912621725e-05	5.2840649004792795e-05
4754.0	5.1531329518184066e-05	0.0001490879076300189	4.735303082270548e-05	0.00029458446078933775	1.9057903045904823e-05	9.265002881875262e-05	0.0002209178637713194	0.0001850176340667531	0.007896309718489647	0.011264102533459663	0.0010058388579636812	0.001172216609120369	0.000955362687818706	5.5731430620653555e-05	7.234014901769115e-06	0.00014592058141715825	1.8860053387470543e-05	0.00016474279982503504	2.635708915477153e-05	1.6610565580776893e-05	1.4629612451244611e-05	2.0167604816379026e-05	0.0011658330913633108	0.0017516702646389604	9.117044101003557e-05	6.937283160368679e-06	1.2494293514464516e-05	1.3738687812292483e-05	1.9736251488211565e-05	4.124040060560219e-06	3.563266000128351e-05	0.0010915353195741773	1.8695216567721218e-05	8.860606044436281e-07	2.2095437088864855e-06	1.3408783843260608e-06	7.585560410916514e-07	4.497248028201284e-06	0.00010292785009369254	1.8645183445187286e-05	1.3731209037359804e-05	0.00011345550592523068	0.0004416600277181715	4.3746385927079245e-05	0.000199131274712272	0.0003465121553745121	4.164595884503797e-05	3.980157998739742e-05	0.00012142406922066584
4760.0	7.351523527177051e-05	0.0001828455860959366	3.5243712773080915e-05	0.00021302785899024457	1.7498952729511075e-05	0.0002446677244734019	0.0003058561705984175	5.2363906434038654e-05	0.001237726304680109	0.0037287878803908825	0.0006884876056574285	0.0015231863362714648	0.00358230690471828	0.00012553931446745992	5.967498509562574e-06	0.00024224762455560267	9.13308667804813e-06	0.0002882555709220469	8.399299258599058e-05	7.3374367275391705e-06	2.6770833301270613e-06	1.7307002053712495e-05	0.0005371808656491339	0.0002851705066859722	0.00013320670404937118	8.400186743529048e-06	1.3118196875439025e-05	1.089902434614487e-05	4.599592284648679e-05	2.957624701593886e-06	3.243433093302883e-05	0.002801693044602871	7.134745374060003e-06	1.8844683609131607e-06	7.852826456655748e-06	7.908145676083222e-07	1.366044784845144e-06	1.4419763829209842e-05	0.00012204067752463743	1.1887721484526992e-05	2.224231866421178e-05	0.0002162238524761051	0.0003406604810152203	4.257773616700433e-05	0.00017153637600131333	0.00044788437662646174	4.4876051106257364e-05	9.875923569779843e-05	9.428586054127663e-05
4766.0	0.00011387366976123303	8.215801062760875e-05	1.6102838344522752e-05	0.00011408756108721718	0.0005939583061262965	0.0005731807323172688	0.0008799713104963303	1.8654236555448733e-05	9.39729725359939e-05	0.0012168363900855184	0.0007697450928390026	0.0011202769819647074	0.005500069819390774	0.00016402961045969278	9.805423360376153e-06	0.0003751545154955238	4.725545750261517e-06	0.00020253997354302555	0.00014924748393241316	1.0225420737697277e-05	7.587427148791903e-07	8.897883162717335e-06	0.000259476451901719	0.00011390775762265548	0.0001961485977517441	1.1461627764219884e-05	1.2908296412206255e-05	1.9245146177127026e-05	5.0920465582748875e-05	2.4840430796757573e-06	1.893051012302749e-05	0.011600974947214127	1.3999291695654392e-05	7.634208486706484e-06	1.1618506505328696e-05	9.313789632869884e-07	4.830025318369735e-06	3.1027677323436365e-05	8.351251744898036e-05	1.1146858014399186e-05	3.3209948014700785e-05	8.864417759468779e-05	0.00020772358402609825	4.0218881622422487e-05	0.0001430958800483495	0.00013762143498752266	3.3630352845648304e-05	6.467405910370871e-05	8.088821778073907e-05
4772.0	6.289478187682107e-05	4.932198135065846e-05	9.549134119879454e-06	6.263118848437443e-05	0.025875074788928032	0.0012494177790358663	0.0013978347415104508	3.0102750315563753e-05	2.2579051801585592e-05	0.0008358866907656193	0.0016140207881107926	0.0007669864571653306	0.0057991547510027885	9.191838762490079e-05	3.6961144360248e-05	0.0009248380083590746	3.4042361676256405e-06	0.00013609796587843448	8.635904669063166e-05	7.186049060692312e-06	4.3479786882016924e-07	1.0968844435410574e-05	0.0002358727651881054	0.0001224995794473216	0.0004331218951847404	1.4716875739395618e-05	1.6563679309911095e-05	3.797411045525223e-05	3.819850098807365e-05	1.2162968232587446e-06	1.013047312881099e-05	0.013966318219900131	0.0001004306977847591	2.7892829166376032e-05	4.423941845743684e-06	4.640093322905159e-07	8.442058970103972e-06	5.6720557040534914e-05	5.176360355108045e-05	8.140810678014532e-06	1.3929095985076856e-05	4.9378268158761784e-05	9.038057032739744e-05	3.2199397537624463e-05	5.8694615290733054e-05	5.194304685574025e-05	2.377079908910673e-05	6.209512503119186e-05	2.9580893169622868e-05
4778.0	2.5559444111422636e-05	4.0039016312221065e-05	9.109860911848955e-06	2.259106986457482e-05	0.012152211740612984	0.0008429241715930402	0.000792610109783709	4.787994475918822e-05	2.219761154265143e-05	0.0011859744554385543	0.0021591319236904383	0.0002945165033452213	0.002193608321249485	3.1482155463891104e-05	0.0001432474236935377	0.001659474684856832	6.197338279889664e-06	8.22020519990474e-05	7.305914914468303e-05	8.052506927924696e-06	1.4941380186428432e-06	3.2405667298007756e-05	9.457762644160539e-05	0.00011391885345801711	0.000704418052919209	1.3821598258800805e-05	1.1949042345804628e-05	7.499776256736368e-05	4.406156585901044e-05	5.033546699451108e-07	1.474190503358841e-05	0.0266084186732769	0.0002761246869340539	4.055936369695701e-05	3.007500026797061e-06	6.298573111962469e-07	2.0460900486796163e-05	8.657374564791098e-05	3.4981563658220693e-05	5.202278771321289e-06	8.575966603530105e-06	1.5017470104794484e-05	7.785217167111114e-05	4.391286347527057e-05	4.502981755649671e-05	4.661817001760937e-05	1.579130912432447e-05	2.9755568903055973e-05	4.639389953808859e-05
4784.0	6.9196539698168635e-06	2.6322022677049972e-05	1.0171831490879413e-05	5.59338286620914e-06	0.00034457872970961034	0.00038268353091552854	0.0003425097092986107	7.751267548883334e-05	5.562598744290881e-05	0.0014050939353182912	0.001021657488308847	0.00014814706810284406	0.00021016223763581365	7.4118033808190376e-06	0.00041034258902072906	0.0008971525239758193	1.3682712051377166e-05	5.681610855390318e-05	4.086841727257706e-05	2.0087389202672057e-05	1.013080145639833e-05	5.9884732763748616e-05	0.00023017993953544647	0.00014201631711330265	0.0008906763978302479	1.2270807019376662e-05	1.6899384718271904e-05	0.0002331814175704494	5.3544306865660474e-05	3.842563671696553e-07	1.650420563237276e-05	0.004976005293428898	0.00017632498929742724	4.555677151074633e-05	4.256712145433994e-06	1.2097860917492653e-06	4.9705289711710066e-05	7.427117816405371e-05	2.793593012029305e-05	3.225686668884009e-06	6.448353815358132e-06	1.793915726011619e-05	7.490277494071051e-05	3.6800898669753224e-05	2.0003832105430774e-05	3.65225387213286e-05	1.6034138752729632e-05	1.8185923181590624e-05	0.00024357004440389574
4790.0	5.310238975653192e-06	1.3310906979313586e-05	6.577053227374563e-06	5.3594062592310365e-06	1.9317132682772353e-05	0.000299020204693079	0.00045496298116631806	7.47658996260725e-05	0.00011195789556950331	0.0018340791575610638	0.00024271367874462157	9.619354386813939e-05	0.00011857700883410871	6.799265065637883e-06	0.00035537677467800677	0.00025380891747772694	2.617560858197976e-05	7.73694773670286e-05	1.7566604583407752e-05	2.5055196601897478e-05	4.320014704717323e-05	8.84029213921167e-05	0.0008337088511325419	0.00016063889779616147	0.0005846663843840361	8.68837560119573e-06	3.2033240131568164e-05	0.0014498165110126138	0.00014253157132770866	8.068350894063769e-07	1.3892799870518502e-05	0.0009863869054242969	0.00046209298307076097	7.004576036706567e-05	1.2755002899211831e-05	2.462320253471262e-06	0.00010001954797189683	4.008306859759614e-05	1.80216520675458e-05	2.797826255118707e-06	7.12242672307184e-06	2.4054595996858552e-05	9.576101729180664e-05	2.990047141793184e-05	1.7421891243429855e-05	3.110404941253364e-05	2.336325269425288e-05	1.4944580470910296e-05	0.0003370355407241732
4796.0	9.002216756925918e-06	1.3615365787700284e-05	4.615009402186843e-06	1.4018328329257201e-05	7.2598700171511155e-06	0.00015033614181447774	0.0009334520436823368	8.558659465052187e-05	0.00020488027075771242	0.0018554863054305315	0.00027426503947936	8.080217958195135e-05	0.0002170202787965536	3.9728278352413327e-05	0.00014542137796524912	0.00011109594925073907	5.0202525017084554e-05	4.540466397884302e-05	4.858233296545222e-06	1.8986176655744202e-05	0.00010638573439791799	0.00012943678302690387	0.00030817906372249126	0.0001919465430546552	0.00019125304243061692	4.427630756254075e-06	4.5369128201855347e-05	0.004089081194251776	0.00016337711713276803	1.97964436665643e-06	1.1713405001501087e-05	0.00018736904894467443	0.0010899807093665004	0.00012177506141597405	2.0989862605347298e-05	1.6149766679518507e-06	0.00014017170178703964	2.597545608296059e-05	1.2964897905476391e-05	2.338198328288854e-06	6.55582425679313e-06	2.3781769414199516e-05	5.2238116040825844e-05	1.5910836737020873e-05	1.2493984286265913e-05	2.420107375655789e-05	3.7555990274995565e-05	1.3308343113749288e-05	0.0008261693874374032
4802.0	1.1096934031229466e-05	2.7197569579584524e-05	4.346442892710911e-06	3.5089953598799184e-05	2.6467814677744173e-05	7.297010597540066e-05	0.000992474495433271	0.00010420895705465227	0.00022790092043578625	0.0014442178653553128	0.00021357840159907937	7.784222543705255e-05	0.0006396097014658153	0.0001139483938459307	4.800219539902173e-05	6.639695493504405e-05	5.6648452300578356e-05	5.0554001063574106e-05	1.1595107025641482e-05	2.471333573339507e-05	0.0002422118268441409	0.0001073522143997252	7.575702329631895e-05	0.00011936410737689584	4.8508201871300116e-05	2.8416470740921795e-06	4.5088003389537334e-05	0.007611201144754887	0.00040562692447565496	4.732179604616249e-06	5.424287792266114e-06	5.622939352178946e-05	0.0016004621284082532	0.0002212929102825001	2.3730504835839383e-05	1.2175280517112697e-06	0.00018311043095309287	2.1039440980530344e-05	1.0860757356567774e-05	2.258718723169295e-06	1.1482425179565325e-05	2.700151890167035e-05	2.8832828320446424e-05	1.0776877388707362e-05	1.727405469864607e-05	2.670808316906914e-05	5.125672396388836e-05	2.0528883396764286e-05	0.0011994701344519854
4808.0	1.0144008228962775e-05	2.1782898329547606e-05	1.6608253645244986e-05	4.864179572905414e-05	0.0002057957462966442	2.5069322873605415e-05	0.00042191363172605634	9.945803321897984e-05	0.00015622185310348868	0.0009933775290846825	8.516106754541397e-05	0.00010197590745519847	0.0009478922002017498	0.00011793067096732557	1.835211514844559e-05	2.550040153437294e-05	3.508248846628703e-05	9.799992403713986e-05	0.00011229244410060346	2.7734215109376237e-05	0.00010001420741900802	4.977088246960193e-05	4.241603164700791e-05	4.0549770346842706e-05	2.1911575458943844e-05	2.181537183787441e-06	4.155950591666624e-05	0.00894168484956026	0.0005493673379532993	1.1739797628251836e-05	2.6926663849735633e-06	4.0057118894765154e-05	0.002401165198534727	0.0002977429539896548	4.434162110555917e-05	3.857345291180536e-06	0.00014295052096713334	2.2603526304010302e-05	7.4434378802834544e-06	2.3934578621265246e-06	3.844268576358445e-05	0.00012046294432366267	1.5964031263138168e-05	7.506575911975233e-06	5.4753501899540424e-05	5.508512185770087e-05	0.0001071331716957502	7.43747950764373e-05	0.0010503892553970218
4814.0	4.404362698551267e-06	4.303054083720781e-05	7.609159365529194e-05	0.00019096041796728969	0.0003087805234827101	1.4920399735274259e-05	0.00024976060376502573	0.00015292808529920876	0.00015500246081501245	0.00040807249024510384	3.714686317835003e-05	6.871516234241426e-05	0.0006977483863011003	0.00010962810483761132	1.302371128986124e-05	1.4282438314694446e-05	4.419804099597968e-05	0.00018434232333675027	0.00023779644106980413	2.2772246666136198e-05	3.062125688302331e-05	2.2538972189067863e-05	5.2515675633912906e-05	2.7690055503626354e-05	2.0510799004114233e-05	2.0073932773811975e-06	2.337945443287026e-05	0.0024946266785264015	0.00023443291138391942	1.928026722453069e-05	1.997764229599852e-06	2.453065462759696e-05	0.0023263078182935715	0.0007328346255235374	7.508033741032705e-05	6.965677130210679e-06	8.588336640968919e-05	2.864523048629053e-05	6.733702775818529e-06	1.877721388154896e-06	3.110476245637983e-05	0.00018999275926034898	2.682110425666906e-05	6.529723577841651e-06	6.401561404345557e-05	4.912136500934139e-05	0.00013548460265155882	0.00020019242947455496	0.0012367689050734043
4820.0	2.146272208847222e-06	0.00014619006833527237	0.00012286598212085664	0.00030524475732818246	0.00026368844555690885	5.94726407143753e-05	0.0002707281382754445	0.00014813366578891873	0.00019463618809822947	0.00020559944096021354	7.042336801532656e-05	9.420858259545639e-05	0.0013837979640811682	7.013486174400896e-05	2.8341117285890505e-05	1.8898706912295893e-05	0.00010625192226143554	8.653644181322306e-05	0.00018538828589953482	1.384597817377653e-05	1.479871389165055e-05	1.5088960935827345e-05	3.981885311077349e-05	1.9742859876714647e-05	2.537273394409567e-05	2.034153567365138e-06	1.7857326383818872e-05	0.0008742843638174236	7.320205622818321e-05	2.071772723866161e-05	1.5531836652371567e-06	2.6848358174902387e-05	0.0012954050907865167	0.0010519926436245441	0.00010738252603914589	1.1889966117450967e-05	4.793883999809623e-05	3.2108266168506816e-05	8.832159437588416e-06	2.321007514183293e-06	3.050280975003261e-05	0.0001412007404724136	5.8122688642470166e-05	3.5708487757801777e-06	0.0003345275763422251	5.970038546365686e-05	6.436912372009829e-05	0.0003652661689557135	0.0007541008526459336
4826.0	1.5765117495902814e-06	0.00023158261319622397	0.00018318237562198192	0.00018028136400971562	0.0007078409544192255	0.00018006352183874696	0.00025675640790723264	0.00013933933223597705	0.00011261692270636559	0.00016725229215808213	0.0002701170742511749	0.0001481636136304587	0.0015247536357492208	5.008489461033605e-05	6.48998175165616e-05	1.4158298654365353e-05	0.0005443434347398579	6.59654033370316e-05	9.85975784715265e-05	8.407367204199545e-06	1.1195492334081791e-05	8.891080142348073e-06	4.7390298277605325e-05	5.620659521810012e-06	3.615613968577236e-05	2.5954877855838276e-06	1.275421254831599e-05	0.0002158164425054565	2.202535506512504e-05	1.668998993409332e-05	2.6298143893654924e-06	3.629439015639946e-05	0.0003524191561155021	0.0008666875655762851	6.830910569988191e-05	1.1547852409421466e-05	4.684639134211466e-05	2.8966247555217706e-05	8.939260624174494e-06	3.939494490623474e-06	2.9254906621645205e-05	0.00017899075464811176	0.00015070200606714934	2.0918143945891643e-06	0.0009807056048884988	4.452004577615298e-05	2.1005000235163607e-05	0.0003500949824228883	0.0002869530871976167
4832.0	1.9382266600587172e-06	0.0004107870627194643	0.00014450671733357012	3.896272028214298e-05	0.00028584612300619483	0.0004368535883259028	0.0002884336863644421	0.0001026432219077833	5.141406290931627e-05	0.00024522963212803006	0.0006492403917945921	0.0002993773377966136	0.0021893796510994434	6.1019727581879124e-05	7.336495036724955e-05	2.1080008082208224e-05	0.001930148690007627	5.1547940529417247e-05	5.438693915493786e-05	1.3256459169497248e-05	7.994233783392701e-06	1.3841516192769632e-05	7.940958312246948e-05	2.4780874809948727e-06	3.410469798836857e-05	2.885598178181681e-06	7.2334905780735426e-06	0.0001592702028574422	1.3216671504778787e-05	1.1659952178888489e-05	5.641677944367984e-06	4.2872270569205284e-05	0.00013915651652496308	0.00037899240851402283	6.455772381741554e-05	2.2031068510841578e-05	5.3433825087267905e-05	1.623753814783413e-05	7.623506917298073e-06	6.547283192048781e-06	2.7228217732044868e-05	0.00014941493282094598	0.00019755329412873834	3.1961185413820203e-06	0.0008751473505981266	2.924851833085995e-05	7.088951861078385e-06	0.00025906189694069326	0.0002511025231797248
4838.0	3.710376176968566e-06	0.0004920573555864394	9.325933933723718e-05	2.032170959864743e-05	0.002644342603161931	0.00018025007739197463	0.00039148065843619406	0.00010296475375071168	2.965517523989547e-05	0.0001585528953000903	0.0005092547507956624	0.0003365330339875072	0.0016331302467733622	0.00016860982577782124	3.7503952626138926e-05	7.130155427148566e-05	0.001378863351419568	7.573521725134924e-05	5.596769187832251e-05	1.836673436628189e-05	1.3334526556718629e-05	5.652325853588991e-05	5.1403036195551977e-05	1.6786086689535296e-06	4.0323644498130307e-05	2.768624199234182e-06	4.0531281229050364e-06	5.298647010931745e-05	1.1011648894054815e-05	1.1022659236914478e-05	5.771738415205618e-06	2.9363860448938794e-05	8.514669025316834e-05	0.00032836978789418936	3.4994107409147546e-05	2.399848381173797e-05	5.532929935725406e-05	8.842071110848337e-06	5.322295237419894e-06	7.944331628095824e-06	2.1732936147600412e-05	8.765015081735328e-05	6.0263570048846304e-05	3.7163256365602138e-06	0.00022430127137340605	1.199966482090531e-05	4.15631802752614e-06	0.00012494350085034966	0.0006215896573849022
4844.0	4.866487415711163e-06	0.00039383157854899764	5.538968980545178e-05	1.9995684851892292e-05	0.018962310627102852	0.0002203942131018266	0.00036594548146240413	0.00018885379540733993	3.1813957320991904e-05	8.075227378867567e-05	0.00020276627037674189	0.00032561953412368894	0.0007714086095802486	0.00025674758944660425	1.7623116946197115e-05	5.2135597798042e-05	0.001150951604358852	0.00013752331142313778	0.00017897436919156462	1.3902951650379691e-05	2.8199603548273444e-05	0.0002145779726561159	1.8380927940597758e-05	2.0906854842905886e-06	3.199138882337138e-05	2.539058641559677e-06	5.006258106732275e-06	0.0001620685070520267	1.2708996109722648e-05	1.2112706826883368e-05	7.027663286862662e-06	2.8791748263756745e-05	0.00010434100840939209	0.0003382746363058686	2.3661130398977548e-05	2.4993052647914737e-05	7.852694398025051e-05	5.492825039254967e-06	3.123206624877639e-06	8.22871606942499e-06	1.245783732883865e-05	6.915704580023885e-05	3.697291685966775e-05	8.537270332453772e-06	0.00014228958752937615	1.0074440069729462e-05	8.277782399090938e-06	0.0002192264364566654	0.001621595467440784
4850.0	8.351906217285432e-06	0.0006296641076914966	5.0396214646752924e-05	1.8052147424896248e-05	0.03619614616036415	0.0001628699101274833	0.00021436691167764366	0.00016527883417438716	3.0265642635640688e-05	5.970852726022713e-05	9.625960956327617e-05	0.00017348771507386118	0.00017042596300598234	0.00020893587497994304	1.76315224962309e-05	2.499198126315605e-05	0.002563720103353262	0.0002804734685923904	0.0017285740468651056	1.7863032553577796e-05	2.7283294912194833e-05	0.00013266036694403738	5.974890427751234e-06	5.596130449703196e-06	2.472314372425899e-05	2.7986270652036183e-06	5.852139111084398e-06	0.00024031339853536338	1.850250737334136e-05	1.738717037369497e-05	8.459967830276582e-06	1.6120906366268173e-05	5.6355231208726764e-05	0.0003216397890355438	1.5335785064962693e-05	2.751594911387656e-05	4.6773402573307976e-05	3.1301901799452025e-06	2.2739259293302894e-06	8.638843610242475e-06	8.28283646114869e-06	5.29818280483596e-05	2.716889684961643e-05	2.5628101866459474e-05	0.00020871564629487693	8.340349268110003e-06	2.567952651588712e-05	0.00030555218108929694	0.0008145444444380701
4856.0	1.509716639702674e-05	0.002187135862186551	9.311378380516544e-05	2.1097224816912785e-05	0.012391572818160057	8.135205280268565e-05	8.757436444284394e-05	0.00027189761749468744	5.5551776313222945e-05	0.00019784907635767013	0.00019965182582382113	4.901308784610592e-05	3.6701650969916955e-05	0.00010158642544411123	2.739394039963372e-05	3.7970377888996154e-05	0.0071287150494754314	0.0002482135023456067	0.001377910957671702	3.06579313473776e-05	2.5784922399907373e-05	7.370624371105805e-05	8.050080396060366e-06	2.0409628632478416e-05	2.5624656700529158e-05	2.6532877654972253e-06	4.7350731620099396e-06	7.518085476476699e-05	1.3800339729641564e-05	1.852151945058722e-05	1.3492929610947613e-05	1.0206013939750846e-05	3.2294450647896156e-05	0.00024580833269283175	9.701961062091868e-06	2.172296808566898e-05	2.206994940934237e-05	2.1899668354308233e-06	2.101888867400703e-06	9.287550710723735e-06	7.734825885563623e-06	5.9598565712803975e-05	2.1328814909793437e-05	5.4267264204099774e-05	0.00010968730202876031	4.3784521039924584e-06	6.206575926626101e-05	0.00019430133397690952	0.00186179019510746
4862.0	3.6810655728913844e-05	0.00850109662860632	0.00015527095820289105	1.663040711719077e-05	0.005018096882849932	1.1001393431797624e-05	3.32062118104659e-05	0.00019610037270467728	0.00010650449257809669	0.0006788321770727634	0.0003855618997476995	3.9698734326520935e-05	1.0605325769574847e-05	9.113166743190959e-05	3.136940722470172e-05	0.00011935841757804155	0.013877424411475658	0.00012179085024399683	0.0005301639903336763	3.4404773032292724e-05	3.320627365610562e-05	0.00012396917736623436	1.1144616109959316e-05	5.0734044634737074e-05	2.153497734980192e-05	2.8490057957242243e-06	4.939051905239467e-06	4.106022970518097e-05	1.0875268344534561e-05	1.9981313016614877e-05	1.7775228116079234e-05	8.281698683276772e-06	2.1054735043435358e-05	0.00011318946053506806	8.413880095758941e-06	1.8676753825275227e-05	1.0697172001528088e-05	2.1356731849664357e-06	3.898874183505541e-06	1.4535297850670759e-05	1.3729742022405844e-05	0.0001178534294012934	2.4666713215992786e-05	8.099798287730664e-05	8.650797099107876e-05	8.081403393589426e-06	5.078487083665095e-05	6.978360761422664e-05	0.0006879517459310591
4868.0	3.928821752197109e-05	0.012296986766159534	0.00019339342543389648	2.34136387007311e-05	0.004834855906665325	2.91740821012354e-06	3.6791214370168746e-05	0.00012301230162847787	0.0003090602986048907	0.0009410710772499442	0.00018073315732181072	0.00011846693814732134	1.5566725778626278e-05	0.00019661821715999395	4.9573831347515807e-05	0.0002466539153829217	0.018521500751376152	3.3561114832991734e-05	0.00022580633230973035	3.945590287912637e-05	4.8218007577816024e-05	0.0001731889060465619	7.013677077338798e-06	5.3559830121230334e-05	1.6180143575184047e-05	2.512303126422921e-06	4.51082996733021e-06	3.512851981213316e-05	1.4817679584666621e-05	4.0565631934441626e-05	2.5041246772161685e-05	6.595972990908194e-06	2.421543285890948e-05	0.0001279536372749135	1.0097707672684919e-05	1.735349178488832e-05	6.76983836456202e-06	2.1750349787907908e-06	4.984695806342643e-06	2.2552905647899024e-05	3.0129975129966624e-05	0.0005346033722162247	6.118440069258213e-05	8.388677088078111e-05	5.4065603762865067e-05	1.546175371913705e-05	3.704826667672023e-05	5.6336743000429124e-05	0.0004494728927966207
4874.0	3.4967288229381666e-05	0.0316738523542881	0.00018052183440886438	6.060336090740748e-05	0.008670464158058167	1.7829901253207936e-06	4.638469545170665e-05	0.00010700065467972308	0.00029039496439509094	0.001820661243982613	0.00012425723252817988	0.0006362287676893175	3.942359398934059e-05	0.0001339353621006012	2.23397455556551e-05	0.0005049064056947827	0.007722764275968075	2.2539103156304918e-05	0.00013113903696648777	3.027912498509977e-05	0.00010264734009979293	0.0002449225867167115	3.022728151336196e-06	5.50255281268619e-05	9.547212357574608e-06	2.5099993763433304e-06	4.84035444969777e-06	1.710785181785468e-05	2.5448729502386414e-05	0.000226413641939871	3.42353705491405e-05	8.419434379902668e-06	3.830275090876967e-05	9.397242683917284e-05	1.4326310520118568e-05	2.5136949261650443e-05	4.714819169748807e-06	2.8432270937628346e-06	5.2563377721526194e-06	3.418858250370249e-05	2.9065804483252577e-05	0.0021629342809319496	0.00021257821936160326	5.283420250634663e-05	3.1124109227675945e-05	1.5670080756535754e-05	3.997293970314786e-05	3.3519183489261195e-05	0.0003453524550423026
4880.0	1.6322819647029974e-05	0.009807529859244823	0.00010610005119815469	7.738726708339527e-05	0.011753037571907043	6.4553255469945725e-06	5.523651634575799e-05	0.00020655595290008932	0.00019823183538392186	0.0019007399678230286	0.00030303982202894986	0.0006546158110722899	7.912664295872673e-05	8.714692376088351e-05	8.960659215517808e-06	0.0002145370381185785	0.0025124503299593925	2.881108594010584e-05	0.00019971883739344776	3.410869976505637e-05	8.75021651154384e-05	0.0002292696008225903	3.479920451354701e-06	3.987539457739331e-05	5.101609531266149e-06	2.535878593334928e-06	4.584360794979148e-06	6.221937837835867e-06	2.164692705264315e-05	0.001286680344492197	3.967852171626873e-05	1.5833109500817955e-05	8.287958917208016e-05	7.938640919746831e-05	2.134519672836177e-05	2.332773874513805e-05	4.204729521006811e-06	3.89148181056953e-06	6.398050118150422e-06	5.614714973489754e-05	3.850080247502774e-05	0.0024080981966108084	0.0004395830328576267	3.069850572501309e-05	1.8601333067636006e-05	1.3202309673943091e-05	4.971239832229912e-05	2.801158552756533e-05	9.825331653701141e-05
4886.0	5.166176924831234e-05	0.004019418731331825	5.2113231504336e-05	6.478917930508032e-05	0.0014211384113878012	7.390698101517046e-06	2.3672953830100596e-05	0.0002730517880991101	0.00033645142684690654	0.001323999254964292	0.0009020034922286868	0.0005371642764657736	5.50704135093838e-05	8.914821955841035e-05	4.159990112384548e-06	6.823508738307282e-05	0.0004448185791261494	1.4357728105096612e-05	0.0002158806601073593	0.00018058174464385957	0.00011697287845890969	7.667700265301391e-05	3.924510110664414e-06	4.669055124395527e-05	2.0751563170051668e-06	3.0550036171916872e-06	3.6081682992517017e-06	3.2408884180767927e-06	2.381706508458592e-05	0.002933632116764784	5.6803914048941806e-05	3.848068445222452e-05	9.156512533081695e-05	6.354042852763087e-05	2.4813987693050876e-05	2.695104558370076e-05	3.779369762924034e-06	4.681515292759286e-06	1.2682386113738175e-05	5.8399200497660786e-05	4.902524597127922e-05	0.0013130827574059367	0.0007080170908011496	2.2413603801396675e-05	9.3301105152932e-06	1.020276340568671e-05	8.683038322487846e-05	4.046679532621056e-05	3.8608235627179965e-05
4892.0	0.00010029241821030155	0.0004199146060273051	3.6230860132491216e-05	3.7688023439841345e-05	0.00037276113289408386	1.1050718967453577e-05	9.854348718363326e-06	0.00022166964481584728	0.00030238530598580837	0.0007996251806616783	0.0006720946403220296	0.0003163412620779127	2.06073782464955e-05	4.2155654227826744e-05	5.2669356591650285e-06	4.545704723568633e-05	0.0002073739015031606	2.0287588995415717e-05	0.0002756128669716418	0.0005155088729225099	0.00020363267685752362	2.339868115086574e-05	1.0172781912842765e-05	8.0775840615388e-05	4.634318429452833e-06	4.169777184870327e-06	2.935336169684888e-06	2.6827467536350014e-06	2.1113850380061194e-05	0.005808010697364807	9.345019498141482e-05	5.010175664210692e-05	5.055217116023414e-05	3.6353449104353786e-05	1.8700959117268212e-05	2.131384826498106e-05	3.6320382150734076e-06	6.165110789879691e-06	2.891683834604919e-05	5.0417267630109563e-05	8.531589264748618e-05	0.00043755394290201366	0.0005953730433247983	2.1154161004233174e-05	4.043592070956947e-06	1.3363795005716383e-05	0.0001736109988996759	7.866875239415094e-05	1.9703194993780926e-05
4898.0	0.00012098050501663238	5.952961146249436e-05	2.9085880669299513e-05	2.395245428488124e-05	0.0003644564712885767	1.7536509403726086e-05	9.004037565318868e-06	0.00011766592069761828	0.0001618212991161272	0.0012251612497493625	0.00016621871327515692	0.0002226671640528366	1.3513559679267928e-05	2.2239817553781904e-05	1.2979247912880965e-05	8.400733349844813e-05	8.680969040142372e-05	5.8114485000260174e-05	0.00019757627160288393	0.0007264615851454437	9.500970918452367e-05	2.191746716562193e-05	1.8183651263825595e-05	9.669089922681451e-05	1.494050411565695e-05	5.902493739995407e-06	2.7866103664564434e-06	2.8083052256988594e-06	1.6646450603730045e-05	0.00691370852291584	0.0001662634313106537	3.6303837987361476e-05	3.150960401399061e-05	3.662249582703225e-05	2.5642744731158018e-05	1.5055155017762445e-05	3.4691313430812443e-06	8.62614979268983e-06	5.862585749127902e-05	2.9321490728762e-05	7.660509436391294e-05	0.0002133221714757383	0.0002690981491468847	1.8160344552597962e-05	2.9074535632389598e-06	2.606796806503553e-05	0.00016148695431184024	0.00021945104526821524	1.1465158422652166e-05
4904.0	0.0002556596009526402	4.515917316894047e-05	2.433210283925291e-05	2.6430105208419263e-05	0.00086669169832021	1.5381543562398292e-05	9.52364098338876e-06	2.6817982870852575e-05	5.5326978326775134e-05	0.0031953449361026287	6.650499562965706e-05	0.00015363797137979418	1.49295519804582e-05	2.3335927835432813e-05	2.969139677588828e-05	8.967780013335869e-05	9.695921471575275e-05	0.00013594049960374832	0.00011687898222589865	0.0005497172242030501	0.0001971977762877941	5.962960494798608e-05	2.2076539607951418e-05	0.0001365875796182081	3.878189090755768e-05	7.26981943444116e-06	4.0652757888892666e-06	7.872306923673023e-06	1.011973563436186e-05	0.0031072264537215233	0.0002586029004305601	2.5420255042263307e-05	3.874795220326632e-05	3.460886364337057e-05	3.343774005770683e-05	1.778469049895648e-05	4.631786850950448e-06	1.5203157090581954e-05	6.990196561673656e-05	1.9203051124350168e-05	4.3996067688567564e-05	8.956251258496195e-05	0.00011020930105587468	2.14550946111558e-05	1.8200439626525622e-06	4.006292510894127e-05	9.202065120916814e-05	0.0004212463099975139	8.620911103207618e-06
4910.0	0.0009671947336755693	5.791775038233027e-05	1.997283470700495e-05	8.168537897290662e-05	0.002298917854204774	2.8013695555273443e-05	1.855245318438392e-05	9.104649507207796e-06	3.9502330764662474e-05	0.002283814363181591	0.0001391294354107231	0.00014653215475846082	1.6663445421727374e-05	1.2763715858454816e-05	7.125560659915209e-05	0.00011031371832359582	0.00018270686268806458	0.00012080734450137243	5.984779272694141e-05	0.0002895374200306833	0.0010706331813707948	0.0002802398521453142	6.637784099439159e-05	7.636658847332001e-05	5.3177314839558676e-05	5.737318133469671e-06	5.8759683270181995e-06	1.2324450835876632e-05	4.686523425334599e-06	0.0008891869219951332	0.0005838493816554546	2.8401833333191462e-05	6.349850445985794e-05	3.66632011719048e-05	3.951117832912132e-05	2.4007480533327907e-05	6.418400971597293e-06	2.663643317646347e-05	3.71468995581381e-05	1.8555885617388412e-05	2.3611719370819628e-05	5.670779137290083e-05	6.716970528941602e-05	1.931762926687952e-05	2.18416835195967e-06	5.518723264685832e-05	7.864656072342768e-05	0.0006246006232686341	1.1395284673199058e-05
4916.0	0.0063949464820325375	0.00010368262883275747	1.3107543054502457e-05	4.3778185499832034e-05	0.0011111112544313073	7.37774753361009e-05	4.299161082599312e-05	7.882802492531482e-06	4.7644192818552256e-05	0.0013631655601784587	0.0010686202440410852	0.0001024412049446255	6.8259414547355846e-06	7.749113137833774e-06	0.00016976665938273072	0.00019612671167124063	0.0004461075586732477	7.008491229498759e-05	3.116902007604949e-05	0.00016800814773887396	0.004478148650377989	0.0012996199075132608	0.00011280825128778815	5.619959847535938e-05	7.7092568972148e-05	4.71608245788957e-06	6.760192718502367e-06	7.844697393011302e-06	1.8850093965738779e-06	0.000696428760420531	0.000938707496970892	4.0165446989703923e-05	0.00011566097964532673	2.6935576897813007e-05	2.8757725885952823e-05	2.4751921955612488e-05	6.907805527589517e-06	4.041523425257765e-05	1.8776117940433323e-05	2.0152454453636892e-05	1.3410623068921268e-05	2.7270287318970077e-05	2.5296509193140082e-05	2.0079001842532307e-05	2.971747335323016e-06	4.943112799082883e-05	8.018627704586834e-05	0.0005469191237352788	1.2495366718212608e-05
4922.0	0.0033566455822438	9.40609970712103e-05	9.147539458354004e-06	1.0854318134079222e-05	0.00011927899322472513	7.433501014020294e-05	4.131419336772524e-05	1.142854307545349e-05	0.00010227526945527643	0.0008221152238547802	0.001526356558315456	6.793085049139336e-05	4.488293143367628e-06	5.831998350913636e-06	0.00016757218691054732	0.00016638063243590295	0.0005257842713035643	0.00011330263077979907	3.504473716020584e-05	0.0003182446234859526	0.003184082917869091	0.0021899472922086716	0.00028734817169606686	4.970647569280118e-05	9.073159890249372e-05	5.5754935601726174e-06	6.561891495948657e-06	2.4048749764915556e-06	7.172104119490541e-07	0.0004509014543145895	0.001361910835839808	5.0087190174963325e-05	8.015584899112582e-05	2.9097562219249085e-05	1.8355913198320195e-05	1.913517371576745e-05	7.535136319347657e-06	4.0265465941047296e-05	1.3082216355542187e-05	2.3698412405792624e-05	9.042813871928956e-06	1.119705120800063e-05	1.6363701433874667e-05	2.5415210984647274e-05	4.2946044231939595e-06	3.031798951269593e-05	5.217409125179984e-05	0.000224292729399167	1.9561110093491152e-05
4928.0	0.006711551453918219	0.0001641760754864663	7.890165761637036e-06	4.695309144153725e-06	3.0566119676223025e-05	0.00012100415915483609	3.816798925981857e-05	1.7343712897854857e-05	0.00029820940108038485	0.0013669065665453672	0.0025942493230104446	0.00016386389324907213	3.4237189083796693e-06	5.45754801350995e-06	0.00019527362019289285	0.00017411015869583935	0.0003500407619867474	0.00018041927251033485	2.5208633815054782e-05	0.0007474190788343549	0.004234451800584793	0.0038966878782957792	0.0006911405944265425	7.25017162039876e-05	0.0001026902100420557	8.456200703221839e-06	5.934740329394117e-06	1.7610785789656802e-06	1.1500728760438506e-06	0.0005524178268387914	0.0008607160416431725	4.2786869016708806e-05	4.725343387690373e-05	4.993104448658414e-05	1.9344877728144638e-05	1.535431329102721e-05	8.511022315360606e-06	3.08874441543594e-05	1.5317928045988083e-05	2.4755037884460762e-05	9.161315574601758e-06	1.408842217642814e-05	1.2592478014994413e-05	2.122597834386397e-05	5.454332040244481e-06	2.4185452275560237e-05	4.942707528243773e-05	4.913021984975785e-05	7.127436401788145e-05
4934.0	0.003413936821743846	0.0002557927218731493	8.842423994792625e-06	4.731746685138205e-06	2.3459679141524248e-05	0.0001203903739224188	3.524441854096949e-05	6.664130341960117e-05	0.00034392729867249727	0.0015630495036020875	0.003566411091014743	0.0003547349770087749	7.443757567671128e-06	1.1556291610759217e-05	0.0003277648938819766	0.0002238423767266795	0.00020156112441327423	0.00016797517309896648	2.1344116248656064e-05	0.0007435695733875036	0.00448273541405797	0.004291748162358999	0.0013949774438515306	0.00013209109602030367	7.434465805999935e-05	1.2577367670019157e-05	5.9604003581625875e-06	1.966702029676526e-06	2.200564495069557e-06	0.00038083127583377063	0.00040292690391652286	3.063498661504127e-05	2.0372624931042083e-05	0.00010736675903899595	2.8484102585935034e-05	1.7729384126141667e-05	1.014336976368213e-05	2.1596450096694753e-05	1.3032968126935884e-05	2.9986824301886372e-05	8.805415745882783e-06	2.2346417608787306e-05	2.1296111299307086e-05	1.5584833818138577e-05	5.333377430360997e-06	1.9791157683357596e-05	6.65187617414631e-05	2.6333196728955954e-05	0.00021211415878497064
4940.0	0.0017607581103220582	0.00020081776892766356	1.0100183317263145e-05	6.967922672629356e-06	6.147412932477891e-05	6.553815182996914e-05	6.428600318031386e-05	0.0001702742447378114	0.00022691480990033597	0.001432941760867834	0.0009582009515725076	0.0003593195287976414	7.289132099685958e-06	1.6584861441515386e-05	0.00039943255251273513	0.000232227350352332	0.00011944129801122472	0.00012800392869394273	2.2431351681007072e-05	0.00043623996316455305	0.001143719768151641	0.001643578289076686	0.0018881100695580244	0.00024902066797949374	5.455835707834922e-05	2.051336196018383e-05	7.3713899837457575e-06	2.3275597413885407e-06	2.8497640869318275e-06	0.00017185496108140796	0.00023005882394500077	2.5444775019423105e-05	2.8083828510716558e-05	0.0002823561371769756	3.977399319410324e-05	3.0289813366835006e-05	1.13717605927377e-05	1.9566801711334847e-05	1.7025786291924305e-05	2.859795313270297e-05	8.2877659224323e-06	2.9537481168517843e-05	3.10526265820954e-05	9.851904906099662e-06	5.813351890537888e-06	3.984460636274889e-05	0.00016806134954094887	4.6196724724723026e-05	0.00013826871872879565
4946.0	0.0002059068501694128	4.8567682824796066e-05	9.492240678810049e-06	1.0674446457414888e-05	0.0001343655603704974	9.098111331695691e-05	9.256365592591465e-05	0.00029959093080833554	6.089858652558178e-05	0.0006104424828663468	0.0001852465939009562	0.00018705114780459553	8.33515059639467e-06	2.8197773644933477e-05	0.0005943385185673833	4.7331453970400617e-05	7.331486995099112e-05	5.816222255816683e-05	1.6498130207764916e-05	0.0003555524453986436	0.0006911329692229629	0.0010332332458347082	0.0017269685631617904	0.00038271688390523195	5.414691986516118e-05	1.757699646987021e-05	6.439848675654503e-06	5.684169082087465e-06	6.7515916271077e-06	7.12965993443504e-05	0.00015107018407434225	2.308980947418604e-05	6.322262925095856e-05	0.0003028659848496318	4.560331944958307e-05	4.835384970647283e-05	1.1278714737272821e-05	3.0059207347221673e-05	2.0645757103920914e-05	2.9791006454615854e-05	1.0241641575703397e-05	2.1774403649033047e-05	2.2110862119006924e-05	6.999076958891237e-06	6.643724191235378e-06	2.8265219953027554e-05	0.00035002021468244493	5.2946576033718884e-05	3.007692430401221e-05
4952.0	4.225897282594815e-05	2.8409038350218907e-05	1.135243110184092e-05	1.9093540686299093e-05	0.0001383504713885486	0.0005869268206879497	0.00010543981625232846	0.00017921497055795044	4.687203545472585e-05	0.000415320711908862	0.0001624971628189087	0.0004582945548463613	8.361565960512962e-06	6.877881241962314e-05	0.001083953189663589	2.270967888762243e-05	5.843642065883614e-05	2.4455792299704626e-05	1.8236843970953487e-05	0.00025445924256928265	0.0006243619718588889	0.0009482100722379982	0.0012484501348808408	0.000501312199048698	6.736072828061879e-05	1.08458943941514e-05	5.688556029781466e-06	1.5413084838655777e-05	6.7197565840615425e-06	2.504783697077073e-05	0.00019755103858187795	2.8117032343288884e-05	6.920248415553942e-05	0.00016446059453301132	3.6747740523424e-05	5.732841236749664e-05	1.2239695934113115e-05	2.7800655516330153e-05	2.142938865290489e-05	2.1833749997313134e-05	1.882693322841078e-05	1.5946563507895917e-05	2.0026927813887596e-05	8.621116649010219e-06	1.0192522495344747e-05	2.750808016571682e-05	0.0006242893869057298	9.940275049302727e-05	4.298407475289423e-06
4958.0	3.205866596545093e-05	3.429199568927288e-05	1.6301724826917052e-05	3.1730331102153286e-05	0.0005995355895720422	0.0026909769512712955	0.00017929977911990136	0.00025464221835136414	8.703314961167052e-05	0.0003600826603360474	0.00031288061290979385	0.0010948057752102613	1.5559957319055684e-05	0.00017533916980028152	0.001319145318120718	3.97560179408174e-05	7.969260332174599e-05	1.430939300917089e-05	1.2857039109803736e-05	0.00018951149831991643	0.0003973884740844369	0.0003476061683613807	0.00020494512864388525	0.0006784648867323995	0.00010849298996618018	9.135455911746249e-06	5.57568455405999e-06	2.2048156097298488e-05	7.321584689634619e-06	1.2387054084683768e-05	0.00019895631703548133	3.6311281292000785e-05	4.5439279347192496e-05	0.00011680946772685274	2.4346816644538194e-05	6.532356928801164e-05	1.6357320419047028e-05	3.155940066790208e-05	1.982334470085334e-05	1.5437046386068687e-05	1.6004685676307417e-05	1.4566491699952167e-05	1.3310615941009019e-05	7.889322660048492e-06	1.3921236131864134e-05	1.8622864445205778e-05	0.000986589933745563	0.00025649555027484894	1.280170749851095e-06
4964.0	1.6799182048998773e-05	1.0406255569250789e-05	1.8218626792076975e-05	0.000103749793197494	0.010537191294133663	0.004377611912786961	0.0001933366438606754	0.0003144658403471112	9.180547931464389e-05	0.00018491076480131596	0.00033062140573747456	0.0008838088833726943	8.590499055571854e-05	0.00044235168024897575	0.001618003356270492	0.00011604054452618584	4.4669439375866205e-05	1.524604613223346e-05	8.78553601069143e-06	0.0003337070520501584	0.00016969835269264877	0.00017323596694041044	6.95715716574341e-05	0.00047648450708948076	0.0002649505331646651	9.96545895759482e-06	5.89558021601988e-06	2.0337583919172175e-05	1.536339368612971e-05	1.4162726984068286e-05	0.0003136203158646822	6.918224244145676e-05	7.096470653777942e-05	0.00012862670700997114	1.5293198885046877e-05	5.4426578572019935e-05	1.9979730495833792e-05	1.791398972272873e-05	1.4961019587644842e-05	1.036342200677609e-05	1.756476194714196e-05	2.335939643671736e-05	1.1130096936540212e-05	1.634044929232914e-05	1.6440737454104237e-05	1.3007450434088241e-05	0.0026122075505554676	0.0011381690856069326	1.9394635728531284e-06
4970.0	9.192418474412989e-06	5.546928605326684e-06	1.6070942365331575e-05	7.933517190394923e-05	0.025057267397642136	0.006462274119257927	0.00036497204564511776	0.00037696227082051337	7.067956175887957e-05	8.992365474114195e-05	0.00019073403382208198	0.00044048676500096917	0.0022004563361406326	0.0008494677022099495	0.001176615827716887	0.00010699636186473072	2.226477226940915e-05	1.9485445591271855e-05	1.6700179912731983e-05	0.0006305997376330197	0.00024944174219854176	5.5684584367554635e-05	4.726667611976154e-05	0.00034363678423687816	0.00046920208842493594	1.1440790331107564e-05	6.956508968869457e-06	1.4467078472080175e-05	4.313279714551754e-05	1.2503233847382944e-05	0.00029940303647890687	0.00011335364979458973	0.00016037383466027677	0.00023615406826138496	1.2795758266292978e-05	5.59261861781124e-05	2.3881088054622523e-05	1.0856781955226324e-05	1.0632132216414902e-05	9.158809007203672e-06	1.240457368112402e-05	4.416669253259897e-05	9.384705663251225e-06	2.8842179744970053e-05	1.704170608718414e-05	1.2375116057228297e-05	0.0028934497386217117	0.001108795520849526	1.2747889741149265e-05
4976.0	7.6483747761813e-06	2.486304083504365e-06	1.2848814549215604e-05	5.672174665960483e-05	0.012911930680274963	0.0037136974278837442	0.000371189700672403	0.0006651013973169029	7.773911784170195e-05	5.27354386576917e-05	5.0921578804263845e-05	0.00016130506992340088	0.007610719185322523	0.0008605278562754393	0.00026643011369742453	6.789968756493181e-05	3.075057247770019e-05	3.113827187917195e-05	0.00011330695997457951	0.001042479882016778	0.00032387833925895393	3.29776739818044e-05	4.3771004129666835e-05	0.0001819679600885138	0.00048704558867029846	1.1540013474586885e-05	9.365875484945718e-06	9.085688361665234e-06	0.00010793504043249413	8.808103302726522e-06	0.0001857492607086897	0.0001396174484398216	0.0004878703330177814	0.0008782766526564956	1.2182575119368266e-05	8.27647527330555e-05	3.3790805900935084e-05	1.0667079550330527e-05	9.011889233079273e-06	1.0326248229830526e-05	6.531075086968485e-06	4.1587180021451786e-05	1.3358366231841501e-05	3.2349689718103036e-05	1.4083801033848431e-05	1.4577067304344382e-05	0.0018009997438639402	0.0007624980644322932	1.1216749044251628e-05
4982.0	5.734178557759151e-06	1.924583557411097e-06	1.3043226317677181e-05	6.832878716522828e-05	0.0012586464872583747	0.002315520541742444	0.0006951264222152531	0.0009779279353097081	5.4391039157053456e-05	3.0961993616074324e-05	1.6135025362018496e-05	6.590579869225621e-05	0.060067519545555115	0.0009349537431262434	0.0001942946546478197	4.8907942982623354e-05	6.613433652091771e-05	9.073289402294904e-05	0.00021430477499961853	0.0004905005334876478	0.00020984305592719465	6.0349029809003696e-05	9.079199662664905e-05	9.531860268907622e-05	0.00023094734933692962	9.821295861911494e-06	8.876406354829669e-06	8.113459443848114e-06	0.00020076283544767648	4.38811230196734e-06	0.00011475289647933096	0.000164245895575732	0.0006160205230116844	0.0030310607980936766	1.2915782463096548e-05	0.0001665884192334488	4.7149536840151995e-05	1.2561869880300947e-05	1.1969766092079226e-05	1.237138803844573e-05	3.476755864539882e-06	3.286653009126894e-05	1.132592478825245e-05	2.807683813443873e-05	1.0210501386609394e-05	2.0568249965435825e-05	0.0006219043862074614	0.0003940067545045167	8.391234587179497e-06
4988.0	2.328732080059126e-06	1.268514779440011e-06	1.3706820936931763e-05	7.32163607608527e-05	0.00020800105994567275	0.002226487500593066	0.0003676892083603889	0.0002472024643793702	5.759340638178401e-05	3.358814137754962e-05	1.603505552338902e-05	3.93811751564499e-05	0.11339329183101654	0.0008816132904030383	0.0006464764010161161	2.9662360248039477e-05	0.00014750417903997004	0.000224808492930606	0.00019839481683447957	0.00028373912209644914	0.00017568442854098976	0.0002061095874523744	0.00022718672698829323	7.825514330761507e-05	0.0001342316099908203	5.237543518887833e-06	7.297081992874155e-06	1.6581445379415527e-05	0.00019571107986848801	1.4694651326863095e-06	6.012282392475754e-05	0.00016896887973416597	0.0001706591428956017	0.0018364280695095658	1.2929684999107849e-05	0.00022889611136633903	6.610186392208561e-05	1.727896415104624e-05	1.3881623999623116e-05	1.0794670743052848e-05	3.603003733587684e-06	2.3435975890606642e-05	9.782512279343791e-06	2.1721289158449508e-05	8.31365196063416e-06	2.3945603970787488e-05	0.00020526919979602098	0.0001403489150106907	1.4181055121298414e-05
4994.0	7.595820534334052e-06	4.162879577052081e-06	1.9440378309809603e-05	9.248319111065939e-05	0.0001064417592715472	0.001797004952095449	0.0001344280899502337	0.000142522607347928	0.0003433394304011017	7.740638830000535e-05	2.771589242911432e-05	5.147400952409953e-05	0.08295050263404846	0.0015536427963525057	0.0011891656322404742	0.00019224052084609866	0.00030177878215909004	0.00037367071490734816	0.00012960315507370979	7.758476567687467e-05	0.0001357494475087151	0.0007581894169561565	0.0009368713945150375	0.00011022012768080458	0.00011612313392106444	4.096042175660841e-06	5.67997540201759e-06	2.7050697099184617e-05	0.00011924875434488058	2.0641032278945204e-06	3.275895141996443e-05	0.000240789056988433	2.6264075131621212e-05	0.0003860382130369544	1.365630032523768e-05	0.0003227052802685648	6.325446884147823e-05	2.1302103050402366e-05	1.913010419229977e-05	1.0200846190855373e-05	7.251469924085541e-06	1.342610630672425e-05	1.3711814972339198e-05	2.1076995835755952e-05	6.1086170717317145e-06	1.61277948791394e-05	8.280405745608732e-05	4.770907253259793e-05	1.7807838958106004e-05
5000.0	3.020477743120864e-05	2.2807760615251027e-05	2.086962376779411e-05	4.592597542796284e-05	0.0003251715679652989	0.0012684435350820422	4.0092741983244196e-05	0.0002488528552930802	0.00046482495963573456	0.00012379574764054269	5.74774167034775e-05	0.00010602035763440654	0.05252758041024208	0.0025749197229743004	0.0012294973712414503	0.0007510536815971136	0.0005919667310081422	0.00047167876618914306	8.572987280786037e-05	6.27467452432029e-05	0.0002098760596709326	0.0010088508715853095	0.00046733851195313036	0.00013522723747882992	0.0001548280124552548	4.387078661238775e-06	4.742290457215859e-06	4.742262535728514e-05	7.48192542232573e-05	1.0201478289673105e-05	3.486060813884251e-05	0.00022441678447648883	1.3132642379787285e-05	0.0002493884530849755	1.3344143553695176e-05	0.00032422709045931697	4.4383759814081714e-05	1.67012149177026e-05	1.5546893337159418e-05	9.923001925926656e-06	1.0423438652651384e-05	7.92883747635642e-06	1.9058212274103425e-05	2.0673714971053414e-05	5.169943506189156e-06	1.4251607353799045e-05	0.00010129457950824872	2.847877658496145e-05	2.3328873794525862e-05
5006.0	3.326281876070425e-05	3.516022479743697e-05	2.6345955120632425e-05	3.138143802061677e-05	0.0002886155270971358	0.0030324403196573257	3.385395757504739e-05	0.00024462013971060514	0.0003720087406691164	0.00012073296238668263	9.779744141269475e-05	0.00025609383010305464	0.05438733473420143	0.0026810849085450172	0.0017747748643159866	0.0012177315074950457	0.0014052785700187087	0.00022901617921888828	4.566699135466479e-05	0.00016309571219608188	0.00015360719407908618	0.0009089494706131518	0.0001950028963619843	0.0001743591856211424	0.00022181046369951218	5.321280241332715e-06	5.085007160232635e-06	6.291973841143772e-05	6.31416478427127e-05	3.684922558022663e-05	6.098028825363144e-05	0.00012571072147693485	1.2132384654250927e-05	0.0005352838197723031	1.2136410987295676e-05	0.00019348527712281793	3.659854337456636e-05	1.1258684025960974e-05	1.0978902537317481e-05	1.2987307854928076e-05	1.0177672265854198e-05	1.1122509022243321e-05	1.9239199900766835e-05	2.324003253306728e-05	4.8772340051073115e-06	1.361435261060251e-05	0.0001521088561275974	1.4090584954828955e-05	2.8545149689307436e-05
5012.0	1.8288799765286967e-05	2.016368307522498e-05	2.967096042993944e-05	2.207923353125807e-05	0.00019804347539320588	0.0025114980526268482	9.408540790900588e-05	0.00022852062829770148	0.00040476673166267574	0.00014263109187595546	0.0001431966375093907	0.0006227929261513054	0.11648287624120712	0.0011829084251075983	0.0010592287871986628	0.0011866252170875669	0.001736758160404861	0.00013529896386899054	4.51400555903092e-05	0.00028738295077346265	0.00011904128768946975	0.0006083956104703248	0.00012209912529215217	7.565248961327597e-05	0.0002491926134098321	6.8992271735623945e-06	6.204606052051531e-06	6.422509613912553e-05	6.568932440131903e-05	7.853039278415963e-05	7.464351074304432e-05	8.711768168723211e-05	5.704353952751262e-06	0.0008744376827962697	1.0052933248516638e-05	0.00012790241453330964	3.55890515493229e-05	7.425287549267523e-06	1.4642984751844779e-05	1.5650695786462165e-05	7.551891485491069e-06	1.6517777112312615e-05	1.6726829926483333e-05	2.6248677386320196e-05	4.84759766550269e-06	1.498052279202966e-05	0.0002788368728943169	5.633920409309212e-06	2.8761538487742655e-05
5018.0	1.6170733942999505e-05	1.55835114128422e-05	3.0057886760914698e-05	2.7480180506245233e-05	0.0009451168589293957	0.0031363931484520435	0.0002045944711426273	0.0003905699704773724	0.000514583196491003	0.00023791458806954324	0.00024368758022319525	0.0005307975807227194	0.06722400337457657	0.0003575837181415409	0.00040178734343498945	0.0008655755664221942	0.0014436987694352865	0.00036712235305458307	5.4178737627808005e-05	0.0005058137467131019	9.49770983424969e-05	0.00029848128906451166	6.281248352024704e-05	2.5405761334695853e-05	0.0003047623031307012	8.547902325517498e-06	7.343562174355611e-06	6.747516454197466e-05	8.3978331531398e-05	8.915409125620499e-05	8.123189763864502e-05	8.952024654718116e-05	4.5382603275356814e-06	0.0006312780315056443	9.682346899353433e-06	0.00010911103163380176	4.7289402573369443e-05	6.6558436628838535e-06	2.8302602004259825e-05	2.2602685930905864e-05	7.1249264692596626e-06	1.5168618119787425e-05	1.1601742698985618e-05	1.7557293176651e-05	5.24560118719819e-06	2.3636501282453537e-05	0.0005056374939158559	1.6716689060558565e-05	2.5880657631205395e-05
5024.0	1.707438968878705e-05	1.6799727745819837e-05	3.854393071378581e-05	0.00012106209032936022	0.01115463301539421	0.00210763281211257	0.0001446943642804399	0.0008788220002315938	0.00027736061019822955	0.00036580071900971234	0.00023090926697477698	0.0003029572544619441	0.0730879083275795	0.00014372575969900936	8.052081102505326e-05	0.0007948921411298215	0.0004163402772974223	0.0017739098984748125	3.167947579640895e-05	0.0011192280799150467	7.454663136741146e-05	9.615860471967608e-05	3.212670344510116e-05	1.731234988255892e-05	0.0003490480303298682	7.775593076075893e-06	9.194268386636395e-06	6.068328002584167e-05	0.0001011876156553626	6.239917274797335e-05	8.569774217903614e-05	0.00016572055756114423	7.4303879955550656e-06	0.0007043190416879952	1.1527375136211049e-05	8.409398287767544e-05	8.98002545000054e-05	5.004835202271352e-06	4.052286749356426e-05	4.4290776713751256e-05	7.271580216183793e-06	9.578420758771244e-06	8.016144420253113e-06	1.1113487744296435e-05	6.4191417550318874e-06	3.583757279557176e-05	0.0009806290036067367	8.553176303394139e-05	4.260446075932123e-05
5030.0	3.955853026127443e-05	1.7346508684568107e-05	2.9360387998167425e-05	0.0004681249556597322	0.03964795172214508	0.0013740825233981013	0.0001213985015056096	0.0008302644710056484	5.241236067377031e-05	0.0002675488649401814	0.00010237860260531306	0.0001916033070301637	0.014330933801829815	7.984002877492458e-05	3.259407458244823e-05	0.000445182784460485	0.00011780984641518444	0.0012652199948206544	3.439598003751598e-05	0.000351086666341871	6.366476736729965e-05	2.8106280296924524e-05	1.386669828207232e-05	2.3168820916907862e-05	0.00040106408414430916	6.831034170318162e-06	8.566034921386745e-06	5.414196493802592e-05	9.413449151907116e-05	4.9770838813856244e-05	7.817295409040526e-05	0.00019052989955525845	1.355000313196797e-05	0.00032242172164842486	1.3930637578596361e-05	7.679782720515504e-05	0.00016400801541749388	5.253772087598918e-06	4.081627048435621e-05	6.27280242042616e-05	9.860534191830084e-06	6.230879989743698e-06	6.946564553800272e-06	7.819466190994717e-06	8.392011295654811e-06	5.3992851462680846e-05	0.0014628772623836994	0.00015638118202332407	3.310736792627722e-05
5036.0	9.541137114865705e-05	3.55730444425717e-05	2.5550769350957125e-05	0.0004842357011511922	0.015930024906992912	0.004470994230359793	0.00030433983192779124	0.0004036290920339525	3.087242293986492e-05	0.00014150091737974435	3.9801121602067724e-05	0.00017619557911530137	0.0022961238864809275	6.425946776289493e-05	2.4840030164341442e-05	0.00025614729383960366	6.436335388571024e-05	0.00028789188945665956	3.4784196031978354e-05	0.00018691153672989458	0.000125661346828565	1.1347180588927586e-05	7.184994046838256e-06	2.077648969134316e-05	0.00045301314094103873	5.914642315474339e-06	8.337709914485458e-06	6.30473077762872e-05	0.00010077616025228053	3.9554153772769496e-05	8.674967830302194e-05	0.00025328915216960013	2.3481345124309883e-05	0.00021221490169409662	1.2499584954639431e-05	5.904700083192438e-05	0.00021689159621018916	4.5114406930224504e-06	3.072325489483774e-05	8.706220251042396e-05	1.1648859072010964e-05	7.798659680702258e-06	6.903860594320577e-06	7.928088962216862e-06	1.4125931556918658e-05	7.162239489844069e-05	0.0013334404211491346	0.00022613881446886808	1.199977850774303e-05
5042.0	0.00019853825506288558	8.900687680579722e-05	1.6576257621636614e-05	0.00023473573673982173	0.007694415748119354	0.009092067368328571	0.0007463102228939533	0.00015136893489398062	2.112553374900017e-05	5.594517642748542e-05	8.487625018460676e-05	0.0001832590642152354	0.0003885569458361715	9.429801139049232e-05	1.993694604607299e-05	0.0001113331745727919	6.18176709394902e-05	9.96539747575298e-05	4.501401781453751e-05	0.000106384715763852	0.0001809026434784755	4.719605385616887e-06	8.472805347992107e-06	2.5905821530614048e-05	0.0003017431008629501	4.6487707550113555e-06	8.09661560197128e-06	7.635900692548603e-05	7.838233432266861e-05	3.3735101169440895e-05	0.00011231279495405033	0.00019423906633164734	7.79957408667542e-05	0.0004912142758257687	1.0627964911691379e-05	5.0089765863958746e-05	0.00015303031250368804	3.883480985678034e-06	1.2823878023482393e-05	6.374221266014501e-05	1.1641385754046496e-05	2.6823609005077742e-05	1.0434258911118377e-05	9.039338692673482e-06	2.2272781279752962e-05	7.569016452180222e-05	0.0012058663414791226	0.00031699458486400545	1.144067027780693e-05
5048.0	7.960640505189076e-05	9.341794066131115e-05	1.607267404324375e-05	0.0002587360795587301	0.0022862788755446672	0.0013533299788832664	0.0008038464584387839	5.086333476356231e-05	3.640701834228821e-05	1.2737219549308065e-05	0.0002709189720917493	0.0001282806770177558	0.0001625377481104806	7.634924986632541e-05	5.128830889589153e-05	0.00010847820522030815	4.519251888268627e-05	9.511785174254328e-05	6.296931678662077e-05	9.936076094163582e-05	7.051092688925564e-05	2.4937012312875595e-06	3.119491884717718e-05	1.1905988685612101e-05	0.00020466589194256812	3.96203313357546e-06	8.577389053243678e-06	0.0001448227558284998	6.860436405986547e-05	2.5925293812179007e-05	0.00017006021516863257	8.456320210825652e-05	7.357029244303703e-05	0.001662453985773027	1.1543204891495407e-05	3.743413617485203e-05	6.33493036730215e-05	3.981722784374142e-06	9.473061254539061e-06	3.2155301596503705e-05	1.4028411897015758e-05	0.00017806455434765667	1.495066680945456e-05	1.1001655366271734e-05	3.537537486408837e-05	6.560807378264144e-05	0.0008730419212952256	0.0009239945793524384	3.124788781860843e-05
5054.0	2.4308559659402817e-05	6.507879152195528e-05	1.4189171452017035e-05	0.0004238421097397804	0.002561071654781699	0.0004941067891195416	0.0005037247901782393	4.0713439375394955e-05	5.1317852921783924e-05	2.61100694842753e-06	0.000661966681946069	4.881633140030317e-05	0.0002389069995842874	3.182983346050605e-05	0.00010157083306694403	0.00016154503100551665	5.498981408891268e-05	0.00020751156262122095	4.6429304347839206e-05	3.6048892070539296e-05	5.519855039892718e-05	3.086802735197125e-06	0.00010053562436951324	1.8240496501675807e-05	0.00016342729213647544	4.429763521329733e-06	8.441221325483639e-06	0.00011907239240827039	5.431634417618625e-05	1.5858482584008016e-05	0.0001471198775107041	3.1120518542593345e-05	3.129535980406217e-05	0.0006916785496287048	1.18091356853256e-05	1.6818708900245838e-05	4.099660873180255e-05	4.883307610725751e-06	8.537334906577598e-06	2.1343261323636398e-05	1.3879267498850822e-05	0.0003822141152340919	2.3572052668896504e-05	1.1796651961049065e-05	3.238280623918399e-05	4.5348453568294644e-05	0.0003025248588528484	0.0017106466693803668	8.824828546494246e-05
5060.0	1.431840155419195e-05	4.4423137296689674e-05	1.4272907719714567e-05	0.0004788805090356618	0.0010728396009653807	0.00010693231160985306	9.367119491798803e-05	8.366205292986706e-05	6.48268178338185e-05	1.5179045931290602e-06	0.001449380535632372	2.797807610477321e-05	0.00020166953618172556	9.898238204186782e-06	6.308007868938148e-05	0.0001802483748178929	0.00011924249702133238	0.0003213718591723591	2.6697718567447737e-05	2.170331572415307e-05	7.640155672561377e-05	7.335814188991208e-06	0.0005272840498946607	2.992548979818821e-05	0.00018305772391613573	4.512288796831854e-06	8.350815733138006e-06	7.999991794349626e-05	6.13153533777222e-05	7.680470844206866e-06	8.254012936959043e-05	1.326258006884018e-05	2.470296749379486e-05	0.0006282601389102638	1.2812363820557948e-05	1.2715798220597208e-05	3.3305390388704836e-05	5.288351530907676e-06	1.0355350241297856e-05	2.148748899344355e-05	2.0194664102746174e-05	0.0003633812884800136	2.823827526299283e-05	1.0351608580094762e-05	2.325005152670201e-05	2.7960231818724424e-05	0.00020821415819227695	0.0018663957016542554	0.0001640177215449512
5066.0	1.522892762295669e-05	4.363439074950293e-05	1.4975880731071811e-05	0.0009678703499957919	0.001861806958913803	5.8092493418371305e-05	1.8550932509242557e-05	0.0001444288791390136	5.842332757310942e-05	4.153021109232213e-06	0.0005481725092977285	3.471216041361913e-05	3.8305493944790214e-05	5.6696385399845894e-06	3.1377727282233536e-05	0.000246484181843698	0.0001281575532630086	0.00027296956977806985	9.366744052385911e-05	3.33786774717737e-05	0.00015457576955668628	2.3200393115985207e-05	0.0011466863797977567	4.862008790951222e-05	0.0002381964586675167	4.411348982102936e-06	6.841321464889916e-06	6.373437645379454e-05	5.4851647291798145e-05	4.101432750758249e-06	3.384465890121646e-05	6.964421118027531e-06	1.4794960407016333e-05	0.00022193485347088426	1.1482108675409108e-05	1.2764920938934665e-05	2.6769381292979233e-05	6.265105639613466e-06	1.2812278328055982e-05	2.5507866666885093e-05	2.125316132151056e-05	0.00018251221626996994	2.2983218514127657e-05	7.4223135015927255e-06	1.6710471754777245e-05	1.834525573940482e-05	9.270145528716967e-05	0.0010453978320583701	0.00014340310008265078
5072.0	2.7042699002777226e-05	3.390390702406876e-05	1.7437949281884357e-05	0.0009884343016892672	0.0004804856434930116	3.307486986159347e-05	4.601763066602871e-06	0.00016374643018934876	9.77419622358866e-05	1.5651563444407657e-05	0.0005684054922312498	8.358087507076561e-05	1.3716497051063925e-05	1.2768548913300037e-05	1.768922265910078e-05	0.0001811740075936541	0.00024361092073377222	0.0001229032495757565	0.0004107294953428209	3.935639324481599e-05	0.00010885860683629289	9.8433367384132e-05	0.0008585511823184788	7.985936827026308e-05	0.00012112688273191452	4.447525498108007e-06	5.344553301256383e-06	4.072027513757348e-05	5.025161590310745e-05	2.2844699287816184e-06	1.0150182788493112e-05	4.286307103029685e-06	1.4309488506114576e-05	7.617145456606522e-05	1.3821940228808671e-05	1.5115995665837545e-05	2.19792163989041e-05	8.612168130639475e-06	1.5658042684663087e-05	2.535560997785069e-05	3.5956600186182186e-05	0.0001399656175635755	2.201579809479881e-05	5.625700396194588e-06	1.584294113854412e-05	1.4593244486604817e-05	9.857877739705145e-05	0.000578487990424037	0.00019611681636888534
5078.0	5.1594903197837994e-05	5.594048343482427e-05	2.0977373424102552e-05	0.00028302264399826527	0.000282113702269271	0.00010235800436930731	3.5750535971601494e-06	0.00012005413009319454	0.00026529934257268906	4.655983138945885e-05	0.0005090339691378176	0.0001606969890417531	3.008874500665115e-06	5.166162009118125e-05	5.2131126722088084e-05	0.0003480015730019659	0.00018157385056838393	4.558362707030028e-05	0.0006850067875348032	4.672948853112757e-05	7.831575931049883e-05	0.00017444633704144508	0.0006097002187743783	9.117444278672338e-05	3.928008663933724e-05	5.41941744813812e-06	4.904056822851999e-06	3.932293111574836e-05	3.955524880439043e-05	1.2908733424410457e-06	5.005350885767257e-06	5.426346888270928e-06	8.415822776441928e-06	1.3096796465106308e-05	1.4958240171836223e-05	2.630932431202382e-05	1.6155379853444174e-05	1.0774996553664096e-05	2.3331343982135877e-05	3.5456803743727505e-05	4.926961628370918e-05	0.00018734832701738924	2.4723378373892047e-05	5.225051154411631e-06	1.5951462046359666e-05	1.6498965123901144e-05	0.00012099066225346178	0.0003995205042883754	0.00032851440482772887
5084.0	7.326147897401825e-05	9.042288729688153e-05	1.884043922473211e-05	5.698882887372747e-05	0.0002434873895253986	0.00010925927927019075	2.7429791771282908e-06	5.190789670450613e-05	0.0003320358810015023	0.00018723616085480899	0.000545950373634696	0.000129517909954302	3.890401785611175e-06	9.589661931386217e-05	5.0396163715049624e-05	0.0007018636097200215	0.00023045793932396919	1.920521208376158e-05	0.0013212772319093347	0.00017281674081459641	5.86313362873625e-05	0.00021558896696660668	0.0006842188886366785	0.00024227346875704825	1.8512866517994553e-05	6.030026270309463e-06	4.940437065670267e-06	4.7730143705848604e-05	6.121941260062158e-05	1.5284812207028153e-06	5.175651040190132e-06	5.017351668357151e-06	7.94610423326958e-06	2.0388943084981292e-06	1.6410505850217305e-05	3.407414260436781e-05	1.490100385126425e-05	1.0846752957149874e-05	2.4631593987578526e-05	3.7904428609181195e-05	7.168266165535897e-05	0.0001881625212263316	2.853421028703451e-05	6.166398634377401e-06	1.3391861102718394e-05	2.334861710551195e-05	0.00010303135786671191	0.0002773468440864235	0.0002021770633291453
5090.0	7.609921885887161e-05	9.977035369956866e-05	1.6868261809577234e-05	4.51919186161831e-05	0.0003829083580058068	1.0675342309696134e-05	4.514432021096582e-06	0.00011019281373592094	0.00026309932582080364	0.00038773182313889265	0.0001631750346859917	7.481782085960731e-05	6.823917374276789e-06	0.00016361377493012697	5.948335456196219e-05	0.0010044350055977702	0.00015914147661533207	1.1506101145641878e-05	0.0009534726850688457	0.0008945358567871153	0.0001155863210442476	0.00030141821480356157	0.0005834433832205832	0.00019007881928700954	1.7013597243931144e-05	8.300976332975551e-06	5.260966645437293e-06	7.490320422220975e-05	0.0001369669771520421	2.1547157302848063e-06	9.486684575676918e-06	5.7874744925356936e-06	7.6779742812505e-06	1.2979639905097429e-06	1.2135044926253613e-05	3.686680065584369e-05	1.1850189366668928e-05	1.0300038411514834e-05	2.3009930373518728e-05	3.8899972423678264e-05	7.175323116825894e-05	0.0003210096328984946	2.9522047043428756e-05	8.420831363764592e-06	1.1828534297819715e-05	3.873808600474149e-05	9.200554632116109e-05	0.00020853661408182234	0.00011962571443291381
5096.0	2.0891668100375682e-05	7.77060558903031e-05	1.4193719835020602e-05	5.776710531790741e-05	0.000619980099145323	1.0736844160419423e-06	1.3164190932002384e-05	0.00033022070419974625	0.00014365040988195688	0.0004836232983507216	6.152474816190079e-05	3.0153547413647175e-05	1.704864735074807e-05	0.00028190045850351453	4.985625128028914e-05	0.00039101613219827414	6.539650348713621e-05	9.47602529777214e-06	0.0002795913314912468	0.0014627010095864534	9.613138536224142e-05	0.00045849988237023354	0.00032715799170546234	0.00012192007125122473	1.18233456305461e-05	9.363125172967557e-06	5.771358701167628e-06	4.6172019210644066e-05	0.00010945972462650388	5.246066393738147e-06	3.237323107896373e-05	5.632474767480744e-06	6.641127583861817e-06	1.4535343098032172e-06	1.0171287613047753e-05	3.101501351920888e-05	9.483021131018177e-06	9.123876225203276e-06	1.5328210793086328e-05	4.1737439460121095e-05	0.00010341858433093876	0.00043378138798289	2.829693585226778e-05	1.0283617484674323e-05	1.0911418939940631e-05	7.947601261548698e-05	0.00014967304014135152	0.00011461444955784827	0.0001589279854670167
5102.0	1.9339529899298213e-05	6.417874828912318e-05	2.2391810489352793e-05	3.663150346255861e-05	0.00042223327909596264	1.9809935736248008e-07	2.3482105461880565e-05	0.0005988927441649139	0.00015791015175636858	0.0003671797749120742	0.00010718794510466978	1.82373132702196e-05	3.6747456761077046e-05	0.000498634937684983	4.234057996654883e-05	0.0005692559061571956	2.5427816581213847e-05	2.1262852897052653e-05	0.00016370524826925248	0.001240045647136867	9.045678598340601e-05	0.0001792265975382179	0.0002687722444534302	7.682103750994429e-05	1.408095340593718e-05	9.721446986077353e-06	6.7037294684269e-06	4.045854075229727e-05	0.00023347574460785836	1.687556505203247e-05	0.00016112305456772447	6.448882686527213e-06	9.807285096030682e-06	1.46813033552462e-06	1.2056077139277477e-05	1.930985672515817e-05	8.02391514298506e-06	8.018300832191017e-06	1.1539596016518772e-05	4.681945574702695e-05	0.00010753326205303892	0.00037923722993582487	2.4883487640181556e-05	1.1942023775191046e-05	1.1294794603600167e-05	0.0002178522408939898	0.00024445459712296724	0.00020084901188965887	0.0001382225746056065
5108.0	3.232819290133193e-05	6.480721640400589e-05	5.275183139019646e-05	1.842441452026833e-05	0.0014965463196858764	5.00102805744973e-06	3.410372301004827e-05	0.00037756431265734136	9.827964095165953e-05	0.0002058644749922678	0.00015323064872063696	1.692152909527067e-05	0.00011113005894003436	0.00040603202069178224	4.0878319850889966e-05	0.0006372230709530413	8.427757165918592e-06	7.544234540546313e-05	0.00012071269884472713	0.0013229330070316792	0.0001875063026091084	3.8855891034472734e-05	0.00020307677914388478	1.3431894331006333e-05	1.6388534277211875e-05	9.157620297628455e-06	7.37059599487111e-06	4.218730464344844e-05	0.0003007889026775956	2.4175098587875254e-05	0.0005223978660069406	1.1354411981301382e-05	1.789517409633845e-05	1.0138543302673497e-06	1.5114769666979555e-05	8.74426041264087e-06	7.95189589553047e-06	8.85330155142583e-06	1.2047112250002101e-05	6.22441730229184e-05	0.0001152331824414432	0.0002558168489485979	2.280891203554347e-05	1.1543711480044294e-05	1.606884143257048e-05	0.00042540192953310907	0.00011431625171098858	0.00010040523193310946	1.9651868569781072e-05
5114.0	5.21211841260083e-05	6.76892523188144e-05	9.830784983932972e-05	1.3215662875154521e-05	0.0017233259277418256	9.857041004579514e-05	4.717089905170724e-05	0.00047112160245887935	0.0001395845611114055	0.00027201816556043923	8.930964395403862e-05	1.6809792214189656e-05	0.0001356221328023821	0.00024886688333936036	7.960784569149837e-05	0.00029324559727683663	6.5705708038876764e-06	0.00022205041022971272	0.0009971857070922852	0.002040296560153365	0.0003789831534959376	1.9082055587205105e-05	0.00019937445176765323	6.446158749895403e-06	7.150794317567488e-06	7.399358764814679e-06	8.073191565927118e-06	3.3108251955127344e-05	0.00022733407968189567	4.8881920520216227e-05	0.0005771458963863552	1.5900823200354353e-05	2.3719147066003643e-05	4.7140630954345397e-07	1.809710192901548e-05	6.796263278374681e-06	6.730261702614371e-06	9.95762093225494e-06	1.1871385140693747e-05	4.425861334311776e-05	0.00010790643136715516	0.0001272435620194301	2.0688741642516106e-05	1.2906448318972252e-05	2.1556161300395615e-05	0.0005980799323879182	3.358138565090485e-05	6.286287680268288e-05	1.1592453120101709e-05
5120.0	3.82391044695396e-05	5.369504287955351e-05	0.00015590443217661232	1.0043455404229462e-05	0.0005646373610943556	8.704020729055628e-05	8.83058673935011e-05	0.00036422337871044874	0.0003761980915442109	0.0006142854108475149	7.327286584768444e-05	2.670258254511282e-05	0.00011488734890008345	0.00021282218222040683	0.00016867430531419814	0.00029905786504969	5.999716904625529e-06	0.0010815009009093046	0.001400628942064941	0.0016982516972348094	0.0006371738854795694	1.4944836948416196e-05	7.152547914301977e-05	1.2385624359012581e-05	6.589044460270088e-06	6.099680831539445e-06	8.409323527303059e-06	2.867329567379784e-05	9.505992056801915e-05	7.6428143074736e-05	0.00039722127257846296	3.87861073249951e-05	4.953485040459782e-05	2.8766305604222e-07	2.7565327400225215e-05	6.360101906466298e-06	6.136328465800034e-06	1.1702753909048624e-05	1.5985817299224436e-05	2.5317143808933906e-05	0.00010437164746690542	0.00010132406168850139	2.907933412643615e-05	2.105897328874562e-05	2.2512227587867528e-05	0.0006081938627175987	9.378237336932216e-06	7.248152542160824e-05	4.764673576573841e-05
5126.0	3.457514685578644e-05	4.177208393230103e-05	8.454296039417386e-05	3.674462277558632e-06	5.4273168643703684e-05	0.00015254283789545298	0.00032351352274417877	0.00025837175780907273	0.0007552667520940304	0.0016841727774590254	4.032810829812661e-05	5.265322397463024e-05	8.297717431560159e-05	0.0004460741765797138	0.0005138579872436821	0.00031381507869809866	2.7318701540934853e-05	0.000930313894059509	0.0007597082294523716	0.0023062461987137794	0.0006994837312959135	7.404342341033043e-06	4.1429240809520707e-05	3.1381558073917404e-05	9.335424692835659e-06	4.509315658651758e-06	8.410743248532526e-06	1.847663770604413e-05	3.678837310872041e-05	0.00016527585103176534	0.00027400918770581484	9.244686225429177e-05	8.3088809333276e-05	3.9180076782940887e-07	3.4654640330700204e-05	1.1658284165605437e-05	5.207247795624426e-06	1.697193511063233e-05	2.1463238226715475e-05	1.1980363524344284e-05	0.00016977620543912053	0.00014486501459032297	4.2099050915567204e-05	3.934476262656972e-05	1.683289337961469e-05	0.0005700396141037345	3.982960606663255e-06	4.8435536882607266e-05	0.00016528497508261353
5132.0	1.0492573892406654e-05	1.7158861737698317e-05	4.766459824168123e-05	4.970520876668161e-06	5.556353789870627e-05	0.00017668548389337957	0.001768199261277914	7.157732761697844e-05	0.0008917833329178393	0.0007948530837893486	6.219017814146355e-05	0.00010372357064625248	7.050199201330543e-05	0.001931383740156889	0.000602334039285779	0.0002711414126679301	0.00022778319544158876	0.0003500434395391494	0.0004528894496615976	0.0014886580174788833	0.00021906054462306201	5.993123068037676e-06	3.5270782973384485e-05	5.187355418456718e-05	1.6366151612601243e-05	4.4459052332967985e-06	1.0888468750636093e-05	1.488424459239468e-05	2.720146039791871e-05	0.00035720126470550895	0.00022373185493052006	0.00016505819803569466	4.0071678085951135e-05	8.570239629079879e-07	4.490074934437871e-05	1.819150747905951e-05	4.550182438833872e-06	2.7179779863217846e-05	2.939714067906607e-05	7.489649760827888e-06	0.00022416445426642895	0.00019906845409423113	5.1951370551250875e-05	5.5388209148077294e-05	1.0243106771667954e-05	0.00020752778800670058	4.259046818333445e-06	7.893733709352091e-05	3.977505548391491e-05
5138.0	2.211217406511423e-06	1.3306985238159541e-05	3.773506250581704e-05	1.7310319890384562e-05	9.061054879566655e-05	0.00011689637176459655	0.00863803829997778	1.8554790585767478e-05	0.0006462750025093555	0.00021003061556257308	0.0003525276551954448	7.180691318353638e-05	4.7503279347438365e-05	0.0057418146170675755	0.0007130321464501321	0.0002824538678396493	0.00020066752040293068	0.00022225883731152862	0.0007326725171878934	0.0010105097899213433	3.810575435636565e-05	1.0425446816952899e-05	4.8263689677696675e-05	7.113625179044902e-05	3.109349199803546e-05	4.740201347885886e-06	1.7363770894007757e-05	1.3634856259159278e-05	2.2402706235880032e-05	0.00036681833444163203	0.0002347556728636846	0.00014887737052049488	3.381252827239223e-05	2.1132350411789957e-06	3.372602805029601e-05	2.615345329104457e-05	5.888702162337722e-06	4.964380423189141e-05	4.6206507249735296e-05	7.246499080793001e-06	0.00019411910034250468	0.00030360688106156886	5.063341450295411e-05	4.8498208343517035e-05	5.829724159411853e-06	8.283818169729784e-05	6.512956133519765e-06	0.00011264979548286647	3.405593361094361e-06
5144.0	1.9774706743191928e-06	2.0567365936585702e-05	4.303985770093277e-05	8.553388761356473e-05	0.00038409209810197353	0.0006784538854844868	0.00846872664988041	3.7581321521429345e-05	0.0004381633480079472	8.294757572002709e-05	0.0006631020223721862	3.873354580719024e-05	5.491047340910882e-05	0.004514208994805813	0.0007411356782540679	0.0006376538658514619	0.00010565864067757502	0.00011701593030011281	0.0008156473049893975	0.00027229011175222695	2.0665871488745324e-05	1.592100306879729e-05	3.297736111562699e-05	7.805346831446514e-05	6.122991908341646e-05	5.506398338184226e-06	2.662487531779334e-05	1.3817828403261956e-05	2.4241264327429235e-05	0.0003801461134571582	0.0001642722199903801	0.00020618228882085532	3.4249871532665566e-05	4.146033006691141e-06	2.1529740479309112e-05	3.9454171201214194e-05	1.2888590390502941e-05	0.00010157238284591585	3.823428778559901e-05	9.149475772574078e-06	9.251283336197957e-05	0.0003523221821524203	3.9178597944555804e-05	3.51130474882666e-05	3.981487225246383e-06	2.9663122404599562e-05	9.048377251019701e-06	6.313165067695081e-05	8.879259212335455e-07
5150.0	3.998350166511955e-06	2.7447602406027727e-05	4.959799844073132e-05	0.00012829963816329837	0.0006619156920351088	0.004091192968189716	0.007770820055156946	0.000107711304735858	0.00010773350368253887	4.0599370549898595e-05	0.00023908246657811105	3.773318530875258e-05	9.623484220355749e-05	0.0010999118676409125	0.0003990508266724646	0.0008001758251339197	4.578791413223371e-05	0.00016028148820623755	0.0018901035655289888	0.00032577727688476443	7.771391392452642e-05	4.5702934585278854e-05	4.6314235078170896e-05	8.870811871020123e-05	0.0001373956329189241	5.763075478171231e-06	2.917013262049295e-05	1.5925787010928616e-05	2.1240071873762645e-05	0.00024675458553247154	0.00013318918354343623	0.00023444052203558385	4.8551610234426335e-05	1.3733277228311636e-05	1.2470389265217818e-05	4.314127363613807e-05	1.6362093447241932e-05	0.0001015867164824158	1.769436858012341e-05	9.936676178767812e-06	4.194904613541439e-05	0.00015185988740995526	2.8129636120866053e-05	2.4395576474489644e-05	2.9175362215028144e-06	2.4030518034123816e-05	4.684271061705658e-06	3.345713412272744e-05	5.662898843183939e-07
5156.0	9.069223779079039e-06	6.277571083046496e-05	4.197765883873217e-05	7.22043332643807e-05	0.0015238160267472267	0.00810503400862217	0.007026235572993755	0.00018785025167744607	4.3581905629253015e-05	2.7360050808056258e-05	5.2061812311876565e-05	6.232626037672162e-05	6.759998359484598e-05	0.00040735420770943165	0.0002996574912685901	0.0005192766548134387	5.8761648688232526e-05	0.0002916006778832525	0.0012331617763265967	0.0011871634051203728	0.00028046814259141684	0.00017038939404301345	2.6876947231357917e-05	7.109943544492126e-05	0.00017706965445540845	5.5324799177469686e-06	2.162476630473975e-05	1.2601548405655194e-05	1.3449558537104167e-05	0.00012695076293312013	0.00010641212429618463	0.0002776632900349796	8.125590829877183e-05	2.297274477314204e-05	8.621971574029885e-06	2.8552798539749347e-05	1.60335584951099e-05	5.5628745030844584e-05	9.633127774577588e-06	1.0086072506965138e-05	4.109704968868755e-05	0.00010906994430115446	2.6543037165538408e-05	2.1655578166246414e-05	5.184607744013192e-06	2.2273650756687857e-05	4.148540483583929e-06	1.2103677363484167e-05	1.351701598650834e-06
5162.0	1.7042211766238324e-05	0.0002079957048408687	2.5742934667505324e-05	6.145537190604955e-05	0.011253799311816692	0.005517070647329092	0.010035783052444458	0.00019018341845367104	2.18687182496069e-05	1.874572080851067e-05	1.3055395356786903e-05	6.0452479374362156e-05	8.569072087993845e-05	0.00036594600533135235	0.00046581390779465437	0.0004870664852205664	4.589632953866385e-05	0.0002178821450797841	0.0003725005663000047	0.0026704471092671156	0.000697371840942651	0.0001856624730862677	2.8223468689247966e-05	6.307701551122591e-05	0.00017315024160780013	5.793222953798249e-06	1.922892806760501e-05	8.4609519035439e-06	8.118467121676076e-06	6.965317152207717e-05	0.00019226930453442037	0.00026681472081691027	0.00015519723820034415	4.4107684516347945e-05	5.911152129556285e-06	2.3877832063590176e-05	1.4637036656495184e-05	2.2798889403929934e-05	6.257773748075124e-06	1.2145720575063024e-05	4.4823660573456436e-05	6.618114275624976e-05	2.723816578509286e-05	2.090910857077688e-05	1.1720668226189446e-05	2.8602398742805235e-05	6.707515694870381e-06	1.5377554518636316e-05	3.634359700299683e-06
5168.0	3.5931581805925816e-05	0.00031616215710528195	1.51586536958348e-05	1.8518834622227587e-05	0.0077078258618712425	0.023683764040470123	0.00743876863270998	0.00011524998990353197	8.452845577266999e-06	1.4038342669664416e-05	1.4465492313320283e-05	0.00011415372136980295	0.00021536624990403652	0.0003312643966637552	0.0007702448056079447	0.0003387789474800229	3.9548875065520406e-05	8.976412209449336e-05	4.869452095590532e-05	0.00023551052436232567	0.0007058457122184336	0.00014853748143650591	5.9276171668898314e-05	5.005700950277969e-05	0.0001832398702390492	6.778339866286842e-06	2.8650199965341017e-05	1.5971387256286107e-05	1.548814179841429e-05	4.837773667532019e-05	0.0004066062392666936	0.000202561030164361	0.00033002812415361404	0.00010797477443702519	4.377487584861228e-06	2.1025081878178753e-05	1.614392203919124e-05	1.3391236279858276e-05	4.586735485645477e-06	1.4075381841394119e-05	4.463499499252066e-05	7.009092951193452e-05	1.8166874724556692e-05	1.947730743268039e-05	1.772305949998554e-05	5.412007885752246e-05	6.874151495139813e-06	6.825147283961996e-05	1.7167652913485654e-05
5174.0	6.137602031230927e-05	0.0004951024893671274	1.676167084951885e-05	5.3603516789735295e-06	0.0015708714490756392	0.04063153639435768	0.007598015945404768	3.734243000508286e-05	3.486181867629057e-06	1.0988506801368203e-05	2.284964284626767e-05	0.00013103453966323286	0.0004956272896379232	0.0003573437570594251	0.00039667123928666115	0.00020395290630403906	3.649882637546398e-05	0.00010370992094976828	2.5670638933661394e-05	4.881219501839951e-05	0.001038160640746355	9.580686310073361e-05	9.017799311550334e-05	4.4401120248949155e-05	0.00013689450861420482	6.166692401166074e-06	4.369047383079305e-05	5.465397407533601e-05	3.808439942076802e-05	4.7950314183253795e-05	0.0005608879728242755	0.00014479388482868671	0.00048261575284413993	0.0002797348133753985	4.131688911002129e-06	2.3367329049506225e-05	2.562182089604903e-05	1.0326454685127828e-05	3.305360223748721e-06	1.3260126252134796e-05	3.142803689115681e-05	8.498023089487106e-05	1.0750392902991734e-05	1.6555672118556686e-05	2.179370312660467e-05	6.758515519322827e-05	6.6458665060054045e-06	0.0002461863914504647	5.079194306745194e-05
5180.0	3.858644049614668e-05	0.0005695327417925	3.1620980735169724e-05	3.7169497772993054e-06	0.00013332359958440065	0.005829383619129658	0.00391355948522687	1.4024251868249848e-05	3.2006207675294718e-06	6.849769761174684e-06	6.073445183574222e-05	0.00012333292397670448	0.0009594497387297451	0.0002913961943704635	0.0004897131002508104	0.00010443656356073916	1.7065354768419638e-05	0.00012765469728037715	4.510614962782711e-05	0.00012077878636773676	0.001990692922845483	6.446120096370578e-05	0.00041000358760356903	2.0090164980501868e-05	0.00019297788094263524	5.292261903377948e-06	7.039355114102364e-05	0.0001259158889297396	6.099541133153252e-05	5.1189508667448536e-05	0.0004228324396535754	9.501785825705156e-05	0.00047700785216875374	0.0003527167718857527	5.024337951908819e-06	2.2663793060928583e-05	3.27898669638671e-05	7.9432929851464e-06	2.624490434754989e-06	1.0737820957729127e-05	2.4229802875197493e-05	0.00011806771362898871	7.946209734654985e-06	1.3865019354852848e-05	1.9920564227504656e-05	7.178225496318191e-05	3.909814040525816e-06	0.0004696083487942815	4.6647652197862044e-05
5186.0	3.468366412562318e-05	0.0004975489573553205	6.469409709097818e-05	4.298792646295624e-06	5.1361381338210776e-05	0.0009917335119098425	0.0010432290146127343	2.3728467567707412e-05	5.79020161239896e-06	6.3974766817409545e-06	7.556315540568903e-05	6.217048940015957e-05	0.0021903931628912687	0.00027280458016321063	0.0004585938877426088	0.00012753377086482942	1.0422107152407989e-05	0.0001815104769775644	4.747738057631068e-05	2.3025122573017143e-05	0.001199226826429367	2.162464261346031e-05	0.0013144032564014196	1.1578663361433428e-05	0.00023412825248669833	4.4609614633372985e-06	7.400761387543753e-05	0.00022391622769646347	7.136815838748589e-05	6.836207467131317e-05	0.00018237094627693295	8.768082625465468e-05	0.00036360256490297616	0.0002651182876434177	6.870508059364511e-06	2.5751794964889996e-05	4.5426797441905364e-05	7.571548849227838e-06	2.484284550519078e-06	8.72610053193057e-06	2.2145806724438444e-05	0.00014660005399491638	5.475006673805183e-06	1.1201451343367808e-05	1.721889384498354e-05	5.601756492978893e-05	3.5031187053391477e-06	0.0009812206262722611	3.200731589458883e-05
5192.0	4.792891922988929e-05	0.00022388677462004125	5.8922414609696716e-05	3.4016659355984302e-06	1.520785463071661e-05	0.00041968750883825123	0.0002313420845894143	2.5597249987185933e-05	1.9370869267731905e-05	2.2660009562969208e-05	0.00010560464579612017	4.458190596778877e-05	0.002064616186544299	0.0003329221217427403	0.00019085737585555762	0.0002167084749089554	1.1001005987054668e-05	0.0001245331222889945	0.0001572920591570437	0.00011546460154931992	0.002092648996040225	6.868843684060266e-06	0.0019900412298738956	1.1262334737693891e-05	0.00031856578425504267	4.61418221675558e-06	7.710315549047664e-05	0.00045377941569313407	4.793197877006605e-05	7.337823626585305e-05	0.00011245404311921448	6.085457789595239e-05	0.00028896325966343284	0.00020387745462357998	9.953955668606795e-06	3.103945709881373e-05	3.505402855807915e-05	8.467829502478708e-06	2.4288899567181943e-06	8.042040462896693e-06	2.4415361622232012e-05	0.0002351313451072201	2.8184363145555835e-06	9.818439139053226e-06	1.3908098480897024e-05	2.780516297207214e-05	5.385731583373854e-06	0.000897796475328505	1.5030465874588117e-05
5198.0	5.441873872769065e-05	6.308266893029213e-05	3.374243533471599e-05	3.575278697098838e-06	5.941742711002007e-05	0.0016156728379428387	0.00010389283124823123	2.0957337255822495e-05	3.378903420525603e-05	6.131640839157626e-05	7.909826672403142e-05	4.019418702227995e-05	0.0012390539050102234	0.0002558775886427611	0.00010375265264883637	0.00018517965509090573	1.6715715901227668e-05	4.94786690978799e-05	0.0002365263062529266	0.0007609269232489169	0.002536182291805744	6.487151495093713e-06	0.002042111475020647	2.092406793963164e-05	0.00014035211643204093	5.641215466312133e-06	7.010998524492607e-05	0.0003786792221944779	2.2962822185945697e-05	6.803145515732467e-05	7.745082257315516e-05	3.493175972835161e-05	0.0003031322848983109	0.00021143449703231454	1.0138611287402455e-05	4.437707320903428e-05	1.878335388028063e-05	1.2065359442203771e-05	2.2352608084474923e-06	7.348193321377039e-06	1.878066723293159e-05	0.00025204033590853214	1.766740865605243e-06	8.353961675311439e-06	1.3091264918330126e-05	1.1191424164280761e-05	8.435878044110723e-06	0.0003948670346289873	6.26475866738474e-06
5204.0	4.6793655201327056e-05	3.762711276067421e-05	1.2520356904133223e-05	3.3077283205784624e-06	0.0005863751284778118	0.0028060991317033768	8.193925168598071e-05	3.675656989798881e-05	7.275006646523252e-05	9.9346179922577e-05	0.00016920006601139903	5.1516832172637805e-05	0.0008013173355720937	0.00011649389489321038	0.00015460643044207245	0.00026305767823942006	3.4369033528491855e-05	2.474450957379304e-05	7.47633384889923e-05	0.0011548816692084074	0.0013385094935074449	1.763448199199047e-05	0.0014113911893218756	6.58467470202595e-05	9.750532626640052e-05	8.406901542912237e-06	6.19491474935785e-05	0.00022233980416785926	1.745062581903767e-05	5.491905540111475e-05	5.101485294289887e-05	5.218683145358227e-05	0.0004486741090659052	0.0002704247599467635	9.934838089975528e-06	8.199083822546527e-05	1.1958606592088472e-05	1.5887804693193175e-05	2.042446112682228e-06	7.404328698612517e-06	1.845800579758361e-05	0.0001524736435385421	1.47649723203358e-06	8.376747246074956e-06	1.0797769391501788e-05	7.887682841101196e-06	1.5778980014147237e-05	0.0002790097496472299	3.378021574462764e-06
5210.0	3.4843662433559075e-05	3.592572102206759e-05	8.093852557067294e-06	5.351724666979862e-06	0.001899954047985375	9.371148917125538e-05	9.564109495840967e-05	0.0001199446342070587	8.256153523689136e-05	0.00010272654617438093	0.0019085992826148868	9.201292414218187e-05	0.0004410891269799322	0.00012774371134582907	0.0007463340298272669	0.0005599547876045108	7.082807132974267e-05	2.1601703338092193e-05	1.773117583070416e-05	0.00017648916400503367	0.0004570123855955899	0.0001682277797954157	0.0007004914805293083	0.00016885710647329688	5.350000355974771e-05	1.119784155889647e-05	6.659480277448893e-05	0.0001396568404743448	1.0626121365930885e-05	5.013066765968688e-05	1.9937211618525907e-05	8.142003207467496e-05	0.0005104321171529591	0.0005519723054021597	8.439998055109754e-06	0.00012948074436280876	1.2701011655735783e-05	1.869444895419292e-05	2.5385063509020256e-06	8.56484257383272e-06	1.648531178943813e-05	7.867603562772274e-05	1.6349939642168465e-06	7.672308129258454e-06	6.709191438858397e-06	7.588891094201244e-06	1.1147038094350137e-05	0.00025442137848585844	3.3608976082177833e-06
5216.0	2.432240580674261e-05	2.5862053007585928e-05	7.607550287502818e-06	9.989132195187267e-06	0.001457997946999967	9.668136954132933e-06	0.00023422604135703295	0.0004546893760561943	9.415324893780053e-05	9.924088953994215e-05	0.004509336780756712	0.00017947422747965902	0.00029270481900312006	9.403230069437996e-05	0.000740292074624449	0.0003296199720352888	0.0001223764120368287	1.1720108886947855e-05	2.782442061288748e-05	8.78538194228895e-05	0.0003039005969185382	0.0006610626587644219	0.00040353849180974066	0.00019996044284198433	3.1505634979112074e-05	1.1783990885305684e-05	6.610526907024905e-05	0.00013787295029032975	1.0679252227419056e-05	4.967676068190485e-05	7.215240202640416e-06	0.00011533651559147984	0.0007916140602901578	0.0012325705029070377	7.75821627030382e-06	0.00012566326768137515	1.7447797290515155e-05	2.8344522434053943e-05	3.2715347515477333e-06	1.046271609084215e-05	9.39373148867162e-06	4.778251241077669e-05	1.9339890968694817e-06	4.979512141289888e-06	5.138004780746996e-06	6.115460109867854e-06	1.0411537004983984e-05	0.00023268528457265347	8.635895937914029e-06
5222.0	2.500840855645947e-05	1.9975863324361853e-05	6.1358773564279545e-06	5.720930130337365e-05	0.0004455270536709577	1.3836177004122874e-06	0.00021868260228075087	0.0001720418658806011	9.931132808560506e-05	0.00010622668924042955	0.002679375698789954	0.00018082505266647786	0.00021515096887014806	8.067137969192117e-05	0.0006155563169158995	0.0002225909411208704	0.00016296544345095754	8.794983841653448e-06	0.0002543835435062647	0.0003854869573842734	0.00022589419677387923	0.0010147430002689362	7.349582301685587e-05	0.00018522838945500553	2.4149338059942238e-05	8.997815712064039e-06	6.0373437008820474e-05	0.00018583179917186499	1.6989471987471916e-05	3.7029512895969674e-05	3.5314085380377946e-06	8.376094774575904e-05	0.0009301246027462184	0.0023635714314877987	9.166314157482702e-06	6.317483348539099e-05	2.287574352521915e-05	3.033739631064236e-05	4.32176238973625e-06	1.0989512702508364e-05	8.73282624525018e-06	4.342243846622296e-05	2.7205248898098944e-06	2.975762981805019e-06	4.6131435738061555e-06	6.336562819342362e-06	2.9269023798406124e-05	0.00036864777212031186	1.162331500381697e-05
5228.0	6.160017801448703e-05	3.430668220971711e-05	1.4360699424287304e-05	0.00028854236006736755	0.00011144875315949321	7.884748356445925e-07	5.2346531447255984e-05	4.55696317658294e-05	0.00014375030877999961	0.00013824590132571757	0.0007931669824756682	0.000135576628963463	0.0003956161090172827	9.690966544440016e-05	0.0003848772030323744	0.0002840141241904348	0.00022868801897857338	1.3478345863404684e-05	0.0004418986209202558	0.00016467714158352464	0.00022809092479292303	0.000744714168831706	1.8471264411346056e-05	0.00014579623530153185	2.3357080863206647e-05	6.821165243309224e-06	5.706169395125471e-05	0.00023619593412149698	1.8047878256766126e-05	3.235453550587408e-05	2.9286675271578133e-06	5.762114960816689e-05	0.0009016366093419492	0.0038303558249026537	9.060933734872378e-06	4.1012015572050586e-05	2.6666344638215378e-05	3.161874701618217e-05	4.073417585459538e-06	1.077629167411942e-05	7.839327736292034e-06	5.904092176933773e-05	4.291305231163278e-06	2.754366050794488e-06	5.692599643225549e-06	7.474672202079091e-06	6.808753096265718e-05	0.00015440784045495093	1.4306213415693492e-05
5234.0	0.00012156402226537466	8.399828220717609e-05	2.116576251864899e-05	0.0003946051583625376	8.896658255252987e-05	3.7958628240630787e-07	1.0492093679204118e-05	6.335504440357909e-05	0.00019804234034381807	0.00019992842862848192	9.815049997996539e-05	0.0001374929997837171	0.0001485464017605409	7.17088405508548e-05	0.00010200683755101636	0.00039120065048336983	0.0001451740536140278	3.247983113396913e-05	0.00045355004840530455	8.579824498156086e-05	0.00018224751693196595	0.0009429667261429131	6.2160720517567825e-06	7.882464706199244e-05	1.417675412085373e-05	4.84233942188439e-06	6.669127469649538e-05	0.0005805419641546905	2.109120941895526e-05	3.356380693730898e-05	3.5255470720585436e-06	4.132570029469207e-05	0.0007724043098278344	0.003916281741112471	1.1878836630785372e-05	4.750111111206934e-05	1.987295581784565e-05	2.556905019446276e-05	3.5145362744515296e-06	1.0787684004753828e-05	1.2783572856278624e-05	7.552382157882676e-05	5.139210315974196e-06	2.6754598820843967e-06	6.554492301802384e-06	1.1442371942393947e-05	0.00024182209745049477	5.734738806495443e-05	1.2576995686686132e-05
5240.0	0.00016261929704342037	9.033377136802301e-05	2.583661444077734e-05	0.0008797695627436042	8.9527755335439e-05	9.974168051485321e-07	9.058747309609316e-06	0.00010386867506895214	9.35476491576992e-05	0.00020629004575312138	4.600009197019972e-05	0.00027838745154440403	4.963732135365717e-05	2.7830312319565564e-05	1.2171252819825895e-05	0.00039992312667891383	3.5367513191886246e-05	7.79065303504467e-05	0.00017023837426677346	2.3903279725345783e-05	0.00011772101424867287	0.0010384282795712352	9.135342224908527e-06	3.8599140680162236e-05	1.0465071682119742e-05	3.8109772049210733e-06	5.187750866753049e-05	0.0005966767785139382	1.959165274456609e-05	2.9687545975320973e-05	5.442091151053319e-06	5.871699613635428e-05	0.0004343488544691354	0.003938484936952591	2.1191210180404596e-05	5.865214188816026e-05	1.6640149624436162e-05	3.1985015084501356e-05	2.9515299502236303e-06	1.2354010323178954e-05	2.0348254111013375e-05	0.0001411994016962126	7.386245215457166e-06	2.7011585643776925e-06	7.830914000805933e-06	2.03059971681796e-05	0.00026947708101943135	1.1396024092391599e-05	9.081591997528449e-06
5246.0	0.0001523456012364477	0.0001391108671668917	3.110897523583844e-05	0.0009047376224771142	0.00012080919259460643	4.6227883103711065e-06	2.659929305082187e-05	6.0270926041994244e-05	6.075646888348274e-05	0.0002301303466083482	0.00022179375810083002	0.0014258368173614144	0.00013686671445611864	1.1968806575168855e-05	1.8388114767731167e-05	0.00016917749599087983	1.9047545720241033e-05	8.296925807371736e-05	3.6602243199013174e-05	6.740711796737742e-06	5.100220369058661e-05	0.0010943375527858734	3.276035567978397e-05	2.1418192773126066e-05	8.06278876552824e-06	3.006309952979791e-06	3.058646689169109e-05	0.00031872070394456387	1.7035921700880863e-05	2.6899075237452053e-05	7.862868187658023e-06	5.0093971367459744e-05	0.00042465279693715274	0.00233012018725276	2.8117192414356396e-05	5.341211726772599e-05	1.3798536201647948e-05	3.511773684294894e-05	3.4253453122801147e-06	1.527433778392151e-05	2.9267654099385254e-05	0.00014275097055360675	8.349000381713267e-06	2.9582820388895925e-06	8.331923709192779e-06	2.8307058528298512e-05	0.0002125757746398449	1.0973783901135903e-05	1.1646182429103646e-05
5252.0	0.00010176181240240112	9.139153553405777e-05	3.705374547280371e-05	0.0003982408088631928	0.00017877276695799083	9.338997915619984e-05	5.0026559620164335e-05	0.00010763800673885271	6.403020233847201e-05	0.0003157203318551183	0.00309095554985106	0.0030680394265800714	0.0002861602697521448	1.9449817045824602e-05	0.0001321727322647348	8.004593109944835e-05	3.092393308179453e-05	7.010791159700602e-05	1.255473125638673e-05	1.3780828567178105e-06	1.4110260053712409e-05	0.000694100686814636	0.00010355476842960343	1.2010816135443747e-05	7.378374448308023e-06	2.389886049058987e-06	1.2242683624208439e-05	9.008344932226464e-05	1.3731209037359804e-05	3.407836629776284e-05	8.880962923285551e-06	3.0276845791377127e-05	0.0003002428566105664	0.0009842817671597004	3.1812018278287724e-05	4.851301127928309e-05	1.1986659956164658e-05	2.6435574909555726e-05	4.93326206196798e-06	1.658837209106423e-05	2.389250039414037e-05	8.051161421462893e-05	6.857076186861377e-06	3.0815788250038167e-06	8.365362191398162e-06	2.7324593247612938e-05	0.00013830697571393102	2.169466642953921e-05	1.2700660590780899e-05
5258.0	7.004989311099052e-05	5.416060957941227e-05	9.847316687228158e-05	0.000269759853836149	0.0001219418118125759	0.00048051978228613734	7.120060035958886e-05	7.650901534361765e-05	3.963223934988491e-05	0.00043180122156627476	0.007338816300034523	0.004816305357962847	0.0002244903880637139	3.603108416427858e-05	0.00027472563670016825	3.97890544263646e-05	7.837269367882982e-05	5.593717287410982e-05	2.4784327251836658e-05	2.6658833576220786e-06	3.604708354032482e-06	0.00018961163004860282	0.0003948489611502737	1.8935113985207863e-05	1.3618015145766549e-05	2.0982679416192695e-06	5.521131697605597e-06	2.8982381991227157e-05	1.5895031538093463e-05	7.029830157989636e-05	8.559265552321449e-06	1.7673830370767973e-05	0.0002578249550424516	0.00037371530197560787	2.897818194469437e-05	3.9869733882369474e-05	1.0764355465653352e-05	1.76324974745512e-05	5.3634657888324e-06	1.3263200344226789e-05	1.2308194527577143e-05	3.6753976019099355e-05	4.666631866712123e-06	4.123772669117898e-06	8.204909136111382e-06	1.827446794777643e-05	7.651828491361812e-05	4.873103171121329e-05	1.480155060562538e-05
5264.0	7.862271013436839e-05	3.3270116546191275e-05	0.0002321155770914629	0.000186356293852441	9.193609730573371e-05	0.0004109098808839917	7.114480104064569e-05	0.00010452354035805911	4.733885361929424e-05	0.0005936772795394063	0.00405497569590807	0.012234040535986423	0.0001201910272357054	3.9231985283549875e-05	0.0002751180436462164	4.675837408285588e-05	0.00028445690986700356	3.412760634091683e-05	8.508102473570034e-05	2.436902650515549e-05	6.183435289131012e-06	8.028864249354228e-05	0.000603002030402422	1.5561025065835565e-05	2.2367948986357078e-05	2.080927060887916e-06	3.666904376586899e-06	2.2986156182014383e-05	2.431280336168129e-05	0.00028234077035449445	1.0714754353102762e-05	1.533249633212108e-05	0.00019849739328492433	0.00010135623597307131	3.411094439798035e-05	3.4898326703114435e-05	9.78663592832163e-06	1.3761347872787155e-05	5.336384219845058e-06	8.777304174145684e-06	6.263176146603655e-06	3.807267057709396e-05	3.4670574677875265e-06	5.969661742710741e-06	9.548869456921238e-06	9.903960744850338e-06	7.687087054364383e-05	6.166965613374487e-05	1.6501844584126957e-05
5270.0	6.981275510042906e-05	3.1117077014641836e-05	0.0004321798915043473	0.00019547237025108188	0.00036233916762284935	0.0004114228649996221	3.392803409951739e-05	0.00017300025501754135	7.341618038481101e-05	0.0004991345340386033	0.0013488676631823182	0.0018117920262739062	2.893764030886814e-05	3.6239431210560724e-05	0.00018895359244197607	0.0001447446265956387	0.0008829566650092602	2.1385436411947012e-05	9.758084343047813e-05	0.00032919790828600526	3.475823177723214e-05	3.9241116610355675e-05	0.0006346441805362701	1.2469842658902053e-05	4.254071609466337e-05	2.5845431537163677e-06	2.8100412237108685e-06	1.9819770386675373e-05	4.936037657898851e-05	0.0006775892688892782	1.5911669834167697e-05	1.0437842320243362e-05	0.00013063731603324413	4.2781153752002865e-05	4.0751117921900004e-05	3.616292815422639e-05	1.154533038061345e-05	1.1619215001701377e-05	6.027559720678255e-06	7.186590664787218e-06	3.3532746783748735e-06	3.1805950129637495e-05	4.6359455154743046e-06	8.78578703122912e-06	1.1334202099533286e-05	7.109661964932457e-06	6.489065708592534e-05	9.077260619960725e-05	1.5494286344619468e-05
5276.0	8.950283518061042e-05	2.4167999072233215e-05	0.0003050044470001012	0.00010532757005421445	0.0003954709100071341	0.00015493715181946754	3.177150938427076e-05	0.00022229825844988227	0.00013510417193174362	0.00046081628534011543	0.0006397383403964341	0.000558476778678596	7.109857961040689e-06	6.0263682826189324e-05	5.878798765479587e-05	0.00016238375974353403	0.0023725370410829782	3.541604746715166e-05	6.220904469955713e-05	0.0006285608396865427	9.16157805477269e-05	5.0023219955619425e-05	0.000407871586503461	7.190539690782316e-06	8.961274579633027e-05	3.2296636618411867e-06	2.653515366546344e-06	3.388509503565729e-05	6.499965820694342e-05	0.0009311669855378568	7.929389539640397e-06	1.2180240446468815e-05	8.98736689123325e-05	1.3864370885130484e-05	6.18037665844895e-05	3.841842772089876e-05	1.5799094398971647e-05	1.261317538592266e-05	8.628815521660727e-06	6.267471690080129e-06	3.2375548926211195e-06	3.226305125281215e-05	8.714241630514152e-06	9.691159903013613e-06	1.0806289537867997e-05	6.031809334672289e-06	8.926323789637536e-05	5.9022851928602904e-05	1.1785148672061041e-05
5282.0	0.00012299047375563532	1.5474441170226783e-05	0.00013950832362752408	0.00010520721116336063	7.679291593376547e-05	0.0001945408439496532	5.677083390764892e-05	0.00014483089034911245	0.0003464792971499264	0.0004833991115447134	0.0005096148233860731	0.00020913916523568332	3.528210754666361e-06	6.37520060990937e-05	4.6478915464831516e-05	6.736824434483424e-05	0.0016393858240917325	2.133206908183638e-05	7.038959302008152e-05	0.0006541892071254551	0.00015787371376063675	5.003562546335161e-05	0.00020792549184989184	1.0670700248738285e-05	0.00015666773833800107	3.9282622310565785e-06	2.4033504359977087e-06	3.7665169656975195e-05	4.863966387347318e-05	0.000800493115093559	4.140915734751616e-06	1.0715265489125159e-05	6.148550164652988e-05	1.5792153135407716e-05	5.959839836577885e-05	4.210370752844028e-05	2.0474019038374536e-05	1.0440529877087101e-05	1.4979937077441718e-05	5.761317424912704e-06	4.030528543808032e-06	3.082088369410485e-05	1.7128224499174394e-05	8.745844752411358e-06	1.154802885139361e-05	5.96329982727184e-06	0.00015040338621474802	3.6322504456620663e-05	1.2323886039666831e-05
5288.0	0.00018382033158559352	1.3192518053983804e-05	6.942769687157124e-05	0.0001617409143364057	2.6843672458198853e-05	0.0004143565893173218	0.00013176928041502833	9.28445952013135e-05	0.0005114141386002302	0.0006301983376033604	0.0001953119644895196	0.00013577897334471345	3.493560370770865e-06	6.4814455981832e-05	0.00010273095540469512	7.413291314151138e-05	0.0007882940699346364	2.451643558742944e-05	0.00021358593949116766	0.0006061109015718102	0.00032868984271772206	4.693134542321786e-05	0.00013075396418571472	3.364013900863938e-05	0.0001802277547540143	3.8025980302336393e-06	2.754424031081726e-06	3.971983096562326e-05	4.2737683543236926e-05	0.0008440907695330679	7.0940095611149445e-06	1.1795369573519565e-05	7.390943937934935e-05	2.115523057000246e-05	4.8914520448306575e-05	2.9481172532541677e-05	2.3566861273138784e-05	8.692411938682199e-06	2.559407766966615e-05	5.612287168332841e-06	7.003610789979575e-06	2.143938581866678e-05	2.8264139473321848e-05	8.887773219612427e-06	1.0972066775138956e-05	7.4769541242858395e-06	0.00029267583158798516	2.2594280380872078e-05	1.6268848412437364e-05
5294.0	0.00012301065726205707	2.149990905309096e-05	8.258247544290498e-05	7.702430593781173e-05	2.3391366994474083e-05	0.0005212928517721593	0.00012223099474795163	8.792489097686484e-05	0.0007964395917952061	0.0006421919679269195	5.1869199523935094e-05	0.00010337569983676076	7.6274259299680125e-06	0.00016332494851667434	0.00037395599065348506	6.888678763061762e-05	0.000449535611551255	3.6373839975567535e-05	0.0002679264289326966	0.00043397367699071765	0.0005423325346782804	0.000154029912664555	5.251692346064374e-05	3.838191332761198e-05	0.00012539944145828485	3.1449087600776693e-06	2.910971716119093e-06	4.448290928849019e-05	4.626453301170841e-05	0.0008381957886740565	2.420282908133231e-05	1.3076054528937675e-05	7.43681302992627e-05	1.3660182048624847e-05	2.661020334926434e-05	1.9700300981639884e-05	3.2535350328544155e-05	8.025461283978075e-06	4.34695029980503e-05	4.548910965240793e-06	8.43441466713557e-06	1.3618520824820735e-05	3.729815216502175e-05	1.3416582987701986e-05	1.0174392627959605e-05	9.640332791605033e-06	0.0003466299385763705	2.2250806068768725e-05	4.188009916106239e-05
5300.0	0.00010307016054866835	6.283734546741471e-05	0.00014009112783242017	3.982956332038157e-05	1.9196313587599434e-05	0.0005614287802018225	8.530629565939307e-05	0.00013663043500855565	0.00039113187813200057	0.0002976186224259436	1.034617980621988e-05	9.147916716756299e-05	2.695986404432915e-05	0.00050169019959867	0.0006363121792674065	4.803975025424734e-05	0.0001597127557033673	0.00017080159159377217	0.00026246096240356565	0.00046599641791544855	0.0008562844595871866	0.00035389035474509	2.715527079999447e-05	0.00012020592112094164	0.0001621804403839633	2.7656449219648493e-06	2.853307478289935e-06	4.479613562580198e-05	5.711663470719941e-05	0.0005094795487821102	5.2325016440590844e-05	1.3855251381755807e-05	8.271456317743286e-05	1.043704560288461e-05	1.3124779798090458e-05	1.2343316484475508e-05	3.384327283129096e-05	7.940324394439813e-06	4.3278487282805145e-05	4.7225407797668595e-06	7.495137197111035e-06	8.896728104446083e-06	3.7377125408966094e-05	2.2617410650127567e-05	1.1579988495213911e-05	1.1526528396643698e-05	0.00026906401035375893	2.3218586647999473e-05	0.00012272688036318868
5306.0	8.623774192528799e-05	0.00011023021215805784	0.00017435569316148758	1.8026721591013484e-05	1.6385954950237647e-05	0.00014173737145029008	3.956675573135726e-05	0.00013024687359575182	0.0005092283245176077	6.471934466389939e-05	2.2599274416279513e-06	9.674226748757064e-05	8.72150922077708e-05	0.0005314769805409014	0.00019958043412771076	5.0774360715877265e-05	9.472600504523143e-05	0.0007855746080167592	0.000200957219931297	0.0003459413128439337	0.0007561712409369648	0.0010430928086861968	1.1421439921832643e-05	0.00022325516329146922	0.0002074245421681553	3.0862609037285438e-06	2.6042648642032873e-06	3.068730075028725e-05	6.013498204993084e-05	0.0002921517298091203	6.577771273441613e-05	1.6345031326636672e-05	8.058342791628093e-05	8.48266154207522e-06	1.0472629583091475e-05	7.882261343183927e-06	3.758594539249316e-05	8.892911864677444e-06	2.924218642874621e-05	5.615071586362319e-06	4.2146862142544705e-06	5.639402843371499e-06	2.7944828616455197e-05	2.7394697099225596e-05	1.329651968262624e-05	1.1568597074074205e-05	0.0001094629624276422	3.826405372819863e-05	0.00015510640514548868
5312.0	7.573839684482664e-05	0.0002482615818735212	0.00019179396622348577	7.096953140717233e-06	2.4136928914231248e-05	4.4553555198945105e-05	6.198851770022884e-05	6.90367232891731e-05	0.0008618485881015658	3.111028127023019e-05	1.7514379351268872e-06	9.398515976499766e-05	9.25926142372191e-05	0.0007484012166969478	4.13220732298214e-05	6.729048618581146e-05	6.607898831134662e-05	0.0006492562242783606	0.00035944062983617187	0.0001280071010114625	0.0005199103034101427	0.003362653311342001	2.491799386916682e-05	0.00029296783031895757	0.0003851379733532667	3.6717369766847696e-06	2.506712462491123e-06	1.2741349564748816e-05	6.549661338794976e-05	0.00019361815066076815	7.572727190563455e-05	1.8788261513691396e-05	8.575637184549123e-05	7.010788067418616e-06	9.445042451261543e-06	6.981843398534693e-06	4.373787305667065e-05	8.54383506521117e-06	1.9211294784327038e-05	6.230856342881452e-06	3.6232440834282897e-06	9.938723451341502e-06	2.3209688151837327e-05	2.7946372938458808e-05	1.610812068975065e-05	1.2022917871945538e-05	5.154120663064532e-05	4.77096218673978e-05	0.0002213304687757045
5318.0	9.265408880310133e-05	0.0008622383465990424	0.00012953273835591972	5.543216502701398e-06	3.468409340712242e-05	1.509343655925477e-05	8.936152153182775e-05	2.3797085304977372e-05	0.0006334477220661938	2.801246773742605e-05	1.0157822316614329e-06	2.8936232411069795e-05	7.01662283972837e-05	0.00045199113083072007	7.555723641416989e-06	2.663533996383194e-05	2.7945654437644407e-05	0.0004321945016272366	0.0008823926909826696	7.639470277354121e-05	0.00024105643387883902	0.004760888405144215	9.15315977181308e-05	0.00014718440070282668	0.0007557133794762194	6.2041799537837505e-06	2.8897127322125016e-06	1.6870641047717072e-05	7.154362538130954e-05	0.0003595945017877966	7.927346450742334e-05	1.532236456114333e-05	6.520209717564285e-05	8.297525710077025e-06	8.411946510022972e-06	1.1035584975616075e-05	4.9922760808840394e-05	7.918176379462238e-06	1.5876277757342905e-05	6.855545962025644e-06	6.71237830829341e-06	1.9675797375384718e-05	2.058184691122733e-05	2.606088310130872e-05	1.8311902749701403e-05	1.3940738426754251e-05	4.45338009740226e-05	3.5894245229428634e-05	0.00034170900471508503
5324.0	0.00020802902872674167	0.0010535377077758312	9.929711814038455e-05	5.284172402753029e-06	1.3870825569028966e-05	8.280371730506886e-06	8.516667003277689e-05	2.1441757780849002e-05	0.00044417724711820483	3.970449324697256e-05	8.505055006935436e-07	1.051868366630515e-05	5.2420658903429285e-05	0.00014886047574691474	3.05741104966728e-06	2.8138705602032132e-05	1.9658842575154267e-05	0.00020201364532113075	0.00034359272103756666	7.054745219647884e-05	0.00010849185491679236	0.0022805677726864815	0.00023137206153478473	0.0001572416804265231	0.0013447263045236468	9.123388736043125e-06	3.152719500576495e-06	2.8511631171568297e-05	0.00010108404967468232	0.0006586970994248986	7.555083720944822e-05	1.2580307156895287e-05	7.21944888937287e-05	1.9065810192842036e-05	7.231056315504247e-06	2.924999535025563e-05	8.916795195546001e-05	6.801547442591982e-06	1.8445300156599842e-05	6.773906989110401e-06	1.4033282241143752e-05	3.100685353274457e-05	2.1778059817734174e-05	1.8600199837237597e-05	2.2214086129679345e-05	2.1741745513281785e-05	4.216530214762315e-05	2.2582844394491985e-05	0.0005202256143093109
5330.0	0.000198322391952388	0.0009988814126700163	6.203458178788424e-05	1.0676624697225634e-05	1.1792952136602253e-05	2.855986394934007e-06	7.427790842484683e-05	2.0578196199494414e-05	0.00021839818509761244	5.414444240159355e-05	1.5504754173889523e-06	1.0801373719004914e-05	4.757636270369403e-05	6.404198938980699e-05	6.69761993776774e-06	8.907532173907384e-05	2.5101737264776602e-05	0.00018300571537110955	0.00010885996016440913	7.642581476829946e-05	6.0738162574125454e-05	0.0021613778080791235	0.0004627120797522366	0.0005931024206802249	0.0025722684804350138	1.0829874554474372e-05	3.348794052726589e-06	6.245810800464824e-05	0.0001899775379570201	0.0006362636340782046	7.300031575141475e-05	9.351257176604122e-06	8.7274907855317e-05	3.08477901853621e-05	7.392728548438754e-06	5.116354441270232e-05	0.00013795093400403857	5.9080070968775544e-06	2.3920130843180232e-05	5.734709247917635e-06	3.0402736229007132e-05	4.8694335418986157e-05	2.2657113731838763e-05	1.6682764908182435e-05	2.6943336706608534e-05	5.6412871344946325e-05	5.845971463713795e-05	1.9375043848413043e-05	0.00035861163632944226
5336.0	0.00020973343634977937	0.0014000689843669534	4.587585135595873e-05	1.1700565664796159e-05	1.6602743926341645e-05	5.534199772228021e-06	0.00024048940395005047	2.0408149794093333e-05	6.709077570121735e-05	5.974617670290172e-05	4.23808342020493e-06	9.787224371393677e-06	0.00011889120651176199	7.030701090116054e-05	3.280978853581473e-05	0.00018693435413297266	9.113184933084995e-05	0.00013478452456183732	3.113408456556499e-05	0.00010173852206207812	8.09150606073672e-06	0.001557738520205021	0.0010614895727485418	0.0009914273396134377	0.0021062653977423906	9.552494702802505e-06	3.5324662803759566e-06	0.00011711572733474895	0.0002374791947659105	0.00025834463303908706	7.347220525844023e-05	6.505240435217274e-06	0.00012185510422568768	3.705452036228962e-05	8.221804819186218e-06	7.844386709621176e-05	0.00022227047884371132	6.091200248192763e-06	4.263254231773317e-05	5.339092240319587e-06	5.3380288591142744e-05	5.171026714378968e-05	1.67731359397294e-05	2.3430766304954886e-05	2.933318137365859e-05	0.000131588225485757	6.385476444847882e-05	3.251878297305666e-05	0.0005629355437122285
5342.0	0.0002458907838445157	0.0019103995291516185	6.299526285147294e-05	1.2507836800068617e-05	1.4605801879952196e-05	1.2370632248348556e-05	0.0009102754411287606	3.193646261934191e-05	2.477473572071176e-05	6.460834265453741e-05	5.933625288889743e-06	5.291070920065977e-06	0.00025288230972364545	0.00010777810530271381	0.00011172114318469539	0.0005294355214573443	0.0003573913418222219	3.124056092929095e-05	2.6551088012638502e-05	0.000199609188712202	3.4028628306259634e-06	0.00038908462738618255	0.0016166160348802805	0.0034677612129598856	0.0015871835639700294	9.68061158346245e-06	3.721681423485279e-06	0.00011932176857953891	0.00021570741955656558	8.288164099212736e-05	6.342794222291559e-05	8.02592057880247e-06	0.00020055791537743062	5.8416862884769216e-05	7.193530109361745e-06	8.43567686388269e-05	0.00014540375559590757	6.428950200643158e-06	5.952841820544563e-05	4.629238901543431e-06	7.260584243340418e-05	3.542861304595135e-05	1.2874044841737486e-05	2.23471834033262e-05	3.247859422117472e-05	0.0003610511193983257	9.063741890713573e-05	8.946502202888951e-05	0.0008387630805373192
5348.0	0.00024127948563545942	0.0015698724891990423	7.291104702744633e-05	1.3583577128883917e-05	3.6038697999174474e-06	3.380994530743919e-05	0.0011706594377756119	0.00014225080667529255	2.757842230494134e-05	3.6677294701803476e-05	1.1875438758579548e-05	5.718336069548968e-06	0.0004615807847585529	0.00011132882355013862	7.766678027110174e-05	0.0005277663585729897	0.0005156985716894269	1.099012115446385e-05	2.7067571863881312e-05	0.0003948548110201955	1.1346272003720514e-05	0.00023160337877925485	0.0012372407363727689	0.004704691469669342	0.0008380448562093079	1.187139696412487e-05	4.291795903554885e-06	0.00011799017374869436	0.00012011687795165926	3.872785600833595e-05	6.098099038354121e-05	1.0645890142768621e-05	0.0003025035257451236	5.234223499428481e-05	8.78823448147159e-06	6.735122587997466e-05	6.088929148972966e-05	6.033086265233578e-06	5.1570506911957636e-05	4.279041149857221e-06	0.00011362527584424242	2.5810162696870975e-05	1.2445512766134925e-05	2.2991285732132383e-05	3.0335053452290595e-05	0.0003570950066205114	0.00015268867718987167	0.00016112980665639043	0.00044968799920752645
5354.0	6.601266795769334e-05	0.0005981625290587544	5.065176810603589e-05	2.0355455490062013e-05	3.970028956246097e-06	4.961583545082249e-05	0.0010737312259152532	0.0003592759894672781	5.461603723233566e-05	1.4944137546990532e-05	3.214484604541212e-05	4.677950073528336e-06	0.0005165415350347757	7.536922203144059e-05	0.00015134064597077668	0.0006568090175278485	0.0006322386907413602	5.523101208382286e-06	2.6372603315394372e-05	0.00043856509728357196	4.061083382111974e-05	0.00048394358600489795	0.0003599894407670945	0.003397672902792692	0.0004705760511569679	1.3510068129107822e-05	5.155610779183917e-06	0.0003570523113012314	5.579833668889478e-05	1.6424031855422072e-05	3.6017070669913664e-05	8.032091500354e-06	0.00047023757360875607	0.00017744794604368508	1.2068558135069907e-05	4.7979447117540985e-05	3.336925510666333e-05	5.060282546764938e-06	2.2329011699184775e-05	4.220948994770879e-06	0.00011933041241718456	2.6978303139912896e-05	1.9885599613189697e-05	1.3592556570074521e-05	2.28310873353621e-05	0.00036065123276785016	0.0005163151072338223	0.00010368035873398185	0.00019930224516429007
5360.0	6.408003537217155e-05	0.0002497091772966087	4.259015986463055e-05	2.1725536498706788e-05	1.4177376215229742e-05	0.00010029748227680102	0.0005533104995265603	0.0002715802111197263	8.324402006110176e-05	7.443764388881391e-06	5.7678593293530867e-05	7.685093805775978e-06	0.0001727503549773246	3.361717244843021e-05	0.0003674163017421961	0.0002761534124147147	0.0005499761900864542	7.7602580859093e-06	5.185465852264315e-05	0.0007968784193508327	0.0001290488289669156	0.000875521800480783	5.187296119402163e-05	0.0021236008033156395	0.00036011767224408686	1.548690124764107e-05	6.0092975218140054e-06	0.0004551666206680238	3.506767097860575e-05	6.761230906704441e-06	2.4937129637692124e-05	6.892361398058711e-06	0.00034963968209922314	0.0003140023909509182	2.2111580619821325e-05	4.2515814129728824e-05	2.1197012756601907e-05	4.665946562454337e-06	1.2583210263983347e-05	5.476839760376606e-06	0.00018029045895673335	3.4375687391730025e-05	3.84734921681229e-05	6.876065981487045e-06	1.3832146578351967e-05	0.00041485592373646796	0.0007975510670803487	2.6852840164792724e-05	0.00010173997725360096
5366.0	7.050595741020516e-05	0.0001919968635775149	2.5788907805690542e-05	3.975715662818402e-05	7.424582145176828e-05	8.845048432704061e-05	0.0002117982949130237	0.00011235605779802427	7.145539711927995e-05	1.3432534615276381e-05	5.2993043937021866e-05	3.338819442433305e-05	5.6885561207309365e-05	8.785586032900028e-06	0.00034018000587821007	9.459872671868652e-05	0.00044934198376722634	3.159367406624369e-05	6.632431177422404e-05	0.0004052557342220098	0.0003378154360689223	0.00045126225450076163	3.829289198620245e-05	0.0008834627224132419	0.00032464531250298023	1.0862248927878682e-05	7.927756087156013e-06	0.0007130056619644165	2.0759240214829333e-05	4.676268417824758e-06	3.7056783185107633e-05	5.302668796502985e-06	0.0002567752089817077	0.0008108847541734576	3.0212673664209433e-05	4.274624370737001e-05	2.008287083299365e-05	5.200190116738668e-06	8.631614036858082e-06	6.716809366480447e-06	0.0002443607081659138	6.603489600820467e-05	4.494170570978895e-05	5.987074018776184e-06	1.0388011105533224e-05	0.00045975472312420607	0.0007076571928337216	2.0345576558611356e-05	0.0001624233991606161
5372.0	4.2298168409615755e-05	0.00012658450577873737	1.4398533494386356e-05	8.487689046887681e-05	0.00015642802463844419	7.854267460061237e-05	8.274272840935737e-05	1.5796533261891454e-05	4.765445919474587e-05	2.306428359588608e-05	2.219750422227662e-05	0.00012110215902794152	8.770524436840788e-05	8.18593252915889e-06	0.00026009988505393267	4.557658758130856e-05	0.00024903868325054646	7.199106767075136e-05	6.684433901682496e-05	0.00010983403626596555	0.0012697398196905851	0.00036493901279754937	0.00011362246004864573	0.0010696982499212027	0.00022820098092779517	6.87055398884695e-06	1.020013678498799e-05	0.0009666074183769524	1.6246845916612074e-05	2.7120775030198274e-06	6.325446884147823e-05	5.957365829090122e-06	0.00021826932788826525	0.0025440759491175413	3.590534470276907e-05	2.7796892027254216e-05	1.0934242709481623e-05	6.187275175761897e-06	8.905972208594903e-06	6.584119546459988e-06	0.00036050600465387106	0.00012337198131717741	4.155193528276868e-05	5.447943294711877e-06	9.352568667964078e-06	0.0005291848792694509	0.0008277485612779856	8.849333971738815e-05	0.0001584156707394868
5378.0	3.057130743400194e-05	0.00016269311890937388	1.1981264833593741e-05	7.534636097261682e-05	0.00010578132787486538	8.218269067583606e-05	6.722635589540005e-05	5.403599061537534e-06	2.4339762603631243e-05	3.728112278622575e-05	7.940195246192161e-06	0.00025839931913651526	0.00012101166066713631	1.3737836525251623e-05	0.00011219429143238813	4.777923095389269e-05	9.446117473999038e-05	6.181236676638946e-05	0.00010359477892052382	6.538123125210404e-05	0.0019970908761024475	0.0004181795520707965	0.00023980869445949793	0.0018844939768314362	0.00013602129183709621	4.65403627458727e-06	9.834427146415692e-06	0.0007684386800974607	9.159114597423468e-06	1.581224637448031e-06	7.49565806472674e-05	9.56894382397877e-06	0.00023253336257766932	0.004274862352758646	2.770273385976907e-05	1.8230706700705923e-05	8.193149369617458e-06	7.541440936620347e-06	7.80802838562522e-06	6.176869192131562e-06	0.0002916195953730494	0.00010179384844377637	3.154402656946331e-05	4.627693670045119e-06	8.445907951681875e-06	0.0003389060730114579	0.0014685692731291056	0.00020579340343829244	5.771870928583667e-05
5384.0	2.2465883375843987e-05	0.00025694200303405523	7.208590432128403e-06	4.4316595449345186e-05	7.026177627267316e-05	0.00017120335542131215	6.373401265591383e-05	5.744989266531775e-06	1.7542581190355122e-05	6.221907096914947e-05	3.314871491966187e-06	0.00024286970437970012	8.484387217322364e-05	3.3359006920363754e-05	3.340523471706547e-05	4.660816557588987e-05	3.913804539479315e-05	1.4990540876169689e-05	0.0004527623241301626	0.00024031636712606996	0.0027954159304499626	0.000302182394079864	0.0003217336197849363	0.0020604575984179974	0.00013181855319999158	4.119586265005637e-06	8.224697921832558e-06	0.0007372022955678403	5.6765152294246946e-06	1.2365928796498338e-06	6.324071728158742e-05	1.9944915038649924e-05	0.0003897269780281931	0.004909604322165251	1.8059794456348754e-05	1.752965363266412e-05	5.6036824389593676e-06	8.800949217402376e-06	7.11600432623527e-06	5.9351591517042834e-06	0.00029119287501089275	9.15931595955044e-05	2.108764965669252e-05	4.489877028390765e-06	8.581726433476433e-06	0.00021779055532533675	0.002919003600254655	0.0001898055343190208	1.745185727486387e-05
5390.0	9.767913070390932e-06	0.0003545867220964283	8.055487342062406e-06	3.510354144964367e-05	3.403672599233687e-05	0.0004739096330013126	5.798058555228636e-05	1.5754232663311996e-05	2.6976218578056432e-05	0.00011689704115269706	2.727525952650467e-06	0.0002515443484298885	0.00010551948798820376	7.330319203902036e-05	7.962019481055904e-06	3.2698681025067344e-05	2.4974466214189306e-05	5.512977168109501e-06	0.0007876111776567996	0.0002998160489369184	0.0011627271305769682	0.0001674129453022033	0.000442885619122535	0.001763985026627779	0.0001338925794698298	4.363807420304511e-06	7.871961315686349e-06	0.0010351557284593582	6.231890438357368e-06	1.3823449762639939e-06	4.824229472433217e-05	3.9671715057920665e-05	0.0005152305238880217	0.002297830767929554	1.4231060049496591e-05	2.2943364456295967e-05	4.789039394381689e-06	1.0623719390423503e-05	5.6949120335048065e-06	5.056582267570775e-06	0.00038415216840803623	0.00011787805851781741	2.3704831619397737e-05	2.8744416340487078e-06	7.68446443544235e-06	0.00011573997471714392	0.0015023662708699703	0.00043200282379984856	6.624769412155729e-06
5396.0	4.2697956814663485e-06	0.00043567732791416347	8.745611921767704e-06	2.8116950488765724e-05	6.403869338100776e-05	0.0014558800030499697	0.0001140534077421762	3.650094731710851e-05	5.5355158110614866e-05	0.00017652787209954113	3.3877354326250497e-06	0.0001632976927794516	9.684316319180652e-05	0.00015749332669656724	5.2343925744935405e-06	1.1394785360607784e-05	1.314835753873922e-05	5.804764441563748e-06	0.0003087737422902137	0.00020678711007349193	0.00019288681505713612	9.329481690656394e-05	0.0002505670709069818	0.0010096008190885186	0.00010481928620720282	4.991664809494978e-06	8.970192538981792e-06	0.002331462921574712	8.659414561407175e-06	9.317467402070179e-07	3.0297958801384084e-05	7.196072692750022e-05	0.00037278461968526244	0.0013039353070780635	1.941932896443177e-05	3.700484012369998e-05	4.637090569303837e-06	1.5944373444654047e-05	4.909878498438047e-06	4.739532414532732e-06	0.00031279228278435767	0.0002477449015714228	3.0412043997785076e-05	2.718940095292055e-06	7.405267751892097e-06	7.565710984636098e-05	0.0004131165624130517	0.0006051161326467991	6.396780918294098e-06
5402.0	5.1409360821708106e-06	0.0002679052122402936	1.2044976756442338e-05	3.5668494092533365e-05	0.00014751317212358117	0.002262803493067622	0.00012921063171233982	5.557911572395824e-05	5.8881800214294344e-05	0.00028390419902279973	5.917000635236036e-06	0.00010896837920881808	4.769019506056793e-05	0.00027676468016579747	1.561783574288711e-05	5.056090230937116e-06	1.037884248944465e-05	8.39035419630818e-06	6.604207737836987e-05	9.557654266245663e-05	2.1417396055767313e-05	5.217095895204693e-05	0.00028599987854249775	0.0004675651143770665	8.624184556538239e-05	6.469617346738232e-06	1.5647472537239082e-05	0.0020693650003522635	1.0526620826567523e-05	7.158096195780672e-07	1.4265341633290518e-05	6.672313611488789e-05	0.00021010212367400527	0.0006657536723650992	2.78355637419736e-05	2.769964157778304e-05	4.620047548087314e-06	2.2362764866556972e-05	5.477894774230663e-06	5.101935130369384e-06	0.0003662138478830457	0.0004430516273714602	4.117727803532034e-05	2.8145361739007058e-06	7.566908152512042e-06	5.145864997757599e-05	9.483934991294518e-05	0.0008262367337010801	1.3119648428983055e-05
5408.0	9.688627869763877e-06	0.00014653800462838262	2.234650128229987e-05	4.641752821044065e-05	0.0009138296591117978	0.0016209000023081899	0.0001397722226101905	3.989022661698982e-05	4.1843690269161016e-05	0.00036476299283094704	9.39882102102274e-06	9.988973761210218e-05	4.7408335376530886e-05	0.00029434668249450624	3.0790044547757134e-05	2.9622597139677964e-06	1.064074422174599e-05	1.3517117622541264e-05	2.8719243346131407e-05	0.00010003042552853003	1.4570132407243364e-05	3.745288267964497e-05	0.00016477107419632375	0.00029580845148302615	8.869593875715509e-05	6.415782081603538e-06	2.3644281100132503e-05	0.0019077793695032597	9.72724228631705e-06	4.979299319529673e-07	9.77646868705051e-06	4.592474942910485e-05	9.312425390817225e-05	0.00044003562652505934	3.121381814708002e-05	1.509893627371639e-05	4.320460448070662e-06	2.6005569452536292e-05	5.056225290900329e-06	5.787656391476048e-06	0.0003582125355023891	0.0003674090839922428	5.1039864047197625e-05	2.3676248019910417e-06	7.851321242924314e-06	3.861710865749046e-05	3.816121898125857e-05	0.0005507082096301019	2.6372979846200906e-05
5414.0	1.4617451597587205e-05	5.8252418966731057e-05	2.286071867274586e-05	7.259573612827808e-05	0.0020215807016938925	0.0012246724218130112	0.00010834617569344118	1.6431333278887905e-05	7.711102807661518e-05	0.0002601460146252066	1.0504768397368025e-05	0.0001191307746921666	9.004936146084219e-05	0.0005975469248369336	5.738956679124385e-05	3.834147719317116e-06	2.420952296233736e-05	1.7815416867961176e-05	2.290480006195139e-05	7.669573096791282e-05	4.982783138984814e-05	3.652023951872252e-05	0.0002896925725508481	0.00027916356339119375	8.862828690325841e-05	5.150327979208669e-06	2.5135081159533e-05	0.0007833227282389998	8.800194336799905e-06	4.6607382842012157e-07	1.7707821825752035e-05	3.22218838846311e-05	6.528378435177729e-05	0.00021595743601210415	2.882972330553457e-05	1.0035758350568358e-05	3.659798267108272e-06	2.461825351929292e-05	5.034285550209461e-06	6.4749997363833245e-06	0.00019296407117508352	0.00028024197672493756	3.964187271776609e-05	2.3148600121203344e-06	7.88712623034371e-06	3.184315573889762e-05	3.0289986170828342e-05	0.00026529276510700583	3.17090998578351e-05
5420.0	1.5097049981704913e-05	1.863794750533998e-05	2.1101250240462832e-05	5.697426968254149e-05	0.0013455143198370934	0.0014815684407949448	0.00015309279842767864	1.2145211258030031e-05	0.00014208663196768612	0.00017112516798079014	7.63362641009735e-06	6.948227382963523e-05	5.939068796578795e-05	0.0007785198977217078	9.981774201150984e-05	1.4970854863349814e-05	4.583662303048186e-05	2.3945740394992754e-05	5.92788819631096e-05	2.682734339032322e-05	0.00010349435615353286	4.391441325424239e-05	0.00023080053506419063	0.00016807964129839092	5.157128907740116e-05	3.910652594640851e-06	2.4665137971169315e-05	0.00020439986838027835	8.332495781360194e-06	4.825315613743442e-07	2.7431011403677985e-05	2.4581120669608936e-05	4.776510832016356e-05	8.7316358985845e-05	2.429931191727519e-05	9.288915862271097e-06	3.427201363592758e-06	1.3474361367116217e-05	4.883885139861377e-06	8.277735105366446e-06	9.6463794761803e-05	0.00021979845769237727	2.9270193408592604e-05	2.526724756535259e-06	7.999251465662383e-06	3.922218456864357e-05	3.785689114010893e-05	0.00011538370745256543	5.981150388834067e-05
5426.0	1.1180361980223097e-05	1.2222478289913852e-05	1.260559929505689e-05	5.326394602889195e-05	0.00037984721711836755	0.0030688010156154633	0.0001618946116650477	2.284916627104394e-05	0.00022836816788185388	0.00010370567179052159	7.75788339524297e-06	2.9954984711366706e-05	4.158519732300192e-05	0.000843703281134367	0.0002313526492798701	4.594918937073089e-05	6.922671309439465e-05	5.378083005780354e-05	6.906998169142753e-05	2.144052996300161e-05	0.00015781066031195223	6.0521691921167076e-05	0.00010510383435757831	0.00018586139776743948	3.845346509478986e-05	4.074463049619226e-06	2.263402711832896e-05	9.413619409315288e-05	1.3988360478833783e-05	6.034031798662909e-07	9.453001985093579e-05	2.7098982172901742e-05	6.317766383290291e-05	5.418002911028452e-05	1.583936136739794e-05	7.819853635737672e-06	3.692246991704451e-06	1.0085158464789856e-05	6.166492767079035e-06	9.797394341148902e-06	6.131846021162346e-05	0.00017584800662007183	3.247143831686117e-05	2.8493484478531172e-06	9.135012078331783e-06	3.119875691481866e-05	4.053906013723463e-05	0.00010156395728699863	6.466395279858261e-05
5432.0	7.3342889663763344e-06	1.3434238098852802e-05	9.770689757715445e-06	2.5459796233917587e-05	0.000171486652106978	0.0059987944550812244	0.00017510828911326826	7.433763676090166e-05	0.00018594063294585794	0.00014618993736803532	1.784762389434036e-05	6.121567275840789e-05	4.5977329136803746e-05	0.00046546434168703854	0.0006265553529374301	0.0001985954586416483	9.87285457085818e-05	0.00021115124400239438	0.0001024036027956754	1.537968091724906e-05	0.0006094466079957783	6.31917646387592e-05	2.035856232396327e-05	0.0001473102020099759	2.6355228328611702e-05	5.416859494289383e-06	1.7446298443246633e-05	4.336057463660836e-05	1.563112709845882e-05	8.647240292702918e-07	0.00017880705127026886	3.7429923395393416e-05	8.061263361014426e-05	5.938978210906498e-05	1.0287531949870754e-05	7.389577604044462e-06	3.551415829861071e-06	1.0604031558614224e-05	7.900337550381664e-06	1.216506825585384e-05	3.796252713073045e-05	0.0001238540862686932	4.093414099770598e-05	3.8875164136698e-06	9.487507668382023e-06	3.119923349004239e-05	0.00012559760943986475	0.00010336752166040242	7.333969551837072e-05
5438.0	2.6689208425523248e-06	1.2712609532172792e-05	7.867908607295249e-06	1.214003441418754e-05	0.0005668546073138714	0.0036948220804333687	7.382997864624485e-05	0.00021312659373506904	0.00028256591758690774	0.00024836621014401317	4.955894473823719e-05	0.00010162042599404231	5.639113805955276e-05	0.0004948604619130492	0.0008129730122163892	0.00025632395409047604	8.930444892030209e-05	0.0004147976578678936	0.00010330770601285622	3.4383985621389e-05	0.0006771022453904152	5.6178803788498044e-05	4.178805738774827e-06	0.00037962765782140195	1.765329398040194e-05	7.642790478712413e-06	1.650033300393261e-05	1.8755505152512342e-05	9.498769031779375e-06	1.7981298015001812e-06	0.00015538335719611496	4.634074502973817e-05	7.708316115895286e-05	5.093532308819704e-05	6.807816134823952e-06	6.00248722548713e-06	3.070454795306432e-06	1.7736656445777044e-05	7.939877832541242e-06	1.8631055354489945e-05	3.1724641303298995e-05	0.00016881847113836557	3.869603460771032e-05	4.7407170313817915e-06	1.0136533092008904e-05	3.053424370591529e-05	0.0002397087955614552	5.860796954948455e-05	5.5142194469226524e-05
5444.0	5.05566640640609e-06	1.6310994396917522e-05	7.9644796642242e-06	1.3038089491601568e-05	0.0016658722888678312	0.0018589000683277845	2.9292366889421828e-05	0.00022684170107822865	0.00041133936611004174	0.00034502107882872224	0.00011230593372602016	9.187106479657814e-05	6.0599773860303685e-05	0.0010466749081388116	0.0010959379142150283	0.0006171548156999052	7.151299359975383e-05	0.00042808536090888083	0.00021413117065094411	5.8248479035682976e-05	0.0009377451497130096	4.317572165746242e-05	1.0249780189042212e-06	0.0005376391345635056	2.377079908910673e-05	1.1574799827940296e-05	1.8209280824521556e-05	9.125355063588358e-06	5.0065300456481054e-06	4.379066012916155e-06	0.00016287284961435944	5.255881114862859e-05	3.295500937383622e-05	5.7456811191514134e-05	7.226037723739864e-06	5.7479101087665185e-06	5.657281235471601e-06	2.9039372748229653e-05	7.936546353448648e-06	2.3353584765573032e-05	3.094304338446818e-05	0.00020800047786906362	3.8003927329555154e-05	4.654471013054717e-06	1.0982566891470924e-05	2.6500094463699497e-05	0.00030786398565396667	6.581410707440227e-05	3.0357421564985998e-05
5450.0	1.1997330148005858e-05	1.4190524780133273e-05	7.224851742648752e-06	1.1430974154791329e-05	0.0020387955009937286	0.000786006567068398	6.784179731766926e-06	0.00017053307965397835	0.0010408569360151887	0.00017890185699798167	0.0001596734655322507	0.00011237074068048969	3.870231012115255e-05	0.0007332464447245002	0.0010218315292149782	0.0005998773267492652	6.077170473872684e-05	0.0003006736806128174	0.0006012384546920657	0.0002960542042274028	0.001890705432742834	0.00010150692105526105	1.9292217530164635e-06	0.00027352734468877316	4.638796599465422e-05	1.5679766875109635e-05	2.3540495021734387e-05	1.7971826309803873e-05	6.606624992855359e-06	1.2435001735866535e-05	0.00011109223851235583	5.594955291599035e-05	1.2069213880749885e-05	6.3192484958563e-05	6.524339369207155e-06	7.788870789227076e-06	1.5274468751158565e-05	4.376353172119707e-05	8.44775240693707e-06	2.195445449615363e-05	4.3337466195225716e-05	0.00026200091815553606	3.371593265910633e-05	4.52357289759675e-06	1.6616206266917288e-05	2.9200969947851263e-05	0.00022165146947372705	6.539568857988343e-05	1.6596079149167053e-05
5456.0	2.4056475012912415e-05	1.0484691301826388e-05	6.045919235475594e-06	1.4063507478567772e-05	0.0010454297298565507	0.0002945176383946091	6.079720606066985e-06	5.378292917157523e-05	0.003930211067199707	0.00015170371625572443	0.00014174034004099667	0.00012850288476329297	7.14305933797732e-05	0.0005798869533464313	0.000613323412835598	0.0001359608577331528	5.346868056221865e-05	0.00029166636522859335	0.003109781537204981	0.001187590416520834	0.0017839870415627956	0.0001815007854020223	9.787905582925305e-06	0.00028939227922819555	0.00012035937834298238	1.774210250005126e-05	3.3761232771212235e-05	6.45791515125893e-05	1.4190308320394251e-05	2.0652118109865114e-05	0.00011839625221909955	5.5586537200724706e-05	7.725080649834126e-06	4.6842815208947286e-05	6.5390649979235604e-06	1.340252947557019e-05	3.435874168644659e-05	4.863891808781773e-05	7.822688530723099e-06	2.306160058651585e-05	5.5432654335163534e-05	0.00030724264797754586	2.7298701752442867e-05	4.3282052502036095e-06	3.459315485088155e-05	2.190436680393759e-05	9.594940638635308e-05	4.104433173779398e-05	1.2194583177915774e-05
5462.0	6.935358396731317e-05	1.548675209050998e-05	7.078399903548416e-06	1.7030642993631773e-05	0.0005847641732543707	0.00015585865185130388	1.2680125109909568e-05	1.664637056819629e-05	0.01067259069532156	0.000315509969368577	0.0001939588983077556	0.0002593169338069856	0.00023024709662422538	0.0005835353513248265	0.0005210587987676263	3.5521650715963915e-05	3.3987234928645194e-05	0.0005515830707736313	0.007070580963045359	0.001339406706392765	0.0008895487408153713	0.00029344813083298504	7.005123188719153e-05	0.0002567559131421149	0.00018343617557547987	1.5681860531913117e-05	3.612115324358456e-05	7.872114656493068e-05	2.6176432584179565e-05	3.628937338362448e-05	0.00012315466301515698	5.545697786146775e-05	5.317536306392867e-06	2.10180260182824e-05	5.749692263634643e-06	2.7463469450594857e-05	7.923371595097706e-05	3.5982946428703144e-05	7.599689979542745e-06	4.197237649350427e-05	6.393746298272163e-05	0.00035756477154791355	2.580485124781262e-05	4.494135282584466e-06	7.195880607469007e-05	2.0432025849004276e-05	5.095475717098452e-05	6.130576366558671e-05	1.7185737306135707e-05
5468.0	0.00018713908502832055	5.2220439101802185e-05	7.826867658877745e-06	2.171561573049985e-05	0.00017095931980293244	0.00013129369472153485	2.527377182559576e-05	9.216409125656355e-06	0.00417886720970273	0.0005197228165343404	0.0002575038524810225	0.0004116645432077348	0.00045713179861195385	0.0006973469280637801	0.0006023003370501101	4.088771311216988e-05	2.1049756469437853e-05	0.0005911846528761089	0.003311688778921962	0.0008585111354477704	0.00039649265818297863	0.0002587049675639719	0.0001873397413874045	0.00016208396118599921	0.00014699282473884523	1.1946501217607874e-05	4.093308962183073e-05	0.00011861207167385146	5.10986901645083e-05	4.660558988689445e-05	8.271267870441079e-05	5.086712189950049e-05	4.149917458562413e-06	1.3853744349034969e-05	4.672465820476646e-06	8.83298707776703e-05	0.00022376127890311182	2.6516929210629314e-05	6.613906407437753e-06	8.53149249451235e-05	8.015798812266439e-05	0.00040839920984581113	2.2909563995199278e-05	4.294539394322783e-06	0.00011881039245054126	1.6081889043562114e-05	2.4269715140690096e-05	0.00010059786291094497	1.1285858818155248e-05
5474.0	0.00029294888372533023	0.00016361595771741122	7.96240692579886e-06	3.315040157758631e-05	0.00017724907957017422	0.00019881900516338646	3.0232758945203386e-05	8.916876140574459e-06	0.0005775022436864674	0.00034466205397620797	0.00024643767392262816	0.0006566966767422855	0.0006187832914292812	0.0004572180623654276	0.00044402320054359734	2.738231523835566e-05	2.2801563318353146e-05	0.00048135319957509637	0.0019215763313695788	0.000402187230065465	0.00012602133210748434	0.0001894533052109182	0.0011533546494320035	0.00026653785607777536	9.77598610916175e-05	1.0675994417397305e-05	5.4750424169469625e-05	0.00011773088772315532	6.966020737309009e-05	4.3429809011286125e-05	6.295958155533299e-05	3.840143108391203e-05	4.335865014581941e-06	6.632241365878144e-06	5.178657829674194e-06	0.0001779970043571666	0.000496162218041718	2.3190417778096162e-05	6.2044045989750884e-06	0.00020416206098161638	5.6394259445369244e-05	0.00043366997851990163	1.6457679521408863e-05	4.848855041927891e-06	0.00012386447633616626	1.562030774948653e-05	2.0631665393011644e-05	0.00021276761253830045	2.107193176925648e-05
5480.0	0.00012505624908953905	0.000196095512364991	7.545577773271361e-06	3.997587555204518e-05	0.00046857810229994357	0.00024252400908153504	6.273747567320243e-05	1.1180116416653618e-05	0.00025829338119365275	0.0002607906935736537	0.00010659707186277956	0.0022099085617810488	0.0005551655194722116	0.00032758020097389817	0.00022483142674900591	4.872535646427423e-05	4.856754094362259e-05	0.0003110295219812542	0.0031204831320792437	0.0008666550274938345	5.9551181038841605e-05	8.713064016774297e-05	0.000865293899551034	0.0003203162632416934	5.551459616981447e-05	1.0542102245381102e-05	6.208103150129318e-05	8.757946488913149e-05	7.455488230334595e-05	3.304671554360539e-05	4.1461727960268036e-05	2.0922670955769718e-05	3.6786063901672605e-06	5.191256605030503e-06	4.9284462875220925e-06	0.0002318021870451048	0.0008629994699731469	2.242878508695867e-05	6.355894129228545e-06	0.00040387449553236365	3.5061082598986104e-05	0.0005104933516122401	1.1769379852921702e-05	5.9984349718433805e-06	9.080446761799976e-05	1.4703926353831775e-05	1.5936135241645388e-05	0.0003231313603464514	3.818102413788438e-05
5486.0	5.231214527157135e-05	0.00015954166883602738	7.483052741008578e-06	2.2759762941859663e-05	0.00022211922623682767	0.0004901110078208148	0.00014815287431702018	4.5115273678675294e-05	0.000192803141544573	0.0003577122697606683	0.00015334479394368827	0.0018614286091178656	0.0006549053359776735	0.00024424586445093155	9.517574653727934e-05	5.105159289087169e-05	8.993034134618938e-05	0.0005196460406295955	0.008125808089971542	0.005032423418015242	4.821548645850271e-05	3.9020131225697696e-05	0.000591559219174087	0.00015400216216221452	0.00010621848196024075	1.1477345651655924e-05	6.356503581628203e-05	9.049379877978936e-05	7.782774628140032e-05	2.9335897124838084e-05	2.6503226763452403e-05	1.2015902029816061e-05	3.540047373462585e-06	5.802633495477494e-06	7.573484253953211e-06	0.00011834635370178148	0.0006776767550036311	1.9517394321155734e-05	6.239032700250391e-06	0.00038657107506878674	2.3053860786603764e-05	0.000684665166772902	9.48843990045134e-06	6.714010396535741e-06	5.576875992119312e-05	2.0626253899536096e-05	8.470389730064198e-06	0.0002992472145706415	1.8216574972029775e-05
5492.0	3.0497167244902812e-05	0.00013224386202637106	8.357356819033157e-06	1.570107451698277e-05	0.00010371566168032587	0.00044737273128703237	0.00018367418670095503	8.296823216369376e-05	0.00019071840506512672	0.0001664188748691231	0.00044756708666682243	0.0006823275471106172	0.0006130370311439037	7.785113848512992e-05	0.00010186297004111111	7.017787720542401e-05	0.00016654682985972613	0.0007528529968112707	0.0025791567750275135	0.016261106356978416	5.428041549748741e-05	3.501967876218259e-05	0.0008433367474935949	9.278131619794294e-05	0.00039343960816040635	1.0798109542520251e-05	4.090311995241791e-05	0.00010819574526976794	7.483680383302271e-05	2.4883795049390756e-05	1.950993282662239e-05	9.73463920672657e-06	8.912795237847604e-06	1.4151061805023346e-05	7.562276550743263e-06	6.547531666001305e-05	0.0003921672177966684	1.2594676263688598e-05	6.882784418849042e-06	0.0002597442944534123	2.2548283595824614e-05	0.0007428995450027287	8.532801984983962e-06	6.805148586863652e-06	4.057472324348055e-05	3.123406713712029e-05	5.850521120009944e-06	0.0001535899209557101	1.1739685760403518e-05
5498.0	1.688878364802804e-05	7.885697414167225e-05	8.683513442520052e-06	1.2561582479975186e-05	4.4659558625426143e-05	0.0002747389953583479	0.00010459681652719155	0.00014460692182183266	0.00017483999545220286	0.00013419998867902905	0.0008050043834373355	0.0016099595231935382	0.0020635563414543867	3.865830512950197e-05	5.8881687436951324e-05	0.00014145705790724605	0.0007698363624513149	0.0011239702580496669	0.0032755390275269747	0.01607990264892578	8.052818884607404e-05	5.468472954817116e-05	0.0007962429663166404	0.00010479900083737448	0.0007732625235803425	9.996841981774196e-06	2.09065547096543e-05	5.659531962010078e-05	4.1223480366170406e-05	2.6642201191862114e-05	1.5742427422082983e-05	8.837374480208382e-06	1.4835807633062359e-05	2.9577140594483353e-05	9.8362270364305e-06	4.36185764556285e-05	0.00016580146620981395	7.554340299975593e-06	7.881997589720413e-06	0.0002236815053038299	3.3920397982001305e-05	0.00046780717093497515	8.00775524112396e-06	6.9570796767948195e-06	3.656177068478428e-05	5.9741218137787655e-05	6.936277713975869e-06	8.267387602245435e-05	1.4527592611557338e-05
5504.0	8.491508197039366e-06	2.9212000299594365e-05	6.03785792918643e-06	1.0770918379421346e-05	2.006336217164062e-05	0.00023944657004904002	9.074042463907972e-05	0.00017319171456620097	0.00033544618054293096	0.00015636923490092158	0.0013021976919844747	0.0018811748595908284	0.004355110228061676	9.090653475141153e-05	7.012475543888286e-05	0.0002658353478182107	0.002043017651885748	0.002625312190502882	0.001340796472504735	0.004373849835246801	0.0001459741615690291	5.298051473801024e-05	0.0007823552004992962	0.00029496502247639	0.0009000984136946499	8.933474418881815e-06	9.294532901549246e-06	0.0001042884832713753	3.8230715290410444e-05	2.83959543594392e-05	1.2997654266655445e-05	9.11999541131081e-06	2.2892352717462927e-05	5.553481969400309e-05	9.605789273336995e-06	2.5869008823065087e-05	7.98708715592511e-05	6.449104148487095e-06	9.016557669383474e-06	0.0002478108217474073	5.579418211709708e-05	0.000240457768086344	5.3931071306578815e-06	6.655101060459856e-06	2.1310232114046812e-05	7.746707706246525e-05	8.22055881144479e-06	7.771109085297212e-05	1.7922329789143987e-05
5510.0	7.631500920979306e-06	2.0883220713585615e-05	3.8218927329580765e-06	5.191310719965259e-06	1.3661485354532488e-05	0.00018214328156318516	9.090583625948057e-05	0.00015419536794070154	0.0008527019526809454	0.00020214311371091753	0.0018902384908869863	0.0012321454705670476	0.0019063642248511314	0.0002197990834247321	0.00022538797929883003	0.0003160579362884164	0.006828431971371174	0.002165077021345496	0.0009824946755543351	0.000700371980201453	0.0002414097252767533	2.1928444766672328e-05	0.0005073333159089088	0.0009517423459328711	0.0013293573865666986	1.0185342944168951e-05	5.758136921940604e-06	0.0002438219089526683	4.5364889956545085e-05	3.0107916245469823e-05	1.9343327949172817e-05	8.86054021975724e-06	1.8925418771686964e-05	6.791860505472869e-05	7.975942025950644e-06	3.303388803033158e-05	9.786685404833406e-05	7.364820248767501e-06	1.055958910001209e-05	0.00018143400666303933	5.562163278227672e-05	9.012719237944111e-05	3.791372591877007e-06	6.17860177953844e-06	1.5684641766711138e-05	5.104911178932525e-05	1.573718873260077e-05	3.304586425656453e-05	1.1321519195917062e-05
5516.0	1.0089189345308114e-05	1.876094211183954e-05	3.1195420433505205e-06	2.146088036170113e-06	2.374671385041438e-05	0.00013059582852292806	8.845108095556498e-05	0.00029643491143360734	0.0011611267691478133	0.00010900797497015446	0.0015100690070539713	0.0009056401322595775	0.0017030580202117562	0.00010741591540863737	0.00014095001097302884	0.00021292954625096172	0.004485209006816149	0.00212988187558949	0.002204044023528695	0.0005011546891182661	0.00048356992192566395	1.5409837942570448e-05	0.00046624746755696833	0.001766934059560299	0.001506294822320342	1.189647719002096e-05	4.8326792239095084e-06	0.00019842434267047793	3.06960464513395e-05	2.509049045329448e-05	2.8292537535890006e-05	7.633779205207247e-06	1.206932938657701e-05	7.468210242222995e-05	6.24293079454219e-06	3.859763091895729e-05	7.93332073953934e-05	7.834768439352047e-06	1.4433274373004679e-05	0.0001210707487189211	3.373474828549661e-05	6.043339817551896e-05	5.812874860566808e-06	5.586414772551507e-06	1.0228151040792e-05	2.820285953930579e-05	3.386428943485953e-05	2.096851312671788e-05	1.0195603863394354e-05
5522.0	1.4765655578230508e-05	1.0288630619470496e-05	7.056245522107929e-06	1.4928106111256056e-06	1.6775584299466573e-05	6.109461537562311e-05	6.544940697494894e-05	0.0008687698864378035	0.0007138184737414122	0.00012246257392689586	0.0007044989033602178	0.000648637069389224	0.0019302929285913706	6.412454240489751e-05	0.00010819656745297834	0.00010025196388596669	0.0031160705257207155	0.0012744161067530513	0.0021468072663992643	0.00022511841962113976	0.0011287190718576312	2.2135163817438297e-05	0.0015872386284172535	0.0023670324590057135	0.002366401953622699	1.3425184079096653e-05	4.346786681708181e-06	0.00014347517571877688	1.982083085749764e-05	2.8243499400559813e-05	4.461401476874016e-05	9.049465006683022e-06	1.2608075849129818e-05	7.232403731904924e-05	4.462553079065401e-06	4.9577236495679244e-05	8.221405005315319e-05	1.014439567370573e-05	1.5207550859486219e-05	5.723500726162456e-05	3.0631304980488494e-05	3.7527206586673856e-05	8.230411367549095e-06	5.425074050435796e-06	7.368733349721879e-06	1.3731942090089433e-05	9.017748379847035e-05	3.516150172799826e-05	1.1435565284045879e-05
5528.0	2.670319372555241e-05	1.4997647667769343e-05	2.4757588107604533e-05	2.5822962470556377e-06	3.375312371645123e-05	5.974366649752483e-05	2.6131141567020677e-05	0.001160028507001698	0.00036236594314686954	0.00016457760648336262	0.0004551408055704087	0.0003972626873292029	0.003309160703793168	9.343968122266233e-05	7.189501775428653e-05	8.316474850289524e-05	0.000809780671261251	0.0006997708696871996	0.000673581613227725	0.0002799274225253612	0.0014293770072981715	4.2179581214440987e-05	0.001157997059635818	0.0028829360380768776	0.002234598621726036	1.7353970179101452e-05	3.742249191418523e-06	8.5095627582632e-05	1.3542935448640492e-05	4.8270732804667205e-05	4.465657548280433e-05	1.4712609299749602e-05	1.99714249902172e-05	4.286307012080215e-05	5.059293016529409e-06	4.7039371565915644e-05	8.016769425012171e-05	1.1791838005592581e-05	1.4469134839600883e-05	4.053731754538603e-05	3.057871072087437e-05	2.2631738829659298e-05	8.23417940409854e-06	5.66611970498343e-06	5.776485068054171e-06	7.936220754345413e-06	0.00021132324764039367	0.00012181362399132922	1.9667730157379992e-05
5534.0	4.104245454072952e-05	1.8679498680285178e-05	4.824026837013662e-05	6.962482075323351e-06	8.492441702401266e-05	3.728809315362014e-05	7.331407232413767e-06	0.0006041666492819786	0.0004178652889095247	9.730970486998558e-05	0.000402204692363739	0.00011190569784957916	0.004850917030125856	0.00012693963071797043	2.6962616175296716e-05	7.39778988645412e-05	0.0003921776660718024	0.0004069837450515479	0.0003060495655518025	0.0004801811883226037	0.0009455321705900133	9.200940985465422e-05	0.0002543743757996708	0.0016876502195373178	0.0018981718458235264	1.5209276170935482e-05	3.9305850805249065e-06	0.00010612595360726118	1.1434604857640807e-05	5.611016240436584e-05	2.712372224777937e-05	2.389423389104195e-05	3.922180985682644e-05	2.0462697648326866e-05	6.57518421576242e-06	4.95793683512602e-05	6.773795030312613e-05	1.3312277587829158e-05	1.640934897295665e-05	3.1781270081410185e-05	3.172089418512769e-05	1.4117958016868215e-05	9.021176083479077e-06	7.62409536037012e-06	4.424528015078977e-06	5.470387804962229e-06	0.00021250992722343653	0.00036601320607587695	5.5799289839342237e-05
5540.0	2.6035497285192832e-05	2.9054221158730797e-05	5.627929203910753e-05	6.415567895601271e-06	7.707992335781455e-05	1.6335136024281383e-05	4.953239567839773e-06	0.000302492844639346	0.000341296661645174	9.741833491716534e-05	0.00047296061529777944	4.8891855840338394e-05	0.003322714939713478	0.00014245031343307346	9.058937394001987e-06	8.977679681265727e-05	0.0005728880641981959	0.0013742776354774833	0.00011342208745190874	0.0005422045360319316	0.0009283379185944796	0.0002419535449007526	0.00015891296789050102	0.0004893740988336504	0.0013825477799400687	1.5043689018057194e-05	4.093961706530536e-06	9.308697190135717e-05	1.2554013665067032e-05	6.347260205075145e-05	2.434965063002892e-05	3.5758745070779696e-05	9.61021360126324e-05	1.3050742381892633e-05	8.913237252272666e-06	4.4247510231798515e-05	5.009588130633347e-05	1.4475151147053111e-05	1.514024734206032e-05	2.8939710318809375e-05	3.1918068998493254e-05	1.1333369911881164e-05	1.0475516319274902e-05	1.0687719623092562e-05	4.387074568512617e-06	6.3290135585702956e-06	0.0001393660350004211	0.0008666339563205838	0.0002488682803232223
5546.0	1.765821252774913e-05	1.9087734472122975e-05	5.7303048379253596e-05	6.35390597381047e-06	0.00013411979307420552	1.248257376573747e-05	7.17385410098359e-06	0.0004686174215748906	0.00044885394163429737	0.00015308843285311013	0.00040230320882983506	7.123298564692959e-05	0.0022740373387932777	0.0003181823994964361	3.9128859498305246e-05	5.1371614972595125e-05	0.000988856889307499	0.0012269263388589025	3.84341437893454e-05	0.0012460330035537481	0.0005588835920207202	0.00038589490577578545	0.0001643931755097583	6.984898209339008e-05	0.0008922070264816284	1.2500371667556465e-05	5.945787052041851e-06	0.00010188920714426786	1.2558994967548642e-05	5.302084537106566e-05	3.14330100081861e-05	3.465665577095933e-05	0.0003918453003279865	2.791840597637929e-05	1.1049960448872298e-05	5.139710265211761e-05	3.099987588939257e-05	1.6310339560732245e-05	1.3299334568728227e-05	2.0741803382406943e-05	3.3020536648109555e-05	2.2697728127241135e-05	1.0648337593011092e-05	1.3006483641220257e-05	4.634212473320076e-06	8.392763447773177e-06	0.00010665267473086715	0.0013095670146867633	0.0007626488222740591
5552.0	1.5417172107845545e-05	1.3459721230901778e-05	4.4564600102603436e-05	8.631712262285873e-06	0.00011668644583551213	1.23367972264532e-05	1.6849082385306247e-05	0.0010740469442680478	0.0007950190338306129	0.00018733422621153295	0.00021553492115344852	9.123297786572948e-05	0.00040305580478161573	0.0007209634059108794	0.00027401623083278537	1.3817551007377915e-05	0.002058511134237051	0.002976363757625222	3.551534973667003e-05	0.002205037511885166	0.0007938009803183377	0.0004189857863821089	0.00014269626990426332	1.0643728273862507e-05	0.0005129328928887844	1.3856598343409132e-05	8.837619134283159e-06	0.00021448201732710004	1.4342194845085032e-05	4.041573265567422e-05	4.606695074471645e-05	2.3581518689752556e-05	0.0007832700503058732	6.296234641922638e-05	8.189430445781909e-06	5.3672622016165406e-05	1.773077019606717e-05	1.3428078091237694e-05	1.3251454220153391e-05	1.591994077898562e-05	3.0272196454461664e-05	6.322262925095856e-05	1.3121413758199196e-05	1.1367888873792253e-05	4.675960553868208e-06	1.6997462807921693e-05	0.00036716926842927933	0.0006751716719008982	0.0003032250970136374
5558.0	2.9897621061536483e-05	1.0320311957912054e-05	4.6597102482337505e-05	9.232675438397564e-06	5.652471736539155e-05	1.4491891306533944e-05	2.797220804495737e-05	0.0014264413621276617	0.0002669001987669617	0.000148612423799932	0.000158504510181956	0.00012006318138446659	6.87114879838191e-05	0.0002831154561135918	0.00021302867389749736	6.204954843269661e-06	0.0019230720354244113	0.00611371174454689	1.8920329239335842e-05	0.0017169031780213118	0.0007965739932842553	0.00024264404783025384	6.229233258636668e-05	1.2402929314703215e-05	0.0002753050939645618	1.6463174688396975e-05	1.310299376200419e-05	0.00037913292180746794	1.7447231584810652e-05	2.5706109227030538e-05	7.56839508539997e-05	2.0805178792215884e-05	0.0007601188845001161	7.958689820952713e-05	6.490703526651487e-06	7.112004095688462e-05	1.4902452676324174e-05	1.0881160051212646e-05	1.5309777154470794e-05	1.1285664186289068e-05	3.122644193354063e-05	0.00014638577704317868	1.4014250155014452e-05	8.737616553844418e-06	5.2669156502815895e-06	4.082502709934488e-05	0.0012601939961314201	0.00022101921786088496	0.0002395360788796097
5564.0	4.209527469356544e-05	4.961716967954999e-06	6.0595382819883525e-05	9.37801360123558e-06	5.1865394198102877e-05	3.605129677453078e-05	0.0001046192628564313	0.001739191240631044	6.917208520462736e-05	0.00010062874935101718	0.00020577144459821284	0.00010884583753068	3.274336631875485e-05	0.00014070629549678415	9.959582530427724e-05	1.0078802915813867e-05	0.0017832322046160698	0.01514288317412138	3.0329529181472026e-05	0.0005217157886363566	0.0003946090873796493	0.0003327187441755086	4.108208304387517e-05	2.1168283637962304e-05	0.00020923189003951848	2.926294291683007e-05	1.4175848264130764e-05	0.0003181092906743288	1.6854384739417583e-05	1.7509337340015918e-05	8.098500984488055e-05	1.9887609596480615e-05	0.0005046232254244387	0.00021909730276092887	1.1132739928143565e-05	0.00010393613774795085	1.5098562471393961e-05	1.4359974557009991e-05	2.0439490981516428e-05	1.2855505701736547e-05	6.0429538280004635e-05	0.00025128977722488344	1.2828623766836245e-05	7.4493532338237856e-06	5.888477517146384e-06	6.49903595331125e-05	0.0013826643116772175	0.0007874186267144978	0.00033654458820819855
5570.0	4.7495675971731544e-05	2.7306232368573546e-06	7.164719136198983e-05	1.5538236766587943e-05	0.00011601190635701641	9.577161108609289e-05	0.0002501247508917004	0.002402807120233774	0.00011417571658967063	9.888588829198852e-05	9.527717338642105e-05	7.339573494391516e-05	2.4972161554615013e-05	7.549366273451596e-05	0.00011458560766186565	6.007136107655242e-05	0.0011218158761039376	0.018325671553611755	7.908877887530252e-05	0.0002257331507280469	0.00016371520177926868	0.0005224488559179008	2.3122576749301516e-05	2.8779510103049688e-05	0.00023772275017108768	4.774343324243091e-05	1.1843862012028694e-05	0.00010732888767961413	9.966390280169435e-06	1.6706982933101244e-05	8.018565858947113e-05	1.7004887922666967e-05	0.00033825746504589915	0.0004370711976662278	3.4721560950856656e-05	0.00010292334627592936	1.3827503607899416e-05	1.5799230823176913e-05	4.387330773170106e-05	1.2053777936671395e-05	0.00018788732995744795	0.00025590613950043917	1.2819109542760998e-05	6.6152178987977095e-06	5.498653081303928e-06	9.534550918033347e-05	0.0007166123250499368	0.0018474056851118803	0.0004982294631190598
5576.0	4.029823685414158e-05	1.691022475824866e-06	5.294849324855022e-05	1.7977963580051437e-05	0.00014506267325486988	0.00011895402712980285	0.0001931645383592695	0.0052750371396541595	0.00046889917575754225	0.00016112549928948283	4.7044890379766e-05	3.2891082810238004e-05	4.982041718903929e-05	3.5644690797198564e-05	7.178964733611792e-05	0.00029158152756281197	0.00037361480644904077	0.005037757568061352	0.00036433609784580767	0.0001664602750679478	0.0001304249744862318	0.0019195899367332458	1.4488048691418953e-05	2.937136378022842e-05	0.00022709532640874386	5.556999894906767e-05	1.2035078725602943e-05	4.364404594525695e-05	5.381295977713307e-06	1.3208355085225776e-05	9.24784253584221e-05	1.0742593985924032e-05	0.00031284778378903866	0.00040475340210832655	0.00010380866297055036	0.00010891819692915305	1.1038016054953914e-05	1.5652756701456383e-05	6.659911741735414e-05	1.2307208635320421e-05	0.0004914332530461252	0.0001276792900171131	1.468555365136126e-05	5.670157861459302e-06	5.808552486996632e-06	9.84615326160565e-05	0.00041514201438985765	0.004544144030660391	0.0002806537377182394
5582.0	3.946087235817686e-05	1.0816926305778907e-06	4.3866111809620634e-05	2.7395979486755095e-05	0.00023001735098659992	0.00021400216792244464	0.0001926183031173423	0.0019863159395754337	0.0006652364390902221	0.00016644141578581184	5.7212520914617926e-05	4.924307722831145e-05	0.0001030638741212897	1.2231083928782027e-05	4.762956450576894e-05	0.00033981839078478515	0.000307375390548259	0.0011400735238566995	0.0007440853514708579	6.23194282525219e-05	0.00013644502905663103	0.0027814828790724277	1.8591987100080587e-05	2.9278515285113826e-05	0.00014872300380375236	8.059672109084204e-05	2.256708285131026e-05	3.8672718801535666e-05	3.2108321192936273e-06	1.5400346455862746e-05	7.725462637608871e-05	8.00631914898986e-06	0.0004073206218890846	0.0006295962375588715	0.00033965130569413304	9.560983016854152e-05	7.592851034132764e-06	1.3369773114391137e-05	8.169854845618829e-05	1.4360508430399932e-05	0.0008740952471271157	3.9928974729264155e-05	1.6187334040296264e-05	4.626634563464904e-06	5.512661118700635e-06	7.578014628961682e-05	0.0004502520605456084	0.0032349375542253256	7.112634921213612e-05
5588.0	6.01342944719363e-05	9.404902812093496e-07	4.03014273615554e-05	4.3273372284602374e-05	0.0007694494561292231	0.00014071527402848005	0.00020872720051556826	0.0027883662842214108	0.0010927951661869884	0.0001930330618051812	0.00011837626516353339	5.742115172324702e-05	0.00010461487545398995	8.72128384798998e-06	9.721601963974535e-05	0.0005065060104243457	0.0004646984743885696	0.0003279329976066947	0.0006831480422988534	1.919014539453201e-05	0.00028006514185108244	0.004977487493306398	2.1393861970864236e-05	1.780851926014293e-05	0.00010591212776489556	0.0001605981815373525	3.275035851402208e-05	4.912370422971435e-05	2.290344582434045e-06	1.826796869863756e-05	0.00011788839037762955	6.82525160300429e-06	0.000369537272490561	0.0011973547516390681	0.000471091247163713	0.00022011784312780946	1.1493249076011125e-05	9.9089684226783e-06	7.14357738615945e-05	2.0614887034753338e-05	0.0006220380892045796	1.0160942110815085e-05	1.7815025785239413e-05	4.44156603407464e-06	5.754047379014082e-06	5.332351429387927e-05	0.000341481325449422	0.0027479510754346848	4.4407974201021716e-05
5594.0	0.0001297583366977051	1.2542778904389706e-06	3.127549643977545e-05	3.644717435236089e-05	0.0005121309659443796	0.00010376649152021855	0.00014561894931830466	0.00287145609036088	0.0011241575703024864	0.00016215709911193699	0.0001466998946852982	2.7248659534961917e-05	5.897856681258418e-05	6.053378911019536e-06	0.00021688187553081661	0.0004977115895599127	0.0004035879101138562	9.849214984569699e-05	0.0005909223691560328	1.7867921997094527e-05	0.00034620656515471637	0.008421244099736214	3.244416802772321e-05	1.6406187569373287e-05	7.129231380531564e-05	0.00017565309826750308	5.811354276374914e-05	8.326290117111057e-05	3.644056278062635e-06	1.9991319277323782e-05	0.00017631692753639072	5.989774763293099e-06	0.0003333998320158571	0.0009217594633810222	0.00031564655364491045	0.0003335129877086729	3.871965964208357e-05	9.951451829692814e-06	4.591506876749918e-05	3.5107288567814976e-05	0.0002954206138383597	5.169223641132703e-06	2.873595803976059e-05	5.306254479364725e-06	7.35454477762687e-06	4.0933598938863724e-05	0.00019550406432244927	0.0020589600317180157	8.101728599285707e-05
5600.0	0.0002707627136260271	2.981225179610192e-06	2.4095923436107114e-05	3.658807327155955e-05	0.0005660437163896859	0.00010029633995145559	8.936679660109803e-05	0.0012563727796077728	0.0007607930456288159	8.825081022223458e-05	0.0001806633808882907	2.0884077457594685e-05	3.510548413032666e-05	7.876783456595149e-06	0.0003723053087014705	0.0007820778409950435	0.00015594280557706952	9.63602724368684e-05	0.00018667287076823413	2.586498885648325e-05	0.00046530907275155187	0.018653953447937965	4.55506014986895e-05	1.4217114767234307e-05	3.908213329850696e-05	0.00021486701734829694	6.614846643060446e-05	0.0002382996171945706	9.05852357391268e-06	3.3875789085868746e-05	0.00020772100833710283	4.5330652937991545e-06	0.00048242692719213665	0.0009063204051926732	0.0002184115001000464	0.00033084809547290206	0.00010831488179974258	1.2631279787456151e-05	3.335229848744348e-05	5.226961729931645e-05	0.0002696539449971169	8.98605867405422e-06	6.016055340296589e-05	7.435676252498524e-06	8.707727829460055e-06	3.6624205677071586e-05	0.00015190827252808958	0.001074894331395626	0.000727780454326421
5606.0	0.00039350450970232487	1.1180468391103204e-05	2.315415440534707e-05	2.3940852770465426e-05	0.00020953916828148067	3.5259075957583264e-05	3.725638453033753e-05	0.0004324277688283473	0.0005140011198818684	0.00016869939281605184	0.0002772733278106898	2.88595947495196e-05	2.3234735635924153e-05	1.5000694475020282e-05	0.00035114455386064947	0.0010420196922495961	0.00012203615187900141	0.00014821082004345953	0.0005637500435113907	2.263694113935344e-05	0.0005567260668613017	0.022597303614020348	6.75237097311765e-05	1.450986928830389e-05	2.3672233510296792e-05	0.00030507074552588165	9.476070408709347e-05	0.0010716975666582584	1.5008178706921171e-05	6.706025305902585e-05	0.00032543769339099526	4.0157224248105194e-06	0.0004764048208016902	0.0009792873170226812	0.00020309383398853242	0.0002729599364101887	0.0002873736375477165	1.4991712305345573e-05	3.2155639928532764e-05	6.12717485637404e-05	0.0004792570252902806	4.747384809888899e-05	0.00011005294072674587	9.175934792438056e-06	9.452107406104915e-06	2.857592517102603e-05	9.54845454543829e-05	0.0004026133974548429	0.0017385350074619055
5612.0	0.00045280676567927003	2.8651949833147228e-05	2.3450238586519845e-05	1.9073759176535532e-05	0.00029981863917782903	1.8970356904901564e-05	9.678784408606589e-05	0.0002971400390379131	0.00018514452676754445	0.00032224535243585706	0.00038070170558057725	6.095471326261759e-05	1.9414403141126968e-05	3.3717926271492615e-05	0.0026631420478224754	0.0009587195818312466	0.00061511475360021	0.0005668379017151892	0.0015970158856362104	7.948784332256764e-05	0.0005128011689521372	0.007390651851892471	0.00014459423255175352	1.774555494193919e-05	2.1044377717771567e-05	0.00017527346790302545	0.00012094082921976224	0.0019673709757626057	1.4434623153647408e-05	7.456923776771873e-05	0.0004042159125674516	4.691231879405677e-06	0.00023630268697161227	0.0006324308924376965	0.00026052971952594817	0.00018235007883049548	0.0002692603738978505	1.3889329238736536e-05	3.881041266140528e-05	5.347673868527636e-05	0.0013403681805357337	0.0002146029146388173	0.0001394298451486975	8.950240044214297e-06	8.838124813337345e-06	3.6671943234978244e-05	6.962381303310394e-05	0.00028332610963843763	0.0012884873431175947
5618.0	0.0009148324024863541	7.380942406598479e-05	3.0638257157988846e-05	1.4436523088079412e-05	0.00040274602361023426	4.8696088924771175e-05	0.0003487277717795223	0.000181201656232588	8.882280963007361e-05	0.0005802175728604198	0.0002924069412983954	0.00010126367851626128	1.5067681488289963e-05	5.839530422235839e-05	0.011999093927443027	0.0007083851378411055	0.0011324032675474882	0.0009171981364488602	0.007913720794022083	0.0004465942911338061	0.0004691542708314955	0.002709702355787158	0.0001897637266665697	2.6474783226149157e-05	3.19565660902299e-05	0.00018375406216364354	0.00019499563495628536	0.0014749326510354877	1.1314395123918075e-05	0.00011399284994695336	0.0012133513810113072	6.888753887324128e-06	9.828853217186406e-05	0.000266979361185804	0.000267587136477232	0.00010121657396666706	0.00019586416601669043	1.0388011105533224e-05	5.3411098633660004e-05	4.127434658585116e-05	0.0014209522632882	0.0009505175985395908	0.00010086095426231623	7.507413101848215e-06	8.74744637258118e-06	5.215717828832567e-05	7.15650458005257e-05	0.0008063291315920651	0.0013342838501557708
5624.0	0.0010045560775324702	0.00010601691610645503	4.390067988424562e-05	1.3393841072684154e-05	0.0002715051523409784	9.29333473322913e-05	0.0007811591494828463	7.654345972696319e-05	0.00018258634372614324	0.003238443750888109	0.00044428842375054955	0.00015710304433014244	1.4949768228689209e-05	9.246466652257368e-05	0.005443935748189688	0.0007912178407423198	0.0011488796444609761	0.001492162118665874	0.0071655698120594025	0.0016169893788173795	0.00028038094751536846	0.0031036336440593004	0.0003055495908483863	2.400514313194435e-05	5.569924178416841e-05	0.00020027071877848357	0.0004718987620435655	0.0007761821034364402	1.404444901709212e-05	0.00011435669875936583	0.002981368685141206	1.1730072401405778e-05	7.092533633112907e-05	0.00017818853666540235	0.000393052730942145	6.858239794382825e-05	6.499321170849726e-05	6.3170259636535775e-06	7.214074139483273e-05	4.251784412190318e-05	0.0026384510565549135	0.0022473852150142193	4.6750123146921396e-05	5.901716576772742e-06	8.956832061812747e-06	7.089327846188098e-05	0.00012024580064462498	0.001318226451985538	0.00377699569799006
5630.0	0.00038396436139009893	0.00022264082508627325	6.70073350192979e-05	1.5797000742168166e-05	9.294469055021182e-05	0.00011031203030142933	0.004145980346947908	0.0001227282773470506	0.00028491264674812555	0.004503223113715649	0.0021047776099294424	0.0002006258291658014	1.1170172911079135e-05	0.00020783432410098612	0.0029922870453447104	0.0009284326224587858	0.001696606632322073	0.0028755164239555597	0.006699701771140099	0.0006814519292674959	0.0002817292988765985	0.0031385798938572407	0.00030767556745558977	2.6484101908863522e-05	4.7607318265363574e-05	0.00015052490925882012	0.0005748157273046672	0.00038038953789509833	2.3075590434018523e-05	0.0001699995918897912	0.006707480642944574	1.7321910490863957e-05	4.550271114567295e-05	0.00034392502857372165	0.0004088540154043585	8.444916602456942e-05	3.381720307515934e-05	4.884337158728158e-06	0.00014563187141902745	6.41222795820795e-05	0.0019453105051070452	0.0022621082607656717	3.0334853363456205e-05	7.555356205557473e-06	1.0234200999548193e-05	8.108252950478345e-05	0.00015988617087714374	0.0006414696108549833	0.005137310363352299
5636.0	0.00013379302981775254	0.0004840584588237107	8.821395749691874e-05	1.727912967908196e-05	1.0469962944625877e-05	7.987459684954956e-05	0.015452457591891289	0.0007435713778249919	0.00036036749952472746	0.0016204346902668476	0.0013012610143050551	6.525564822368324e-05	9.105813660426065e-06	0.0003054665576200932	0.006290930788964033	0.0006608148105442524	0.0008288251701742411	0.004488845355808735	0.0068250177428126335	0.00031677979859523475	0.00037878358853049576	0.003885421436280012	0.0003529139794409275	6.106846558395773e-05	1.7941856640391052e-05	9.465016046306118e-05	0.0008816372719593346	0.0002870061725843698	3.1026374927023426e-05	0.0002934425137937069	0.007799296174198389	1.4927913071005605e-05	4.470890780794434e-05	0.0006954371347092092	0.0005792972515337169	0.00014760097838006914	3.376770837348886e-05	4.56800808024127e-06	0.00028572353767231107	0.00012579130998346955	0.0007918537012301385	0.0017239508451893926	2.987915104313288e-05	1.0068025403597858e-05	1.2735154086840339e-05	6.906425551278517e-05	0.00019555848848540336	0.00016629356832709163	0.002558089094236493
5642.0	0.00016617578512523323	0.0007543876999989152	8.575489482609555e-05	1.51815838762559e-05	9.033478818309959e-06	5.9200803661951795e-05	0.015394535847008228	0.0009513747063465416	0.00022678244567941874	0.0003308856103103608	0.0003892086970154196	9.813645738177001e-05	6.98310896041221e-06	0.00019925626111216843	0.0028414486441761255	0.00043895741691812873	0.0003446388873271644	0.0035044557880610228	0.0008148704073391855	0.00012251523730810732	0.0005398176144808531	0.0030980249866843224	0.00026343518402427435	0.00012512806279119104	6.060582563804928e-06	3.7101552152307704e-05	0.00045168245560489595	0.000194388790987432	2.466532532707788e-05	0.0003703996480908245	0.008631356991827488	1.28366036733496e-05	4.714859096566215e-05	0.0009506941423751414	0.0005722519708797336	0.0002717853640206158	5.970818529021926e-05	4.5765546019538306e-06	0.0003493911062832922	0.00030908442568033934	0.0003747895243577659	0.0013730294303968549	5.052951746620238e-05	1.4146420653560199e-05	1.6280284398817457e-05	6.22017469140701e-05	0.0001812486443668604	1.7394102542311884e-05	0.002336363773792982
5648.0	0.00035357088199816644	0.0014199025463312864	7.348678627749905e-05	7.801129868312273e-06	1.83034371730173e-05	7.615597860421985e-05	0.010907233692705631	0.001139529049396515	0.00016760910511948168	0.0002897362574003637	0.0005467150476761162	0.00043074999121017754	7.594553153467132e-06	7.601978722959757e-05	0.0007641222910024226	0.00041828499524854124	0.00039942379225976765	0.0037918658927083015	0.0006119813187979162	0.0001064226744347252	0.00048467644955962896	0.001073210733011365	0.0002546519390307367	0.00022612865723203868	7.482324690499809e-06	2.482615309418179e-05	0.00023285792849492282	0.00010309356002835557	1.6181531464098953e-05	0.0005247954395599663	0.006787118501961231	1.6378879081457853e-05	4.2091705836355686e-05	0.0012534447014331818	0.0003307074657641351	0.0005207475041970611	0.0002468444872647524	5.743334440921899e-06	0.0002161525044357404	0.0006655497127212584	0.00020798201148863882	0.0011278388556092978	5.453006815514527e-05	1.614279972272925e-05	1.7714341083774343e-05	5.569658605963923e-05	0.00011016539065167308	4.639908183889929e-06	0.0006045082118362188
[truncated: 47 more rows]
[truncated: 211 more columns]
