# Supplementary material for: Automated design of a convolutional neural network with multi-scale filters for cost-efficient seismic data classification
Source: Nat Commun. 2020 Jul 3;11:3311. doi: 10.1038/s41467-020-17123-6 (PMC7335201; doi:10.1038/s41467-020-17123-6)
Supplement: Supplementary file 2 — Source Data [file 41467_2020_17123_MOESM2_ESM.zip › Pred. result on Line 88 of Blake ridge by Model_GoogLeNet.csv]

	4	9	14	19	24	29	34	39	44	49	54	59	64	69	74	79	84	89	94	99	104	109	114	119	124	129	134	139	144	149	154	159	164	169	174	179	184	189	194	199	204	209	214	219	224	229	234	239	244
3470.0	5.357957775231625e-07	5.050519121141406e-06	9.566952785533545e-10	2.182842528952733e-08	6.501232263644852e-08	4.527114239039065e-10	1.3775984519792672e-10	2.526147901971143e-10	2.9801197620749065e-10	1.5095916183760494e-10	1.4559861649665606e-10	3.246187763039643e-10	3.0865998645879245e-10	5.970718364167737e-11	4.674837947304944e-11	7.876734681167008e-11	4.381279714027464e-11	3.4226448064611503e-11	1.8283791147766237e-11	1.780042779842006e-11	2.0438246581266917e-11	2.6108426184889844e-11	3.857773128723707e-11	6.447173350743185e-11	1.8068238571977702e-10	8.638831316964968e-11	9.216387202026777e-12	6.18328348592212e-12	8.545350191346834e-12	2.3950305280684425e-11	2.9448145311139484e-11	1.362957247064145e-10	2.3931701065293964e-09	2.6572561928617233e-09	9.960925140273247e-11	1.3751931017547125e-11	1.8022349237978297e-11	2.2375551064768295e-11	1.0905076321121587e-11	8.611058047169884e-12	1.390209648788332e-11	1.2087430015239597e-11	1.4018911032032122e-11	1.8013311328668458e-11	4.3871746513435284e-11	8.512980598229802e-11	9.44451322704154e-11	2.351827899094161e-10	4.228871419709179e-10
3476.0	0.00015445273311343044	5.451540710055269e-05	3.954779614900872e-09	9.251329657899987e-08	2.4600178676337237e-06	1.8960271574997023e-08	1.6982647510488391e-09	5.60606450150658e-10	9.106902454369958e-10	1.4522897329172224e-09	1.0546595818894389e-09	3.363021250368803e-10	2.4555069089160497e-10	2.1782901871159055e-10	2.248675828875335e-10	3.415850935439835e-10	2.3780802327344475e-10	3.792341163322277e-10	3.9809988638950244e-11	5.3768375168905536e-11	1.8232887422087174e-10	3.7798844609859827e-10	7.17168407993185e-11	2.520948033657433e-11	6.971057064930619e-11	3.401662285185125e-11	2.62259155364708e-11	4.503377185050006e-11	9.663486677524702e-11	3.29952037914083e-11	6.298074041455326e-12	6.903676415259685e-12	8.208520668739894e-12	5.502820855235457e-12	9.756900148927272e-12	7.648979540031409e-12	1.120205490867665e-11	2.5678955489771838e-11	2.1555616666613098e-11	1.1461696869385918e-10	2.1964898788695564e-09	2.3665069903699987e-09	1.9412482732406033e-09	1.1325425042230108e-09	2.778725582963659e-10	6.213801001520025e-11	1.3163495467261033e-11	1.8043571844983397e-11	2.6340112382894354e-11
3482.0	1.5165044715104159e-05	0.0020796549506485462	2.289546152667299e-08	6.21226945440867e-07	1.95715233530791e-06	8.578366461620135e-09	1.8134918011725176e-09	2.03377048535458e-09	2.4889255101356866e-09	2.218527361819156e-09	1.9130301787129156e-09	8.564792208787253e-10	1.9621353430920863e-09	2.5602053810303005e-09	1.4686551974563145e-09	9.764001829282165e-10	2.9651342492442723e-10	2.503373897067007e-10	1.7480733527364123e-10	1.91704721541619e-10	1.4411165316641217e-10	2.4154742095383597e-10	3.182878682839174e-10	1.3729031800302494e-10	2.537844379091325e-10	3.6665395719559513e-10	5.704239303128134e-10	4.60864228724045e-11	3.554821714768508e-11	4.5960187045057666e-11	2.393162924774206e-11	2.1079625892039822e-11	4.3271400351763134e-11	1.6528817203820267e-10	1.6156399829103663e-10	5.371056377434513e-11	3.986409119471901e-11	1.6959291609941474e-11	5.106809072841223e-12	4.830678825701318e-12	5.892336531893028e-12	6.826057948050579e-12	1.1131343242987146e-11	6.278320311553509e-12	5.256910792089675e-12	7.576828053856843e-12	1.8364773243795263e-11	2.226856893328133e-10	9.922512811399997e-10
3488.0	9.333371417596936e-05	0.0031026997603476048	8.516598626329142e-08	2.465541911078617e-06	0.0004216237284708768	2.702645360841416e-06	1.0205464207047044e-07	4.0483421059889224e-08	3.3369104812663863e-08	2.5028226602330506e-08	1.8726549200209774e-08	6.228520810225291e-09	1.6210242037573153e-09	1.4135480563837177e-09	2.3157471495949267e-09	3.142440307968286e-09	1.0997431854065098e-09	1.8279172619983797e-09	1.1264328358961961e-09	2.1700969909943524e-09	1.5828571786613566e-09	3.6867027208842273e-09	6.4514855679931316e-09	2.287798839262223e-09	1.6536455538229688e-09	2.664034826072026e-10	2.6056701241117253e-10	1.468343502342151e-10	6.323466195112815e-10	2.414020094931857e-09	5.309355177729458e-10	6.408679698033382e-10	2.642768781591087e-10	8.44845651770676e-11	9.250592652998435e-11	2.4239143678328468e-11	2.4807284698669108e-11	3.362243469751114e-11	1.6680320319428787e-11	1.2973636054347537e-11	3.4441637042359474e-11	3.4578350599501206e-11	3.594407063656213e-11	2.7542456162987783e-11	4.9331507628869176e-11	7.48381842607948e-11	1.563746528099319e-11	9.382474831787224e-12	6.020873469930743e-12
3494.0	0.03511081263422966	0.2990989089012146	4.303635137148376e-07	1.7352314898744226e-05	4.429175169207156e-05	1.486290273078339e-07	2.94161921488012e-08	2.2273985322840417e-08	2.984110025749942e-08	3.0465319156292026e-08	2.203490190311186e-08	1.2093861023743102e-08	6.2046763282808115e-09	1.1657490972538653e-08	3.8087716092150004e-08	8.314123789432415e-08	1.417144535054149e-08	1.7321597489683427e-09	8.48434211775384e-10	1.0271598016586836e-09	1.1449400316720926e-09	1.9573656029336917e-09	2.9816391577952572e-09	1.6161403326719892e-09	3.0169642339927805e-09	1.4305078233078916e-09	2.503757201566259e-09	2.2899118157226894e-09	3.7782627027027615e-10	6.814733777282811e-10	2.2263005328149177e-10	3.247196955769027e-10	6.002315866560082e-10	3.312076168882072e-10	7.947970614985422e-10	7.732024465134657e-10	8.464379752659568e-10	9.91940973804617e-10	3.1643798692471137e-10	1.4436557504993175e-10	3.0218161306549973e-11	3.713863938603623e-11	8.06672575959233e-11	2.8167119678346175e-11	2.5557776381357478e-11	3.4715872537782744e-11	2.8202384871889308e-11	5.166969629932794e-11	1.9274817852910076e-10
3500.0	0.015638267621397972	0.214544415473938	1.4335822697830736e-06	7.891000859672204e-05	0.00037317696842364967	6.302363999566296e-07	1.5218705584629788e-07	2.508663783373777e-07	2.348921270822757e-07	1.1594784865565089e-07	8.909314175298277e-08	1.3846893409663608e-07	6.474280667134735e-08	2.1072583678005685e-08	2.6406956621372046e-08	4.267965536541851e-08	1.6775295819115854e-08	7.796506551471794e-09	6.118404893840079e-09	7.859559225664725e-09	6.382943507077243e-09	9.730152683573579e-09	3.337044418572077e-08	3.4308001772842545e-08	6.743469782577449e-08	1.5361408145508904e-08	2.2393804588460853e-09	1.7867695101259073e-09	1.4925031210921702e-09	4.814313392387248e-09	5.7821920584899544e-09	6.552234310674976e-08	1.6174291772586002e-07	7.136378155081502e-09	6.98858027003979e-10	3.3023428436251834e-10	4.706035561241606e-10	4.5526066250189956e-10	1.6175578931854062e-10	1.3477774452042013e-10	1.7208964808723692e-10	1.8882551078291954e-10	3.5112113216939633e-10	1.996533771642106e-10	1.3548445698674527e-10	1.3710033108793596e-10	5.402179814595343e-10	1.2684377159732918e-10	8.077657293048546e-11
3506.0	0.8232788443565369	0.6191744804382324	4.877661922364496e-06	0.00022414499835576862	0.007586109917610884	1.880495074146893e-05	1.0948410817945842e-06	3.943167428133165e-07	4.847787522521685e-07	5.573572821049311e-07	4.251618861417228e-07	1.962982878467301e-07	1.6910905742406612e-07	1.0740104983142373e-07	1.8538415247348894e-07	5.39841437330324e-07	1.6783768330697058e-07	1.0429859287341969e-07	1.2895350565145236e-08	1.697446272430625e-08	4.961069421938191e-08	1.148988317822841e-07	3.801383030577199e-08	2.411274202529512e-08	4.414233956140379e-08	1.8971665127764936e-08	1.2637058510733823e-08	2.7552273351716394e-08	2.996789305598213e-08	7.482513275647307e-09	2.171140378592895e-09	6.64386012871887e-09	3.857617159042093e-08	6.826055276576426e-09	5.4806124083484065e-09	1.0912869496948474e-09	1.6365543364926793e-09	3.5832394829071745e-09	2.300330370630377e-09	3.8991663231513485e-09	3.5804792464233515e-09	4.366167427605205e-09	9.234701892069097e-09	4.018767096880538e-09	2.3508601731947465e-09	4.911568929344412e-10	3.1738275896309176e-10	4.2670009192669056e-10	3.2864078125527385e-10
3512.0	0.3695845901966095	0.9455348253250122	1.8160793842980638e-05	0.0009890160290524364	0.013131127692759037	1.9299308405607007e-05	2.944155994555331e-06	1.6757393268562737e-06	1.7685141529000248e-06	2.2418062144424766e-06	1.7876109268399887e-06	9.231549711330445e-07	1.334161197519279e-06	1.350278012068884e-06	6.853414333818364e-07	6.302736892394023e-07	2.337812077257695e-07	1.8669439327823056e-07	7.994746198392022e-08	1.1145364453568618e-07	1.0596126287509833e-07	1.9607603007898433e-07	2.2512622877002286e-07	1.0054680643634129e-07	2.4319510316672677e-07	2.877074791740597e-07	2.1435830888094642e-07	3.062267239783978e-08	3.068336340561473e-08	5.150378612484019e-08	1.1071395356054836e-08	1.734534471609095e-08	2.1981973929996457e-07	1.8576407683212892e-06	2.1285086404532194e-07	1.2508500013552748e-08	6.771940341820937e-09	4.1135908013245626e-09	1.6335603980621727e-09	1.7955872344543877e-09	1.9485153490705898e-09	2.1060759802793427e-09	3.897121736429199e-09	1.664039350757207e-09	1.4786474267225458e-09	1.3658908448732632e-09	2.9227924525088156e-09	2.360751238938974e-08	9.76240510652815e-09
3518.0	0.473140686750412	0.9439647793769836	8.591490768594667e-05	0.0035508652217686176	0.5368277430534363	0.003587577026337385	6.910455704201013e-05	2.031223448284436e-05	1.7425296391593292e-05	1.6659854736644775e-05	1.2344128663244192e-05	3.994672624685336e-06	2.1162702523724874e-06	1.6224342971327133e-06	2.152203933292185e-06	2.9757318316114834e-06	1.027569737743761e-06	1.3118633432895876e-06	6.782994432796841e-07	1.0669048151612515e-06	1.1492901421661372e-06	2.5795836791076e-06	3.405184315852239e-06	1.1901660172952688e-06	7.390391942863062e-07	2.9374260179793055e-07	2.24503594381531e-07	1.2944703087214293e-07	7.910559816082241e-07	1.5361077885245322e-06	2.3477633703805623e-07	2.538934609219723e-07	1.6784680667569774e-07	1.6383953038712207e-07	1.3340921611870726e-07	1.758619561087471e-08	2.2430493018532616e-08	2.4420764077603963e-08	7.753072850391618e-09	7.196521156771496e-09	3.099227185998643e-08	4.016547094920497e-08	3.621049060598125e-08	3.1948516721058695e-08	2.496110163008325e-08	2.131081622280817e-08	3.697025796611797e-09	6.410969533021671e-09	7.629480158755086e-09
3524.0	0.9626831412315369	0.9916776418685913	0.0003312874468974769	0.00950730498880148	0.18830904364585876	0.0005954746156930923	5.057140879216604e-05	2.7491241780808195e-05	3.115333311143331e-05	3.506780558382161e-05	2.4482278604409657e-05	1.1153907507832628e-05	8.68280949362088e-06	1.2482621968956664e-05	2.5298706532339565e-05	4.735276161227375e-05	7.211382580862846e-06	1.975470695469994e-06	1.1173092389071826e-06	1.0649093837855617e-06	1.399953930558695e-06	2.7637386210699333e-06	3.2173727504414273e-06	1.846392024162924e-06	3.107718384853797e-06	1.1289564554317622e-06	2.397652224317426e-06	1.2544944638648303e-06	5.312369921739446e-07	9.035366019816138e-07	2.1618382106680656e-07	4.5536361881204357e-07	1.1256407788096112e-06	5.848261253049714e-07	5.021568995289272e-06	7.094579359545605e-07	7.384297759926994e-07	5.10356699123804e-07	1.3704968182537414e-07	5.532140434638677e-08	2.1108062853159026e-08	2.6933642871540542e-08	4.0099713771724055e-08	1.8687266845063277e-08	1.7405460184249932e-08	1.971172558512535e-08	1.3407150056821138e-08	8.079949509465223e-08	9.745151601237012e-07
3530.0	0.8803706169128418	0.9763953685760498	0.0007805880159139633	0.025891125202178955	0.4134463667869568	0.0009472755482420325	0.0001490458525950089	0.00015369891480077058	0.00014417555939871818	0.0001271487126359716	7.910400745458901e-05	7.040147465886548e-05	3.549371103872545e-05	2.862791734514758e-05	3.696421117638238e-05	5.0819417083403096e-05	2.01721068151528e-05	9.052857421920635e-06	8.17778618511511e-06	1.097056065191282e-05	8.052722478169017e-06	1.2320349014771637e-05	4.2032414057757705e-05	3.3908625482581556e-05	4.138556687394157e-05	9.41421512834495e-06	3.7139518553885864e-06	2.904438360928907e-06	2.3344086912402418e-06	1.5168400750553701e-05	8.622851964901201e-06	3.049030237889383e-05	5.5573393183294684e-05	4.971710950485431e-06	9.812081316340482e-07	4.05322623464599e-07	5.402663418863085e-07	3.7949652664792666e-07	1.5755934157368756e-07	1.3956493205569132e-07	1.1141433020611657e-07	1.50828427081251e-07	3.2505039371244493e-07	1.2774349045230338e-07	8.468069978562198e-08	1.2344514743745094e-07	1.8124609368896927e-07	5.99040390625305e-08	1.230039856636722e-07
3536.0	0.9693009853363037	0.9629964232444763	0.0017941462574526668	0.03870965912938118	0.3069104552268982	0.0030811221804469824	0.00033647031523287296	0.0002141662989743054	0.000285580288618803	0.0003012693487107754	0.0001930844591697678	0.00011811590229626745	0.00011078725947299972	7.674605876673013e-05	0.0001756564452080056	0.0006012176163494587	7.91723869042471e-05	4.18858508055564e-05	1.8302003809367307e-05	1.9501077986205928e-05	3.2086012652143836e-05	5.1485447329469025e-05	4.706104300566949e-05	4.096299744560383e-05	4.016567618236877e-05	2.2577825802727602e-05	1.4970311895012856e-05	2.976405630761292e-05	2.0667979697464034e-05	9.16225053515518e-06	3.857841875287704e-06	1.7305053916061297e-05	7.619855023222044e-05	1.0956047844956629e-05	4.164650363236433e-06	1.5511765241171815e-06	3.614960405684542e-06	8.004578376130667e-06	2.9460713903972646e-06	2.8851359274995048e-06	1.8150517462345306e-06	2.3831853468436748e-06	4.913362772640539e-06	1.7811087218433386e-06	1.0320383125872468e-06	3.469607179340528e-07	2.972377615151345e-07	4.327819453919801e-07	4.303286402773665e-07
3542.0	0.8832122087478638	0.9272974133491516	0.0031668173614889383	0.04762424901127815	0.4336351752281189	0.007362318225204945	0.0008712498820386827	0.00038788156234659255	0.0006274412153288722	0.0008279209141619503	0.0004486135730985552	0.0003008394269272685	0.00044788012746721506	0.00041028650593943894	0.00043106568045914173	0.0005095798405818641	0.00011987075413344428	0.0001086477714125067	7.070923311403021e-05	5.86282076255884e-05	9.140712791122496e-05	0.00015348948363680393	0.0001467245165258646	0.00010734146781032905	0.0001981230016099289	0.0001583096745889634	9.667660197010264e-05	4.2434803617652506e-05	4.258171611581929e-05	3.9431492041330785e-05	1.1982236173935235e-05	2.917817073466722e-05	0.0027727896813303232	0.002058626851066947	0.0001494986063335091	8.100972081592772e-06	6.832584858784685e-06	5.7803536037681624e-06	3.08845460494922e-06	3.285958882770501e-06	2.7964927085122326e-06	2.901268544519553e-06	4.649546553991968e-06	2.5598978936614003e-06	2.043012955255108e-06	1.461344254494179e-06	3.2665250273566926e-06	1.6920608686632477e-05	6.360933184623718e-06
3548.0	0.7266097068786621	0.8684534430503845	0.0038519951049238443	0.024538900703191757	0.6892102360725403	0.16272921860218048	0.006211541593074799	0.001859611482359469	0.0017899214290082455	0.002137582516297698	0.0014389120042324066	0.0008449974120594561	0.000867415452376008	0.000811411184258759	0.0010203953133895993	0.001125501818023622	0.0003687818825710565	0.0003680915106087923	0.0002955042873509228	0.00033626443473622203	0.0004116877098567784	0.0007359577575698495	0.0008416641503572464	0.0004079179198015481	0.0003374504449311644	0.00022367808560375124	0.00018736155470833182	0.00013469035911839455	0.0005667247460223734	0.0005600204458460212	0.00010859048779821023	0.00013553940516430885	0.00018273682508151978	0.00031720197875984013	0.00012303635594435036	2.6904463084065355e-05	3.114525316050276e-05	2.033163036685437e-05	1.0433761417516507e-05	1.4304330761660822e-05	4.299276042729616e-05	6.0496073274407536e-05	0.00010250501509290189	4.962179809808731e-05	2.0843408492510207e-05	1.4793395166634582e-05	5.2989180403528735e-06	1.0635955732141156e-05	1.2650205462705344e-05
3554.0	0.567550778388977	0.7721050381660461	0.004098502453416586	0.012842620722949505	0.49304911494255066	0.1612856239080429	0.008835219778120518	0.0024222026113420725	0.002765350043773651	0.003096695290878415	0.0022295096423476934	0.0012499903095886111	0.0015365589642897248	0.001631479011848569	0.0033859966788440943	0.006732038222253323	0.0010627118172124028	0.0008718909812159836	0.0007246803725138307	0.0006374287186190486	0.0007069594576023519	0.0011151417857035995	0.0012965042842552066	0.0010380152380093932	0.0008763284422457218	0.00047703893505968153	0.000812272191978991	0.0004322248278185725	0.00037091216654516757	0.0004450686101336032	0.00017060822574421763	0.0003003885503858328	0.0005965015734545887	0.0025406903587281704	0.023373736068606377	0.0003522546903695911	0.00034390209475532174	0.00020736618898808956	7.72088096709922e-05	4.710971916210838e-05	3.655856562545523e-05	4.572067700792104e-05	5.606716513284482e-05	3.8181129639269784e-05	3.5832410503644496e-05	2.9827166144968942e-05	1.8557904695626348e-05	0.00023565404990222305	0.001608166261576116
3560.0	0.026017379015684128	0.10522960871458054	0.004128322470933199	0.014385255053639412	0.12895002961158752	0.020521309226751328	0.004036691505461931	0.0028936476446688175	0.003391966689378023	0.0034140441566705704	0.0023554638028144836	0.00205147173255682	0.0023519883397966623	0.0026030626613646746	0.004948114976286888	0.009888031519949436	0.0018004629528149962	0.0014031389728188515	0.0016283626900985837	0.0015195069136098027	0.0013058752520009875	0.0020662941969931126	0.004294464830309153	0.0030658338218927383	0.0032674134708940983	0.001424306770786643	0.0011453648330643773	0.0009736688807606697	0.0010598879307508469	0.009510674513876438	0.0014973089564591646	0.003962595947086811	0.010208934545516968	0.0010354758705943823	0.0006286078714765608	0.00031061877962201834	0.0002968164044432342	0.0002703193458728492	0.00015125727804843336	0.00014362588990479708	0.00010087912960443646	0.00012362093548290431	0.00016997884085867554	0.00010123771062353626	8.53517121868208e-05	0.00012486797641031444	0.00010710783681133762	8.756626630201936e-05	0.00024666942772455513
3566.0	0.0030992210377007723	0.007743271999061108	0.00453301053494215	0.010031492449343204	0.01377634983509779	0.004544782917946577	0.0030841289553791285	0.0027396322693675756	0.0029472429305315018	0.002801286755129695	0.0020287453662604094	0.00184153625741601	0.001823054626584053	0.0024029728956520557	0.004892139695584774	0.007281338796019554	0.002572170225903392	0.002721749944612384	0.0028554939199239016	0.002312944270670414	0.002584517700597644	0.003195651574060321	0.00396823650225997	0.004026644863188267	0.003908385988324881	0.0024219548795372248	0.002331638243049383	0.002668936038389802	0.002263020956888795	0.001910950755700469	0.0013939354103058577	0.005497289355844259	0.01589391566812992	0.003020314499735832	0.0011498092208057642	0.0008310513221658766	0.0023284691851586103	0.002369672292843461	0.0009743993286974728	0.0007448323303833604	0.0005314111476764083	0.0006421919679269195	0.0009464184986427426	0.0005640072049573064	0.0003851736255455762	0.0002168304199585691	0.00021222907525952905	0.0003068383957725018	0.0007977133500389755
3572.0	0.001533321337774396	0.0030518481507897377	0.008100458420813084	0.01901165023446083	0.005367400124669075	0.0035911716986447573	0.003129922319203615	0.0026663874741643667	0.002197667257860303	0.0022465193178504705	0.0019026106456294656	0.0016214874340221286	0.0019456909503787756	0.002636592136695981	0.005982274655252695	0.00786184798926115	0.002995274029672146	0.002848423318937421	0.0027871921192854643	0.002271067351102829	0.0023887655697762966	0.0031929491087794304	0.0032992721535265446	0.00372522184625268	0.004660844802856445	0.0031067258678376675	0.00308530917391181	0.003498760284855962	0.005158651620149612	0.003619944443926215	0.0018606226658448577	0.013554292730987072	0.3119919002056122	0.07041226327419281	0.014999494887888432	0.0013671322958543897	0.0016862248303368688	0.0015763508854433894	0.0011137521360069513	0.0011816465994343162	0.0009820875711739063	0.0011751792626455426	0.0014657784486189485	0.001120472326874733	0.0009150477708317339	0.0006295497878454626	0.000981078832410276	0.0033875047229230404	0.0014950166223570704
3578.0	0.0019030310213565826	0.0032806294038891792	0.007793467957526445	0.005880123469978571	0.004525743890553713	0.003413510276004672	0.004160118289291859	0.003827806096524	0.0027753899339586496	0.0024167706724256277	0.0023233327083289623	0.0015054281102493405	0.0016272793291136622	0.0025771078653633595	0.006354218348860741	0.00714113237336278	0.002768493490293622	0.0029919880907982588	0.0036605005152523518	0.0029666696209460497	0.002841243287548423	0.0033414214849472046	0.003687062533572316	0.0033747192937880754	0.00324253854341805	0.0030127759091556072	0.0031422267202287912	0.003386072348803282	0.005940748378634453	0.008873401209712029	0.0032478231005370617	0.008195479400455952	0.04126999154686928	0.08393459767103195	0.015513863414525986	0.003417587373405695	0.003347663441672921	0.0024039309937506914	0.0019432979170233011	0.002251427387818694	0.0035677349660545588	0.00536720734089613	0.010402476415038109	0.005011856555938721	0.0027576929423958063	0.00179388839751482	0.0013164416886866093	0.002954229013994336	0.004423350095748901
3584.0	0.005180536303669214	0.003886635648086667	0.004658960737287998	0.00426919711753726	0.006017888896167278	0.0033116985578089952	0.004821965470910072	0.004597265738993883	0.0038047812413424253	0.0026393018197268248	0.0021385285072028637	0.0018626180244609714	0.0015970856184139848	0.002790951868519187	0.007921714335680008	0.010535103268921375	0.004010403528809547	0.0034755754750221968	0.004041692242026329	0.002728378400206566	0.0026782953646034002	0.0032226494513452053	0.003637892659753561	0.0034507608506828547	0.0026660568546503782	0.002743159420788288	0.0031250533647835255	0.00326486025005579	0.003471899311989546	0.0030791088938713074	0.0025670009199529886	0.003731715027242899	0.005504502449184656	0.017481116577982903	0.018159430474042892	0.004716947209089994	0.005921271163970232	0.00437221210449934	0.003009712090715766	0.003136876504868269	0.003571145236492157	0.005926440469920635	0.005485971458256245	0.006220479030162096	0.004410760011523962	0.003350835759192705	0.003009291598573327	0.047474633902311325	0.06814126670360565
3590.0	0.0027595425490289927	0.0035923155955970287	0.0048920814879238605	0.004546275828033686	0.006187106017023325	0.004077133256942034	0.005924437660723925	0.008260614238679409	0.010549250058829784	0.008620587177574635	0.003774116514250636	0.0037119367625564337	0.003499847836792469	0.005657887551933527	0.011190464720129967	0.014043989591300488	0.0038059507496654987	0.0040921312756836414	0.0046427445486187935	0.0032131210900843143	0.0030248367693275213	0.003950030077248812	0.004496505483984947	0.004366892855614424	0.003797039622440934	0.003652684623375535	0.003567575477063656	0.0034472914412617683	0.003391911741346121	0.002803499810397625	0.002328699454665184	0.0026218099519610405	0.002690284512937069	0.0030178390443325043	0.003446852322667837	0.0034847664646804333	0.0038955332711338997	0.0034824644681066275	0.0030504281166940928	0.0029776827432215214	0.002588001312687993	0.003335831919685006	0.0033185549546033144	0.004278393462300301	0.00456824479624629	0.003798488061875105	0.004312881734222174	0.02274632267653942	0.08063120394945145
3596.0	0.002595918020233512	0.003145884955301881	0.0044733271934092045	0.0040684835985302925	0.007458397652953863	0.008426589891314507	0.00622651306912303	0.007998612709343433	0.01107700727880001	0.0039752270095050335	0.0049994345754384995	0.005458199884742498	0.006030889227986336	0.009289070963859558	0.01910879649221897	0.022657066583633423	0.005047776736319065	0.006154336500912905	0.0073514338582754135	0.004618725273758173	0.00488880043849349	0.007117727305740118	0.007271578069776297	0.005563961807638407	0.005376970395445824	0.004777706693857908	0.0047752452082931995	0.003948960918933153	0.0036064547020941973	0.0029817442409694195	0.0024661298375576735	0.0025958241894841194	0.0021793998312205076	0.0026079262606799603	0.0025039012543857098	0.003412835532799363	0.004107195418328047	0.0035954094491899014	0.0031846764031797647	0.0033602428156882524	0.002679904457181692	0.003616363974288106	0.0037553675938397646	0.004674491006880999	0.004769497085362673	0.0041307108476758	0.003753073513507843	0.00524957524612546	0.017216406762599945
3602.0	0.0024620324838906527	0.0034994701854884624	0.004398394376039505	0.008291280828416348	0.005707336124032736	0.005584115162491798	0.00504791084676981	0.007860123179852962	0.010817045345902443	0.0033537368290126324	0.002730387495830655	0.004699242301285267	0.0042466274462640285	0.007457338739186525	0.017425665631890297	0.024549352005124092	0.0067161754705011845	0.008220389485359192	0.008436336182057858	0.004467430058866739	0.004939763806760311	0.005483001936227083	0.0051672556437551975	0.004983517806977034	0.005392070394009352	0.006417655851691961	0.009359580464661121	0.006252860184758902	0.004827086813747883	0.0036066246684640646	0.0029946151189506054	0.002992667956277728	0.0027225823141634464	0.0026571163907647133	0.0024490440264344215	0.003505631349980831	0.004201238043606281	0.003960589878261089	0.0035018755588680506	0.00364237860776484	0.0028362248558551073	0.00366739509627223	0.0035676273982971907	0.004824004136025906	0.0049466644413769245	0.004017185885459185	0.003379150526598096	0.003336472436785698	0.0042857821099460125
3608.0	0.0029661606531590223	0.005608533974736929	0.006738794967532158	0.0067247310653328896	0.006456936709582806	0.00596207519993186	0.005786560475826263	0.012246020138263702	0.013547791168093681	0.0036092731170356274	0.0035509818699210882	0.004640351980924606	0.004676936659961939	0.009817661717534065	0.022751448675990105	0.020046427845954895	0.0040573542937636375	0.004687100183218718	0.007729099597781897	0.003790329908952117	0.004522436764091253	0.005246899090707302	0.0049925390630960464	0.004419326316565275	0.005773692391812801	0.005391822662204504	0.005339197348803282	0.006128485780209303	0.008656482212245464	0.008710375986993313	0.008009645156562328	0.0069958907552063465	0.005477011203765869	0.004969035740941763	0.0037071893457323313	0.004607454873621464	0.005183522589504719	0.004734425339847803	0.004531164653599262	0.004636816680431366	0.0034117798786610365	0.00423485366627574	0.00410265801474452	0.005143259651958942	0.00554647808894515	0.0045480369590222836	0.0035518892109394073	0.0029697951395064592	0.003644320648163557
3614.0	0.002664506435394287	0.0046160174533724785	0.005584155675023794	0.010001963935792446	0.006130530498921871	0.005533505696803331	0.0051990682259202	0.018810585141181946	0.019835714250802994	0.0036201938055455685	0.002531414618715644	0.003953680861741304	0.006302832160145044	0.01200173981487751	0.05985480174422264	0.05736979469656944	0.003919381648302078	0.0046961805783212185	0.007467528805136681	0.00390787934884429	0.005405146162956953	0.005511435214430094	0.005606255028396845	0.004305598326027393	0.0046354965306818485	0.004410096909850836	0.005031017120927572	0.00512346439063549	0.005212940275669098	0.003965141251683235	0.0033741050865501165	0.0035005046520382166	0.0029584569856524467	0.0032625531312078238	0.00441563967615366	0.009569281712174416	0.014455233700573444	0.01737186312675476	0.025563765317201614	0.03602752462029457	0.013783860951662064	0.013490797951817513	0.01080300658941269	0.009779442101716995	0.00792280025780201	0.006163772661238909	0.004128142260015011	0.0032604949083179235	0.003625321201980114
3620.0	0.0028374549001455307	0.005419913679361343	0.008737174794077873	0.012561150826513767	0.00589646864682436	0.0074210562743246555	0.006891710218042135	0.037811778485774994	0.040244292467832565	0.006096669472754002	0.0023195038083940744	0.0041761077009141445	0.009905257262289524	0.014560556970536709	0.19018453359603882	0.12516668438911438	0.004432948771864176	0.003972090780735016	0.006978699471801519	0.0035462421365082264	0.00447978125885129	0.005048932041972876	0.005960964597761631	0.005160034634172916	0.005093869753181934	0.0048996019177138805	0.005230719689279795	0.004856084939092398	0.0048246728256344795	0.0036501793656498194	0.003378011751919985	0.0034920936450362206	0.0027107666246593	0.0030098953284323215	0.003143853275105357	0.004881466273218393	0.006091395393013954	0.005845691077411175	0.00540853850543499	0.006914700381457806	0.005665414966642857	0.008248302154242992	0.005733100231736898	0.00766539154574275	0.009604317136108875	0.015617779456079006	0.01687537506222725	0.006820885464549065	0.008541034534573555
3626.0	0.004113625269383192	0.010317834094166756	0.009681533090770245	0.007529806345701218	0.0077011981047689915	0.027133731171488762	0.012906135059893131	0.02241307869553566	0.02671612612903118	0.013372312299907207	0.0022519042249768972	0.0038730353116989136	0.008704641833901405	0.0200043898075819	0.319577157497406	0.14217638969421387	0.004969869740307331	0.0042428625747561455	0.007249230518937111	0.0032807120587676764	0.004530958365648985	0.005139125976711512	0.0053288196213543415	0.004910352174192667	0.004807792138308287	0.0045681968331336975	0.005143357440829277	0.005057965405285358	0.004983818158507347	0.004056963138282299	0.0037608123384416103	0.004105768632143736	0.002753067761659622	0.0029638176783919334	0.0031644173432141542	0.004713492002338171	0.005740829277783632	0.005166498012840748	0.005225596018135548	0.005279893055558205	0.0034325160086154938	0.0050774929113686085	0.004103297367691994	0.004767265636473894	0.006487697828561068	0.006179009564220905	0.006057631224393845	0.004117573611438274	0.0047935377806425095
3632.0	0.004138448275625706	0.006820539478212595	0.018867725506424904	0.029128070920705795	0.007563279941678047	0.00906436424702406	0.007318166084587574	0.013467984274029732	0.016488708555698395	0.013014296069741249	0.002217913744971156	0.0046190838329494	0.007082642521709204	0.013408496975898743	0.2584232687950134	0.1381492018699646	0.005102559924125671	0.003345245961099863	0.008434668183326721	0.003271671012043953	0.00482590077444911	0.006905741523951292	0.006158759351819754	0.0056275431998074055	0.004469307139515877	0.004141025710850954	0.005179887637495995	0.00546301668509841	0.00517633743584156	0.0036788040306419134	0.0032969051972031593	0.0043355426751077175	0.0028694632928818464	0.0030202127527445555	0.0033577142748981714	0.00463293120265007	0.005859910976141691	0.005176561418920755	0.004780954215675592	0.005058061331510544	0.003260511439293623	0.004696258343756199	0.0040153684094548225	0.006508797872811556	0.006628927309066057	0.0057596187107264996	0.004244720563292503	0.0033107511699199677	0.0031556515023112297
3638.0	0.004004115704447031	0.006523148622363806	0.09054850041866302	0.05523194372653961	0.0076993913389742374	0.009743085131049156	0.011250787414610386	0.01895762048661709	0.026622137054800987	0.11078861355781555	0.0044987560249865055	0.017951788380742073	0.03157927095890045	0.01451197825372219	0.0855058878660202	0.042238686233758926	0.0035955558996647596	0.005015174392610788	0.010749006643891335	0.0037519633769989014	0.005344721022993326	0.00617208844050765	0.010567985475063324	0.013068103231489658	0.008108009584248066	0.005566196981817484	0.005806122440844774	0.006166805047541857	0.006748830899596214	0.005603895056992769	0.005021028220653534	0.00522504560649395	0.003697919426485896	0.0038448679260909557	0.004400927573442459	0.00529417535290122	0.005521152634173632	0.005481078289449215	0.005159424617886543	0.0051531801000237465	0.0033221228513866663	0.0052149188704788685	0.00423610070720315	0.003934197593480349	0.003995813429355621	0.00464385561645031	0.0043395827524363995	0.0037830884102731943	0.0038300466258078814
3644.0	0.01265748031437397	0.02670910768210888	0.01806941069662571	0.006345899309962988	0.009178079664707184	0.01167242880910635	0.01479188259691	0.012437928467988968	0.009304214268922806	0.01990487612783909	0.002840781584382057	0.006741326302289963	0.011609983630478382	0.029429497197270393	0.28221237659454346	0.12026571482419968	0.006472838576883078	0.005226265639066696	0.009205672889947891	0.004206833429634571	0.004569517448544502	0.0047079166397452354	0.00617359159514308	0.004984659608453512	0.005640892311930656	0.004542071372270584	0.0037638628855347633	0.00413777818903327	0.004392554983496666	0.003302866593003273	0.0035932029131799936	0.0035965233109891415	0.002839367836713791	0.003436187980696559	0.0037360822316259146	0.0057467385195195675	0.006260447204113007	0.006011656951159239	0.005563750397413969	0.005314574111253023	0.00384725583717227	0.005368230864405632	0.0038270093500614166	0.0030914610251784325	0.0030504355672746897	0.0037071926053613424	0.0038432483561336994	0.003922407981008291	0.0044097863137722015
3650.0	0.01060974970459938	0.009239552542567253	0.017042847350239754	0.006123542319983244	0.009514641016721725	0.005796488374471664	0.006396428216248751	0.0073562683537602425	0.00601592380553484	0.00676881754770875	0.0026650778017938137	0.004143069498240948	0.004795783665031195	0.008474699221551418	0.026553045958280563	0.02818060666322708	0.004321556072682142	0.007059729658067226	0.012850173749029636	0.005940545350313187	0.005268740467727184	0.005410917103290558	0.0050285328179597855	0.003924616612493992	0.0057123685255646706	0.0036324593238532543	0.0033433041535317898	0.0033682305365800858	0.003589682513847947	0.002620347775518894	0.003585618920624256	0.0035833995789289474	0.002845935057848692	0.0033937564585357904	0.0032357554882764816	0.004579029977321625	0.0052546123042702675	0.006181243807077408	0.005678132176399231	0.005586390383541584	0.0039067380130290985	0.004346919246017933	0.0029419229831546545	0.002560771070420742	0.0025872013065963984	0.004251218866556883	0.0039950041100382805	0.003684196388348937	0.004385275766253471
3656.0	0.004213138949126005	0.005446810275316238	0.012500690296292305	0.005948615726083517	0.012700350023806095	0.005640458781272173	0.006787861231714487	0.008047601208090782	0.0064961863681674	0.00751352496445179	0.0023275301791727543	0.003628083737567067	0.004167122766375542	0.005889538209885359	0.007552435155957937	0.004387370310723782	0.0017202572198584676	0.003033270826563239	0.006661994382739067	0.004284306894987822	0.0036852345801889896	0.0035045354161411524	0.005279655568301678	0.006517128087580204	0.008237142115831375	0.004221849609166384	0.0026861976366490126	0.003052698215469718	0.0034310740884393454	0.002219389658421278	0.0036369352601468563	0.002871972043067217	0.0024839183315634727	0.0036547291092574596	0.0027935318648815155	0.003900635987520218	0.005867418367415667	0.005208461545407772	0.005705601070076227	0.0054273447021842	0.0034220353700220585	0.003903954057022929	0.003331010928377509	0.0026846255641430616	0.0023415121249854565	0.004904584027826786	0.00571270938962698	0.004085587337613106	0.004820645786821842
3662.0	0.0033661071211099625	0.00432593235746026	0.013771691359579563	0.00552742462605238	0.013623525388538837	0.005110893398523331	0.0127802025526762	0.028489433228969574	0.010516832582652569	0.006061895750463009	0.0028899505268782377	0.0037327432073652744	0.003282505553215742	0.004101295955479145	0.007388773374259472	0.003845958271995187	0.0013165666023269296	0.0021847852040082216	0.004367917776107788	0.0034193729516118765	0.0025737429969012737	0.0020682564936578274	0.002110785339027643	0.002278330735862255	0.004851759877055883	0.0019059850601479411	0.0010132783791050315	0.0014621008886024356	0.002075886121019721	0.0011850381270051003	0.0029735814314335585	0.003394493367522955	0.002441998338326812	0.0030467223841696978	0.0025262124836444855	0.003039528150111437	0.004351512063294649	0.004117271862924099	0.004682624246925116	0.0036792848259210587	0.0023812151048332453	0.007970922626554966	0.031155366450548172	0.04959531128406525	0.00946901272982359	0.029270891100168228	0.036204744130373	0.009856486693024635	0.012217910960316658
3668.0	0.003084107069298625	0.005385070573538542	0.01721455156803131	0.005117641296237707	0.013452451676130295	0.005104274954646826	0.007182805798947811	0.011773691512644291	0.01200205646455288	0.007323804311454296	0.0024443899746984243	0.002675231546163559	0.0024099915754050016	0.0031947586685419083	0.00560656888410449	0.002456729533150792	0.001173657365143299	0.002118875039741397	0.005154742393642664	0.006945344153791666	0.0021052153315395117	0.0029917405918240547	0.0014047326985746622	0.0017144969897344708	0.004002762027084827	0.00109469098970294	0.0008819951326586306	0.001261569675989449	0.0020694455597549677	0.0012154167052358389	0.0029994938522577286	0.004041815176606178	0.0026381623465567827	0.003248324617743492	0.0018693160964176059	0.0018750544404610991	0.004066615365445614	0.0036727760452777147	0.004348430782556534	0.0035208910703659058	0.0026747439987957478	0.006261165253818035	0.011986895464360714	0.03934888914227486	0.006736477836966515	0.03211205080151558	0.1725250780582428	0.50322425365448	0.3870355486869812
3674.0	0.0026848488487303257	0.004416610114276409	0.021962076425552368	0.00481173163279891	0.0120466947555542	0.004909052047878504	0.006435595918446779	0.007684607058763504	0.012234530411660671	0.005217528901994228	0.0024020837154239416	0.0027163426857441664	0.002005376387387514	0.002440642798319459	0.005102569703012705	0.002395096467807889	0.0009631022112444043	0.0021665391977876425	0.007633991073817015	0.004507241304963827	0.0014918730594217777	0.002205062657594681	0.001692927093245089	0.0018010673811659217	0.0034731600899249315	0.0018966608913615346	0.0014920391840860248	0.00201267097145319	0.003687744028866291	0.00221286085434258	0.0035246824845671654	0.003208570182323456	0.0025952893774956465	0.004035842139273882	0.001749458722770214	0.0010364061454311013	0.005974992178380489	0.0023492989130318165	0.0033398594241589308	0.0039656138978898525	0.002743971301242709	0.005021900869905949	0.004052332136780024	0.007448693737387657	0.0007333941757678986	0.00484355678781867	0.15209819376468658	0.5327514410018921	0.3599884808063507
3680.0	0.003787403693422675	0.004253573250025511	0.04219507426023483	0.004496620502322912	0.007507937029004097	0.0071612391620874405	0.008198488503694534	0.00707246595993638	0.010246599093079567	0.0036195367574691772	0.0023267625365406275	0.002943741623312235	0.0020460160449147224	0.00160408450756222	0.004482580348849297	0.0021635303273797035	0.0017705844948068261	0.002248059958219528	0.008808593265712261	0.002350091701373458	0.0022249955218285322	0.0025978372432291508	0.0011665596393868327	0.0019197727087885141	0.002873004414141178	0.0013422307092696428	0.0008943257853388786	0.001150348223745823	0.0020708839874714613	0.0016925772652029991	0.0022821298334747553	0.004720157012343407	0.002302544889971614	0.0024647554382681847	0.002232142025604844	0.0009266756824217737	0.0043210219591856	0.002905075205489993	0.003465136978775263	0.0058127823285758495	0.002733982866629958	0.004537626169621944	0.0021381909027695656	0.0017381228972226381	0.0003110306861344725	0.0021193388383835554	0.022485017776489258	0.049626681953668594	0.07325305789709091
3686.0	0.002833821577951312	0.0037255098577588797	0.025583071634173393	0.0029744752682745457	0.007841347716748714	0.008786887861788273	0.007839340716600418	0.008639790117740631	0.12165684998035431	0.013012862764298916	0.0016683983849361539	0.0020530379842966795	0.0024130395613610744	0.002308217342942953	0.0072888401336967945	0.0029163763392716646	0.0020657661370933056	0.002301865955814719	0.005522451363503933	0.0018024027813225985	0.00315829087048769	0.0026632181834429502	0.0016228671884164214	0.002583129098638892	0.0024623600766062737	0.0011357675539329648	0.001345042954199016	0.0015189931727945805	0.0018209499539807439	0.0014058533124625683	0.0019452761625871062	0.004876646213233471	0.0023426664993166924	0.0015865935711190104	0.002870119409635663	0.001176562043838203	0.006752778310328722	0.002824116498231888	0.003909872844815254	0.008392167277634144	0.002872191835194826	0.0031886291690170765	0.0009482498862780631	0.0010095796314999461	0.00032897040364332497	0.0015333418268710375	0.005204067565500736	0.0049185738898813725	0.007306204177439213
3692.0	0.004424187820404768	0.004745857324451208	0.030370032414793968	0.004391912836581469	0.01630813255906105	0.015286214649677277	0.0058018057607114315	0.0052677541971206665	0.16102781891822815	0.02667827159166336	0.0015950151719152927	0.0022551612928509712	0.0027609560638666153	0.003660627407953143	0.009850522503256798	0.003638867288827896	0.001953273778781295	0.0024222417268902063	0.004481729120016098	0.001712269731797278	0.003538506105542183	0.0026306351646780968	0.0017152007203549147	0.0026866395492106676	0.002467221114784479	0.0014076789375394583	0.0009113055421039462	0.0011087260209023952	0.0014349572593346238	0.0010379737941548228	0.0019121569348499179	0.0029186373576521873	0.0017508716555312276	0.0016284588491544127	0.0026736895088106394	0.0015044478932395577	0.004403048660606146	0.00234972033649683	0.0038992834743112326	0.004336650017648935	0.00239420123398304	0.0028924760408699512	0.0011035652132704854	0.00081262132152915	0.0001824111386667937	0.0013505843235179782	0.005517562385648489	0.0037952919956296682	0.004791149403899908
3698.0	0.0035426546819508076	0.0061100441962480545	0.08991779386997223	0.04072471708059311	0.04515335336327553	0.21580606698989868	0.033910926431417465	0.013606294058263302	0.2487795501947403	0.10375603288412094	0.0018285146215930581	0.002508892910555005	0.01001552864909172	0.013983184471726418	0.015880445018410683	0.0048245335929095745	0.002587194088846445	0.002364076441153884	0.007185646332800388	0.0023931965697556734	0.002651971997693181	0.0023282829206436872	0.0012142335763201118	0.0018621651688590646	0.0024158249143511057	0.0009114643908105791	0.0008091322961263359	0.0011887147556990385	0.0018195853335782886	0.0011252558324486017	0.0013271624920889735	0.0025745704770088196	0.0014302642084658146	0.0012684555258601904	0.0017832331359386444	0.0012338290689513087	0.001834649359807372	0.0019807834178209305	0.0033288411796092987	0.003029362764209509	0.001570210442878306	0.0032005433458834887	0.001172321499325335	0.0006256438209675252	0.00012281820818316191	0.0012129435781389475	0.005060156341642141	0.00475383922457695	0.005059074144810438
3704.0	0.0019913779105991125	0.00783709716051817	0.393330454826355	0.01469898410141468	0.02592666819691658	0.10993386059999466	0.09202026575803757	0.1424187421798706	0.27002519369125366	0.12151686102151871	0.0023783601354807615	0.013708341866731644	0.06185511499643326	0.11030182987451553	0.13537302613258362	0.004163750447332859	0.0021916746627539396	0.0024967940989881754	0.003322187578305602	0.0017802751390263438	0.0020698385778814554	0.0018024977762252092	0.0008657292928546667	0.0015132625121623278	0.0023000622168183327	0.0007515319157391787	0.0007351127569563687	0.001094806706532836	0.0016794940456748009	0.0011161960428580642	0.0007833503768779337	0.002539020963013172	0.0011389642022550106	0.00130842300131917	0.0021558990702033043	0.0011876157950609922	0.001976571511477232	0.0016802281606942415	0.003083782969042659	0.0024562973994761705	0.0014315915759652853	0.0022574886679649353	0.0005183445173315704	0.00042129040230065584	7.980333612067625e-05	0.0009445511386729777	0.0041935984045267105	0.003746123518794775	0.003986220806837082
3710.0	0.003788400674238801	0.011378287337720394	0.21302355825901031	0.006180810276418924	0.014067058451473713	0.04820326715707779	0.02490599825978279	0.024953633546829224	0.027193278074264526	0.03668981418013573	0.0020229783840477467	0.0037002728786319494	0.014366614632308483	0.010320031084120274	0.026553722098469734	0.003002152545377612	0.0019152298336848617	0.002579007064923644	0.0021911426447331905	0.0014652606332674623	0.0014328802935779095	0.0018007245380431414	0.0010448457906022668	0.0023669241927564144	0.004204200115054846	0.002259507542476058	0.0006976104341447353	0.0005804594838991761	0.0013045072555541992	0.0009452365920878947	0.0010722517035901546	0.0019569944124668837	0.0010252109495922923	0.0011826736154034734	0.0019586847629398108	0.0010459442855790257	0.002362443832680583	0.001493403222411871	0.003164480673149228	0.0024612899869680405	0.0011874076444655657	0.0018302021780982614	0.0005862002144567668	0.00025858564185909927	6.110089452704415e-05	0.0005483025452122092	0.004296702332794666	0.0036216992884874344	0.005169883370399475
3716.0	0.005980355199426413	0.007712882477790117	0.04881564900279045	0.004124505445361137	0.0181505735963583	0.01423658523708582	0.009004691615700722	0.010954114608466625	0.0059258705005049706	0.010608107782900333	0.0011445702984929085	0.0012819530675187707	0.006884363945573568	0.002778792753815651	0.008618457242846489	0.0026079127565026283	0.00139463075902313	0.0020823106169700623	0.002146404702216387	0.001663006260059774	0.0012316012289375067	0.0013272552751004696	0.0008112533832900226	0.0018123965710401535	0.001394213060848415	0.0003778644313570112	0.0003418222477193922	0.00040576368337497115	0.0006353259086608887	0.000478331494377926	0.0006772393244318664	0.001290668617002666	0.00068778230343014	0.0006571445846930146	0.0014977239770814776	0.0006595149752683938	0.0011757082538679242	0.0008681257022544742	0.002186494879424572	0.0023485133424401283	0.0011734835570678115	0.0022796187549829483	0.0006179246120154858	0.0001773361291270703	3.936292341677472e-05	0.0002905952278524637	0.0025577510241419077	0.0038743126206099987	0.006920232903212309
3722.0	0.005651999730616808	0.009660494513809681	0.018866032361984253	0.0067085325717926025	0.013497133739292622	0.008656804449856281	0.006687672808766365	0.007522661704570055	0.003326905658468604	0.003749061143025756	0.0010661514243111014	0.0010132832685485482	0.0045248279348015785	0.0020842459052801132	0.006495478097349405	0.00259381253272295	0.003075498389080167	0.002159958006814122	0.0030280970968306065	0.0015405627200379968	0.0014141449937596917	0.001050543854944408	0.0005175605183467269	0.0014702980406582355	0.0011725990334525704	0.0003395858802832663	0.0002776055771391839	0.00038834198494441807	0.0005615098052658141	0.0006316291401162744	0.0005779124330729246	0.0021875810343772173	0.0006731061148457229	0.0006633122102357447	0.0007703423616476357	0.0005576871335506439	0.0006722602411173284	0.0005850110901519656	0.0013501991052180529	0.0012357280356809497	0.0009321971447207034	0.0019188884180039167	0.0002793272724375129	0.00013435044093057513	2.3593936930410564e-05	0.0002923266729339957	0.001972390105947852	0.003042445285245776	0.06402001529932022
3728.0	0.003213457064703107	0.004586264491081238	0.005737896542996168	0.009696380235254765	0.00861109234392643	0.005470316857099533	0.016004784032702446	0.0238359235227108	0.0026592400390654802	0.0029021406080573797	0.0009412523941136897	0.0008781381766311824	0.0023730439133942127	0.0023861126974225044	0.006848864257335663	0.0022797901183366776	0.0011547876056283712	0.0019148088758811355	0.0016839466989040375	0.0009509859373793006	0.001212174305692315	0.0013095656177029014	0.0005159905995242298	0.0012492756359279156	0.0017911582253873348	0.0003331135958433151	0.000409109954489395	0.0005605638143606484	0.00101623241789639	0.0009458929998800159	0.0005773530574515462	0.001799100311473012	0.00040131976129487157	0.00045758584747090936	0.0012071415549144149	0.0006359320250339806	0.0006115702562965453	0.0006841201684437692	0.0014881619717925787	0.0007862010388635099	0.00042615304118953645	0.001145188114605844	0.00021491928782779723	0.00013672857312485576	2.7476096875034273e-05	0.00031533738365396857	0.0019820150919258595	0.0025933771394193172	0.1751662790775299
3734.0	0.00285096256993711	0.0031510049011558294	0.0028330872301012278	0.0029210832435637712	0.006827908102422953	0.003478066995739937	0.008658978156745434	0.011915397830307484	0.0030713651794940233	0.0018248517299070954	0.0009271154995076358	0.0007586245192214847	0.0012354378122836351	0.0006545549840666354	0.003500306745991111	0.00137961411383003	0.0008576615946367383	0.001711364253424108	0.002193931955844164	0.0013063106453046203	0.001299752970226109	0.0008517863461747766	0.0005801055231131613	0.0012967358343303204	0.0025845966301858425	0.0001948110875673592	0.00028543276130221784	0.0005102506838738918	0.0008986912434920669	0.0009122515912167728	0.00031371874501928687	0.0013310707872733474	0.00029660790460184216	0.0005187304341234267	0.001144244335591793	0.0007087707635946572	0.0006628129631280899	0.0008454661583527923	0.0013407313963398337	0.0010725636966526508	0.0004430346889421344	0.0006784079014323652	0.00017983344150707126	0.0002029211464105174	2.258930544485338e-05	0.0002759691560640931	0.0016600338276475668	0.0021745399571955204	0.03227962553501129
3740.0	0.0019147377461194992	0.0019576018676161766	0.002797032706439495	0.0015236788894981146	0.006588541902601719	0.002231394173577428	0.0024157508742064238	0.0020808218978345394	0.00228774338029325	0.0010155134368687868	0.0005876633804291487	0.0005448963493108749	0.0007621173863299191	0.0003788415342569351	0.0025760834105312824	0.0010389300296083093	0.0009652093867771327	0.001881538424640894	0.0022245568688958883	0.001143989502452314	0.001041943090967834	0.0006280093803070486	0.0003670378646347672	0.0008514632936567068	0.002481806790456176	0.00020531988411676139	0.00023973851057235152	0.00038593370118178427	0.0007379206363111734	0.0009571945993229747	0.00023973143834155053	0.001266840030439198	0.0004947868874296546	0.0004879334010183811	0.0010622962145134807	0.0006413653027266264	0.0004080223443452269	0.0008071328047662973	0.0015850367490202188	0.0012079490115866065	0.000413935340475291	0.0012823279248550534	0.00022300668933894485	0.00020399743516463786	2.46007493842626e-05	0.000298254017252475	0.001589313498698175	0.002998405834659934	0.0030729935970157385
3746.0	0.0026613555382937193	0.001268797554075718	0.0012262200471013784	0.0008718652534298599	0.006078438367694616	0.0017944365972653031	0.00205785408616066	0.0014686553040519357	0.0022212215699255466	0.000704101868905127	0.0005152637022547424	0.0005286542000249028	0.0007247096509672701	0.0006254530744627118	0.0030322454404085875	0.0006469014333561063	0.0007478782790713012	0.001380990375764668	0.0021536475978791714	0.0011383650125935674	0.0010385866044089198	0.0005708413664251566	0.00030118494760245085	0.0007237689569592476	0.0017280144384130836	0.000134256188175641	0.00025732789072208107	0.0004714872920885682	0.0006995635339990258	0.0007873147260397673	0.00034123126533813775	0.0011897445656359196	0.00043897333671338856	0.00042510536150075495	0.0012236741604283452	0.0005683451308868825	0.000313455646391958	0.000682569108903408	0.0015903124585747719	0.0011042531114071608	0.00026803629589267075	0.001142574124969542	0.00016901078925002366	0.00019062859064433724	2.557711923145689e-05	0.0002136643452104181	0.001516268472187221	0.0019101605284959078	0.0021840836852788925
3752.0	0.001314923050813377	0.0019446875667199492	0.0008205777266994119	0.0011230530217289925	0.007353667635470629	0.002227132674306631	0.0022061339113861322	0.0012085962807759643	0.003270819317549467	0.0006179328775033355	0.0007107079145498574	0.0011295926524326205	0.0007028315449133515	0.0004708300402853638	0.0025877426378428936	0.00048156408593058586	0.0008611451485194266	0.0015092093963176012	0.0022349811624735594	0.0009461664594709873	0.0011022670660167933	0.0007513152668252587	0.00042923667933791876	0.0012155157746747136	0.0032129406463354826	0.00027759448857977986	0.000340812694048509	0.000534632767084986	0.000844051071908325	0.0008479405078105628	0.0004223319119773805	0.0010785635095089674	0.0005801113438792527	0.0005867662839591503	0.0010518849594518542	0.0006827758043073118	0.0003958996385335922	0.001037981710396707	0.001864698133431375	0.0013019682373851538	0.00030267081456258893	0.0011336650932207704	0.00015608382818754762	0.0001926787372212857	3.7188125133980066e-05	0.00020621631119865924	0.0013093661982566118	0.0018073244718834758	0.0020239504519850016
3758.0	0.0007224634173326194	0.0013563280226662755	0.00091847701696679	0.0007928843842819333	0.007678450085222721	0.0019027991220355034	0.001971651567146182	0.0012485361658036709	0.0032110093161463737	0.0006004321621730924	0.0005336913163773715	0.0009095506393350661	0.0006078496808186173	0.0004211729974485934	0.002868108684197068	0.0005696578300558031	0.0010930434800684452	0.002385315950959921	0.0029926535207778215	0.0010466249659657478	0.0009543042397126555	0.0007627644808962941	0.0005494991200976074	0.0010215704096481204	0.0017059962265193462	0.00022843433544039726	0.00036122516030445695	0.0005460911197587848	0.0008460906683467329	0.0008109327172860503	0.00028708387981168926	0.0009697412606328726	0.00048294433508999646	0.0003330942417960614	0.0011543448781594634	0.0006234801257960498	0.0003983121714554727	0.007676844485104084	0.0024817558005452156	0.0011282708728685975	0.00023846256954129785	0.0010690214112401009	0.00012883071030955762	0.00024658525944687426	4.288012132747099e-05	0.0002517483080737293	0.0013878298923373222	0.001903458614833653	0.0019050572300329804
3764.0	0.0005299157346598804	0.0011606583138927817	0.0006925459019839764	0.0006587932002730668	0.009107236750423908	0.0019162311218678951	0.0014590132050216198	0.000880967010743916	0.010703194886446	0.0006655274773947895	0.0003136110317427665	0.0008521524723619223	0.0005813719471916556	0.00040943906060419977	0.0031706083100289106	0.0008284113719128072	0.0009537721052765846	0.0023878838401287794	0.0024619644973427057	0.0008791000582277775	0.0008527851896360517	0.0007787113427184522	0.0006091597606427968	0.0012558898888528347	0.0016690364573150873	0.0002720674383454025	0.0004788140649907291	0.0007331747910939157	0.0009741454268805683	0.0011144652962684631	0.00028692299383692443	0.0014346567913889885	0.0006009560311213136	0.00035398354521021247	0.0009965079370886087	0.0006598182371817529	0.00035623376606963575	0.0012652338482439518	0.001670041703619063	0.0009055362897925079	0.00023614190286025405	0.0011354504385963082	0.00018095113046001643	0.00028213710174895823	4.99220986966975e-05	0.00025069559342227876	0.00141695246566087	0.0021369275636970997	0.0023214388638734818
3770.0	0.0004889328265562654	0.0011901367688551545	0.0006416704272851348	0.000694325368385762	0.008956686593592167	0.0018390415934845805	0.0016018120804801583	0.0008090778719633818	0.00915548950433731	0.0007457886822521687	0.0004028579278383404	0.0009887494379654527	0.0005004316917620599	0.0004182038246653974	0.0033336258493363857	0.0008462660480290651	0.0008096629753708839	0.0025925717782229185	0.002467566169798374	0.0008688348461873829	0.0007768520736135542	0.0007083804230205715	0.0006903276080265641	0.0014828889397904277	0.0014939678367227316	0.00029881333466619253	0.0006092367111705244	0.0009172614081762731	0.0013123112730681896	0.0015418452676385641	0.0004949713475070894	0.0018858917756006122	0.0009009710047394037	0.000329867034452036	0.0009114505373872817	0.0006241656374186277	0.00035056439810432494	0.0008013048209249973	0.0011405172990635037	0.0009891573572531343	0.00025288714095950127	0.001168330549262464	0.00028534349985420704	0.00033319235080853105	5.8016474213218316e-05	0.0003640508512035012	0.0017457103822380304	0.0023151703644543886	0.004453218076378107
3776.0	0.0006790214101783931	0.0009496657294221222	0.0005888009909540415	0.0006888896459713578	0.008554297499358654	0.0021109962835907936	0.001828964683227241	0.0007303895545192063	0.002210630103945732	0.0008186283521354198	0.0003497213765513152	0.0009916465496644378	0.0010688739130273461	0.00043914580601267517	0.0034028643276542425	0.0009943590266630054	0.000991398235782981	0.002985545666888356	0.0025865789502859116	0.0010197723750025034	0.0013705347664654255	0.0007224059663712978	0.0008146566106006503	0.0018005762249231339	0.0010976152261719108	0.0002690473338589072	0.00044159963726997375	0.0005489676841534674	0.0007559270015917718	0.0011395752662792802	0.0005096285021863878	0.0016287054168060422	0.0013396996073424816	0.0006442447192966938	0.0011264726053923368	0.0006263971445150673	0.0003348661120980978	0.0007540301303379238	0.001039981609210372	0.001132406061515212	0.0003387345641385764	0.0014124526642262936	0.00031249216408468783	0.0003299551026429981	8.358621562365443e-05	0.00039572888636030257	0.002392941853031516	0.0027045011520385742	0.007838647812604904
3782.0	0.0004558361251838505	0.0006945734494365752	0.0004466792452149093	0.0008285389048978686	0.009056277573108673	0.0025724482256919146	0.002337665529921651	0.0008235536515712738	0.000450875231763348	0.0003716368810273707	0.00036921969149261713	0.0009589384426362813	0.001105433446355164	0.00046631364966742694	0.00346628506667912	0.0010811424581333995	0.002710213651880622	0.012615465559065342	0.0026637008413672447	0.0013031772105023265	0.002038785722106695	0.0011849321890622377	0.0008594334940426052	0.0021022032015025616	0.00203264900483191	0.0006311910692602396	0.0010680524865165353	0.0014565025921911001	0.0018089362420141697	0.002308213384822011	0.0005281954072415829	0.002035371959209442	0.0016983996611088514	0.0007531557348556817	0.0015171539271250367	0.0016069019911810756	0.000456686393590644	0.0012661959044635296	0.0017725618090480566	0.0015741691458970308	0.0003874259127769619	0.0015153504209592938	0.0003135590523015708	0.0002799778594635427	9.248637070413679e-05	0.00040541685302741826	0.0021447825711220503	0.0027085093315690756	0.013122881762683392
3788.0	0.0005314096342772245	0.0007270000060088933	0.00036348056164570153	0.0009005873580463231	0.009087308309972286	0.002987874438986182	0.002185992430895567	0.0008716064621694386	0.00047606005682609975	0.0003831708454526961	0.00032576144440099597	0.0008528465987183154	0.0012851781211793423	0.0006074358243495226	0.003928657621145248	0.001108006457798183	0.008343389257788658	0.034427348524332047	0.003809120040386915	0.001426716335117817	0.002136630704626441	0.0013295852113515139	0.0014628960052505136	0.0024109454825520515	0.002213309518992901	0.0005253133713267744	0.0010837879963219166	0.0014089918695390224	0.0017302854685112834	0.002521608956158161	0.0004545875417534262	0.001626082113943994	0.0017737181624397635	0.0007915126625448465	0.0019448946695774794	0.002052667085081339	0.0005959117552265525	0.0026724417693912983	0.001998117659240961	0.001633274951018393	0.00046929376549087465	0.001599716255441308	0.00034596354817040265	0.0002886364527512342	0.00012742617400363088	0.00041073106694966555	0.0017818816704675555	0.0025808047503232956	0.021911323070526123
3794.0	0.00048726273234933615	0.0006141634075902402	0.0002542933216318488	0.0012217082548886538	0.017515331506729126	0.0039550065994262695	0.002611712086945772	0.0008746393723413348	0.0005786021938547492	0.00046124387881718576	0.0003651594743132591	0.0008621237357147038	0.001291041262447834	0.000688648025970906	0.007226657588034868	0.0035005328245460987	0.00721752317622304	0.030696706846356392	0.006699546240270138	0.0014281220501288772	0.0021355983335524797	0.0014731999253854156	0.0014854585751891136	0.0025229942984879017	0.0026222362648695707	0.0006646474357694387	0.0013094049645587802	0.0017976268427446485	0.0020169587805867195	0.003181335749104619	0.0008861078531481326	0.0018548698863014579	0.0019319297280162573	0.000839764776173979	0.0015138405142351985	0.0030585594940930605	0.0005027031293138862	0.0024449981283396482	0.0016161452513188124	0.0015260456129908562	0.0005094361258670688	0.0011248569935560226	0.0003664235700853169	0.0005049242172390223	0.0001475562312407419	0.0003994441940449178	0.001917369430884719	0.0030181745532900095	0.0039344485849142075
3800.0	0.0005319330957718194	0.0005296196322888136	0.00021784559066873044	0.001135116326622665	0.01573036052286625	0.003262327052652836	0.0031615097541362047	0.001144773792475462	0.00046091643162071705	0.00039329263381659985	0.00033294339664280415	0.00107429432682693	0.001298260292969644	0.0006687004351988435	0.005963860545307398	0.0029100629035383463	0.0006639042403548956	0.00836645346134901	0.006954604759812355	0.0014473529299721122	0.001405438524670899	0.0013850893592461944	0.0014270275132730603	0.002201265888288617	0.002756831469014287	0.0006287582800723612	0.0013461628695949912	0.0020699964370578527	0.0022211854811757803	0.0030175934080034494	0.0007878062897361815	0.0018935896223410964	0.002566319890320301	0.0008409422007389367	0.0011535347439348698	0.002611041534692049	0.00047562934923917055	0.0029273678082972765	0.0015934379771351814	0.0015439733397215605	0.0005382274393923581	0.0011617369018495083	0.00032190760248340666	0.0005318063776940107	0.00019498429901432246	0.0004723120073322207	0.001767088659107685	0.0031396897975355387	0.0026557547971606255
3806.0	0.0006040832959115505	0.0004816548025701195	0.00030086288461461663	0.001176477875560522	0.029894033446907997	0.003611318999901414	0.0032816536258906126	0.0012581628980115056	0.00048247360973618925	0.0003844645107164979	0.0003571930865291506	0.001165086985565722	0.0016095266910269856	0.0012468807399272919	0.006144591607153416	0.002062608953565359	0.0006356069352477789	0.004489382263273001	0.007712032180279493	0.0013406561920419335	0.0015973245026543736	0.0016928333789110184	0.0017123512225225568	0.0023281697649508715	0.0030677570030093193	0.0006466603954322636	0.001262541627511382	0.0018958947621285915	0.0019465116783976555	0.002116073854267597	0.0006640591891482472	0.0016162774991244078	0.0021173651330173016	0.0005775229074060917	0.0012658883351832628	0.0029336821753531694	0.0006102473707869649	0.0033049106132239103	0.0016464006621390581	0.0019393785623833537	0.0005787790287286043	0.0011227866634726524	0.0002861032262444496	0.0011940565891563892	0.0003556940355338156	0.0004051267169415951	0.0016811848618090153	0.002909897593781352	0.0026159698609262705
3812.0	0.0007115404587239027	0.0008562517468817532	0.0003708222066052258	0.0011593826347962022	0.033136188983917236	0.003981965593993664	0.0026299734599888325	0.0012771586189046502	0.0004228725447319448	0.00023822826915420592	0.0005084709846414626	0.0020258468575775623	0.0017154006054624915	0.0016226735897362232	0.006451014894992113	0.0014189875219017267	0.0008461704710498452	0.005349291022866964	0.017898209393024445	0.0014728358946740627	0.0017669557128101587	0.0020568370819091797	0.0018726394046097994	0.0024866582825779915	0.005397466942667961	0.001520202960819006	0.0019703658763319254	0.0025460252072662115	0.0028390029910951853	0.003212184878066182	0.0006556391599588096	0.0018112434772774577	0.002814070787280798	0.0005056476220488548	0.001189010334201157	0.0030686170794069767	0.0007603448466397822	0.004660756327211857	0.001807388849556446	0.0018922671442851424	0.0006055840640328825	0.0019055551383644342	0.0005260526668280363	0.015537344850599766	0.0005624500918202102	0.0005825364496558905	0.0015344730345532298	0.003373871324583888	0.0029417492914944887
3818.0	0.0010319045977666974	0.0015450123464688659	0.00039947120239958167	0.0013272137148305774	0.042406413704156876	0.004517098888754845	0.0035394311416894197	0.001508662709966302	0.0004466590180527419	0.00020340661285445094	0.0006325988797470927	0.002611542819067836	0.0017341527855023742	0.0023235571570694447	0.009004849009215832	0.001453257049433887	0.0007598008378408849	0.01824312098324299	0.024982528761029243	0.001199624384753406	0.0016389990923926234	0.002041551982983947	0.002456631511449814	0.0026649385690689087	0.005137656349688768	0.0017152252839878201	0.002116797026246786	0.0027233706787228584	0.003176551777869463	0.005372295621782541	0.0013555358164012432	0.0025793651584535837	0.004829104989767075	0.0005420400411821902	0.0013261857675388455	0.002980454359203577	0.0008131101494655013	0.006722826510667801	0.0014641553862020373	0.0021652376744896173	0.0005862306570634246	0.001703606336377561	0.0005473621422424912	0.007168562617152929	0.00042856368236243725	0.0011294635478407145	0.001806459971703589	0.0030586847569793463	0.0027331234887242317
3824.0	0.0008646838832646608	0.0011473845224827528	0.0004285248869564384	0.002067351248115301	0.12201401591300964	0.005621366202831268	0.003164814319461584	0.0010755632538348436	0.00043181481305509806	0.00023606803733855486	0.0006654819007962942	0.002634205622598529	0.001593547291122377	0.002452096901834011	0.008660017512738705	0.0016407289076596498	0.0009128980454988778	0.01174364797770977	0.019849425181746483	0.0011973798973485827	0.001683321432210505	0.002199920592829585	0.0025333138182759285	0.0029947746079415083	0.004377981647849083	0.002043840242549777	0.0024097140412777662	0.00243878155015409	0.003114128950983286	0.004051304887980223	0.0011627476196736097	0.002710227854549885	0.005493969656527042	0.0005899910465814173	0.00145793950650841	0.0035249923821538687	0.0008569664205424488	0.008064852096140385	0.001328325248323381	0.002123909769579768	0.0006922718021087348	0.0016664172289893031	0.0004730836662929505	0.009156281128525734	0.0005267265369184315	0.0010141433449462056	0.0025669874157756567	0.0037983583752065897	0.002735045040026307
3830.0	0.0009587241802364588	0.0010194586357101798	0.00042188167572021484	0.0021990276873111725	0.13249221444129944	0.006129874382168055	0.0037457889411598444	0.001141528133302927	0.00033016939414665103	0.00019895138393621892	0.0007173434132710099	0.0029633231461048126	0.001360432943329215	0.003400535322725773	0.012469572946429253	0.0017204036703333259	0.0009342110133729875	0.0075651234947144985	0.016479123383760452	0.0009015137329697609	0.002558352192863822	0.0024283863604068756	0.002462801057845354	0.00276213139295578	0.0045988247729837894	0.0019930917769670486	0.0022272674832493067	0.002164647215977311	0.002386146690696478	0.0024804153945297003	0.0013907129177823663	0.0021917622070759535	0.007786848582327366	0.0007358185830526054	0.0014939806424081326	0.0041643474251031876	0.001717973267659545	0.015353226102888584	0.0033000875264406204	0.0031092287972569466	0.0009602271020412445	0.0019264412112534046	0.0005709528923034668	0.005808140151202679	0.0008342952933162451	0.001029453705996275	0.0021725851111114025	0.004394649062305689	0.003268428146839142
3836.0	0.001165912952274084	0.001322080148383975	0.0006387054454535246	0.0028856077697128057	0.10442493855953217	0.007385752629488707	0.003272626083344221	0.0009826705791056156	0.00021405851293820888	0.000291340023977682	0.0008465124410577118	0.0035134193021804094	0.002093467628583312	0.004082937724888325	0.011977892369031906	0.00219015427865088	0.0011670220410451293	0.008255666121840477	0.03479587659239769	0.0008149099885486066	0.003976581152528524	0.003560572862625122	0.0034113393630832434	0.00346179585903883	0.004768638871610165	0.0033373667392879725	0.004044606816023588	0.004838783293962479	0.0050727203488349915	0.0036447898019105196	0.0014535499503836036	0.0022937864996492863	0.01812814734876156	0.0016941186040639877	0.0016261596465483308	0.006254238076508045	0.001495644566603005	0.013019069097936153	0.002223492367193103	0.0023356268648058176	0.0011051985202357173	0.0022787165362387896	0.0005713613936677575	0.013737531378865242	0.0007004891522228718	0.001394472667016089	0.0018868516199290752	0.004111877642571926	0.004069318529218435
3842.0	0.0010202339617535472	0.0014254640555009246	0.0007429197430610657	0.003862712299451232	0.04095827043056488	0.007175129372626543	0.0038540889509022236	0.000820382556412369	0.00014578344416804612	0.0003265465784352273	0.0009411895298399031	0.0029430813156068325	0.0019725582096725702	0.007139130961149931	0.012601830065250397	0.0024993866682052612	0.0020736195147037506	0.06592489033937454	0.10693226009607315	0.000982313067652285	0.0024691750295460224	0.0038511264137923717	0.0060052121989429	0.0034703391138464212	0.0040223253890872	0.004065291024744511	0.0055715469643473625	0.0072581651620566845	0.007175886072218418	0.003057100111618638	0.0012991254916414618	0.0025378172285854816	0.01581191085278988	0.0015199633780866861	0.0017597657861188054	0.007551424205303192	0.001439294428564608	0.03979945182800293	0.001960059627890587	0.002349595306441188	0.0012274131877347827	0.001947034033946693	0.0005648028454743326	0.010226462967693806	0.0008070443873293698	0.0015318590449169278	0.002660014433786273	0.003913124091923237	0.004644916392862797
3848.0	0.001132017350755632	0.001563051831908524	0.0009280823287554085	0.0036762969102710485	0.009949974715709686	0.0071128965355455875	0.005046525038778782	0.0008346021641045809	0.0003922982432413846	0.0005997384432703257	0.0009060000884346664	0.0017056241631507874	0.004327029455453157	0.009070604108273983	0.013722172006964684	0.0035697119310498238	0.0019346303306519985	0.10332659631967545	0.049372825771570206	0.003952034283429384	0.0022651429753750563	0.003510876093059778	0.01187941525131464	0.0034531359560787678	0.0033211272675544024	0.00475713238120079	0.00437307171523571	0.004273064434528351	0.0039998432621359825	0.0022653036285191774	0.0009635051246732473	0.0017258436419069767	0.011650155298411846	0.0017984810983762145	0.002489471808075905	0.00713490741327405	0.002164082834497094	0.026649847626686096	0.002048518043011427	0.0023759095929563046	0.001328528975136578	0.0014850306324660778	0.0013330657966434956	0.023137809708714485	0.0008864304982125759	0.001150993863120675	0.0022783037275075912	0.00433439202606678	0.0058586192317306995
3854.0	0.0011752392165362835	0.001527954824268818	0.0011546011082828045	0.0035814528819173574	0.00788875948637724	0.010631002485752106	0.004515820648521185	0.0006038210703991354	0.0002970607310999185	0.000581885629799217	0.0008079468971118331	0.0014202609891071916	0.008365689776837826	0.011605159379541874	0.015450658276677132	0.003962087444961071	0.0012859280686825514	0.12261646240949631	0.00927989836782217	0.0018398006213828921	0.003232101909816265	0.0024778738152235746	0.0037396603729575872	0.0029804969672113657	0.00330259813927114	0.0038650669157505035	0.003318927250802517	0.0032191560603678226	0.002876063110306859	0.0021967983338981867	0.000724633049685508	0.0023157186806201935	0.014939350076019764	0.0014483979903161526	0.0016221035039052367	0.005100877955555916	0.0022111928556114435	0.016554053872823715	0.0012934549013152719	0.003344838973134756	0.002209725556895137	0.0021993627306073904	0.0018063215538859367	0.02209930680692196	0.00042473417124710977	0.0015903010498732328	0.002349579706788063	0.005176952108740807	0.010782674886286259
3860.0	0.00158216361887753	0.0016291466308757663	0.0011488173622637987	0.004798076581209898	0.00875147059559822	0.010967228561639786	0.005070511717349291	0.0009691478917375207	0.00037064231582917273	0.0006080977036617696	0.0009711990132927895	0.012803934514522552	0.032084546983242035	0.02305147796869278	0.03490988165140152	0.00604188721626997	0.0010761648882180452	0.12527985870838165	0.006177414208650589	0.0008995333919301629	0.002984359161928296	0.0026749169919639826	0.003875862108543515	0.0028759075794368982	0.002332495991140604	0.0058158827014267445	0.0038506530690938234	0.003566377330571413	0.0031027572695165873	0.0023261639289557934	0.0008993645897135139	0.0025618672370910645	0.010608978569507599	0.0008118434925563633	0.0021381299011409283	0.004598448984324932	0.0014816687908023596	0.005128463730216026	0.0010552367893978953	0.0023284447379410267	0.0016990725416690111	0.001246982952579856	0.00166511838324368	0.014560606330633163	0.0002836241910699755	0.014238973148167133	0.002029567724093795	0.005510951392352581	0.011780984699726105
3866.0	0.002173654269427061	0.0017846113769337535	0.0011772727593779564	0.007819506339728832	0.010336802341043949	0.016331501305103302	0.01029227301478386	0.001167758135125041	0.000545284419786185	0.0006551482365466654	0.0013518724590539932	0.007992500439286232	0.015792014077305794	0.02397485077381134	0.05293051153421402	0.009099953807890415	0.0007934266468510032	0.07077795267105103	0.007217023521661758	0.000599773891735822	0.002475222572684288	0.0037539585027843714	0.0038049351423978806	0.0040483372285962105	0.0038436283357441425	0.014930903911590576	0.005501937586814165	0.016070211306214333	0.004714402370154858	0.0017983304569497705	0.007608853280544281	0.004335546866059303	0.00625198008492589	0.0006378364632837474	0.002670818008482456	0.00440571503713727	0.0014524160651490092	0.0031387736089527607	0.0011262097395956516	0.0025797944981604815	0.001827604603022337	0.0007593022310175002	0.0018954345723614097	0.15576796233654022	0.0014996662503108382	0.03516837954521179	0.0018457567784935236	0.006045806221663952	0.004776280373334885
3872.0	0.0025776273105293512	0.001642765710130334	0.0012939944863319397	0.005311706103384495	0.008956871926784515	0.019140833988785744	0.010391069576144218	0.0012065510964021087	0.0006249900907278061	0.0006765039870515466	0.0009987581288442016	0.002334314165636897	0.007643963675945997	0.019394081085920334	0.04948263242840767	0.004531741142272949	0.0006678660865873098	0.020077301189303398	0.009412901476025581	0.0005007294821552932	0.006082968320697546	0.0038104881532490253	0.003877583658322692	0.004209473263472319	0.0022322428412735462	0.009655441157519817	0.004308589734137058	0.009958358481526375	0.003278489224612713	0.0012288333382457495	0.0019424932543188334	0.005851874127984047	0.004169459920376539	0.0005703548667952418	0.0050391750410199165	0.004509433172643185	0.0013674241490662098	0.0030421821866184473	0.0010136463679373264	0.0025831316597759724	0.0016848670784384012	0.0006170273991301656	0.002186135621741414	0.17064249515533447	0.0006086141802370548	0.020841103047132492	0.0026912789326161146	0.00696503184735775	0.004651451949030161
3878.0	0.0025456328876316547	0.001211418304592371	0.0020210074726492167	0.0037914211861789227	0.005922806449234486	0.0073356349021196365	0.006159638054668903	0.0010663778521120548	0.0007425217190757394	0.0014141807332634926	0.001023277873173356	0.0015862265136092901	0.0036223323550075293	0.014325485564768314	0.033779628574848175	0.0038958510849624872	0.00066183548187837	0.002697229152545333	0.0074739172123372555	0.0030428708996623755	0.0023962596897035837	0.0022734152153134346	0.002750679850578308	0.0030445088632404804	0.001624557888135314	0.00499745924025774	0.0041588833555579185	0.006744727957993746	0.002043752698227763	0.0006515283603221178	0.0007532024173997343	0.004082927014678717	0.002356048906221986	0.0004475293098948896	0.005212114192545414	0.0034392804373055696	0.0010513855377212167	0.001582974917255342	0.0009727195138111711	0.002156940521672368	0.0013763385359197855	0.0007515297620557249	0.0023216730915009975	0.25447720289230347	0.00024118447618093342	0.016966212540864944	0.00225236383266747	0.005309648811817169	0.004462836775928736
3884.0	0.002437080256640911	0.001452815718948841	0.002144025405868888	0.0028174303006380796	0.005896611604839563	0.004999662283807993	0.004943330306559801	0.0009047372150234878	0.0008576231775805354	0.0016471807612106204	0.0007510053692385554	0.001409083604812622	0.0027710802387446165	0.09113818407058716	0.015139853581786156	0.002784455195069313	0.0006614449084736407	0.0014016884379088879	0.005728458520025015	0.0015047952765598893	0.0008807240519672632	0.0022146333940327168	0.002243075054138899	0.0031685717403888702	0.00114499032497406	0.004274255596101284	0.0035746644716709852	0.006712257396429777	0.0022013664711266756	0.000366745050996542	0.0008639979059807956	0.002102760598063469	0.002921141916885972	0.0005928497994318604	0.0037127374671399593	0.0022679190151393414	0.0012018150882795453	0.0013469040859490633	0.000777118606492877	0.0018016427056863904	0.0013225669972598553	0.000878653721883893	0.0024670043494552374	0.2786034047603607	0.00031026717624627054	0.0032780126202851534	0.0012965024216100574	0.004195793531835079	0.004606286995112896
3890.0	0.008174565620720387	0.003474209923297167	0.002657733391970396	0.0058518461883068085	0.005551017355173826	0.006821758113801479	0.004209521226584911	0.0008641773601993918	0.000712083769030869	0.0004941751249134541	0.0009503229521214962	0.0016873650019988418	0.0021998367737978697	0.10744266211986542	0.01969205215573311	0.002073954790830612	0.0004938614438287914	0.0017429720610380173	0.007284635212272406	0.0006331585464067757	0.0006940073799341917	0.00193221855442971	0.002249252749606967	0.002787430537864566	0.0014057953376322985	0.002062334446236491	0.0026442508678883314	0.005208414047956467	0.0020420814398676157	0.00022206375433597714	0.0009201755747199059	0.0019449428655207157	0.003643290838226676	0.0006483067409135401	0.0017301676562055945	0.0029030735604465008	0.0013742375886067748	0.001846085418947041	0.0007040865020826459	0.0014740705955773592	0.0014463621191680431	0.0006658454076386988	0.0026468979194760323	0.14645501971244812	0.00026910199085250497	0.001136072794906795	0.0009603253565728664	0.0035812482237815857	0.004248679615557194
3896.0	0.0021108807995915413	0.0016480686608701944	0.017812930047512054	0.016597194597125053	0.00489205215126276	0.005550912115722895	0.004737754352390766	0.0012061427114531398	0.0008868587901815772	0.0008241925970651209	0.0011749380500987172	0.004081507679075003	0.0015373110072687268	0.04514944925904274	0.01746254414319992	0.0021063415333628654	0.00042902439599856734	0.0014102570712566376	0.00735430559143424	0.00044666454778052866	0.0005612155073322356	0.0014380688080564141	0.002017602091655135	0.0022225305438041687	0.0009748598677106202	0.0017391516594216228	0.002855254802852869	0.004341031890362501	0.0015665509272366762	0.00017066435248125345	0.001157657359726727	0.0025213907938450575	0.0035912981256842613	0.000715541944373399	0.0010525253601372242	0.001730055664665997	0.000928690074943006	0.0015173228457570076	0.0007193036144599319	0.001582818222232163	0.0013738848501816392	0.0005217354628257453	0.002380120102316141	0.06647329032421112	0.0003206196706742048	0.0013401134638115764	0.0010379852028563619	0.00520282331854105	0.0035195082891732454
3902.0	0.001442429842427373	0.0013439255999401212	0.022215740755200386	0.012664156965911388	0.005624064244329929	0.005315209738910198	0.007543131243437529	0.0010979584185406566	0.0007543682586401701	0.0005111341597512364	0.001240118988789618	0.004978025797754526	0.0015608915127813816	0.022023990750312805	0.018129795789718628	0.001592703745700419	0.0002980158315040171	0.0014669639058411121	0.0038011467549949884	0.0006280479137785733	0.000747495680116117	0.001237455871887505	0.0015347213484346867	0.0020969535689800978	0.001469125272706151	0.002300639869645238	0.0023622887674719095	0.003910850267857313	0.0017742229392752051	0.00022246829757932574	0.0009909977670758963	0.0027349721640348434	0.003660414833575487	0.0007598563097417355	0.0011329459957778454	0.0026887806598097086	0.00125290104188025	0.00139564648270607	0.0010046421084553003	0.0017279060557484627	0.0011112807551398873	0.0005671543185599148	0.002111093606799841	0.00926452036947012	0.00024143088376149535	0.0008263001218438148	0.001406117924489081	0.0069561731070280075	0.004703304264694452
3908.0	0.0009783762507140636	0.003218801459297538	0.023938024416565895	0.015397057868540287	0.009110442362725735	0.010051177814602852	0.00973382405936718	0.000880310486536473	0.0009466710616834462	0.0005103284493088722	0.0033461987040936947	0.003951082471758127	0.0013741872971877456	0.011642662808299065	0.010294882580637932	0.0010333370883017778	0.00020027243590448052	0.0007468739640899003	0.0025246019940823317	0.0009444052702747285	0.001475798198953271	0.0015801212284713984	0.0030049358028918505	0.0034361518919467926	0.0016642386326566339	0.002264233771711588	0.002569838659837842	0.004135868977755308	0.0013719615526497364	0.0001908539270516485	0.0010847165249288082	0.00275665195658803	0.0031988397240638733	0.0007463414804078639	0.0011160930152982473	0.00277524976991117	0.0015253686578944325	0.0016420729225501418	0.001131680910475552	0.0014236972201615572	0.0011867235880345106	0.0005703127244487405	0.002432879526168108	0.008680900558829308	0.00015522299509029835	0.000633717339951545	0.001154684810899198	0.0069909729063510895	0.0065550669096410275
3914.0	0.0008706199587322772	0.0019256192026659846	0.013651318848133087	0.01315443217754364	0.00823968555778265	0.015134630724787712	0.028476392850279808	0.0012399241095408797	0.0010978443315252662	0.0003433825040701777	0.001777572208084166	0.004990214016288519	0.0020021286327391863	0.0038639414124190807	0.023677587509155273	0.0008083666325546801	0.00019557340419851243	0.0005906867445446551	0.002416517585515976	0.0019911467097699642	0.0018441884312778711	0.001745577552355826	0.0026455374900251627	0.003482884494587779	0.001748123555444181	0.0025411327369511127	0.0034579504281282425	0.005529516376554966	0.0020729475654661655	0.00031390361255034804	0.0010100577492266893	0.0027833087369799614	0.0032532569020986557	0.0011169640347361565	0.0015215069288387895	0.0031467971857637167	0.0017881374806165695	0.0015712992753833532	0.0011559806298464537	0.0014987760223448277	0.0011664761696010828	0.0005837564822286367	0.002017459599301219	0.0025599489454180002	0.0001016195528791286	0.00035563248093239963	0.0010624693240970373	0.005669362377375364	0.006233740597963333
3920.0	0.001142724882811308	0.0012695578625425696	0.00631639314815402	0.010353079065680504	0.005558307748287916	0.0071380287408828735	0.012142014689743519	0.0016148799331858754	0.0011193797690793872	0.0002131123619619757	0.0016122114611789584	0.0033779763616621494	0.002422317862510681	0.003012795466929674	0.021291563287377357	0.000751206767745316	0.00015742875984869897	0.0005422314861789346	0.0021957845892757177	0.0016556538175791502	0.002667898079380393	0.0019794953987002373	0.002655270742252469	0.0035062411334365606	0.0018534676637500525	0.0020506177097558975	0.0032001277431845665	0.005269193556159735	0.0019027574453502893	0.0002955564414151013	0.0009511906537227333	0.00214863452129066	0.004873326979577541	0.0017539748223498464	0.0016650668112561107	0.0032280124723911285	0.0018027767073363066	0.0017349660629406571	0.0011747842654585838	0.0013409133534878492	0.0009589307010173798	0.001369850360788405	0.0028636108618229628	0.0017198215937241912	0.00014418133650906384	0.0002969836932606995	0.0007773945690132678	0.005401363596320152	0.004437572322785854
3926.0	0.00342796603217721	0.0009066632483154535	0.00744562316685915	0.005631357431411743	0.0050779287703335285	0.00361589970998466	0.0035529346205294132	0.0013708717888221145	0.0012467049527913332	0.0004776375135406852	0.0012822112767025828	0.0019575906917452812	0.0017390422290191054	0.002760902512818575	0.13343550264835358	0.0010603428818285465	0.00011020709644071758	0.00048067691386677325	0.001867974060587585	0.002404124243184924	0.003730101976543665	0.001803544000722468	0.003819480072706938	0.006070190574973822	0.0015832968056201935	0.0029863801319152117	0.0064707230776548386	0.006492106709629297	0.0028598280623555183	0.00041782690095715225	0.0012683456297963858	0.0013631124747917056	0.006077689118683338	0.001438141567632556	0.0016948324628174305	0.0035782689228653908	0.0020248156506568193	0.0016099940985441208	0.0009638861520215869	0.0009459101711399853	0.001139777130447328	0.0009924621554091573	0.0040999059565365314	0.0013544500106945634	0.0001532950991531834	0.00031804104219190776	0.0004813378327526152	0.003384622512385249	0.0027975142002105713
3932.0	0.01519912388175726	0.0013232019264250994	0.003514314303174615	0.004645043518394232	0.005223477259278297	0.006956106051802635	0.0031129452399909496	0.0012027210323140025	0.0018157294252887368	0.0005615628324449062	0.0008629493531771004	0.0009038773132488132	0.0009850834030658007	0.0030013076029717922	0.043199166655540466	0.0005351609434001148	9.83057907433249e-05	0.0006227300618775189	0.002712779678404331	0.0023373744916170835	0.0039603072218596935	0.0017547495663166046	0.0038036503829061985	0.0066181980073452	0.0010904797818511724	0.0013386120554059744	0.003112529404461384	0.006375947035849094	0.0018836555536836386	0.00031618389766663313	0.0014461054233834147	0.0030681707430630922	0.004330533556640148	0.0018508670618757606	0.0013581907842308283	0.0035267025232315063	0.0012694188626483083	0.0011235007550567389	0.000851733551826328	0.0009183126967400312	0.0013214985374361277	0.0006289812154136598	0.006898373831063509	0.0013147013960406184	0.00021014201047364622	0.0002704356156755239	0.000435165740782395	0.0023137067910283804	0.0020894671324640512
3938.0	0.0038574407808482647	0.0010483500082045794	0.0025239416863769293	0.006289664190262556	0.004401627462357283	0.00663034338504076	0.007674698252230883	0.0021739648655056953	0.005608137231320143	0.001144244335591793	0.0009211123688146472	0.0007778710569255054	0.0011843019165098667	0.003444836474955082	0.005272430367767811	0.0004672754439525306	9.629018313717097e-05	0.0005184665787965059	0.004173175897449255	0.0021081434097141027	0.0024483883753418922	0.0013708168407902122	0.002770038088783622	0.003707777475938201	0.0013450338738039136	0.0010518910130485892	0.0027623705100268126	0.005504661705344915	0.001464392407797277	0.0003528946836013347	0.0017960710683837533	0.0024961603339761496	0.003316759131848812	0.0017787307733669877	0.0010660908883437514	0.003484255401417613	0.0011874454794451594	0.0015420186100527644	0.0013420389732345939	0.0006794179789721966	0.0011047343723475933	0.0005384673713706434	0.004247982054948807	0.0012191382702440023	0.00017033106996677816	0.0002606773341540247	0.0003149672120343894	0.0016423824708908796	0.001537275966256857
3944.0	0.009427291341125965	0.01189795695245266	0.0021326441783457994	0.006617351435124874	0.0034221410751342773	0.006191059481352568	0.02730458974838257	0.002626708708703518	0.006782613694667816	0.0013517308980226517	0.0010226774029433727	0.0011761282803490758	0.0013990385923534632	0.004490161780267954	0.0050719864666461945	0.0011276518926024437	0.00017647366621531546	0.0004000579356215894	0.0030323148239403963	0.0028660802636295557	0.0016611057799309492	0.0009469975484535098	0.0027571069076657295	0.004852547310292721	0.0017239697044715285	0.0007273873779922724	0.0019092034781351686	0.005131683312356472	0.001229539280757308	0.00034553735167719424	0.0018411889905110002	0.002186337485909462	0.0033455705270171165	0.001309905550442636	0.0014190765796229243	0.0038501517847180367	0.0015658455668017268	0.001517141587100923	0.001451526884920895	0.0006389608606696129	0.0013879257021471858	0.0007613530033268034	0.0040214769542217255	0.0010069989366456866	0.0002115201932610944	0.00024056874099187553	0.0004592367331497371	0.0017109350301325321	0.0015783424023538828
3950.0	0.0792924091219902	0.054021041840314865	0.011690760962665081	0.0486033596098423	0.00938466563820839	0.005534426774829626	0.09745408594608307	0.004820096306502819	0.008393524214625359	0.0016870477702468634	0.0011996289249509573	0.00139458361081779	0.0020597598049789667	0.012840474024415016	0.00791272521018982	0.006862299051135778	0.0003231224254705012	0.0005654982523992658	0.0051537915132939816	0.0055844043381512165	0.0046374904923141	0.002110962988808751	0.002406443702057004	0.0025452987756580114	0.0017829462885856628	0.0005659536109305918	0.001748204231262207	0.004874635487794876	0.0009941784664988518	0.00032924182596616447	0.001697294064797461	0.0016835092101246119	0.0026378200855106115	0.00114475900772959	0.0010669967159628868	0.003388472367078066	0.0019316942198202014	0.0018114564009010792	0.0013469208497554064	0.00038651505019515753	0.0013451902195811272	0.0007600869284942746	0.00802531372755766	0.0013907849788665771	0.0006730339373461902	0.00022870436077937484	0.0003339438117109239	0.0014748056419193745	0.0011407281272113323
3956.0	0.1620151251554489	0.08336010575294495	0.08316422998905182	0.08923047035932541	0.0948987752199173	0.03990320488810539	0.3394887447357178	0.01736382208764553	0.02781001850962639	0.0035548985470086336	0.002764454809948802	0.0034710729960352182	0.002734823850914836	0.010210518725216389	0.01334119401872158	0.0021841980051249266	0.004988201428204775	0.006393171846866608	0.006136696320027113	0.014253070577979088	0.006601719185709953	0.00339804426766932	0.0035002236254513264	0.003335795598104596	0.001903605181723833	0.0012314345221966505	0.0021701036021113396	0.0058223167434334755	0.001464600907638669	0.00024364740238524973	0.0016676124650985003	0.0020782623905688524	0.0019373029936105013	0.0010241243289783597	0.0008622066816315055	0.0036068044137209654	0.0023408527486026287	0.0018216660246253014	0.001373525825329125	0.0005800963845103979	0.001842116704210639	0.0006372446659952402	0.02207089588046074	0.00148710235953331	0.0004650876217056066	0.0002871936885640025	0.00035135317011736333	0.0023189587518572807	0.0016588049475103617
3962.0	0.2370002269744873	0.20074893534183502	0.11698144674301147	0.132758229970932	0.11808602511882782	0.015378894284367561	0.30529722571372986	0.005824908148497343	0.008584471419453621	0.0006156880990602076	0.0015277932398021221	0.004139488097280264	0.00702822906896472	0.0025978274643421173	0.004126762505620718	0.002506737597286701	0.015802379697561264	0.017626505345106125	0.007946906611323357	0.023451700806617737	0.011720307171344757	0.0039017479866743088	0.0032547072041779757	0.0034567825496196747	0.0018510689260438085	0.0019981462974101305	0.0033222094643861055	0.00579525250941515	0.0019290788332000375	0.0006800754927098751	0.0035308341030031443	0.005485048983246088	0.004674216266721487	0.001778801204636693	0.0013500191271305084	0.0034905308857560158	0.0019627849105745554	0.0014010099694132805	0.0010423401836305857	0.0009130681864917278	0.0012972336262464523	0.0006220905343070626	0.005364992655813694	0.0014163317391648889	0.0006090198876336217	0.00045388221042230725	0.0005847245920449495	0.003857546718791127	0.0015675618778914213
3968.0	0.42357903718948364	0.4021340012550354	0.24185527861118317	0.2617782950401306	0.30393630266189575	0.15255676209926605	0.33618617057800293	0.04479657858610153	0.03730429336428642	0.0021220562048256397	0.0034656987991183996	0.002292528748512268	0.001561392447911203	0.0036226112861186266	0.005335354711860418	0.010608146898448467	0.008157209493219852	0.0035178596153855324	0.0046525876969099045	0.013611305505037308	0.021738890558481216	0.00987593736499548	0.007408201694488525	0.002278950996696949	0.003087758319452405	0.002731855260208249	0.004093680530786514	0.006318880710750818	0.002692671725526452	0.00176362250931561	0.006638640537858009	0.00464385561645031	0.004378901328891516	0.001454909099265933	0.012347322888672352	0.007991410791873932	0.0061483196914196014	0.004291405901312828	0.002803655806928873	0.0015634691808372736	0.001518918084912002	0.000598970043938607	0.0015945460181683302	0.0016383311012759805	0.0008452848414890468	0.0003463767352513969	0.00039990938967093825	0.00755442027002573	0.002095357282087207
3974.0	0.5767555832862854	0.658567488193512	0.49073895812034607	0.4931497573852539	0.5348477959632874	0.37986478209495544	0.48330435156822205	0.12542970478534698	0.10137633234262466	0.029305407777428627	0.05357396602630615	0.050154540687799454	0.028680501505732536	0.0554211251437664	0.06125352159142494	0.02238686941564083	0.029821429401636124	0.020412204787135124	0.03296450525522232	0.0560462549328804	0.016932159662246704	0.007265707477927208	0.007918307557702065	0.0039041019044816494	0.018003325909376144	0.005200255196541548	0.004571042489260435	0.005537255201488733	0.00554215582087636	0.010770433582365513	0.01530236005783081	0.0062506115064024925	0.0064437780529260635	0.005001017823815346	0.006050523836165667	0.003127576783299446	0.008262024261057377	0.004348913673311472	0.002510486636310816	0.0025958428159356117	0.004752086941152811	0.0013823589542880654	0.002428612904623151	0.0025999732315540314	0.0011203265748918056	0.0006485824706032872	0.0005948488833382726	0.002283952198922634	0.0015049035428091884
3980.0	0.7856224775314331	0.8607470989227295	0.714580774307251	0.7096491456031799	0.7165043354034424	0.547524631023407	0.598228931427002	0.2072722315788269	0.15668535232543945	0.057287704199552536	0.07399890571832657	0.08400299400091171	0.09884778410196304	0.08954991400241852	0.056031111627817154	0.032177913933992386	0.07063580304384232	0.07599527388811111	0.15702766180038452	0.17395354807376862	0.12367910891771317	0.05890071392059326	0.024005327373743057	0.003491064766421914	0.001977713080123067	0.0016207541339099407	0.006889873184263706	0.012175744399428368	0.017695415765047073	0.0452575609087944	0.14384602010250092	0.11686387658119202	0.1258023977279663	0.04243531823158264	0.04209058731794357	0.11540252715349197	0.11920478940010071	0.03000243380665779	0.02313978224992752	0.0526222363114357	0.007635330781340599	0.0013595476048067212	0.002617873949930072	0.0032753117848187685	0.002954369643703103	0.0025322840083390474	0.0011681030737236142	0.0018723576795309782	0.0011814748868346214
3986.0	0.890816330909729	0.947287917137146	0.9038079977035522	0.890442430973053	0.8757463693618774	0.6754572987556458	0.7819859981536865	0.377174973487854	0.3026951849460602	0.1598680168390274	0.19091925024986267	0.17465434968471527	0.18867889046669006	0.19691768288612366	0.05713813751935959	0.09246826171875	0.16443635523319244	0.15044930577278137	0.17228417098522186	0.3274959921836853	0.303530752658844	0.12327713519334793	0.11007031798362732	0.021055011078715324	0.003230790141969919	0.002040598075836897	0.007499797735363245	0.00290898815728724	0.003545318963006139	0.018378805369138718	0.058083001524209976	0.03619183972477913	0.01721109077334404	0.004814532119780779	0.023636693134903908	0.10927491635084152	0.24784506857395172	0.06089070439338684	0.11005175113677979	0.15875685214996338	0.09228327870368958	0.010414927266538143	0.01923792064189911	0.007219224702566862	0.008490621112287045	0.004435344133526087	0.0019481891067698598	0.006517631001770496	0.002623356878757477
3992.0	0.9500253796577454	0.9798262715339661	0.967165470123291	0.9627519845962524	0.9381869435310364	0.8175961971282959	0.9073829054832458	0.6648766994476318	0.5436204075813293	0.3904089033603668	0.3839138150215149	0.31867220997810364	0.3348635733127594	0.38913264870643616	0.11673099547624588	0.1490916758775711	0.33096498250961304	0.3710595965385437	0.3750365078449249	0.5902190804481506	0.774770975112915	0.28962990641593933	0.17656467854976654	0.10125204920768738	0.06603068858385086	0.023119747638702393	0.011725344695150852	0.004123378545045853	0.005329881329089403	0.02965165302157402	0.0788034051656723	0.09411588311195374	0.03494004160165787	0.011610898189246655	0.07199481129646301	0.2164171040058136	0.7073774337768555	0.05965648218989372	0.035273853689432144	0.20053210854530334	0.17940808832645416	0.07224669307470322	0.2529560327529907	0.15047472715377808	0.04103066399693489	0.08775079250335693	0.05509403720498085	0.06321221590042114	0.05761556327342987
3998.0	0.9804961085319519	0.9910364151000977	0.9885845184326172	0.9872176051139832	0.9728410243988037	0.9163922667503357	0.9568459391593933	0.840459942817688	0.730821430683136	0.5907388925552368	0.6279386281967163	0.6030600070953369	0.6019918918609619	0.6547687649726868	0.16336597502231598	0.30063551664352417	0.6193438768386841	0.6265742778778076	0.5557038187980652	0.7213152647018433	0.8353917598724365	0.5007209777832031	0.37572410702705383	0.1775166094303131	0.0925125703215599	0.2027827799320221	0.3556067943572998	0.051101092249155045	0.3004792034626007	0.5658471584320068	0.17701296508312225	0.24556852877140045	0.05235275998711586	0.09624659270048141	0.31673988699913025	0.5304979681968689	0.8020483255386353	0.18389849364757538	0.1606195867061615	0.4076731204986572	0.29851385951042175	0.0180659182369709	0.05955526977777481	0.05342208966612816	0.047231558710336685	0.160075381398201	0.1307322233915329	0.12227971106767654	0.1417820155620575
4004.0	0.9901842474937439	0.9971824884414673	0.9959957599639893	0.9936493039131165	0.9837604761123657	0.9456685781478882	0.974254846572876	0.9434875249862671	0.9193739891052246	0.8714425563812256	0.8654216527938843	0.8251618146896362	0.7873139381408691	0.8677039742469788	0.31663137674331665	0.5414196848869324	0.7984566688537598	0.8314983248710632	0.7655758857727051	0.8453739881515503	0.8835062980651855	0.646069347858429	0.6885676980018616	0.2750529646873474	0.24701336026191711	0.4231644570827484	0.1629718542098999	0.03780730441212654	0.3264468312263489	0.7655864953994751	0.12424161285161972	0.22221949696540833	0.021496091037988663	0.15098808705806732	0.7696545124053955	0.7787439227104187	0.8773527145385742	0.5816530585289001	0.5957602262496948	0.5839785933494568	0.44296085834503174	0.057913634926080704	0.08151137828826904	0.023472044616937637	0.05599649250507355	0.2599334418773651	0.1966082900762558	0.2671009302139282	0.34985992312431335
4010.0	0.9953966736793518	0.9984293580055237	0.997940719127655	0.996934175491333	0.9909522533416748	0.968781590461731	0.9848530292510986	0.9744781255722046	0.9726890921592712	0.9541003704071045	0.9518935680389404	0.939197301864624	0.9265063405036926	0.9632768630981445	0.5463196635246277	0.5297547578811646	0.9282513856887817	0.9649171829223633	0.9559035301208496	0.9309223890304565	0.9229098558425903	0.8340082168579102	0.844916045665741	0.6638148427009583	0.4933414161205292	0.5822299718856812	0.37708061933517456	0.11790230870246887	0.4411109983921051	0.8424437046051025	0.15348728001117706	0.13850128650665283	0.012709202244877815	0.23107199370861053	0.8063904643058777	0.8989614844322205	0.8952580094337463	0.7303240895271301	0.553517758846283	0.8135895729064941	0.6337361931800842	0.16117022931575775	0.2313162386417389	0.10475869476795197	0.1393161118030548	0.37690648436546326	0.29672476649284363	0.27528661489486694	0.42140623927116394
4016.0	0.9957133531570435	0.9985007047653198	0.9989343285560608	0.9981511235237122	0.9952369928359985	0.978580117225647	0.9857507944107056	0.9835706949234009	0.987090528011322	0.9869617223739624	0.9864631295204163	0.9830387830734253	0.97518390417099	0.9919129610061646	0.6840810775756836	0.7358715534210205	0.9778580665588379	0.9861356019973755	0.9835737943649292	0.9666069746017456	0.9376800060272217	0.9363468885421753	0.9151862263679504	0.7802779078483582	0.30994024872779846	0.5197511315345764	0.7027028203010559	0.6446096301078796	0.6905840039253235	0.6871804594993591	0.12670756876468658	0.15717999637126923	0.01749599352478981	0.3526753783226013	0.7914164662361145	0.8892431855201721	0.8624688982963562	0.46920064091682434	0.48432010412216187	0.8902477622032166	0.7419298887252808	0.1421159952878952	0.2919135093688965	0.25323790311813354	0.2737574279308319	0.6166954040527344	0.5256254076957703	0.46778714656829834	0.5574785470962524
4022.0	0.9953672885894775	0.9983154535293579	0.9992079138755798	0.9983402490615845	0.9955089092254639	0.9846914410591125	0.9881762266159058	0.9917494058609009	0.9941451549530029	0.9946287274360657	0.9915637969970703	0.988497257232666	0.98267662525177	0.994587779045105	0.7773478627204895	0.821861743927002	0.9876464605331421	0.993486225605011	0.9939718842506409	0.9869983792304993	0.9527544975280762	0.966147243976593	0.9458932280540466	0.8415116667747498	0.2559548318386078	0.5866397619247437	0.4945117235183716	0.4775207042694092	0.724125862121582	0.4971912205219269	0.12321203202009201	0.2050296664237976	0.029152363538742065	0.4104132354259491	0.8286417126655579	0.8388544321060181	0.8814610242843628	0.5522907376289368	0.44515150785446167	0.9246431589126587	0.8812339901924133	0.353583425283432	0.5313652753829956	0.5995950102806091	0.7705190181732178	0.7962154746055603	0.663881778717041	0.5684545636177063	0.7450274229049683
4028.0	0.9948988556861877	0.9974271655082703	0.9993846416473389	0.998814582824707	0.997238278388977	0.9939326643943787	0.9895913004875183	0.9909350275993347	0.9950048327445984	0.9968825578689575	0.9966802597045898	0.9951316118240356	0.9933263063430786	0.997899055480957	0.7950381636619568	0.9074202179908752	0.9930278658866882	0.9971401691436768	0.9971001744270325	0.9934269189834595	0.955373227596283	0.9734603762626648	0.9689174294471741	0.9152737259864807	0.31661516427993774	0.6340092420578003	0.1725471317768097	0.19567111134529114	0.7853469252586365	0.7484520077705383	0.21879099309444427	0.29903727769851685	0.034177906811237335	0.7317037582397461	0.8912062644958496	0.8558024168014526	0.9105159640312195	0.5886210203170776	0.5256617665290833	0.960936427116394	0.9277287721633911	0.3420809507369995	0.7699607610702515	0.8260310292243958	0.8748586773872375	0.9104844927787781	0.8282452821731567	0.7345244884490967	0.8798978924751282
4034.0	0.9889096617698669	0.9961404204368591	0.9991016387939453	0.9984788298606873	0.9971779584884644	0.9927540421485901	0.985228955745697	0.9934031367301941	0.9969513416290283	0.9986245632171631	0.9984638690948486	0.996075451374054	0.9935768246650696	0.9989854693412781	0.8430693745613098	0.894348680973053	0.9943746328353882	0.9978922009468079	0.9984596967697144	0.996865451335907	0.9753730297088623	0.9849697351455688	0.9797911047935486	0.9010734558105469	0.33126482367515564	0.8469955325126648	0.1230548620223999	0.14515654742717743	0.8448636531829834	0.6979196667671204	0.31393834948539734	0.6472334861755371	0.10176021605730057	0.8491034507751465	0.9354400038719177	0.8955373764038086	0.949907124042511	0.7900938391685486	0.7662802934646606	0.9761092662811279	0.9234682321548462	0.32246941328048706	0.7334918975830078	0.8547478318214417	0.9176396131515503	0.9581118226051331	0.9213181138038635	0.8673748970031738	0.9489859938621521
4040.0	0.985206663608551	0.9936009049415588	0.9983804225921631	0.997364342212677	0.9956067204475403	0.989468514919281	0.9870027899742126	0.9941532015800476	0.9964777827262878	0.9977060556411743	0.9987108707427979	0.997443675994873	0.995969295501709	0.9992800354957581	0.8555904030799866	0.8474348187446594	0.9957364797592163	0.9989750385284424	0.9991769194602966	0.9988075494766235	0.9839888215065002	0.9888197779655457	0.9869325757026672	0.9660196900367737	0.7447911500930786	0.93785560131073	0.13421274721622467	0.04238494113087654	0.844496488571167	0.879143238067627	0.5400157570838928	0.7898804545402527	0.0843176618218422	0.8374934196472168	0.9468654990196228	0.9337210655212402	0.9660592079162598	0.9075032472610474	0.8749831914901733	0.9853194952011108	0.9396615624427795	0.6251120567321777	0.7343128323554993	0.9226062297821045	0.9498551487922668	0.9753903746604919	0.960601806640625	0.9463009834289551	0.9791508913040161
4046.0	0.9476192593574524	0.9813297390937805	0.9964307546615601	0.9938092827796936	0.9902674555778503	0.9780710339546204	0.9806021451950073	0.99398273229599	0.9971066117286682	0.9981145858764648	0.9990453124046326	0.9981616139411926	0.9961198568344116	0.999588668346405	0.859138548374176	0.7822797298431396	0.9949970245361328	0.998333752155304	0.9986677169799805	0.9987491369247437	0.9888972640037537	0.9940125346183777	0.9945567846298218	0.9862288236618042	0.7331265807151794	0.9739047884941101	0.5927044749259949	0.3230714797973633	0.9467356204986572	0.8648753762245178	0.2740751802921295	0.7545779943466187	0.09186303615570068	0.9046779274940491	0.9582199454307556	0.9448480010032654	0.9754253029823303	0.9062553644180298	0.8769935369491577	0.9904701709747314	0.9420380592346191	0.6972508430480957	0.6865211725234985	0.9341026544570923	0.9194638729095459	0.9771033525466919	0.9721687436103821	0.9814370274543762	0.9892295002937317
4052.0	0.8251116275787354	0.9451998472213745	0.9874862432479858	0.9813724756240845	0.9768823385238647	0.9483399391174316	0.9686200618743896	0.9935894012451172	0.9968296885490417	0.9971169233322144	0.9976351261138916	0.9973646998405457	0.9945366382598877	0.9991925358772278	0.8632951378822327	0.6478987336158752	0.9945573806762695	0.998176097869873	0.9986646175384521	0.9988633394241333	0.991546094417572	0.9931135773658752	0.9927532076835632	0.9857760071754456	0.8116974830627441	0.9759541749954224	0.8292347192764282	0.8815510272979736	0.975288450717926	0.8727313280105591	0.2479638308286667	0.7114172577857971	0.09493214637041092	0.754031240940094	0.9548922181129456	0.9515615701675415	0.978659451007843	0.9354735016822815	0.8410500288009644	0.9894840121269226	0.9226953387260437	0.46931809186935425	0.7465508580207825	0.9720547795295715	0.955860435962677	0.9809648394584656	0.9702356457710266	0.9864885210990906	0.9935328960418701
4058.0	0.6061714291572571	0.8150514364242554	0.9692320227622986	0.9600809216499329	0.9598955512046814	0.9389824271202087	0.8883486390113831	0.9769001007080078	0.9891110062599182	0.9932653903961182	0.9962873458862305	0.9963732361793518	0.9939297437667847	0.9985563158988953	0.7975568175315857	0.5819074511528015	0.9926247000694275	0.9982342720031738	0.9987605810165405	0.997882068157196	0.9805461764335632	0.9913638830184937	0.9926825165748596	0.9877195358276367	0.7908300757408142	0.9434922933578491	0.8478931784629822	0.8848061561584473	0.9753531813621521	0.8760727047920227	0.2272752970457077	0.46430152654647827	0.0778522714972496	0.8264420032501221	0.9493935704231262	0.928067147731781	0.9666467905044556	0.903449296951294	0.8340773582458496	0.9833715558052063	0.9030174612998962	0.39131081104278564	0.6930678486824036	0.9785627722740173	0.9583868980407715	0.9811353087425232	0.97367924451828	0.9871705174446106	0.9933767914772034
4064.0	0.07784610986709595	0.4134899079799652	0.9381122589111328	0.9152993559837341	0.9088566899299622	0.8585450649261475	0.7223539352416992	0.9437258243560791	0.976818859577179	0.9888092875480652	0.9927716851234436	0.9859592318534851	0.9741848111152649	0.9964249730110168	0.8231374025344849	0.2643565535545349	0.9808390140533447	0.9956957101821899	0.997529923915863	0.9964964985847473	0.9696849584579468	0.9886834025382996	0.9865090250968933	0.9676700830459595	0.5998134613037109	0.9396807551383972	0.6685498952865601	0.8401415944099426	0.9674006700515747	0.6821851134300232	0.10766207426786423	0.22906428575515747	0.05684512108564377	0.8160999417304993	0.9248945713043213	0.8807061314582825	0.9542669653892517	0.8895756602287292	0.7237403392791748	0.9688982963562012	0.8433330655097961	0.3793375790119171	0.686723530292511	0.9812979698181152	0.9326456785202026	0.9714428186416626	0.9561664462089539	0.985496461391449	0.9929947257041931
4070.0	0.011514844372868538	0.02985304407775402	0.8129090070724487	0.821325421333313	0.7158817052841187	0.7434144616127014	0.4887145459651947	0.8579384088516235	0.9225646257400513	0.9557170867919922	0.9761952757835388	0.9629308581352234	0.9431653618812561	0.9886794686317444	0.7452031970024109	0.08069023489952087	0.956167995929718	0.9927896857261658	0.9958618879318237	0.99403977394104	0.9062137007713318	0.9694482088088989	0.9718285202980042	0.9556589722633362	0.2621920108795166	0.8174628019332886	0.18691405653953552	0.41613516211509705	0.9232310056686401	0.432292103767395	0.05090625584125519	0.0699009895324707	0.015735529363155365	0.6697952151298523	0.8554579615592957	0.7973858714103699	0.9357376098632812	0.887755274772644	0.6038842797279358	0.9271549582481384	0.8218942880630493	0.2792627811431885	0.5651885867118835	0.9865292310714722	0.9544705748558044	0.9670732617378235	0.9349956512451172	0.9878178834915161	0.9933804273605347
4076.0	0.005823879037052393	0.004786166828125715	0.09936482459306717	0.2251986414194107	0.10250215232372284	0.3219214677810669	0.48206067085266113	0.8026990294456482	0.8732718229293823	0.927618682384491	0.9608508944511414	0.9224969744682312	0.8347778916358948	0.9825146794319153	0.5816423892974854	0.03264167904853821	0.8553556203842163	0.9642398357391357	0.9793788194656372	0.9804127812385559	0.7229411602020264	0.9521217942237854	0.9582380056381226	0.8776122331619263	0.05008667707443237	0.6355209946632385	0.12705446779727936	0.21488170325756073	0.8435863852500916	0.1333644688129425	0.01188654825091362	0.02838827483355999	0.01207480113953352	0.6075842380523682	0.6905333399772644	0.7338399291038513	0.7927359938621521	0.681033730506897	0.43674594163894653	0.8844719529151917	0.766491711139679	0.23301327228546143	0.3287544250488281	0.972591757774353	0.8788548707962036	0.930936336517334	0.8754907250404358	0.9792414307594299	0.9863469004631042
4082.0	0.008942089974880219	0.005412030965089798	0.009931854903697968	0.01160455122590065	0.007742040790617466	0.0929919108748436	0.6214128136634827	0.8493192195892334	0.8850822448730469	0.840920627117157	0.8957167863845825	0.8351702690124512	0.7297616004943848	0.9508807063102722	0.49168550968170166	0.1891956776380539	0.8277997374534607	0.9116072654724121	0.946461021900177	0.9638601541519165	0.7012342810630798	0.8292121887207031	0.8512877225875854	0.712110698223114	0.030041571706533432	0.4523571729660034	0.0430581159889698	0.1408417522907257	0.518856406211853	0.01834782399237156	0.0032634453382343054	0.0045693181455135345	0.0036607282236218452	0.08897075802087784	0.1556817889213562	0.3287403881549835	0.7696564197540283	0.4724558889865875	0.08695289492607117	0.7045124173164368	0.4245591461658478	0.14463567733764648	0.37121033668518066	0.9728134274482727	0.9039731025695801	0.9065656661987305	0.7958176732063293	0.9754438996315002	0.9792739152908325
4088.0	0.025881769135594368	0.00511842081323266	0.011818736791610718	0.013995965011417866	0.006444187369197607	0.014940333552658558	0.10452571511268616	0.3879970610141754	0.5856818556785583	0.5989351272583008	0.7742576003074646	0.7952462434768677	0.751222550868988	0.8798767924308777	0.1456674039363861	0.1719757616519928	0.7230169177055359	0.8731326460838318	0.9270308017730713	0.9084085822105408	0.4948878586292267	0.7382484674453735	0.7937790155410767	0.6333670020103455	0.015533815138041973	0.05381501093506813	0.01679079234600067	0.03952590748667717	0.39239874482154846	0.01374317891895771	0.001952004269696772	0.0027449671179056168	0.0028147748671472073	0.03513361141085625	0.041706591844558716	0.01888675056397915	0.1911068558692932	0.1004829853773117	0.025708528235554695	0.2024049162864685	0.15515142679214478	0.050359878689050674	0.15850579738616943	0.9532530903816223	0.8953555226325989	0.839585542678833	0.7187718749046326	0.9676071405410767	0.9516127109527588
4094.0	0.008754347451031208	0.004221693612635136	0.01609993539750576	0.021253246814012527	0.006282068323343992	0.006205610930919647	0.010293093509972095	0.012421397492289543	0.02038714289665222	0.05051779747009277	0.16443705558776855	0.26339665055274963	0.35123807191848755	0.2153247445821762	0.017037058249115944	0.01927352137863636	0.22799910604953766	0.45518675446510315	0.6204458475112915	0.7787961363792419	0.6112845540046692	0.7973976135253906	0.6109576225280762	0.3080637454986572	0.013794749043881893	0.10621067136526108	0.01911151595413685	0.031459834426641464	0.16093485057353973	0.008327281102538109	0.001867493148893118	0.002557104919105768	0.002525296062231064	0.019651109352707863	0.014192339964210987	0.004535158164799213	0.048665352165699005	0.025741560384631157	0.0062344931066036224	0.015820248052477837	0.032001059502363205	0.013102785684168339	0.016409417614340782	0.9049108028411865	0.6359763145446777	0.4276292324066162	0.2717979848384857	0.8903544545173645	0.8613138794898987
4100.0	0.0048941574059426785	0.004567527212202549	0.019796110689640045	0.028774989768862724	0.006309980060905218	0.0047181136906147	0.006100628990679979	0.006113904993981123	0.00600256584584713	0.004158437252044678	0.006086267530918121	0.007446285802870989	0.01462799496948719	0.008997268974781036	0.010578165762126446	0.014829997904598713	0.010461786761879921	0.010426502674818039	0.015787014737725258	0.1008082702755928	0.020333314314484596	0.1713109165430069	0.3254208266735077	0.37970951199531555	0.01368371769785881	0.04322891682386398	0.010459951125085354	0.016257863491773605	0.0872715562582016	0.006677651312202215	0.001923618488945067	0.0024381622206419706	0.0025779230054467916	0.012222100980579853	0.011136517859995365	0.005233809817582369	0.04579906538128853	0.026496445760130882	0.004675915464758873	0.00561143271625042	0.007817094214260578	0.0044018286280334	0.0056959823705255985	0.8507997393608093	0.46001186966896057	0.1248398944735527	0.03468899428844452	0.7646772861480713	0.7997075319290161
4106.0	0.005962667521089315	0.004062253516167402	0.021559355780482292	0.028537925332784653	0.005850359797477722	0.005043506622314453	0.006352156866341829	0.0056024095974862576	0.005392543971538544	0.0033272262662649155	0.004444871097803116	0.003327470039948821	0.0055763330310583115	0.005760180298238993	0.018151598051190376	0.03883419930934906	0.004546935670077801	0.00419468991458416	0.0026340740732848644	0.006180362775921822	0.004409336484968662	0.0077394116669893265	0.017429208382964134	0.058698151260614395	0.011945030651986599	0.043261509388685226	0.017503537237644196	0.028222648426890373	0.1843944489955902	0.01093192771077156	0.0019210504833608866	0.002612919779494405	0.0026090575847774744	0.011674717999994755	0.01079405378550291	0.0071323406882584095	0.016566602513194084	0.012479012832045555	0.003940103109925985	0.005821256432682276	0.007265934720635414	0.00428636372089386	0.003452903125435114	0.5399191975593567	0.08518459647893906	0.01862500049173832	0.008229277096688747	0.3836670219898224	0.29611721634864807
4112.0	0.014173311181366444	0.006900529842823744	0.09467840194702148	0.03518422320485115	0.01783563755452633	0.05155891552567482	0.010415546596050262	0.004860181827098131	0.004335382021963596	0.002735237358137965	0.0033496017567813396	0.0034269681200385094	0.004459644667804241	0.00540313171222806	0.05445338040590286	0.057909704744815826	0.0033611657563596964	0.003696136875078082	0.0018788359593600035	0.005460276268422604	0.0036588951479643583	0.004552454221993685	0.004811051767319441	0.007385406643152237	0.00810211431235075	0.009157270193099976	0.007126484997570515	0.027026813477277756	0.040564488619565964	0.007493411656469107	0.0022465395741164684	0.0026430876459926367	0.003366329474374652	0.012308858335018158	0.007940803654491901	0.007102777250111103	0.044056057929992676	0.02058960497379303	0.004302300047129393	0.007609616499394178	0.00816282443702221	0.003725132904946804	0.003595122369006276	0.30464601516723633	0.07542188465595245	0.023139653727412224	0.009251691401004791	0.24655373394489288	0.0722716748714447
4118.0	0.06692864745855331	0.008742883801460266	0.021014045923948288	0.03767218068242073	0.05980559065937996	0.09439458698034286	0.010560479946434498	0.003574228147044778	0.004740603733807802	0.0035593481734395027	0.0036751164589077234	0.003424675902351737	0.004564360715448856	0.007692192681133747	0.05616557598114014	0.05401637777686119	0.003511002752929926	0.003983713686466217	0.0022560337092727423	0.00738817872479558	0.003717722138389945	0.0044639999978244305	0.0037289485335350037	0.004727496765553951	0.0039555951952934265	0.0034767037723213434	0.0034685833379626274	0.006251669023185968	0.005189801566302776	0.0038950503803789616	0.002359128324314952	0.0028429380618035793	0.003341896692290902	0.0061756581999361515	0.0049031018279492855	0.005891783628612757	0.00958707369863987	0.007886281237006187	0.005024963524192572	0.00995517149567604	0.008893419057130814	0.003777248552069068	0.003941194619983435	0.10794077813625336	0.041475046426057816	0.01424568984657526	0.009191678836941719	0.1269708275794983	0.028460349887609482
4124.0	0.03783722221851349	0.009675140492618084	0.030452916398644447	0.03312457725405693	0.031753718852996826	0.08108099550008774	0.015248119831085205	0.006024898029863834	0.006219270173460245	0.0047263274900615215	0.005022743716835976	0.003786961082369089	0.005398808047175407	0.010251122526824474	0.07209619134664536	0.042853303253650665	0.0071154371835291386	0.006148879416286945	0.003857854986563325	0.3116564452648163	0.008942518383264542	0.010981529019773006	0.005868253298103809	0.00523455161601305	0.004130957648158073	0.003128784243017435	0.003284890204668045	0.003457671031355858	0.0045469291508197784	0.003455305704846978	0.0023972573690116405	0.0026919764932245016	0.0025898090098053217	0.0028645929414778948	0.003135007107630372	0.0035097396466881037	0.004011809825897217	0.003455002326518297	0.003589711617678404	0.007000131532549858	0.008671401999890804	0.004236430395394564	0.004078196361660957	0.09528153389692307	0.03675205260515213	0.014991492964327335	0.009662465192377567	0.09466375410556793	0.018387336283922195
4130.0	0.007105566095560789	0.006506811827421188	0.036846477538347244	0.04113638773560524	0.008537814021110535	0.018132181838154793	0.010865684598684311	0.007324639707803726	0.006084767635911703	0.022155780345201492	0.0075949253514409065	0.0032725948840379715	0.006325935013592243	0.013134930282831192	0.02383669838309288	0.018042856827378273	0.013813956640660763	0.005924471653997898	0.004835606086999178	0.20107527077198029	0.022456614300608635	0.09436993300914764	0.03966248035430908	0.03441404178738594	0.007807635702192783	0.003983026370406151	0.004655092488974333	0.004728568717837334	0.005112501792609692	0.004548723343759775	0.0035869188141077757	0.003300197422504425	0.003803896252065897	0.0029980510007590055	0.0028502591885626316	0.0030661984346807003	0.003402840346097946	0.002937916899099946	0.003168291412293911	0.0034908156376332045	0.003818794386461377	0.0034153489395976067	0.0033464038278907537	0.019664211198687553	0.010446959175169468	0.004687006585299969	0.007606120780110359	0.015263635665178299	0.007365281227976084
4136.0	0.0053551085293293	0.006180423777550459	0.041461385786533356	0.06493533402681351	0.0061880964785814285	0.010404345579445362	0.016941266134381294	0.006672953721135855	0.003046864178031683	0.02207852341234684	0.10927288234233856	0.006298873107880354	0.05265172943472862	0.018738586455583572	0.013726212084293365	0.004383763764053583	0.004607279784977436	0.00607200525701046	0.005076813045889139	0.035953328013420105	0.2919738292694092	0.13377012312412262	0.09629596769809723	0.07788480073213577	0.030445093289017677	0.010329021140933037	0.03711060807108879	0.6300492286682129	0.025316927582025528	0.009171689860522747	0.012184957973659039	0.019280577078461647	0.08807443082332611	0.01182984746992588	0.0035464123357087374	0.003990447614341974	0.00471306499093771	0.004303376656025648	0.0036159635055810213	0.003911316394805908	0.0036740554496645927	0.0035533937625586987	0.002984291408210993	0.003429942997172475	0.003444820176810026	0.0025062342174351215	0.0060237105935812	0.00659126415848732	0.003851955523714423
4142.0	0.005994781386107206	0.00722392788156867	0.07505515962839127	0.07366703450679779	0.005330270621925592	0.007606441155076027	0.02381233312189579	0.0078196432441473	0.0038957716897130013	0.00426435936242342	0.044254377484321594	0.0031373624224215746	0.058331746608018875	0.012375341728329659	0.015831446275115013	0.003808430163189769	0.0037743570283055305	0.004548362456262112	0.004153648857027292	0.009451920166611671	0.011237279511988163	0.021533166989684105	0.04706632345914841	0.01295407209545374	0.023893320932984352	0.03795307129621506	0.13609819114208221	0.17481796443462372	0.028518199920654297	0.07356759160757065	0.13790875673294067	0.2982046604156494	0.37493789196014404	0.020499346777796745	0.007437832187861204	0.012176568619906902	0.050697121769189835	0.019716409966349602	0.0053167096339166164	0.005267738830298185	0.004649655893445015	0.004043398890644312	0.003264985978603363	0.0025340744759887457	0.0029708826914429665	0.0027575106360018253	0.005972834303975105	0.00689059030264616	0.0034764527808874846
4148.0	0.005977634806185961	0.00823591835796833	0.09364528954029083	0.06560252606868744	0.005309077445417643	0.007428179495036602	0.05309715121984482	0.00851159356534481	0.0044769705273211	0.0027954501565545797	0.0070251883007586	0.0021855919621884823	0.008308042772114277	0.01342221163213253	0.02099340595304966	0.0035470423754304647	0.0038332208059728146	0.004232770763337612	0.0037490681279450655	0.008365021087229252	0.005634294357150793	0.0075724124908447266	0.007955090142786503	0.005832764320075512	0.005071866326034069	0.013037064112722874	0.06810370087623596	0.006152502726763487	0.020934274420142174	0.5301378965377808	0.12631884217262268	0.18326038122177124	0.05393408611416817	0.005197976250201464	0.042976465076208115	0.024389997124671936	0.06012805551290512	0.08463157713413239	0.018770769238471985	0.014659300446510315	0.008641358464956284	0.009951028041541576	0.006202320568263531	0.003637216752395034	0.0033727572299540043	0.0028739976696670055	0.010088082402944565	0.03635287284851074	0.0035694167017936707
4154.0	0.02247527427971363	0.009674879722297192	0.10471638292074203	0.07339421659708023	0.006777504924684763	0.014656311832368374	0.5889474749565125	0.010695356875658035	0.004823269322514534	0.0020875728223472834	0.00424655806273222	0.0016799865989014506	0.004907975904643536	0.013424642384052277	0.023351943120360374	0.0034388145431876183	0.003595853690057993	0.004062004387378693	0.0030620540492236614	0.006847288925200701	0.005276556126773357	0.006577512715011835	0.00730417063459754	0.0066354526206851006	0.004960580728948116	0.011084165424108505	0.013768796809017658	0.004543613642454147	0.013795862905681133	0.13109628856182098	0.018683379516005516	0.005807044915854931	0.0032684665638953447	0.0048554427921772	0.005999795161187649	0.03357980027794838	0.1265730857849121	0.14562255144119263	0.08699163794517517	0.023824939504265785	0.013627185486257076	0.004877535626292229	0.008222275413572788	0.008067870512604713	0.00900651328265667	0.015576997771859169	0.048077814280986786	0.11343790590763092	0.007076653186231852
4160.0	0.013788224197924137	0.010540314950048923	0.4453357756137848	0.09459609538316727	0.006859751418232918	0.012284626252949238	0.1653994470834732	0.02503184974193573	0.0044684396125376225	0.0013525696704164147	0.0035615339875221252	0.0014420314691960812	0.003930003847926855	0.007720195222645998	0.019332703202962875	0.0028308758046478033	0.003020181320607662	0.004131483379751444	0.003919326234608889	0.006618978455662727	0.004571016412228346	0.0059005459770560265	0.005515474360436201	0.005433822050690651	0.004579081665724516	0.0051700458861887455	0.006576044950634241	0.004588515963405371	0.0043600755743682384	0.004854803904891014	0.003767861519008875	0.0031487380620092154	0.0032923363614827394	0.005764174275100231	0.004299518186599016	0.022990016266703606	0.0407504066824913	0.019345564767718315	0.01021918747574091	0.017342347651720047	0.02271847613155842	0.00351821375079453	0.0034309192560613155	0.007777669467031956	0.030303535982966423	0.056642260402441025	0.06444239616394043	0.19633342325687408	0.009639186784625053
4166.0	0.015619209967553616	0.010067906230688095	0.6217634677886963	0.41467413306236267	0.008935636840760708	0.04773464426398277	0.022991027683019638	0.01981760747730732	0.004935827571898699	0.0017748159589245915	0.002843976253643632	0.0011441911337897182	0.0030950396321713924	0.005467386916279793	0.0157669335603714	0.0031373489182442427	0.0056350454688072205	0.0031957095488905907	0.003998118452727795	0.006334847304970026	0.003588074818253517	0.004457461182028055	0.0035358236636966467	0.0042313337326049805	0.005637186113744974	0.005199140403419733	0.0062331934459507465	0.004501258954405785	0.002626497531309724	0.0020723389461636543	0.0035569595638662577	0.0034258784726262093	0.0037370710633695126	0.008899422362446785	0.004808987490832806	0.010742926970124245	0.008824774995446205	0.00686251325532794	0.004319906700402498	0.0075767673552036285	0.007686279714107513	0.008336570113897324	0.0042511941865086555	0.005097297951579094	0.033255722373723984	0.010107762180268764	0.1775199919939041	0.28486326336860657	0.023937184363603592
4172.0	0.03791508078575134	0.028124220669269562	0.6410054564476013	0.268695205450058	0.006607412360608578	0.05503828078508377	0.016885599121451378	0.009533141739666462	0.0043177823536098	0.003278651274740696	0.0036417802330106497	0.0013962275115773082	0.003486474510282278	0.004094063304364681	0.009822571650147438	0.002180340699851513	0.004980516154319048	0.003144035814329982	0.005831733345985413	0.031807951629161835	0.0023238356225192547	0.0037486122455447912	0.0030341981910169125	0.004376261495053768	0.006139444652944803	0.005565244238823652	0.005357222631573677	0.00339625240303576	0.003013959154486656	0.0018002643482759595	0.0038112644106149673	0.0031775333918631077	0.007145603187382221	0.030674898996949196	0.002434849739074707	0.003919575363397598	0.004482078365981579	0.0031178630888462067	0.004225586540997028	0.006140260025858879	0.0053729224018752575	0.007195708807557821	0.004569627810269594	0.0034634005278348923	0.005965777672827244	0.0034954401198774576	0.0857677012681961	0.08209453523159027	0.03950056806206703
4178.0	0.23473340272903442	0.0924178883433342	0.3225448727607727	0.20645195245742798	0.007262547500431538	0.024957988411188126	0.025677034631371498	0.01829511858522892	0.0035834545269608498	0.0024064083117991686	0.004531568847596645	0.0015368323074653745	0.007168012671172619	0.0031352124642580748	0.011257531121373177	0.0018856431124731898	0.0032312110997736454	0.005646369885653257	0.0028403005562722683	0.02309543825685978	0.019028315320611	0.005104741547256708	0.004076503682881594	0.010461047291755676	0.0073206606321036816	0.005392091348767281	0.003422640496864915	0.005003599915653467	0.08207446336746216	0.0014905509306117892	0.004215615801513195	0.00561715941876173	0.023102732375264168	0.012449477799236774	0.001825449406169355	0.0022469309624284506	0.003519735299050808	0.0025266800075769424	0.030131423845887184	0.005389822646975517	0.003819296834990382	0.004643366672098637	0.004892035853117704	0.0035633700899779797	0.004611418582499027	0.0029368209652602673	0.011596858501434326	0.008702033199369907	0.010849302634596825
4184.0	0.12124242633581161	0.09730852395296097	0.03557172417640686	0.08759121596813202	0.013196101412177086	0.024000590667128563	0.03649416193366051	0.03205234184861183	0.005499000661075115	0.0020862857345491648	0.006121879443526268	0.0023103312123566866	0.004654416348785162	0.015340759418904781	0.0385063998401165	0.0037054107524454594	0.005475160200148821	0.006810469087213278	0.002721992088481784	0.01688651740550995	0.19192394614219666	0.013436711393296719	0.0023997859098017216	0.0035308306105434895	0.00715109845623374	0.008466589264571667	0.011394793167710304	0.35290396213531494	0.255687952041626	0.005094805266708136	0.009523880667984486	0.0033093413803726435	0.0040688966400921345	0.003719621105119586	0.002007995033636689	0.002376093529164791	0.0063269068486988544	0.004359846003353596	0.007476114202290773	0.00517105171456933	0.0036192121915519238	0.004061333369463682	0.004616771824657917	0.0035099766682833433	0.004596923477947712	0.002395153511315584	0.007460297551006079	0.006241235416382551	0.005616679787635803
4190.0	0.04123331606388092	0.12922750413417816	0.005691212136298418	0.007512756623327732	0.007834769785404205	0.010547800920903683	0.010969044640660286	0.02497938461601734	0.011492584832012653	0.0015497907297685742	0.004663464613258839	0.0015054108807817101	0.005140285938978195	0.016971159726381302	0.02822910249233246	0.0030138844158500433	0.009692193008959293	0.010988238267600536	0.003083264222368598	0.007413195911794901	0.11197121441364288	0.07920905947685242	0.0032791062258183956	0.00227976287715137	0.006304233334958553	0.05016496777534485	0.12550462782382965	0.382088303565979	0.05188443511724472	0.011713018640875816	0.006605804432183504	0.004042843822389841	0.004338993690907955	0.002841513603925705	0.002256229054182768	0.004592222161591053	0.012051631696522236	0.0677340105175972	0.00385116646066308	0.0033005864825099707	0.006887804251164198	0.005071671213954687	0.004481716081500053	0.003914739936590195	0.0052515133284032345	0.0014229213120415807	0.0070071350783109665	0.006648273207247257	0.00489821657538414
4196.0	0.009595711715519428	0.018659885972738266	0.003970201127231121	0.004158897325396538	0.0056716930121183395	0.006735942326486111	0.007398656569421291	0.008750274777412415	0.004882791079580784	0.000963808037340641	0.004741345997899771	0.0009818027028813958	0.005336569156497717	0.006960966158658266	0.018800999969244003	0.002747101942077279	0.009961697272956371	0.004809919279068708	0.003796972567215562	0.008890342898666859	0.005797214340418577	0.018579958006739616	0.002345217624679208	0.0019283437868580222	0.005275415256619453	0.5179646611213684	0.14011593163013458	0.06004290282726288	0.003276753704994917	0.002603982575237751	0.004104589112102985	0.0032294332049787045	0.0033600174356251955	0.0027204507496207952	0.002609443385154009	0.009506065398454666	0.012223633006215096	0.023206453770399094	0.002305323723703623	0.0019699963741004467	0.014432224445044994	0.06235383823513985	0.0077624390833079815	0.004388678353279829	0.006261318922042847	0.0017235324485227466	0.02225220389664173	0.0057182651944458485	0.004231919068843126
4202.0	0.004897816106677055	0.0049926103092730045	0.0027677430771291256	0.00323496968485415	0.005602672696113586	0.007698699366301298	0.02189601957798004	0.004251547623425722	0.0014991393545642495	0.000518722110427916	0.0013528312556445599	0.0007906917599029839	0.0022956840693950653	0.004746190272271633	0.013473883271217346	0.002656172728165984	0.002783957403153181	0.0030741216614842415	0.004454691894352436	0.1966526210308075	0.003025308484211564	0.008860058151185513	0.004032280296087265	0.003709296230226755	0.00456244358792901	0.6318715214729309	0.0894830971956253	0.005297634284943342	0.00206843763589859	0.001834400463849306	0.002600643318146467	0.0031210482120513916	0.003758222796022892	0.0029955862555652857	0.002255289116874337	0.00357674527913332	0.006359329912811518	0.002614804310724139	0.0018733969191089272	0.0018008952029049397	0.003836040385067463	0.009756897576153278	0.009114528074860573	0.0059502627700567245	0.00873302947729826	0.004387192893773317	0.016353262588381767	0.0055999900214374065	0.0031584003008902073
4208.0	0.024690965190529823	0.004820441827178001	0.00261137168854475	0.003055084031075239	0.005806414410471916	0.007174340076744556	0.041428230702877045	0.0030650191474705935	0.0008207063656300306	0.00047533115139231086	0.0009890543296933174	0.00043402230949141085	0.0011367856059223413	0.0037537338212132454	0.01230893936008215	0.0022521624341607094	0.0019293635850772262	0.0037651557940989733	0.0055094691924750805	0.050848338752985	0.0030925225000828505	0.004309115465730429	0.003323432058095932	0.0073424712754786015	0.004644159227609634	0.46218475699424744	0.06626588851213455	0.004176552407443523	0.0018961448222398758	0.001978740794584155	0.0029621412977576256	0.0033694952726364136	0.003600561525672674	0.004060195758938789	0.002413606271147728	0.0027094471734017134	0.005887919571250677	0.0020560414995998144	0.0014299884205684066	0.003879505442455411	0.00698485504835844	0.005597330629825592	0.009064236655831337	0.015191330574452877	0.007277028169482946	0.00503458920866251	0.009914470836520195	0.13119088113307953	0.01113731600344181
4214.0	0.038401633501052856	0.0023095731157809496	0.0020696723368018866	0.0021283633541315794	0.005855550989508629	0.0071138907223939896	0.006900190841406584	0.0020111927296966314	0.0005992338992655277	0.00047717764391563833	0.0009964150376617908	0.00037032904219813645	0.0008309927070513368	0.005595085211098194	0.03401024267077446	0.0018554757116362453	0.0017230698140338063	0.004316507838666439	0.005375356413424015	0.006545134820044041	0.0028518789913505316	0.0026427684351801872	0.0023816118482500315	0.0042000520043075085	0.0025072190910577774	0.02618739753961563	0.013907171785831451	0.007254036143422127	0.00207824120298028	0.0017071220790967345	0.0027577942237257957	0.004024201538413763	0.003843730315566063	0.00521613797172904	0.0024721515364944935	0.003441881388425827	0.00604570796713233	0.0027570491656661034	0.0034030608367174864	0.00428040511906147	0.006643245927989483	0.007676118053495884	0.013043378479778767	0.006941461469978094	0.007949252612888813	0.00626032892614603	0.01705019176006317	0.2490946501493454	0.007260626181960106
4220.0	0.02799925208091736	0.001787432818673551	0.002505391603335738	0.00285458960570395	0.005827424582093954	0.0078970305621624	0.0032640532590448856	0.001929796882905066	0.00044768507359549403	0.0006144315702840686	0.001137603772804141	0.00030506838811561465	0.0006379197584465146	0.009696747176349163	0.22655212879180908	0.0020006466656923294	0.00174973183311522	0.004246699623763561	0.005034303292632103	0.003962906077504158	0.0024218375328928232	0.0024671507999300957	0.0022652402985841036	0.0020705924835056067	0.0023456059861928225	0.007139201741665602	0.00874800980091095	0.0076783266849815845	0.0036202333867549896	0.0017002156237140298	0.0019294489175081253	0.003053504042327404	0.0039672828279435635	0.01851547136902809	0.003713231533765793	0.006085030268877745	0.004888531751930714	0.002196221612393856	0.003846028121188283	0.0037674177438020706	0.029622066766023636	0.23508642613887787	0.18832272291183472	0.005576455499976873	0.0068132015876472	0.005678963847458363	0.03537612408399582	0.06935173273086548	0.00526526290923357
4226.0	0.013182254508137703	0.0029230425134301186	0.004679556004703045	0.0068555912002921104	0.0622134767472744	0.07119768112897873	0.004325402434915304	0.0054328348487615585	0.0007595884380862117	0.000727575272321701	0.001292574917897582	0.0005824651452712715	0.0013501483481377363	0.004816554486751556	0.07033921778202057	0.0020425687544047832	0.0019387954380363226	0.004320382606238127	0.008573859930038452	0.005058742593973875	0.0027113081887364388	0.002792093437165022	0.005513157695531845	0.0027387465815991163	0.0024700958747416735	0.005791907664388418	0.009071332402527332	0.00378209981136024	0.005739379674196243	0.0013744104653596878	0.002011172706261277	0.0040890187956392765	0.006381036713719368	0.027340808883309364	0.005574123468250036	0.004884492605924606	0.0038727778010070324	0.0037761812563985586	0.00302489404566586	0.002330385148525238	0.004982174839824438	0.02610318921506405	0.03405294939875603	0.005487598478794098	0.006632335018366575	0.005929837469011545	0.10712504386901855	0.017938803881406784	0.005342143587768078
4232.0	0.0058059776201844215	0.002186231315135956	0.07907024025917053	0.0845661461353302	0.04642513394355774	0.2067604959011078	0.013282565400004387	0.03612253814935684	0.0015834944788366556	0.000890796072781086	0.001501983031630516	0.0007505142129957676	0.0024205720983445644	0.0038186947349458933	0.014180009253323078	0.002051594899967313	0.0019343956373631954	0.004157623741775751	0.011079472489655018	0.00965428352355957	0.005404043477028608	0.008272141218185425	0.013563393615186214	0.002232380909845233	0.00211136881262064	0.022025227546691895	0.03004239872097969	0.003024609526619315	0.022316690534353256	0.002407681429758668	0.0034646284766495228	0.004820425529032946	0.012224489822983742	0.006146236788481474	0.004107909742742777	0.002667723223567009	0.009247439913451672	0.004148524720221758	0.002927303547039628	0.0022826162166893482	0.0035647302865982056	0.004818554501980543	0.0058424221351742744	0.0048580169677734375	0.02676434814929962	0.02747250720858574	0.01687493361532688	0.007680302951484919	0.01216037292033434
4238.0	0.007462726905941963	0.01382504217326641	0.021164555102586746	0.13672493398189545	0.01772984489798546	0.04094123840332031	0.017195379361510277	0.060562171041965485	0.002241929294541478	0.0004375134885776788	0.001348045072518289	0.0005290222470648587	0.0023525075521320105	0.0014859549701213837	0.0041918326169252396	0.0019711749628186226	0.0018394372891634703	0.0030652200803160667	0.005130271427333355	0.0046475292183458805	0.007002306170761585	0.022058719769120216	0.02030414342880249	0.0024689636193215847	0.0022057886235415936	0.05965334549546242	0.06922855973243713	0.003430475713685155	0.015080430544912815	0.01907910406589508	0.02125643566250801	0.002795069245621562	0.004324819426983595	0.0037328549660742283	0.003846974577754736	0.0029222366865724325	0.0592421218752861	0.005778582766652107	0.004292106721550226	0.0020807497203350067	0.002708012005314231	0.0030364578124135733	0.005173203069716692	0.0040762778371572495	0.014685675501823425	0.013252331875264645	0.006701251026242971	0.008074929006397724	0.008414119482040405
4244.0	0.01814391277730465	0.07253973186016083	0.0037198190111666918	0.058433614671230316	0.01093369722366333	0.013535663485527039	0.01833956502377987	0.019723478704690933	0.0014386160764843225	0.00039291693246923387	0.0008422798127867281	0.00053215934894979	0.0030014202930033207	0.002042607171460986	0.004422992933541536	0.0016052916180342436	0.001793640898540616	0.003002868965268135	0.002924675587564707	0.0023521115072071552	0.0035970464814454317	0.013589121401309967	0.0036156747955828905	0.0009437658591195941	0.0021191290579736233	0.1100078821182251	0.10134907066822052	0.0034337718971073627	0.006487236823886633	0.00511338422074914	0.0063595944084227085	0.00285744690336287	0.0033662684727460146	0.003683669725432992	0.00445996318012476	0.0064585283398628235	0.01667887717485428	0.004419261589646339	0.0034128602128475904	0.0020470619201660156	0.003198262071236968	0.005465665832161903	0.0049324496649205685	0.002898773178458214	0.004338013473898172	0.004463071469217539	0.007404794450849295	0.006285587791353464	0.005220893304795027
4250.0	0.015386637300252914	0.014447689056396484	0.0017958310199901462	0.0031346941832453012	0.016548262909054756	0.01279866136610508	0.00612816633656621	0.00442699296399951	0.0009382124990224838	0.0005042818374931812	0.0005739234620705247	0.0004981848178431392	0.00457685487344861	0.001990284537896514	0.0049128178507089615	0.002114317612722516	0.0028845402412116528	0.004474719054996967	0.002167878672480583	0.002579556545242667	0.006089446600526571	0.0064138565212488174	0.0020187804475426674	0.0008044944261200726	0.002286039525642991	0.01059688813984394	0.018200017511844635	0.0069077531807124615	0.004862126428633928	0.0014036542270332575	0.001551601104438305	0.0022031604312360287	0.0030510432552546263	0.0040804436430335045	0.005965772084891796	0.003965538460761309	0.0035963766276836395	0.0015993736451491714	0.0018454756354913116	0.0008629147778265178	0.00271684885956347	0.004705850034952164	0.004128063563257456	0.0019962377846240997	0.0019473214633762836	0.0024844869039952755	0.007394707296043634	0.005365903954952955	0.0043847025372087955
4256.0	0.010376977734267712	0.009015753865242004	0.0019427172373980284	0.0013098488561809063	0.0719870924949646	0.027220075950026512	0.005422302056103945	0.001310691237449646	0.000643747509457171	0.00045067846076563	0.00085525366012007	0.0004888821858912706	0.0010272380895912647	0.0017047141445800662	0.004582075867801905	0.002048140624538064	0.0024122660979628563	0.0031428448855876923	0.001820406410843134	0.0020701508037745953	0.008188406005501747	0.007966296747326851	0.001781043945811689	0.0007691225036978722	0.0016546845436096191	0.0033958458807319403	0.004552624654024839	0.0034750867635011673	0.003366227261722088	0.0009449544595554471	0.001016796100884676	0.0014676025602966547	0.0020966350566595793	0.0035203625448048115	0.004085901193320751	0.002467769430950284	0.0018691070144996047	0.0009542932966724038	0.001540667493827641	0.0006937187863513827	0.0020838798955082893	0.0025699061807245016	0.003024347824975848	0.0014862713869661093	0.0013516132021322846	0.002915231743827462	0.006927266716957092	0.00470484746620059	0.0037166697438806295
4262.0	0.0035942241083830595	0.002203400246798992	0.0010313257807865739	0.001282662502489984	0.033164769411087036	0.031909964978694916	0.004151499830186367	0.0009131211554631591	0.0006843940354883671	0.0003758376697078347	0.000717970251571387	0.00046557417954318225	0.0008360827923752367	0.0018284538527950644	0.004240396432578564	0.0017262896290048957	0.002188334008678794	0.002556302584707737	0.0015641712816432118	0.001958617940545082	0.007695279084146023	0.007433728780597448	0.0014970538904890418	0.0006149306427687407	0.0013581584207713604	0.004444541875272989	0.005077796056866646	0.003379092551767826	0.002494402462616563	0.000787069380749017	0.000528305652551353	0.0014127646572887897	0.0019173065666109324	0.004046597518026829	0.0045928084291517735	0.0012685521505773067	0.0015734124463051558	0.0007573033799417317	0.0007526592235080898	0.0006049062358215451	0.002373030409216881	0.002988462569192052	0.002747549908235669	0.0025802867021411657	0.007249512244015932	0.01025391835719347	0.00968222040683031	0.004948697052896023	0.0032002388034015894
4268.0	0.0014029666781425476	0.0018381165573373437	0.000708247534930706	0.0012100033927708864	0.010324463248252869	0.02178032696247101	0.005961713381111622	0.0009264721884392202	0.0005979656707495451	0.00031277709058485925	0.0004679797566495836	0.0003944654599763453	0.0007706111646257341	0.0016302281292155385	0.0035936059430241585	0.001562359044328332	0.002026885747909546	0.001999409170821309	0.0012860916322097182	0.0018750260351225734	0.011943838559091091	0.00861726701259613	0.0013927320251241326	0.0007922605145722628	0.0012333004269748926	0.006768760271370411	0.005969834513962269	0.0028220368549227715	0.002449877094477415	0.0015626110835000873	0.0006002004374749959	0.0019794641993939877	0.0042199338786304	0.0051865531131625175	0.00410396559163928	0.000729604042135179	0.0018131686374545097	0.0007802403997629881	0.001104994909837842	0.0007561228703707457	0.0036551584489643574	0.011717082001268864	0.014508884400129318	0.0018590904073789716	0.004767765756696463	0.015786223113536835	0.009082994423806667	0.006085090339183807	0.0030963215976953506
4274.0	0.0006760277319699526	0.0022285219747573137	0.0005160366417840123	0.0011812233133241534	0.008656187914311886	0.03646598756313324	0.021474633365869522	0.0008084020228125155	0.00046773673966526985	0.0004216667148284614	0.0005933517240919173	0.0002989495114888996	0.000681592442560941	0.0016634418861940503	0.004103706683963537	0.001242568832822144	0.0018290396546944976	0.0012704506516456604	0.0010685439920052886	0.0022590085864067078	0.01445270050317049	0.010056857950985432	0.0019287409959360957	0.0012325376737862825	0.0029654810205101967	0.016199519857764244	0.019904572516679764	0.006828557699918747	0.004601082298904657	0.002011477015912533	0.0007623857818543911	0.0021389613393694162	0.004082933533936739	0.004874290898442268	0.0070974756963551044	0.001161629450507462	0.0015261067310348153	0.0007280961726792157	0.0010880661429837346	0.0005790098803117871	0.0017092319903895259	0.006822959054261446	0.0038362808991223574	0.0020322545897215605	0.002640415681526065	0.0039827958680689335	0.0031081761699169874	0.005711837206035852	0.007127921096980572
4280.0	0.0005495933583006263	0.006780410651117563	0.0006683404208160937	0.001679812092334032	0.00892382487654686	0.02793625183403492	0.01651804707944393	0.0009716853382997215	0.0004340446030255407	0.0005185046466067433	0.0010866697411984205	0.00031359403510577977	0.0006803243886679411	0.0015464681200683117	0.004079914186149836	0.000764930562581867	0.001719954190775752	0.000936737866140902	0.0010438915342092514	0.0022863561753183603	0.015610069036483765	0.008191977627575397	0.002636795165017247	0.0012317084474489093	0.00170237070415169	0.015262388624250889	0.0231766514480114	0.028819480910897255	0.02982994168996811	0.005409190431237221	0.0008854487678036094	0.002363059902563691	0.00459334859624505	0.004401270300149918	0.005112159997224808	0.0009001871221698821	0.0017627840861678123	0.0007777680293656886	0.001358609995804727	0.0004631431947927922	0.0012490585213527083	0.00501719256862998	0.001176223624497652	0.0009765778668224812	0.0018261097138747573	0.0022345473989844322	0.0016316808760166168	0.014929003082215786	0.016165630891919136
4286.0	0.00039507626206614077	0.006661711260676384	0.0004713650851044804	0.001534963259473443	0.018938366323709488	0.09057298302650452	0.011570118367671967	0.0010027827229350805	0.00044536334462463856	0.00042823434341698885	0.0008075936348177493	0.00035332285915501416	0.0005589653737843037	0.002879578620195389	0.0037878856528550386	0.0008314116857945919	0.0013885918306186795	0.0015082898316904902	0.001321921474300325	0.0027086674235761166	0.026158399879932404	0.012257475405931473	0.003247242420911789	0.0014636191772297025	0.0007871013367548585	0.007967224344611168	0.020800162106752396	0.08328668028116226	0.006829547695815563	0.006540652830153704	0.0023008149582892656	0.0025104531086981297	0.008545586839318275	0.004057985730469227	0.007884497754275799	0.001277906820178032	0.001506889471784234	0.000892343872692436	0.0010829082457348704	0.0005339457420632243	0.0009297888027504086	0.0025569689460098743	0.000782559800427407	0.0005935063818469644	0.0007381857139989734	0.0018653450533747673	0.0015212578000500798	0.007509848568588495	0.007527205161750317
4292.0	0.00031194891198538244	0.0029852462466806173	0.00041136133950203657	0.002485154429450631	0.05271190032362938	0.1428103744983673	0.006081440486013889	0.0009219034109264612	0.00046901500900276005	0.0003821311693172902	0.000661507248878479	0.00030606595100834966	0.0004922921652905643	0.00317673129029572	0.004070371855050325	0.0014146271860226989	0.001210371614433825	0.001649805111810565	0.0015077012358233333	0.002391974674537778	0.037498388439416885	0.00920451246201992	0.0030796753708273172	0.0015893159434199333	0.0007877039024606347	0.011405330151319504	0.09108119457960129	0.2937241792678833	0.006294973660260439	0.012059049680829048	0.0012444502208381891	0.0015675185713917017	0.005276701413094997	0.0039191958494484425	0.01944669336080551	0.0012832718202844262	0.0030879315454512835	0.0019172856118530035	0.001315938658080995	0.00048353325109928846	0.0007338011637330055	0.0017622907180339098	0.0013121245428919792	0.0010168870212510228	0.0009020782890729606	0.0015865187160670757	0.0013159910449758172	0.0027294945903122425	0.0035578859969973564
4298.0	0.00018641282804310322	0.0031590128783136606	0.0005055524525232613	0.001423715497367084	0.14185334742069244	0.1328490525484085	0.003289978951215744	0.0008400255464948714	0.0007455332088284194	0.0003754982026293874	0.0004415211733430624	0.00026570336194708943	0.0006087828078307211	0.0037741560954600573	0.005519555881619453	0.0013101695803925395	0.0013366388157010078	0.0010985687840729952	0.0015644358936697245	0.0015949252992868423	0.0493287555873394	0.015579821541905403	0.0024891779758036137	0.001624625874683261	0.0005329094710759819	0.01592658832669258	0.11667410284280777	0.12828773260116577	0.0038363721687346697	0.004175175912678242	0.0004885188536718488	0.001406454131938517	0.005612917710095644	0.004503648728132248	0.017235586419701576	0.0014010225422680378	0.0024487609043717384	0.0014359914930537343	0.0016214307397603989	0.0003215622273273766	0.000580971478484571	0.0015976234572008252	0.001929461839608848	0.0015545572387054563	0.0015969783999025822	0.0017464450793340802	0.0020664779003709555	0.0022529682610183954	0.0035720481537282467
4304.0	0.00020802009385079145	0.0011703388299793005	0.00038475063047371805	0.0012196549214422703	0.1439313143491745	0.15932722389698029	0.0029754145070910454	0.0006403618608601391	0.0006990067195147276	0.0003646149125415832	0.00027902942383661866	0.0002552606165409088	0.0006104424828663468	0.0034802076406776905	0.004149454180151224	0.0013592621544376016	0.0013372894609346986	0.0006752949557267129	0.0011973235523328185	0.0010669834446161985	0.027754276990890503	0.012614835985004902	0.0021596678998321295	0.0018838609103113413	0.0005221551982685924	0.005985712166875601	0.011224844492971897	0.0063750832341611385	0.002627721754834056	0.001015505171380937	0.00026161051937378943	0.002088202629238367	0.004498364869505167	0.0029877552296966314	0.01693730428814888	0.004248632118105888	0.00191074691247195	0.0010753225069493055	0.0012468310305848718	0.00036493013612926006	0.0005842772661708295	0.0015153802232816815	0.054043229669332504	0.12275156378746033	0.010112234391272068	0.008579764515161514	0.004608557093888521	0.001997883664444089	0.0034692196641117334
4310.0	0.0001964334660442546	0.000813788385130465	0.0003632958687376231	0.0013580354861915112	0.07619617879390717	0.0834471806883812	0.0024957279674708843	0.000573046097997576	0.0005521769635379314	0.00032793518039397895	0.00017588704940862954	0.00019387937209103256	0.0007376263965852559	0.004063148982822895	0.0035631791688501835	0.0014044464332982898	0.0013161778915673494	0.0006326093571260571	0.0007913325098343194	0.0008612624369561672	0.020666684955358505	0.008464431390166283	0.0015142324846237898	0.0015714360633864999	0.00043183501111343503	0.0036828715819865465	0.0037507766392081976	0.0019385546911507845	0.002086345572024584	0.0005259130848571658	0.00018596510926727206	0.0006687749410048127	0.0015431818319484591	0.0020647025667130947	0.013090495020151138	0.0020265125203877687	0.001561618410050869	0.0007110663573257625	0.00109846459235996	0.000313732452923432	0.0008918989333324134	0.0035926979035139084	0.037299979478120804	0.29303205013275146	0.09347928315401077	0.05007123574614525	0.01306177582591772	0.0028784244786947966	0.0034593886230140924
4316.0	0.0002767709956970066	0.0006440808065235615	0.00023227586643770337	0.0011658730218186975	0.021157681941986084	0.029665155336260796	0.002411512192338705	0.0006057751015760005	0.0005183035391382873	0.0003620786592364311	0.00013316632248461246	0.00019126544066239148	0.0009081564494408667	0.0054852599278092384	0.0031971309799700975	0.0014701084000989795	0.001611838350072503	0.0007959820213727653	0.0005802874802611768	0.000650006637442857	0.029892198741436005	0.0159255713224411	0.00122061965521425	0.001116461935453117	0.0004183417768217623	0.0035475159529596567	0.0030936424154788256	0.0012799870455637574	0.02854461781680584	0.00033393423655070364	0.0001338719011982903	0.0003673321916721761	0.0008847082499414682	0.0018457473488524556	0.01311949361115694	0.0015527065843343735	0.001191497896797955	0.0007696739630773664	0.0010679922997951508	0.00031078228494152427	0.0014171297661960125	0.005634476896375418	0.011923221871256828	0.059467654675245285	0.08463279902935028	0.06572935730218887	0.017500994727015495	0.012717720121145248	0.01569308340549469
4322.0	0.0004561249807011336	0.0012746175052598119	0.00023213528038468212	0.0021647512912750244	0.023130515590310097	0.009811706840991974	0.0038051935844123363	0.0007292579393833876	0.0005956352106295526	0.0003904514014720917	0.00017026580462697893	0.0002865255519282073	0.0008493192726746202	0.003361958544701338	0.0023145645391196012	0.0012627436080947518	0.0012936728307977319	0.0005908259190618992	0.00047690034261904657	0.00038495901389978826	0.027939412742853165	0.012119443155825138	0.000935971038416028	0.0006419193814508617	0.0003981629852205515	0.003393883816897869	0.0023992357309907675	0.0007982649840414524	0.09306249767541885	0.00031131162540987134	8.739558688830584e-05	0.00030031584901735187	0.0009263914544135332	0.0015102870529517531	0.014706708490848541	0.0012966272188350558	0.0009982245974242687	0.0005555363022722304	0.0009781207190826535	0.00045408427831716835	0.0016825644997879863	0.0043538883328437805	0.011706352233886719	0.034469619393348694	0.014199899509549141	0.00507463188841939	0.0031338452827185392	0.01047196052968502	0.006784995086491108
4328.0	0.0002759631024673581	0.00139598676469177	0.00018688089039642364	0.002297135768458247	0.026626640930771828	0.007817087695002556	0.005235134623944759	0.0009341220720671117	0.0005642093601636589	0.0003867587074637413	0.00016199544188566506	0.0002868778828997165	0.0013536709593608975	0.004432199522852898	0.0028404518961906433	0.0009574900032021105	0.0010842381743714213	0.00043128273682668805	0.00045539665734395385	0.00022828370856586844	0.03410819172859192	0.01288376934826374	0.0007259981939569116	0.0004438096657395363	0.0005553108057938516	0.014130130410194397	0.010131511837244034	0.0028167804703116417	0.05351286381483078	0.000488714431412518	7.22242402844131e-05	0.00022540903592016548	0.0010087182745337486	0.0015570325776934624	0.01525235828012228	0.0006979229510761797	0.0007128705037757754	0.0012683178065344691	0.0071982028894126415	0.0005672822007909417	0.0025406107306480408	0.006109957583248615	0.009180065244436264	0.03734897822141647	0.01024696696549654	0.0018063877942040563	0.0019899869803339243	0.004221328999847174	0.0033078636042773724
4334.0	0.00022582073870580643	0.0015257479390129447	0.0001920556533150375	0.0026604889426380396	0.06962327659130096	0.008318272419273853	0.004551501013338566	0.0024409182369709015	0.0006082651088945568	0.0003274818882346153	0.00010507296974537894	0.0003941643226426095	0.0015287756687030196	0.006056629586964846	0.0032130752224475145	0.0009240945219062269	0.0013244986766949296	0.000336325669195503	0.0015087760984897614	0.0002970400673802942	0.02743956632912159	0.010388373397290707	0.0004911143332719803	0.00032425494282506406	0.0004118661745451391	0.012630846351385117	0.005802039988338947	0.004934108816087246	0.0011578226694837213	0.0006782560958527029	5.194696132093668e-05	0.0001991364115383476	0.0009036972769536078	0.004425786901265383	0.03471314534544945	0.0015123938210308552	0.0008239437593147159	0.0006301915273070335	0.0011294224532321095	0.0002704211510717869	0.0029811656568199396	0.005687983240932226	0.010973053984344006	0.06152120977640152	0.012371170334517956	0.0016088683623820543	0.0019281251588836312	0.0018617422319948673	0.0020665014162659645
4340.0	0.0001913208980113268	0.001703682471998036	0.00015585686196573079	0.0026561322156339884	0.03811270371079445	0.013777918182313442	0.0034491773694753647	0.0012778735253959894	0.0006947502843104303	0.00040214983164332807	8.602147863712162e-05	0.0001578744559083134	0.0007621671538800001	0.0027065312024205923	0.0031082769855856895	0.0006732754991389811	0.004364543128758669	0.0003017620765604079	0.0013511638389900327	0.0002825664705596864	0.022148745134472847	0.011093619279563427	0.0006154425209388137	0.0005688209785148501	0.00031013708212412894	0.010200259275734425	0.0016426951624453068	0.000839971995446831	6.739497621310875e-05	0.00012793802306987345	3.5486838896758854e-05	0.00015716267807874829	0.001017910661175847	0.002682729158550501	0.011634858325123787	0.0007500479696318507	0.0008284429786726832	0.0004794839187525213	0.000855826074257493	0.00021074878168292344	0.002822266425937414	0.0048441337421536446	0.01572728343307972	0.07636558264493942	0.014014276675879955	0.0009980923496186733	0.0022039287723600864	0.0012657749466598034	0.0015625946689397097
4346.0	0.00015430597704835236	0.0028168463613837957	0.00016790149675216526	0.002845346461981535	0.010884186252951622	0.03252589702606201	0.002536874497309327	0.0008584129973314703	0.0007009044638834894	0.00042616299469955266	9.605879313312471e-05	0.00011933041241718456	0.000587398826610297	0.0027172912377864122	0.0032390314154326916	0.0005165757029317319	0.005091845523566008	0.00030661089112982154	0.0008217075373977423	0.00029760925099253654	0.023874666541814804	0.019088702276349068	0.0008851559832692146	0.0009670836734585464	0.0005085281445644796	0.0033794862683862448	0.000717773218639195	0.00046418581041507423	4.482331860344857e-05	7.612105400767177e-05	3.14137723762542e-05	0.0002241056936327368	0.0009747800650075078	0.002252445090562105	0.003975552506744862	0.0005762845394201577	0.0006038987194187939	0.0005659590242430568	0.0009073943947441876	0.00028737145476043224	0.006140795070677996	0.00959248561412096	0.015358980745077133	0.09706486016511917	0.012808631174266338	0.0013757565757259727	0.0016853846609592438	0.0052037909626960754	0.0012147685047239065
4352.0	0.00013079587370157242	0.0022318230476230383	0.0001306256017414853	0.0029652833472937346	0.012701098807156086	0.09036242961883545	0.00830127764493227	0.0007706030737608671	0.0006076932186260819	0.00022323431039694697	0.00013345004117581993	9.644705278333277e-05	0.0006368154427036643	0.0027271113358438015	0.0034280947875231504	0.0007243969012051821	0.002353470306843519	0.00035663775634020567	0.001155306352302432	0.0003468926006462425	0.017502782866358757	0.012282938696444035	0.001097021042369306	0.0010461554629728198	0.000728845305275172	0.0023572721984237432	0.0004266562173143029	0.00046342008863575757	4.128005093662068e-05	5.588577187154442e-05	3.652685700217262e-05	0.0002993650850839913	0.00070689816493541	0.0012659378116950393	0.0026889571454375982	0.0005924820434302092	0.0006591033888980746	0.00037052572588436306	0.0007867834065109491	0.0002697004529181868	0.004114251118153334	0.009900035336613655	0.04704122245311737	0.19863034784793854	0.015761064365506172	0.0010958433849737048	0.0018489749636501074	0.003294474445283413	0.001898172777146101
4358.0	0.00010086989641422406	0.0010816946160048246	0.00010165182902710512	0.0021327498834580183	0.009853600524365902	0.027369823306798935	0.007427230477333069	0.0012283992255106568	0.0005617635324597359	0.0001218530087498948	0.0001546211715321988	8.4253704699222e-05	0.0007324456819333136	0.002263040514662862	0.0033263694494962692	0.0009972469415515661	0.001367635210044682	0.00041016077739186585	0.0009346245205961168	0.0004188234161119908	0.006586154457181692	0.004765004385262728	0.0006546133081428707	0.0011946276063099504	0.00048827886348590255	0.0012293976033106446	0.00028023237246088684	0.0005620128358714283	5.885428981855512e-05	3.798454054049216e-05	3.150743941660039e-05	0.00023290036187972873	0.0006706384010612965	0.0013134729815647006	0.0022784220054745674	0.0005073463544249535	0.0007627934101037681	0.0004920397186651826	0.0008457836229354143	0.0002104931336361915	0.0038392506539821625	0.008956397883594036	0.02435498870909214	0.18795831501483917	0.013528591021895409	0.0011030397145077586	0.0012964506167918444	0.0008166898624040186	0.0017167609184980392
4364.0	9.588940883986652e-05	0.0007158815860748291	9.712031169328839e-05	0.0034627963323146105	0.009957400150597095	0.009699275717139244	0.001373383798636496	0.0013400306925177574	0.0005531865754164755	0.00011295430886093527	0.0001910664141178131	7.956549961818382e-05	0.00036932810326106846	0.0014692078111693263	0.003190178656950593	0.0008368255221284926	0.0005624412442557514	0.00038818025495857	0.0016314509557560086	0.0003109325480181724	0.0014325870433822274	0.00048334358143620193	0.0008042399422265589	0.0011235034326091409	0.00045192346442490816	0.001503648585639894	0.0028441844042390585	0.00391161534935236	6.187134567881003e-05	2.5431261747144163e-05	3.05161938740639e-05	0.00021425410523079336	0.0006724309641867876	0.006397413555532694	0.005075734108686447	0.0014458141522482038	0.0008708269451744854	0.0009490651427768171	0.0011026698630303144	0.000210690894164145	0.0038477969355881214	0.007080249022692442	0.014473186805844307	0.299150288105011	0.0206046923995018	0.001443149521946907	0.0010121462401002645	0.0008141781436279416	0.001524825464002788
4370.0	0.00014187123451847583	0.0005781653453595936	8.477917435811833e-05	0.0009566848748363554	0.03510309010744095	0.029453279450535774	0.0011644611367955804	0.0014810734428465366	0.00040885224007070065	0.00013240573753137141	0.0002567130431998521	0.0001280678843613714	0.00047344143968075514	0.0010497365146875381	0.00290707522071898	0.0010033088037744164	0.0005000259261578321	0.0004268272896297276	0.0026581869460642338	0.00024472674704156816	0.0008635361446067691	0.0002560547727625817	0.0005433391779661179	0.0009619878837838769	0.0004216050438117236	0.0008582398877479136	0.000879528233781457	0.0010542399249970913	5.86887908866629e-05	2.2081487259129062e-05	3.0119146686047316e-05	0.0003042040625587106	0.0017582714790478349	0.00809048768132925	0.021759895607829094	0.0017083496786653996	0.0014807432889938354	0.002086295746266842	0.0013771344674751163	0.0003298173542134464	0.015216290950775146	0.030256487429142	0.014584441669285297	0.22403451800346375	0.04436754062771797	0.0014520868426188827	0.0014242843026295304	0.0011208351934328675	0.001355247339233756
4376.0	0.00015905061445664614	0.0003798870602622628	6.937859143363312e-05	0.0006125615909695625	0.03143196552991867	0.0644209086894989	0.002291227923706174	0.0015675969189032912	0.0004583164118230343	0.00013278199185151607	0.0002184319164371118	0.00013473494618665427	0.000523790658917278	0.0008919574902392924	0.0023817624896764755	0.0014200432924553752	0.00047012543655000627	0.0004399009922053665	0.0019123007077723742	0.0002281813940498978	0.0006547240191139281	0.0003553505230229348	0.000561779597774148	0.001827992731705308	0.00040732143679633737	0.001998156774789095	0.0005461489199660718	0.0005137406988069415	4.814619751414284e-05	2.9519147574319504e-05	4.69280312245246e-05	0.000786213087849319	0.0011165932519361377	0.003214330645278096	0.009656380861997604	0.0014533331850543618	0.0027325579430907965	0.002818809123709798	0.0013926411047577858	0.00027585370116867125	0.014568735845386982	0.029372332617640495	0.0478748083114624	0.4960489869117737	0.10615557432174683	0.0020653512328863144	0.003320129355415702	0.0008056397782638669	0.001241841702722013
4382.0	0.0001618507521925494	0.00030166833312250674	5.3990588639862835e-05	0.00043947534868493676	0.012140619568526745	0.03055528737604618	0.004075599834322929	0.0017260251333937049	0.00044616925879381597	9.674659668235108e-05	0.00023444007092621177	0.00014337178436107934	0.0005261294427327812	0.001525163883343339	0.003254527924582362	0.0012114673154428601	0.0003940001770388335	0.00041068738210015	0.002465846249833703	0.0002654615673236549	0.0005615191766992211	0.00029895806801505387	0.0003361224371474236	0.0011536113452166319	0.00025840671150945127	0.0007431021658703685	0.00031516962917521596	0.00028057993040420115	4.9053207476390526e-05	2.4747554562054574e-05	3.5611326893558726e-05	0.00021886720787733793	0.0003971735422965139	0.00158038386143744	0.006874919403344393	0.0015701941447332501	0.003231143346056342	0.002316434867680073	0.0012264385586604476	0.0003196299367118627	0.012250104919075966	0.009059595875442028	0.05941938981413841	0.5523334741592407	0.1537964642047882	0.0007657256792299449	0.03222430869936943	0.0007989046280272305	0.0016403885092586279
4388.0	0.0001832325360737741	0.0002955386589746922	8.190650987671688e-05	0.0019439953612163663	0.006100652273744345	0.0015655749011784792	0.0012441426515579224	0.0016603771364316344	0.00033222491038031876	9.432346269022673e-05	0.00027226749807596207	0.00016501604113727808	0.0007017991738393903	0.0025165884289890528	0.008452135138213634	0.0010617676889523864	0.00042368797585368156	0.0003696137573570013	0.002654736628755927	0.0002826893178280443	0.00034480076283216476	0.00027272009174339473	0.00021194232976995409	0.0003777543897740543	0.00019904035434592515	0.00025933326105587184	0.00030427079764194787	0.00046793135697953403	3.2584008295089006e-05	1.644442272663582e-05	3.311703403596766e-05	0.0002238953165942803	0.00019770216022152454	0.0010118145728483796	0.005641584284603596	0.0029473796021193266	0.0021418181713670492	0.004492046777158976	0.0012607919052243233	0.00043233585893176496	0.011082828044891357	0.004449676722288132	0.02738894149661064	0.29271939396858215	0.05437599495053291	0.0001915819593705237	0.02299386076629162	0.0007866671658121049	0.001997038722038269
4394.0	0.00022560877550859004	0.0005083819851279259	7.359070878010243e-05	0.0017167322803288698	0.011361392214894295	0.00022147213167045265	0.0005536554963327944	0.001655709114857018	0.0002659608726389706	6.568769458681345e-05	0.0004544820112641901	0.00018131900287698954	0.0007506772526539862	0.0014914226485416293	0.004691556096076965	0.0013948053820058703	0.0005515011143870652	0.0005338520859368145	0.00628277100622654	0.00023792458523530513	0.0002703922800719738	0.000290064315777272	0.00021456608374137431	0.00031079829204827547	0.0002262127527501434	0.00023792638967279345	0.0002223321789642796	0.00029140396509319544	2.364973806834314e-05	1.1696550245687831e-05	3.1055973522597924e-05	0.00014338204346131533	0.00016508574481122196	0.000828922726213932	0.022337017580866814	0.006901432294398546	0.002607866656035185	0.004834927152842283	0.0009074368863366544	0.00025088139227591455	0.004881712142378092	0.002252168720588088	0.018816687166690826	0.2161991000175476	0.03263166919350624	0.00010728120105341077	0.011175880208611488	0.000767126795835793	0.001259277923963964
4400.0	0.00017890047456603497	0.00041859393240883946	4.759206422022544e-05	0.00037858536234125495	0.017798827961087227	0.0001236473472090438	0.0004391261318232864	0.002025130670517683	0.00018206167442258447	5.917224916629493e-05	0.0005855034105479717	0.00018368348537478596	0.000692979374434799	0.0010416628792881966	0.003731227247044444	0.0013394232373684645	0.0004902943619526923	0.0006980813341215253	0.007963208481669426	0.0002563268644735217	0.0003519603342283517	0.0003538529563229531	0.0002694169816095382	0.0002206534700235352	0.0002417646610410884	0.0002483164716977626	0.00026873330352827907	0.0002160740114049986	1.4456941244134214e-05	9.866384971246589e-06	3.0433860956691206e-05	0.00011485646246001124	0.00010947715782094747	0.0009898843709379435	0.012908857315778732	0.0014629978686571121	0.0021074574906378984	0.008152145892381668	0.0002842196845449507	8.569407509639859e-05	0.0037424485199153423	0.002787815174087882	0.007499272469431162	0.07351469248533249	0.0351250134408474	6.863970338599756e-05	0.012172984890639782	0.0006777194212190807	0.0007179062231443822
4406.0	0.00018174479191657156	0.0004234503721818328	5.011805478716269e-05	0.00020371191203594208	0.02092021517455578	8.983450970845297e-05	0.00036095979157835245	0.0013256371021270752	0.00012060960580129176	5.3404681239044294e-05	0.0006695064366795123	0.00026962257106788456	0.0012441609287634492	0.0007238172693178058	0.003218562575057149	0.0011653110850602388	0.00041431549470871687	0.0006736686336807907	0.008662126958370209	0.0003284915874246508	0.0005176863051019609	0.0003388460027053952	0.0002651155227795243	0.00020688609220087528	0.00024283288803417236	0.00048777202027849853	0.0002057211968349293	0.0001584301789989695	1.0778993782878388e-05	1.1273294148850255e-05	2.756077992671635e-05	0.0001380774046992883	0.00013596579083241522	0.0008906789007596672	0.0013884108047932386	0.0003713735786732286	0.004675057251006365	0.005189402494579554	0.00017851094889920205	6.373279029503465e-05	0.004303885158151388	0.016002250835299492	0.004736524075269699	0.05770251527428627	0.016006015241146088	0.00025109483976848423	0.03239362686872482	0.00047473367885686457	0.0005797109333798289
4412.0	0.0001535408664494753	0.0004435582959558815	4.8999256250681356e-05	0.00018308755534235388	0.011432994157075882	8.569814963266253e-05	0.00031098915496841073	0.001859874464571476	0.00016590900486335158	5.558998236665502e-05	0.0012465405743569136	0.00021088366338517517	0.0006831825594417751	0.000568373769056052	0.00337779987603426	0.0010422499617561698	0.00039859741809777915	0.0006893848185427487	0.011524825356900692	0.0003593962173908949	0.0005799457430839539	0.0003180282947141677	0.00026424945099279284	0.00017195443797390908	0.00021234828454907984	0.0004465083475224674	0.00015493715181946754	0.00013642472913488746	9.341648365079891e-06	1.4948514944990166e-05	2.907165435317438e-05	0.00014662872126791626	0.0002172146487282589	0.002143995836377144	0.0013308896450325847	0.00029452299349941313	0.0023552654311060905	0.0013640442630276084	0.00011687563528539613	6.646695692325011e-05	0.0020321018528193235	0.011800052598118782	0.00466881925240159	0.03490230813622475	0.006752417888492346	0.00014335974992718548	0.03506850451231003	0.00045974727254360914	0.0003594497393351048
4418.0	0.0001392316335113719	0.0004782883625011891	6.733452755725011e-05	0.000248794473009184	0.012517665512859821	7.032364374026656e-05	0.0003361660346854478	0.0019990098662674427	0.00012137222074670717	4.943277599522844e-05	0.00957198441028595	0.00018229585839435458	0.00035883410600945354	0.0005550552159547806	0.0030802518595010042	0.0008852117462083697	0.0003139359469059855	0.0007052362198010087	0.007745580747723579	0.00042217972804792225	0.00048158541903831065	0.0002917083038482815	0.0003230032743886113	0.0001354833075311035	0.00013533302990254015	0.00021834757353644818	0.00012090785457985476	0.00013774102262686938	7.3376613727305084e-06	1.2076179700670764e-05	3.208742054994218e-05	0.00020060745009686798	0.00030812821933068335	0.002142183715477586	0.0007684463635087013	0.00024217557802330703	0.003910742700099945	0.0015894239768385887	9.461370791541412e-05	5.364478056435473e-05	0.0024173040874302387	0.013648128136992455	0.0006128588574938476	0.009488926269114017	0.0006626175018027425	4.752303721033968e-05	0.004224374424666166	0.0006315329228527844	0.00024479138664901257
4424.0	8.981430437415838e-05	0.00034524660441093147	4.374588024802506e-05	0.00020417959603946656	0.007567279040813446	6.039335858076811e-05	0.0003133797144982964	0.0018159098690375686	0.00010899778862949461	5.108582627144642e-05	0.02518359385430813	0.00016955682076513767	0.0003127130039501935	0.0005691302358172834	0.0033115472178906202	0.0011084576835855842	0.00024977014982141554	0.0007804857450537384	0.01673673465847969	0.0004911873838864267	0.00043960107723250985	0.00027084583416581154	0.0003377844113856554	0.00013412311091087759	7.972347520990297e-05	0.00015747470024507493	8.499701652908698e-05	0.00014000323426444083	7.013007689238293e-06	1.0426281733089127e-05	4.0887516661314294e-05	0.0002933650102932006	0.00017884199041873217	0.0051957895047962666	0.0015581708867102861	0.00018172590353060514	0.0029398745391517878	0.0012928900541737676	5.765384776168503e-05	3.955585270887241e-05	0.0010740534635260701	0.0020812072325497866	0.00012356271327007562	0.00036471584462560713	2.3093951313057914e-05	3.760527033591643e-05	0.0011971655767410994	0.000564603426028043	0.00018783197447191924
4430.0	8.106907625915483e-05	0.00023497668735217303	3.5033775930060074e-05	0.00012042425078107044	0.005684699397534132	6.254811160033569e-05	0.0002829813747666776	0.0025359748397022486	0.00010404184286016971	5.623894321615808e-05	0.03619103878736496	0.0001867401588242501	0.0003108513483311981	0.0006915780832059681	0.0029104547575116158	0.0013973115710541606	0.00028821188607253134	0.0008190403459593654	0.00834810920059681	0.0004965177504345775	0.00042130047222599387	0.0003386999887879938	0.00036338146310299635	0.0002434103371342644	8.827378042042255e-05	6.712475442327559e-05	9.563243656884879e-05	0.0010768093634396791	6.432728241634322e-06	7.772005119477399e-06	0.0004977225326001644	0.0017738043097779155	0.00011056170478696004	0.015407869592308998	0.028667405247688293	0.0001548283180454746	0.0033538162242621183	0.0016799705335870385	5.385051554185338e-05	3.958536035497673e-05	0.00023378491459880024	0.00021996301074977964	0.0001056675027939491	0.00033593777334317565	1.3127833881299011e-05	2.6219704523100518e-05	0.0009074268746189773	0.0006988947279751301	0.00015222813817672431
4436.0	9.693628817331046e-05	0.00016437812882941216	3.427404590183869e-05	9.802665590541437e-05	0.00494088651612401	6.623360968660563e-05	0.00026408093981444836	0.0013726248871535063	0.00010648967872839421	8.195878035621718e-05	0.09940984845161438	0.00021215624292381108	0.00029922209796495736	0.0008637320133857429	0.003118776250630617	0.0022416370920836926	0.0003860700235236436	0.0008300421759486198	0.006708650384098291	0.0004926980473101139	0.00035363101051189005	0.0004017825413029641	0.0006442870944738388	0.00021734619804192334	0.0001267811458092183	3.8093588955234736e-05	9.981897892430425e-05	0.001095427549444139	6.912339813425206e-06	8.963924301497173e-06	0.0005749642150476575	0.0005414691404439509	8.734942821320146e-05	0.004823521710932255	0.005321182310581207	0.0001380504108965397	0.008626380003988743	0.004068038892000914	0.00010149840090889484	4.013213765574619e-05	0.00013828322698827833	0.0001310375373577699	9.215193131240085e-05	0.000427189574111253	2.561761903052684e-05	2.4168413801817223e-05	0.0008679086458869278	0.0006689282599836588	0.0003238909994252026
4442.0	0.00016010280523914844	0.00020394336024764925	3.486323475954123e-05	4.95902422699146e-05	0.004984766710549593	6.0312780988169834e-05	0.00022089533740654588	0.0012113398406654596	0.00011083310528192669	7.159002416301519e-05	0.06562894582748413	0.00023877814237494022	0.0002099399280268699	0.0010216955561190844	0.0037853389512747526	0.0010773635003715754	0.0002967838663607836	0.0008818417554721236	0.005480854772031307	0.0006408538902178407	0.00039743015076965094	0.0003694069746416062	0.0005118296248838305	0.000225572643103078	0.00010527204722166061	4.2598247091518715e-05	9.302326361648738e-05	0.0006503142067231238	1.4410648873308674e-05	7.073871984175639e-06	0.000417078728787601	0.0003321539843454957	6.372963252943009e-05	0.009408703073859215	0.0010176129871979356	0.00012161458289483562	0.005935313180088997	0.0026230025105178356	6.635593308601528e-05	6.168412801343948e-05	0.00011196590639883652	0.00012629752745851874	0.0005818514619022608	0.0011922011617571115	1.7190064681926742e-05	2.4934894099715166e-05	0.00127548654563725	0.0009517273865640163	0.00034204748226329684
4448.0	0.00017726310761645436	0.0001863806537585333	3.7941681512165815e-05	3.7761124985991046e-05	0.00544485729187727	6.879540887894109e-05	0.00027092258096672595	0.001186043256893754	0.00010117913188878447	6.318958912743255e-05	0.020300008356571198	0.0003008962085004896	0.00025247663143090904	0.000960701028816402	0.005191229749470949	0.0006231773877516389	0.00019479883485473692	0.0004845979274250567	0.0016657699597999454	0.0007920581847429276	0.00047631876077502966	0.00038713679532520473	0.00039400620153173804	0.0003759672399610281	9.81834382400848e-05	2.9905377232353203e-05	0.000173430991708301	0.0007340312004089355	9.0553530753823e-06	5.2399118430912495e-06	0.00037081792834214866	0.00036413638736121356	6.408186891349033e-05	0.0058967177756130695	0.0003461377345956862	0.00011319928307784721	0.0036533891689032316	0.001218720106408	4.008096584584564e-05	5.0238013500347733e-05	9.692371531855315e-05	0.00011208876094315201	0.00012851807696279138	0.0014734102878719568	2.4733590180403553e-05	2.7879985282197595e-05	0.0016750897048041224	0.0015866674948483706	0.0003015751135535538
4454.0	0.0002198476722696796	0.0001544072583783418	4.1637580579845235e-05	7.432352867908776e-05	0.0064476048573851585	6.566689989995211e-05	0.00034518027678132057	0.0010609496384859085	8.121160499285907e-05	5.033704292145558e-05	0.009586725383996964	0.00030537863494828343	0.00035760211176238954	0.0009874512907117605	0.0034928384702652693	0.0004392707778606564	0.0001743853063089773	0.0003263728867750615	0.0012190963607281446	0.0007146618445403874	0.0003827364125754684	0.0004152717883698642	0.0006806823657825589	0.0003426718176342547	0.0001576806971570477	3.4144857636420056e-05	0.001182197593152523	0.0002797115594148636	6.009875960444333e-06	5.077568857814185e-06	0.0001729125069687143	0.00010827936057467014	6.912301614647731e-05	0.0019095678580924869	0.00010094802564708516	8.131823415169492e-05	0.003452922450378537	0.0007966521079652011	3.176844984409399e-05	4.7871220886008814e-05	9.900118311634287e-05	0.0001288303465116769	7.191079203039408e-05	0.00030034591327421367	2.7083451641374268e-05	2.1992069378029555e-05	0.003709095297381282	0.0020655980333685875	0.0002999264106620103
4460.0	0.0003723920963238925	0.00015095410344656557	3.8380010664695874e-05	0.00010711263166740537	0.008392414078116417	5.1042101404163986e-05	0.0008640773012302816	0.0025836010463535786	8.461974357487634e-05	4.574195554596372e-05	0.004722921643406153	0.00027246150420978665	0.00035067120916210115	0.0009234593599103391	0.002590528456494212	0.000388404936529696	0.00014339557674247772	0.00031804805621504784	0.0013142318930476904	0.0008263139752671123	0.0002903694985434413	0.0008721568156033754	0.0009653308079577982	0.00026982417330145836	7.394800195470452e-05	3.1379044230561703e-05	0.00047695895773358643	0.00015294324839487672	4.274607817933429e-06	4.695363259088481e-06	0.00010230795305687934	3.376323002157733e-05	4.343039108789526e-05	0.0005954799707978964	3.868939165840857e-05	6.370108894770965e-05	0.002686240943148732	0.0004807545628864318	3.479265797068365e-05	6.686658161925152e-05	7.151946920203045e-05	0.00015201722271740437	9.953259723260999e-05	0.00019801856251433492	2.012057666433975e-05	1.835185321397148e-05	0.003895725356414914	0.0016884049400687218	0.00027252070140093565
4466.0	0.0005586015759035945	0.0002198376168962568	3.5587861930252984e-05	9.405759919900447e-05	0.007149440236389637	4.488277045311406e-05	0.0005986060714349151	0.0021796049550175667	5.93538825341966e-05	4.968074426869862e-05	0.001551804831251502	0.00038904990651644766	0.000393254536902532	0.0009886641055345535	0.0017764525255188346	0.0004251582722645253	0.00010900371853495017	0.00025205788551829755	0.0014619046123698354	0.0007923186058178544	0.0002480462717358023	0.0012312663020566106	0.000866842397954315	0.00021642143838107586	4.209503822494298e-05	2.056752418866381e-05	0.00013781670713797212	8.031116158235818e-05	3.232070184822078e-06	4.391067705000751e-06	4.983656981494278e-05	1.1396372428862378e-05	3.374958032509312e-05	0.0003024542238563299	2.5525536329951137e-05	6.108704837970436e-05	0.0011658441508188844	0.000469349033664912	9.193470032187179e-05	6.264015246415511e-05	5.686548684025183e-05	0.0001290126529056579	9.977359150070697e-05	0.0001511394657427445	2.0648081772378646e-05	1.6084941307781264e-05	0.002643774263560772	0.013968707993626595	0.00026946066645905375
4472.0	0.0007242895662784576	0.0003190295537933707	6.516833673231304e-05	0.00025211030151695013	0.006033697165548801	3.877301423926838e-05	0.00041305634658783674	0.001208339468576014	4.551685924525373e-05	4.710936264018528e-05	0.000818103551864624	0.0003149077820125967	0.00040249520679935813	0.0011482189875096083	0.0015390231274068356	0.0003012601810041815	9.071826934814453e-05	0.00016707008762750775	0.007198120933026075	0.001018653274513781	0.0002760804782155901	0.0016384903574362397	0.0004998404183425009	0.0001696182880550623	3.4046952350763604e-05	1.3517865227186121e-05	2.4343893528566696e-05	4.5588800276163965e-05	3.617416041379329e-06	6.292950274655595e-06	3.190142524545081e-05	9.738120752444956e-06	2.1376343283918686e-05	0.00017993342771660537	3.081412796746008e-05	4.904020897811279e-05	0.0007708189659751952	0.0004433050926309079	5.285123552312143e-05	3.5746848880080506e-05	5.3850413678446785e-05	0.00013013799616601318	0.0001108017168007791	0.00016645439609419554	1.9480838091112673e-05	2.121753823303152e-05	0.0019149091094732285	0.026303661987185478	0.00023149431217461824
4478.0	0.0004210050101391971	0.00033178020385093987	9.559587488183752e-05	0.0004278487467672676	0.005186813417822123	5.694916762877256e-05	0.0004974986659362912	0.0007248693145811558	3.336568988743238e-05	4.536670894594863e-05	0.0007173557532951236	0.00023409475397784263	0.0003604020457714796	0.0012228377163410187	0.0027900778222829103	0.00020814748131670058	7.420348993036896e-05	0.0001525137631688267	0.006183694116771221	0.0010669397888705134	0.00042749446583911777	0.0021541027817875147	0.00032321916660293937	0.00012756015348713845	2.359960853937082e-05	9.73263377090916e-06	1.198276186187286e-05	3.834463132079691e-05	3.909045517502818e-06	5.8492209973337594e-06	2.3539863832411356e-05	8.119953236018773e-06	3.039049988728948e-05	0.0005311204586178064	4.891046410193667e-05	4.4014530431013554e-05	0.0013562983367592096	0.00037479455932043493	3.345949517097324e-05	2.397599382675253e-05	3.759103492484428e-05	0.00013348134234547615	0.00014342785289045423	0.0002552725491113961	1.5482351955142803e-05	1.8275148249813356e-05	0.0018586082151159644	0.00484998757019639	0.00015872031508479267
4484.0	0.00039741004002280533	0.0004951657028868794	0.00015965898637659848	0.0004936866462230682	0.0059802960604429245	0.00012963863264303654	0.0008416175842285156	0.0008078907267190516	3.558423122740351e-05	4.557493593893014e-05	0.0006563571514561772	0.0002010585885727778	0.0003161365748383105	0.0010682344436645508	0.00323625560849905	0.0001749677467159927	6.687327550025657e-05	0.0001307721686316654	0.00240964419208467	0.0010650773765519261	0.0007001663325354457	0.0012422936270013452	0.0002653233823366463	0.00012618389155250043	2.0145844246144406e-05	1.048601097863866e-05	1.4802087207499426e-05	5.236130891717039e-05	3.865885446430184e-06	4.914075361739378e-06	2.6052533939946443e-05	8.985492968349718e-06	9.55168652581051e-05	0.0006838564295321703	2.930980372184422e-05	5.4499603720614687e-05	0.000508080527652055	0.00016588067228440195	2.028081871685572e-05	1.881102980405558e-05	8.262375922640786e-05	0.0001656608219491318	0.00017330337141174823	0.00028488546377047896	1.8314140106667764e-05	1.7119797121267766e-05	0.0029466627165675163	0.000914447708055377	0.00013049214612692595
4490.0	0.0003270244924351573	0.0003595807938836515	0.0003134365251753479	0.0015762504190206528	0.006869038566946983	0.00018857490795198828	0.0007023045909591019	0.0006503421464003623	4.7595334763173014e-05	5.859075463376939e-05	0.0018172899726778269	0.00014439885853789747	0.00023668307403568178	0.0010123960673809052	0.0029382354114204645	0.00014644076873082668	5.484830035129562e-05	0.00014840623771306127	0.002946215681731701	0.0013540785294026136	0.0007748289499431849	0.0007499136845581234	0.00022372801322489977	0.00013253318320494145	2.0229377696523443e-05	8.303968570544384e-06	8.352138138434384e-06	6.490772648248821e-05	3.959170044254279e-06	3.764653001780971e-06	2.1564857888733968e-05	8.124399755615741e-06	0.00013269871124066412	0.00015087380597833544	1.937751949299127e-05	4.320451625972055e-05	0.00011915144568774849	9.118296293308958e-05	1.8535443814471364e-05	1.8516380805522203e-05	8.345830428879708e-05	0.0001842005440266803	0.00018780330719891936	0.0002940720587503165	2.086007225443609e-05	1.7744167053024285e-05	0.0041862609796226025	0.0006094002164900303	0.00011366492981323972
4496.0	0.0003146946837659925	0.00027924313326366246	0.0002126102481270209	0.0012314252089709044	0.010812908411026001	0.0002358959463890642	0.0003869069623760879	0.0003475541016086936	5.0956747145392e-05	7.955442561069503e-05	0.012048102915287018	0.00013343579485081136	0.0001755690318532288	0.0010105795226991177	0.0023070494644343853	0.00013024140207562596	5.8158115280093625e-05	0.00017268478404730558	0.0034444963093847036	0.0013228063471615314	0.0008862721733748913	0.0004177675291430205	0.0003334007633384317	0.00016561377560719848	2.0799070625798777e-05	6.088494046707638e-06	8.501117918058299e-06	9.350957407150418e-05	3.970592842961196e-06	3.1682836834079353e-06	1.602241536602378e-05	7.236933925014455e-06	0.0001302892342209816	4.924556196783669e-05	1.7883556211018004e-05	3.715161437867209e-05	7.661173731321469e-05	5.8098084991797805e-05	1.9229679310228676e-05	1.4422280401049647e-05	0.00011900179379153997	0.0003123331116512418	0.00024712327285669744	0.00037353893276304007	4.0578979678684846e-05	2.0684796254499815e-05	0.0017466946737840772	0.000506597338244319	0.00010771758388727903
4502.0	0.0002851539175026119	0.0003352983039803803	0.00020861098892055452	0.0021271605510264635	0.01424433570355177	0.0001756145793478936	0.00035022766678594053	0.00028656376525759697	6.146122905192897e-05	7.780586020089686e-05	0.005609975662082434	0.00010126638517249376	0.00014369862037710845	0.0018793081399053335	0.0019359637517482042	0.0001147376824519597	5.273111673886888e-05	0.00011009931768057868	0.0021261859219521284	0.001853655674494803	0.0011544004082679749	0.0006678517675027251	0.000530358636751771	0.0001885254605440423	4.0766590245766565e-05	6.771510470571229e-06	1.3510377357306425e-05	0.00024150482204277068	5.327413873601472e-06	3.213769787180354e-06	1.79704038600903e-05	7.418336736009223e-06	0.0004946987028233707	4.7070516302483156e-05	2.9995404474902898e-05	7.684140291530639e-05	0.0001850643748184666	5.058076567365788e-05	2.046964618784841e-05	1.1472728147055022e-05	0.00016226799925789237	0.00045313642476685345	0.00023729520034976304	0.0002971598878502846	4.373253250378184e-05	2.4623584977234714e-05	0.0011173641541972756	0.0005052877240814269	0.0001231502101290971
4508.0	0.0006636321195401251	0.00039372569881379604	0.00019381912716198713	0.0017644008621573448	0.007621895521879196	0.00017547984316479415	0.0003926600911654532	0.0003463589237071574	7.038034527795389e-05	8.244052878580987e-05	0.0025439357850700617	0.00012121814506826922	0.0001216895179823041	0.0017964714206755161	0.001653335988521576	0.00011078915122197941	5.160154614713974e-05	0.00010016043233918026	0.0018745707347989082	0.0020876217167824507	0.0013071706052869558	0.0007473374716937542	0.000830117438454181	0.0003127836680505425	4.1473751480225474e-05	7.135582563932985e-06	2.070514346996788e-05	0.00020797288743779063	6.039153959136456e-06	3.7853678804822266e-06	2.0883799152215943e-05	1.0384911547589581e-05	0.00030426005832850933	5.564715320360847e-05	3.5284443583805114e-05	9.692870662547648e-05	0.0002535713720135391	6.597955507459119e-05	6.810454942751676e-05	1.2664244422921911e-05	0.00016431842232123017	0.0008385955588892102	0.00023219018476083875	0.0004619877436198294	6.773600762244314e-05	2.2296797396847978e-05	0.0011517166858538985	0.0011236907448619604	0.00015167435049079359
4514.0	0.003612450323998928	0.0005460135289467871	0.0001310767838731408	0.0011803113156929612	0.007325419690459967	0.00021390589245129377	0.0004883509827777743	0.00029502742108888924	7.79202746343799e-05	6.894297985127196e-05	0.0014470242895185947	0.0001361619506496936	0.00014291521802078933	0.00393782090395689	0.0016255094669759274	0.00012089747178833932	5.7809978898148984e-05	7.527031266363338e-05	0.0014609206700697541	0.000924744934309274	0.0013576217461377382	0.0007173361955210567	0.0007457474712282419	0.0009884414030238986	0.0009746880969032645	0.00028103505610488355	4.582180918077938e-05	0.00041519859223626554	9.831229363044258e-06	1.2657639672397636e-05	3.5322584153618664e-05	9.848247282207012e-05	0.0008078968385234475	0.00021683868544641882	0.0003822447033599019	0.00022494916629511863	0.0003213871968910098	9.83253848971799e-05	0.00014017718785908073	1.5882531442912295e-05	0.00029602821450680494	0.0014650165103375912	0.002011211821809411	0.001337832072749734	0.00019871856784448028	2.7557283829082735e-05	0.0010650641052052379	0.0010887660318985581	0.00021913301316089928
4520.0	0.006679321639239788	0.000772704603150487	0.00015131251711864024	0.00167329260148108	0.011819672770798206	0.00017338269390165806	0.000686494167894125	0.000303935055853799	8.941675332607701e-05	5.3306383051676676e-05	0.0007025007507763803	0.00013418373418971896	0.00014515013026539236	0.004073045682162046	0.0018097448628395796	0.0001464568340452388	7.326210470637307e-05	7.750232907710597e-05	0.0011213329853489995	0.0006354506476782262	0.0016181652899831533	0.0007740860455669463	0.0007246105815283954	0.0012239336501806974	0.003267141757532954	0.0024623183999210596	0.0009677495690993965	0.0012895229738205671	1.885388519440312e-05	5.8742760302266106e-05	2.8549939088406973e-05	6.834826490376145e-05	0.0013194858329370618	0.001252100570127368	0.0031961132772266865	0.004027857445180416	0.001566642546094954	0.0004162670229561627	0.0010994430631399155	5.233270348981023e-05	0.0003822616417892277	0.0009082352044060826	0.0012180493213236332	0.02916826121509075	0.006461398676037788	2.751371903286781e-05	0.0012552279513329268	0.0014124647714197636	0.00021759835362900048
4526.0	0.0068941181525588036	0.0012090200325474143	0.0002650136884767562	0.0014861368108540773	0.007939151488244534	7.529262802563608e-05	0.0007530365837737918	0.0002818625944200903	8.53690507938154e-05	4.031518619740382e-05	0.0005142407026141882	0.00014047769946046174	0.00012173361756140366	0.003517255885526538	0.002071875613182783	0.00016131845768541098	5.93577315157745e-05	8.00588313722983e-05	0.0009712794562801719	0.0005945680313743651	0.0005035016220062971	0.000686401966959238	0.0009049622458405793	0.0013114867033436894	0.004995062947273254	0.0029662931337952614	0.0009621868375688791	0.0020107566379010677	1.7401998775312677e-05	1.5853038348723203e-05	2.5322407964267768e-05	0.0001280967117054388	0.0012095217825844884	0.0004559797525871545	0.001656245207414031	0.004455209709703922	0.0014057029038667679	0.0006084356573410332	0.000555525766685605	8.791180880507454e-05	0.001015147310681641	0.0010329580400139093	0.001080509158782661	0.00979301892220974	0.003585600294172764	3.012089837284293e-05	0.0014661959139630198	0.000792825419921428	0.00028411895618773997
4532.0	0.003885118756443262	0.0008709407411515713	0.0003635015164036304	0.0007794912089593709	0.006396865006536245	4.0066559449769557e-05	0.0006253363098949194	0.000285087910015136	6.172883877297863e-05	2.716874223551713e-05	0.00042909884359687567	0.00013081170618534088	0.00015037671255413443	0.001416556304320693	0.0027584442868828773	0.00026582673308439553	5.295809023664333e-05	8.594219980295748e-05	0.0010029455879703164	0.0006102380575612187	0.0004312851815484464	0.0005836018826812506	0.0008922787965275347	0.0017816965701058507	0.011899005621671677	0.004765064921230078	0.0009969653328880668	0.002364489948377013	2.778008820314426e-05	1.715516555123031e-05	2.625013075885363e-05	0.00024202435452025384	0.0031735061202198267	0.00033400810207240283	0.0035589425824582577	0.006427138112485409	0.001278446288779378	0.0007368195219896734	0.00022905156947672367	0.00020861637312918901	0.0028913128189742565	0.0010284078307449818	0.0013668745523318648	0.0031577791087329388	0.0037173163145780563	3.578385440050624e-05	0.001127211726270616	0.00044935333426110446	0.0005296104936860502
4538.0	0.0027777040377259254	0.0008653845288790762	0.0005173069657757878	0.000483799260109663	0.005501410458236933	2.6589148546918295e-05	0.0004631442716345191	0.0003223064704798162	6.286516145337373e-05	4.309254654799588e-05	0.00036338824429549277	0.00012641391367651522	0.00017126834427472204	0.000949949084315449	0.003155525540933013	0.0004033402365166694	5.15911633556243e-05	9.401311399415135e-05	0.0009979013120755553	0.0006930778035894036	0.0003649650898296386	0.0006145024090074003	0.0008956087986007333	0.0017873819451779127	0.029999779537320137	0.016587264835834503	0.01282079704105854	0.0027404725551605225	3.269914668635465e-05	1.7239755834452808e-05	2.3555267034680583e-05	0.00031676891376264393	0.0016598134534433484	0.0003591621352825314	0.007766221649944782	0.007716319989413023	0.0013868686510249972	0.001273585483431816	0.00022107527183834463	0.00023434017202816904	0.0052458117716014385	0.0009578181197866797	0.0005821441300213337	0.00095581472851336	0.010862400755286217	9.007134212879464e-05	0.0004891399876214564	0.00016928964760154486	0.00023679663718212396
4544.0	0.0032443993259221315	0.0015094880945980549	0.00037681692629121244	0.00019502446230035275	0.006149581167846918	2.7267635232419707e-05	0.0005137028638273478	0.000320731895044446	5.7244720665039495e-05	4.85827295051422e-05	0.00034503950155340135	0.0001439869374735281	0.0001675333478488028	0.0009679555660113692	0.0019252982456237078	0.00024457232211716473	6.085341374273412e-05	8.880476525519043e-05	0.0010061892680823803	0.001044466975145042	0.0004330062947701663	0.0005841057281941175	0.0010367725044488907	0.0023643742315471172	0.036926109343767166	0.049460262060165405	0.019253499805927277	0.0022284130100160837	5.6485649110982195e-05	2.8836953788413666e-05	2.1588582967524417e-05	0.0003386732132639736	0.0024305160623043776	0.00046962854685261846	0.008965290151536465	0.009649615734815598	0.0007949761347845197	0.0009060078882612288	0.00013283912267070264	0.00022491440176963806	0.007117622997611761	0.0008274978026747704	0.00029975431971251965	0.0006778379320167005	0.006582777015864849	4.574945705826394e-05	0.00025866308715194464	7.662102143513039e-05	0.00014661277236882597
4550.0	0.0016032744897529483	0.0016703263390809298	0.0008161709411069751	0.00020692397083621472	0.007583353202790022	3.3957425330299884e-05	0.0006423193262889981	0.0004134431655984372	5.1369806897128e-05	5.2140771003905684e-05	0.0003402447036933154	9.855865937424824e-05	0.0001544409606140107	0.000834854319691658	0.0013514378806576133	0.00014088618627283722	0.00010394921991974115	9.050829248735681e-05	0.0014976212987676263	0.0008052315097302198	0.0005153378588147461	0.0007065061945468187	0.0011468192096799612	0.0017169374041259289	0.047838903963565826	0.06525435298681259	0.020873745903372765	0.002188060898333788	5.414578117779456e-05	2.356760342081543e-05	2.134503301931545e-05	0.0006257292116060853	0.0029614658560603857	0.00042422249680384994	0.007457692176103592	0.012789941392838955	0.0010698201367631555	0.0009857725817710161	7.581252430099994e-05	0.00025064899818971753	0.0053061614744365215	0.0010023157810792327	0.0001787052897270769	0.0003637121117208153	0.004312943201512098	4.1269817302236333e-05	0.0002375854382989928	6.120774924056605e-05	8.190752851078287e-05
4556.0	0.0006184537196531892	0.001476983423344791	0.0003849431232083589	8.855158375808969e-05	0.008440748788416386	5.650175444316119e-05	0.0006833754014223814	0.00041271309601143	5.7688717788551e-05	4.862356945523061e-05	0.0003588720574043691	9.248829883290455e-05	0.00010878097964450717	0.0006650722934864461	0.000900330429431051	0.00010944365203613415	0.00013902547652833164	7.006178930168971e-05	0.0013974200701341033	0.0009834920056164265	0.0004191869229543954	0.0009954121196642518	0.0012667350238189101	0.0013950563734397292	0.046097856014966965	0.18071956932544708	0.016878066584467888	0.0023193834349513054	4.9622980441199616e-05	4.8809120926307514e-05	2.7066409529652447e-05	0.000492782099172473	0.0033714943565428257	0.00042701244819909334	0.010194470174610615	0.01812824234366417	0.004252192098647356	0.002162436256185174	4.936757977702655e-05	0.0002389635337749496	0.005852207075804472	0.0009672163287177682	0.00025052521959878504	0.00016912522551137954	0.003513866802677512	3.9959297282621264e-05	0.0001680745044723153	4.775454362970777e-05	5.822415550937876e-05
4562.0	0.00025725821615196764	0.0008394726901315153	0.00020954674982931465	5.8973615523427725e-05	0.009239178150892258	6.190132990013808e-05	0.0004965709522366524	0.0005054749199189246	9.363903518533334e-05	6.560081237694249e-05	0.00046658821520395577	9.461965237278491e-05	0.00010902409121626988	0.0005915109650231898	0.0007267190958373249	0.0001152540571638383	0.00016524655802641064	7.085421384545043e-05	0.0011567510664463043	0.0008027232252061367	0.0005764441448263824	0.0011353360023349524	0.0015015311073511839	0.0018287269631400704	0.042459242045879364	0.1104883998632431	0.009108957834541798	0.0009286498534493148	2.8269749236642383e-05	5.6236905948026106e-05	4.031334538012743e-05	0.0010393516859039664	0.021194130182266235	0.0003646726254373789	0.03372397646307945	0.01996021158993244	0.006747197825461626	0.002841329900547862	2.8283258870942518e-05	0.00033054070081561804	0.006910779047757387	0.0005956760724075139	0.00013673288049176335	0.0001184190550702624	0.002672896720468998	6.182185461511835e-05	0.0001370701938867569	4.696246105595492e-05	4.982013342669234e-05
4568.0	0.00020422959642019123	0.0010530214058235288	0.0002169247018173337	3.9045138692017645e-05	0.010578489862382412	8.729996625334024e-05	0.0005135157844051719	0.0006488151266239583	0.0002194148546550423	0.00010764765465864912	0.0004590984317474067	9.012134978547692e-05	0.00010127120913239196	0.0005563669255934656	0.0006290273740887642	0.00014802819350734353	0.00014550460036844015	0.00011339419143041596	0.0012039291905239224	0.0009024668834172189	0.0005902483244426548	0.001084048650227487	0.0015616852324455976	0.0020446698181331158	0.07103123515844345	0.16918784379959106	0.014394640922546387	0.0012855741661041975	1.6856700312928297e-05	6.666735862381756e-05	4.179921597824432e-05	0.001420431537553668	0.023547334596514702	0.001706753158941865	0.06342905759811401	0.017276713624596596	0.013453123159706593	0.003870159387588501	3.726779323187657e-05	0.0006230447324924171	0.014014105312526226	0.00046849038335494697	9.590476111043245e-05	6.659213249804452e-05	0.0025847244542092085	7.481453940272331e-05	0.00015935147530399263	5.4129264754010364e-05	4.4316846469882876e-05
4574.0	0.00035223588929511607	0.0020849083084613085	0.001162020256742835	2.635402233863715e-05	0.01010605413466692	0.00017358320474158973	0.0004541186790447682	0.0006101377075538039	0.0002499786205589771	0.00018812665075529367	0.00029791868291795254	8.138253906508908e-05	9.508475341135636e-05	0.0006741776596754789	0.0005684380303137004	0.00016254550428129733	0.00013251043856143951	0.0001599634560989216	0.0011018161894753575	0.0008187320781871676	0.0005924634169787169	0.00088671431876719	0.0025639114901423454	0.017815275117754936	0.11374909430742264	0.2876977324485779	0.011521685868501663	0.0003036167472600937	1.4038702829566319e-05	8.721842459635809e-05	6.704300176352262e-05	0.0014836100162938237	0.013372085057199001	0.004001078195869923	0.06786287575960159	0.021302368491888046	0.0065594809129834175	0.002249055076390505	2.1975611161906272e-05	0.0008104587905108929	0.02548793889582157	0.0005222135805524886	0.00012510323722381145	0.00015473681560251862	0.022875014692544937	8.557370165362954e-05	0.00011261671170359477	5.418524597189389e-05	5.5621851061005145e-05
4580.0	0.0006114043644629419	0.007183881010860205	0.0009293397888541222	2.333583870495204e-05	0.01096127275377512	0.0001758179860189557	0.00043522912892512977	0.0005635703564621508	0.0003032340609934181	0.00017049619054887444	0.00023539380345027894	9.797235543373972e-05	7.464095688192174e-05	0.0006347463931888342	0.0006317066727206111	0.00023707450600340962	0.0001261432480532676	0.00018875874229706824	0.000852732453495264	0.0011446248972788453	0.000740354647859931	0.0007766066701151431	0.0013979936484247446	0.025252562016248703	0.19192036986351013	0.2746579051017761	0.008535206317901611	0.00010043548536486924	1.2144932952651288e-05	6.675336771877483e-05	5.855730705661699e-05	0.0035290394444018602	0.0054419562220573425	0.0027107694186270237	0.030160853639245033	0.16372033953666687	0.014856054447591305	0.002146553946658969	3.0212211640900932e-05	0.0011197312269359827	0.0530470535159111	0.0031560142524540424	0.00011393665772629902	0.00012722573592327535	0.02008538693189621	0.00010302644659532234	8.595071994932368e-05	4.944791362504475e-05	5.4139381973072886e-05
4586.0	0.0011359541676938534	0.005663250107318163	0.00025338504929095507	1.9297558537800796e-05	0.011628657579421997	0.00014829097199253738	0.0004332457610871643	0.0005800347425974905	0.0002908033784478903	0.000151365326019004	0.0002289664262207225	9.428380144527182e-05	5.997399057378061e-05	0.0007743284804746509	0.0008336173486895859	0.0002491890627425164	0.00010757991549326107	0.00019233951752539724	0.0005895107169635594	0.0009503762703388929	0.0008428426808677614	0.0006272146129049361	0.0017673687543720007	0.07679445296525955	0.25825318694114685	0.3348897397518158	0.0017675135750323534	7.49545797589235e-05	1.659251756791491e-05	0.0001318012218689546	5.57276580366306e-05	0.005765049252659082	0.0021447946783155203	0.0022175952326506376	0.029989058151841164	0.33524274826049805	0.015254351310431957	0.0013477458851411939	0.0001452221185900271	0.0015526947099715471	0.1256934255361557	0.005615084897726774	0.00014209326764103025	8.157936099451035e-05	0.03286270797252655	0.0001721088046906516	6.594585283892229e-05	4.5969525672262534e-05	5.063095159130171e-05
4592.0	0.0012253188760951161	0.0009931448148563504	0.00011362160148564726	2.0839135686401278e-05	0.01448774803429842	0.00013659567048307508	0.00044429561239667237	0.0005776921170763671	0.00024921970907598734	0.00012211879948154092	0.00027868011966347694	0.00013069153646938503	0.00011588198685785756	0.0004932324518449605	0.0008322542998939753	0.00023762394266668707	7.635711517650634e-05	0.00019911950221285224	0.00047140216338448226	0.0005746344686485827	0.0006736692739650607	0.0006541845505125821	0.0022179160732775927	0.08162736147642136	0.17202721536159515	0.2889253795146942	0.002878619125112891	6.57832933939062e-05	1.8929660654976033e-05	0.00021217040193732828	3.3746171538950875e-05	0.017916647717356682	0.001761739607900381	0.0016959508648142219	0.01652671955525875	0.1611800193786621	0.020740801468491554	0.0009588968241587281	3.641875082394108e-05	0.001441234489902854	0.028764421120285988	0.001961049158126116	8.093405631370842e-05	4.060270293848589e-05	0.01717245765030384	9.049328218679875e-05	5.154843529453501e-05	3.52451934304554e-05	6.191348802531138e-05
4598.0	0.0009072647080756724	0.0004489763523451984	7.033169094938785e-05	1.84148066182388e-05	0.07836053520441055	7.392318366328254e-05	0.0004626520967576653	0.0005812362069264054	0.00025701132835820317	0.00010586609278107062	0.0006993471179157495	0.00015437367255799472	0.00014377539628185332	0.0003319216484669596	0.00064678123453632	0.000229248616960831	5.6013934226939455e-05	0.00020868123101536185	0.0008655594429001212	0.0007244265871122479	0.0005283912178128958	0.0008398079080507159	0.0028368141502141953	0.02142479084432125	0.07789500802755356	0.2298225462436676	0.007659036200493574	7.040073251118883e-05	1.9181454263161868e-05	0.00047159180394373834	2.3806616809451953e-05	0.004919559229165316	0.001058551948517561	0.0005845538107678294	0.0046708895824849606	0.03729264810681343	0.0262815672904253	0.0005581295117735863	7.616919901920483e-05	0.005951068829745054	0.02623363398015499	0.0026021581143140793	9.92363493423909e-05	2.8516253223642707e-05	0.012271378189325333	0.0001009736442938447	5.0969039875781164e-05	2.9664226531167515e-05	5.965076343272813e-05
4604.0	0.0006074731354601681	0.00024370850587729365	2.8704544092761353e-05	1.617946327314712e-05	0.07504261285066605	5.73197212361265e-05	0.00042543033487163484	0.0007514026365242898	0.0001672950165811926	9.772574412636459e-05	0.0004085976106580347	0.00014757819008082151	0.00017956426017917693	0.00036075577372685075	0.0006628281553275883	0.0002813763276208192	7.625116995768622e-05	0.0002002586843445897	0.0011855904012918472	0.0010005482472479343	0.0005059836548753083	0.0015229471027851105	0.005718620028346777	0.008363268338143826	0.028785167261958122	0.04658108204603195	0.007773346733301878	0.00020550399494823068	1.785703716450371e-05	0.000156388632603921	2.445066456857603e-05	0.00109388108830899	0.0005225519416853786	0.0002969197230413556	0.0011699419701471925	0.012873487547039986	0.0035451066214591265	0.0002902527048718184	0.0001406924711773172	0.009428929537534714	0.011918614618480206	0.0007331359665840864	0.00011200743756489828	2.0577490431605838e-05	0.01285107433795929	0.0001164435816463083	4.053028533235192e-05	2.7880887500941753e-05	5.346032412489876e-05
4610.0	0.0004960222286172211	0.00017495306383352727	2.1734178517363034e-05	1.4387210285349283e-05	0.05026141554117203	5.225840141065419e-05	0.00035663830931298435	0.0007386034703813493	0.00011282953346380964	0.00010544746328378096	0.00031745308660902083	0.0001398367458023131	0.00017683177429717034	0.00025774873211048543	0.0006530078826472163	0.0003099502355325967	6.792618660256267e-05	0.00014960055705159903	0.0008387450943700969	0.0004499939095694572	0.00039768178248777986	0.0006094907876104116	0.003212438430637121	0.006160490680485964	0.0271949153393507	0.008802135474979877	0.0010174510534852743	5.614447218249552e-05	1.531862471892964e-05	5.12666956637986e-05	1.845904262154363e-05	0.00032266342896036804	0.00039038481190800667	0.0001258712145499885	0.00022084986267145723	0.0034423833712935448	0.0009700434748083353	0.00011039063247153535	3.504747655824758e-05	0.0029243796598166227	0.004553328733891249	0.0003396825632080436	8.103877917164937e-05	3.2427647965960205e-05	0.009477786719799042	9.427138866158202e-05	3.808436304097995e-05	4.059085404151119e-05	4.811599137610756e-05
4616.0	0.00135318364482373	0.00014491763431578875	1.6723528460715897e-05	1.4087495401327033e-05	0.04903864488005638	5.952285573584959e-05	0.00030538617284037173	0.0006638213526457548	0.0001327238860540092	0.00017293459677603096	0.00020958670938853174	0.00013201680849306285	0.00014724000357091427	0.0003536147123668343	0.0008183187455870211	0.0002315384626854211	5.253661220194772e-05	0.00015710470324847847	0.001073016901500523	0.0002620543527882546	0.0003350350307300687	0.0008019182132557034	0.0009437496191821992	0.0015889368951320648	0.0023479212541133165	0.000859275518450886	5.82149405090604e-05	2.8260501494514756e-05	1.4693188859382644e-05	2.044939174083993e-05	1.2938317013322376e-05	6.366622255882248e-05	0.0002544733288232237	8.686690125614405e-05	0.00015012326184660196	0.0030686347745358944	0.00025289051700383425	3.402832226129249e-05	6.9910447564325295e-06	0.0007975491462275386	0.0006847159820608795	0.0001994680060306564	4.348136280896142e-05	2.1844934963155538e-05	0.0037669255398213863	0.00014915374049451202	3.5886376281268895e-05	4.479955532588065e-05	4.724383325083181e-05
4622.0	0.0007371408282779157	0.0001845642545958981	1.5857589460210875e-05	1.389372755511431e-05	0.1008262112736702	8.07157121016644e-05	0.00036625456414185464	0.0006781680858694017	0.0001382093905704096	0.0001525387924630195	0.00012825644807890058	0.00010718160774558783	0.00015142798656597733	0.0003269100852776319	0.0007102766539901495	0.00017561207641847432	4.732201705337502e-05	0.00014670465316157788	0.0017387979896739125	0.00018725189147517085	0.00028556070174090564	0.0004310827353037894	0.0003892317181453109	0.0005506426095962524	0.00035644692252390087	6.456153641920537e-05	1.3180960195313673e-05	1.5635809177183546e-05	8.309831173392013e-06	1.3463880350172985e-05	1.4938637832528912e-05	3.8172536733327433e-05	0.0003247483691666275	0.00013288293848745525	0.00015574989083688706	0.004496902693063021	0.0001387734228046611	2.8753309379681014e-05	2.9934387839603005e-06	0.00023374593001790345	0.0002604828041512519	0.0001908635749714449	3.8318208680721e-05	9.812514690565877e-06	0.0005133522790856659	0.0001943852548720315	3.9237002056324854e-05	6.552528793690726e-05	4.0756247472018003e-05
4628.0	0.0004247430188115686	0.00012118717131670564	6.394349475158378e-05	1.408447224093834e-05	0.1831638664007187	0.00013767143536824733	0.0005835614865645766	0.0007029413245618343	0.00011152901424793527	0.00020749575924128294	8.850557787809521e-05	9.627282997826114e-05	0.000162530763191171	0.00030571859679184854	0.0006104285130277276	0.00019724669982679188	6.128151289885864e-05	0.00015663381782360375	0.0026537850499153137	0.00035983556881546974	0.00031337313703261316	0.0003262294630985707	0.00014960940461605787	8.712963608559221e-05	4.086031185579486e-05	1.797587174223736e-05	8.542743671569042e-06	1.3467078133544419e-05	6.4247087721014395e-06	1.1759202607208863e-05	1.2831634194299113e-05	2.6058620278490707e-05	0.00033460604026913643	8.498566603520885e-05	4.5186312490841374e-05	0.0005945609300397336	0.0002557929838076234	5.717101157642901e-05	2.366719400015427e-06	9.323398990090936e-05	0.000383018224965781	0.0001703419693512842	2.8032614864059724e-05	5.919139312027255e-06	0.00012577787856571376	9.128727106144652e-05	2.875904283428099e-05	6.621485954383388e-05	3.792760617216118e-05
4634.0	0.00015879739657975733	5.473251803778112e-05	2.445161771902349e-05	1.2851780411438085e-05	0.055589545518159866	0.020873932167887688	0.0006062746979296207	0.0013087670085951686	0.00013742131704930216	0.00022195155906956643	8.594531391281635e-05	7.399420428555459e-05	0.00013432635751087219	0.00031875987770035863	0.0008647462236694992	0.0002197971916757524	7.82203787821345e-05	0.00017001808737404644	0.0028065061196684837	0.0005047045415267348	0.00042940975981764495	0.00033535476541146636	0.00011505125439725816	6.464446050813422e-05	1.060625618265476e-05	5.38433414476458e-06	3.21331640407152e-06	9.317129297414795e-06	4.6891964302631095e-06	1.1753238140954636e-05	1.1584628737182356e-05	1.0455853953317273e-05	0.00023751748085487634	4.51555970357731e-05	1.7815840692492202e-05	5.414237966760993e-05	3.714360354933888e-05	1.4633127648266964e-05	2.046872623395757e-06	3.2189051125897095e-05	0.0005896601942367852	0.00011323243234073743	2.0784911612281576e-05	6.546602435264504e-06	0.00010343179746996611	0.00012936597340740263	2.5072240532608703e-05	0.00010323255992261693	3.572939749574289e-05
4640.0	0.00011296733282506466	5.135937317390926e-05	1.1556974641280249e-05	1.3838809536537156e-05	0.01089085265994072	0.02219654992222786	0.00045907654566690326	0.0014266347279772162	0.00015413231449201703	8.660553430672735e-05	8.758797775954008e-05	6.227778067113832e-05	0.00010788893996505067	0.00026964774588122964	0.0009415603708475828	0.00022270089539233595	7.462786015821621e-05	0.00018117192666977644	0.0053809755481779575	0.0003975303843617439	0.0007291436195373535	0.0003569030959624797	7.360306335613132e-05	7.35728899599053e-05	8.462371624773368e-06	3.8827333810331766e-06	2.2566734969586832e-06	8.486472324875649e-06	3.4893485008069547e-06	1.0990560440404806e-05	1.287268241867423e-05	8.851984603097662e-06	0.00023804095690138638	6.042417589924298e-05	1.4453549738391303e-05	4.173537308815867e-05	3.066404315177351e-05	1.0227576240140479e-05	1.840950289988541e-06	8.86976340552792e-06	0.00011423430987633765	0.00011179775901837274	1.2620057532330975e-05	6.3696438701299485e-06	4.077460107509978e-05	3.6801986425416544e-05	2.2147347408463247e-05	0.00011722489580279216	4.804575291927904e-05
4646.0	9.985582437366247e-05	4.1198876715498045e-05	8.536146197002381e-06	1.4471618669631425e-05	0.00761779211461544	0.011907513253390789	0.00041417055763304234	0.0015185767551884055	0.00017118801770266145	8.706710650585592e-05	0.00010355714039178565	6.675057375105098e-05	7.482067303499207e-05	0.000316363584715873	0.001208062400110066	0.00023059331579133868	6.936767749721184e-05	0.00019713540677912533	0.00399621669203043	0.00033638131571933627	0.000977552612312138	0.0004914248129352927	7.454222941305488e-05	6.640228093601763e-05	6.110236427048221e-06	2.9631498819071567e-06	2.1356690922402777e-06	7.936622751003597e-06	3.1283218504540855e-06	1.3425286851997953e-05	1.3250455594970845e-05	7.051819466141751e-06	0.00038335483986884356	5.878440060769208e-05	1.1191093108209316e-05	5.719887849409133e-05	4.2875908548012376e-05	1.0904232112807222e-05	1.6868395960045746e-06	5.441519988380605e-06	6.500809104181826e-05	6.741984543623403e-05	8.548040568712167e-06	5.90522449783748e-06	1.1667460967146326e-05	1.3599741578218527e-05	2.288056566612795e-05	0.00027023302391171455	6.562909402418882e-05
4652.0	0.00012778269592672586	3.905460107489489e-05	7.865733095968608e-06	1.9219449313823134e-05	0.008069724775850773	0.005020156502723694	0.0004706864710897207	0.0013843838823959231	0.00024162113550119102	0.00011481025285320356	0.00011172593076480553	0.00011494674981804565	8.780993084656075e-05	0.0002832429017871618	0.0012313231127336621	0.00043923413613811135	0.00018743819964583963	0.00022805872140452266	0.006191452499479055	0.00032795144943520427	0.0011911789188161492	0.0004400091420393437	9.666397818364203e-05	0.00012665451504290104	9.87756902759429e-06	2.8145498163212324e-06	2.204576730946428e-06	7.876805284467991e-06	2.9110603918525157e-06	1.678819717199076e-05	1.4806632862018887e-05	6.3903794398356695e-06	0.0009338114759884775	5.696345760952681e-05	1.280596279684687e-05	4.3174073653062806e-05	3.1010400562081486e-05	9.06452078197617e-06	1.362894522571878e-06	4.2667552406783216e-06	5.456314829643816e-05	8.72315649758093e-05	7.651717169210315e-06	5.122748916619457e-06	4.2860210669459775e-06	6.415267762349686e-06	2.2027579689165577e-05	0.00031388478237204254	6.622470391448587e-05
4658.0	0.000188444770174101	4.071196599397808e-05	7.160306722653331e-06	1.9818618966382928e-05	0.007988765835762024	0.0009152377606369555	0.0004835106083191931	0.0013765509938821197	0.00026338870520703495	5.730846169171855e-05	0.00010252103675156832	0.00013545101683121175	0.00010657805250957608	0.00026838071062229574	0.0013835257850587368	0.0003790185146499425	0.00014799402561038733	0.0002708135871216655	0.007283318322151899	0.0002985661558341235	0.0018845901358872652	0.0005691177793778479	9.17833240237087e-05	0.0001532332826172933	2.330157076357864e-05	4.319183062762022e-06	2.3016386876406614e-06	1.3075804417894688e-05	3.0627165870100725e-06	1.815064752008766e-05	1.9723047444131225e-05	5.566270374401938e-06	0.0011067093582823873	0.00011390015424694866	2.7224348741583526e-05	7.092126907082275e-05	4.0869275835575536e-05	1.2099201740056742e-05	1.279704406442761e-06	5.722072728531202e-06	5.402236638474278e-05	7.35845387680456e-05	6.440677680075169e-06	4.708330834546359e-06	3.9064893826434854e-06	5.093461822980316e-06	2.185714583902154e-05	0.0002928097965195775	7.058890332700685e-05
4664.0	0.00031089907861314714	3.535867654136382e-05	7.61764204071369e-06	2.4052118533290923e-05	0.012780582532286644	0.00023403381055686623	0.0005428256699815392	0.0014398865168914199	0.00024394468346145004	2.959962876047939e-05	7.695213571423665e-05	0.00013179217057768255	0.00010790314263431355	0.0003657726920209825	0.0022417192813009024	0.00029377813916653395	7.685312448302284e-05	0.00033175491262227297	0.006442004814743996	0.0003061245661228895	0.002311188727617264	0.0006259223446249962	8.321171480929479e-05	0.00010226610174868256	1.1068713320128154e-05	3.2121181448019342e-06	2.080637159451726e-06	1.4762614227947779e-05	3.084289573962451e-06	1.662796967139002e-05	1.6811587556730956e-05	4.0989848457684275e-06	0.000450149062089622	0.00010620248940540478	3.223909516236745e-05	5.2881379815516993e-05	2.708580177568365e-05	8.435749805357773e-06	1.3055816907581175e-06	5.976542979624355e-06	5.06992255395744e-05	9.824601147556677e-05	5.338577921065735e-06	4.09665199185838e-06	3.492764108159463e-06	5.100189355289331e-06	2.4159335225704126e-05	0.00016655762738082558	7.726810872554779e-05
4670.0	0.0003158660256303847	2.7039810447604395e-05	8.235914719989523e-06	2.367229899391532e-05	0.027759525924921036	8.743476792005822e-05	0.0004226315359119326	0.0011074908543378115	0.0002187756181228906	2.7193213099963032e-05	8.789069397607818e-05	0.00011453698971308768	0.00011493688361952081	0.0003381618298590183	0.0016413788544014096	0.00016188595327548683	5.5578158935531974e-05	0.0003682750975713134	0.011494498699903488	0.00027555719134397805	0.0021433960646390915	0.0005048750899732113	7.408909004880115e-05	7.232486677821726e-05	7.69953021517722e-06	2.237598437204724e-06	1.7295215002377518e-06	1.8958204236696474e-05	2.826845502568176e-06	1.723725836200174e-05	1.3850798495695926e-05	3.6203321087668883e-06	0.00015553634148091078	5.8907742641167715e-05	2.7408705136622302e-05	4.383587292977609e-05	1.3979240065964404e-05	5.57036992177018e-06	1.3690302012037137e-06	7.739224201941397e-06	6.434341048588976e-05	6.036618287907913e-05	4.443328180059325e-06	3.4700378819252364e-06	3.5985465274279704e-06	5.191172476770589e-06	2.7822032279800624e-05	0.00012537254951894283	8.108693873509765e-05
4676.0	0.00017481931718066335	2.0552270143525675e-05	1.4928426935512107e-05	2.404129372735042e-05	0.023929961025714874	6.340145046124235e-05	0.00038817894528619945	0.0012761796824634075	0.00020754382421728224	2.474304892530199e-05	7.666186866117641e-05	0.00010411280527478084	0.00012196693569421768	0.00036451881169341505	0.0013799859443679452	9.820085688261315e-05	4.6570577978855e-05	0.000365500949556008	0.012806544080376625	0.0003005974576808512	0.0014747909735888243	0.00041305122431367636	0.0001256249233847484	7.661327254027128e-05	4.787084890267579e-06	1.996381570279482e-06	1.8153044720747857e-06	1.8235261450172402e-05	2.676511257959646e-06	1.512196467956528e-05	9.897691597871017e-06	3.006143742823042e-06	0.00012318274821154773	3.609460691222921e-05	2.4558577933930792e-05	4.9957434384850785e-05	7.80553455115296e-06	4.2136612137255725e-06	1.4673478290205821e-06	4.8015695028880145e-06	4.827920565730892e-05	4.90069214720279e-05	3.2941418339760276e-06	3.3915339372470044e-06	4.329097009758698e-06	5.5218743000295945e-06	3.200603896402754e-05	0.00011006574641214684	6.717360520269722e-05
4682.0	0.00011903856648132205	1.4452474715653807e-05	1.2023469025734812e-05	2.4485641915816814e-05	0.01185661181807518	6.249456782825291e-05	0.0003841391298919916	0.0011645244667306542	0.00022777840786147863	2.867786133720074e-05	6.654414755757898e-05	9.794264769880101e-05	0.00013455661246553063	0.00037509476533159614	0.0026029215659946203	8.911915210774168e-05	4.941114457324147e-05	0.0003513353003654629	0.016577964648604393	0.00029029976576566696	0.001242377096787095	0.00029936936334706843	0.00015434453962370753	0.00011443098628660664	3.267409738327842e-06	1.969652203115402e-06	1.761142357281642e-06	1.278397576243151e-05	2.179245711886324e-06	1.383106609864626e-05	9.336305993201677e-06	2.5692966119095217e-06	9.711540042189881e-05	2.0024732293677516e-05	1.6393894838984124e-05	2.805446638376452e-05	4.5024403334537055e-06	3.2056243526312755e-06	1.6667073623466422e-06	3.753174951270921e-06	3.538863529684022e-05	4.185642319498584e-05	3.629406819527503e-06	3.6147432638244936e-06	5.2952855185139924e-06	4.9869877329911105e-06	3.1316172680817544e-05	8.769529085839167e-05	5.503539796336554e-05
4688.0	9.945423516910523e-05	1.1343285223119892e-05	1.0333547834306955e-05	2.220379246864468e-05	0.01192397903650999	6.214986206032336e-05	0.0005710799596272409	0.0012827847385779023	0.00026188380434177816	3.647902485681698e-05	8.949864422902465e-05	0.00011775425082305446	0.00012252529268153012	0.00041556867654435337	0.003963273484259844	7.040154014248401e-05	5.247943408903666e-05	0.0003502248437143862	0.032773684710264206	0.00026308803353458643	0.0007326433551497757	0.00026521741528995335	0.00014773868315387517	0.00012707804853562266	2.748787437667488e-06	1.8894008917413885e-06	1.7627571651246399e-06	8.947705282480456e-06	2.0200625385768944e-06	1.403589249093784e-05	1.2594784493558109e-05	3.512626562951482e-06	5.3033087169751525e-05	1.549739135953132e-05	1.2021726433886215e-05	2.322687032574322e-05	3.0509449970850255e-06	2.489231746949372e-06	1.715594407869503e-06	4.32314755016705e-06	3.33690331899561e-05	5.050157415098511e-05	4.057328169437824e-06	4.075037850270746e-06	7.557114258816e-06	4.848591743211728e-06	4.2355484765721485e-05	8.847544813761488e-05	6.327371374936774e-05
4694.0	8.527279715053737e-05	1.0867056516872253e-05	9.41346115723718e-06	2.6879666620516218e-05	0.01117453258484602	9.79474134510383e-05	0.0007316741393879056	0.0013381252065300941	0.000258622138062492	4.3628315324895084e-05	0.00011470432946225628	0.00014527057646773756	9.325044084107503e-05	0.000441034440882504	0.003113218815997243	0.00010879436740651727	5.89352821407374e-05	0.00033695518504828215	0.043113138526678085	0.0003071058599743992	0.0006730268942192197	0.00033330070436932147	0.00015789839380886406	7.070544961607084e-05	2.9664099656656617e-06	4.9169348130817525e-06	2.2964118215895724e-06	6.822167051723227e-06	1.8320180288355914e-06	1.2857111869379878e-05	1.5723760952823795e-05	3.1923291317070834e-06	3.202093284926377e-05	1.1537262253114022e-05	9.241413863492198e-06	2.1291540178935975e-05	2.3965619675436756e-06	2.336288389415131e-06	2.1945413664070657e-06	4.541390353551833e-06	2.6835839889827184e-05	4.6042354370001704e-05	3.6863571040157694e-06	3.989236120105488e-06	6.467680123023456e-06	4.5307742766453885e-06	0.00013511136057786644	9.882453014142811e-05	7.052349974401295e-05
4700.0	6.14728414802812e-05	9.02527153812116e-06	7.193708370323293e-06	2.427318577247206e-05	0.008592509664595127	0.00017725313955452293	0.0007518427446484566	0.001651409431360662	0.00029414804885163903	3.875744732795283e-05	0.00013621573452837765	8.955969678936526e-05	8.411065209656954e-05	0.0004239728150423616	0.0021626378875225782	0.0001071852893801406	5.509421316673979e-05	0.00033749177237041295	0.060896724462509155	0.0005724382353946567	0.0011027260916307569	0.0003307109291199595	0.00013182862312532961	8.064023131737486e-05	2.590252961454098e-06	9.148167919192929e-06	2.992594090756029e-06	5.7151628425344825e-06	1.6017856978578493e-06	1.0467855645401869e-05	1.490384602220729e-05	3.9948745325091295e-06	2.7643194698612206e-05	1.059064015862532e-05	7.399669357255334e-06	1.7995615053223446e-05	2.284905804117443e-06	3.0529472496709786e-06	3.029166236956371e-06	4.6688173824804835e-06	2.196010791521985e-05	4.0972488932311535e-05	3.142549303447595e-06	6.202399163157679e-06	6.285363269853406e-06	4.4332205106911715e-06	0.00010545711847953498	0.00010542655945755541	8.362679363926873e-05
4706.0	6.44494648440741e-05	1.0010447113018017e-05	7.224259661597898e-06	2.4254351956187747e-05	0.00785814132541418	0.00015283988614100963	0.0006969064706936479	0.002684785285964608	0.0003599017800297588	3.620657662395388e-05	0.00015176579472608864	0.0001439262559870258	9.615896851755679e-05	0.0005076435627415776	0.001918645459227264	0.00011288485984550789	5.8870227803708985e-05	0.0006292269681580365	0.06092831864953041	0.0006568493554368615	0.0018979720771312714	0.0004279663844499737	0.0001754826953401789	0.00014238772564567626	2.395693627477158e-06	5.221564606472384e-06	2.6913517103821505e-06	5.908700131840305e-06	2.0619231690943707e-06	8.92075513547752e-06	1.2706475899904035e-05	3.0614715797128156e-05	2.872957156796474e-05	1.1114600056316704e-05	7.118183020793367e-06	1.5434721717610955e-05	2.1097091575938975e-06	2.7600458452070598e-06	3.691838628583355e-06	4.05832633987302e-06	2.0711957404273562e-05	3.949498204747215e-05	2.9362040550040547e-06	6.617513918172335e-06	5.709551714971894e-06	3.6694125356007135e-06	8.492635970469564e-05	0.00016047817189246416	9.104550554184243e-05
4712.0	7.556323544122279e-05	1.0929749805654865e-05	7.029633707134053e-06	2.3647007765248418e-05	0.008236611261963844	0.00011408451973693445	0.0006610856507904828	0.0036317587364465	0.0005100322887301445	7.050144631648436e-05	0.00024544954067096114	0.00019805104238912463	0.00012338563101366162	0.0006264344556257129	0.0018767132423818111	0.00011584022286115214	7.461618952220306e-05	0.0011611677473410964	0.0956355631351471	0.000656772986985743	0.03677617758512497	0.00041338111623190343	0.000160422787303105	0.0002682182821445167	2.6434881874592975e-06	3.0004755444679176e-06	2.3316988517763093e-06	6.036827471689321e-06	2.439757054162328e-06	8.408897883782629e-06	1.2810151929443236e-05	2.1375140931922942e-05	2.8770289645763114e-05	8.644233275845181e-06	4.244939646014245e-06	1.0838263733603526e-05	1.8950058802147396e-06	2.6490351956454106e-06	3.2285211091220845e-06	3.920985818695044e-06	1.8597645976115018e-05	3.091623875661753e-05	2.839171202140278e-06	7.670983904972672e-06	6.1862251641287e-06	3.1480324196309084e-06	6.837564433226362e-05	0.0001226338790729642	8.55305406730622e-05
4718.0	7.604226266266778e-05	1.5308434740290977e-05	7.474352059944067e-06	3.0064134989515878e-05	0.005748771596699953	5.73072575207334e-05	0.0006223188247531652	0.0031566175166517496	0.0006850517238490283	0.00017760705668479204	0.000458327354863286	0.00021691518486477435	0.0001305710757151246	0.0007049052510410547	0.001820158096961677	0.00015289818111341447	8.758831245359033e-05	0.001997405430302024	0.038652438670396805	0.0006308396114036441	0.023524725809693336	0.0004007207171525806	0.0002635288692545146	0.0004053098091389984	3.292304427304771e-06	1.9049607544729952e-06	2.2140682176541304e-06	5.112168310006382e-06	2.5936296879081056e-06	1.0404062777524814e-05	1.3673867215402424e-05	2.7204367142985575e-05	2.8618471333174966e-05	6.929097708052723e-06	3.299590616734349e-06	1.2370349395496305e-05	1.794159175005916e-06	2.530891833885107e-06	3.0943419915274717e-06	3.6059427657164633e-06	1.688925112830475e-05	2.8986029064981267e-05	2.4502119231328834e-06	7.980933332873974e-06	6.012547601130791e-06	2.973229811686906e-06	7.171342440415174e-05	8.559533307561651e-05	8.944660658016801e-05
4724.0	8.72410528245382e-05	1.6992242308333516e-05	9.027957275975496e-06	3.01895724987844e-05	0.004876225255429745	3.366545934113674e-05	0.000588258495554328	0.0028147120028734207	0.0008105823653750122	0.00031074672006070614	0.0006070057861506939	0.00027514976682141423	0.00014397333143278956	0.0006592902936972678	0.0031101363711059093	0.00013360359298530966	8.503747085342184e-05	0.002145293867215514	0.020824704319238663	0.0006095962598919868	0.00840432196855545	0.0002797092020045966	0.0004091935988981277	0.00036183607880957425	3.372272431079182e-06	1.972908194147749e-06	2.002931978495326e-06	5.548970875679515e-06	3.1202412174025085e-06	0.0002852874749805778	4.077996709384024e-05	4.433807043824345e-05	2.3110784240998328e-05	6.0733864302164875e-06	2.8415115593816154e-06	1.1705119504767936e-05	1.6167658714039135e-06	2.3059208160702838e-06	3.168211151205469e-06	3.556394858605927e-06	1.5707963029854e-05	3.042176103917882e-05	2.2780782273912337e-06	7.706376891292166e-06	5.8560976867738646e-06	3.1423514883499593e-06	6.47194028715603e-05	5.596865594270639e-05	8.081806299742311e-05
4730.0	0.0001003018842311576	1.8094409824698232e-05	8.632256140117534e-06	4.5168650103732944e-05	0.006060890853404999	2.5202720280503854e-05	0.0005862649995833635	0.002191526349633932	0.0008351320866495371	0.0005314519512467086	0.0007667460013180971	0.0005596664268523455	0.00019895518198609352	0.00057695695431903	0.003538647433742881	0.00012687827984336764	7.107252167770639e-05	0.0018805123399943113	0.006062901113182306	0.0005119225243106484	0.0035060264635831118	0.00022439325402956456	0.004588533192873001	0.001578468712978065	3.257826392655261e-06	1.8880986090152874e-06	1.856774701991526e-06	7.070391347951954e-06	5.172561941435561e-06	8.625747432233766e-05	1.2887226148450281e-05	3.84651284548454e-05	1.968292963283602e-05	5.077360583527479e-06	2.6711973077908624e-06	2.227745426353067e-05	2.008099954764475e-06	2.368372406635899e-06	2.8494353045971366e-06	3.380502903382876e-06	1.5500228983000852e-05	4.339751467341557e-05	2.698900516406866e-06	6.150769877422135e-06	5.891836735827383e-06	3.283383648522431e-06	6.452694651670754e-05	4.471278953133151e-05	7.736041152384132e-05
4736.0	9.983630297938362e-05	1.925950164149981e-05	8.251213330368046e-06	8.129512571031228e-05	0.005095073953270912	2.4325421691173688e-05	0.0007317375857383013	0.002112986985594034	0.0008314956212416291	0.0006952735711820424	0.0027168788947165012	0.0011235489509999752	0.0003665638796519488	0.0004764517943840474	0.002775698434561491	0.00010183772974414751	5.4623284086119384e-05	0.0012798703974112868	0.0017806971445679665	0.0003657479246612638	0.0014226135099306703	0.0004810802638530731	0.0026219957508146763	0.0019977695774286985	3.124380327790277e-06	1.878903617580363e-06	1.8361074580752756e-06	6.991238478804007e-06	5.951686944172252e-06	2.610448791529052e-05	8.908800737117417e-06	6.369160837493837e-05	1.865761623776052e-05	4.3024429032811895e-06	2.4552014110668097e-06	1.2557653462863527e-05	1.8126301029042224e-06	1.734162651700899e-06	2.7592880087468075e-06	3.438728754190379e-06	1.2826641977881081e-05	7.281224679900333e-05	3.2599582482362166e-06	5.471243184729246e-06	5.60281660000328e-06	2.924252157754381e-06	5.7531262427801266e-05	3.614834349718876e-05	6.844296876806766e-05
4742.0	6.634087912971154e-05	1.6449912436655723e-05	8.300263289129362e-06	4.023161454824731e-05	0.004809034056961536	3.4900789614766836e-05	0.0007186017464846373	0.0021002606954425573	0.0009512020042166114	0.0010040245251730084	0.002425721613690257	0.000756816822104156	0.00041367296944372356	0.00041422448703087866	0.0015783876879140735	8.319490007124841e-05	4.174651621724479e-05	0.0008878987864591181	0.0011247359216213226	0.00023163051810115576	0.0013158813817426562	0.0005936385132372379	0.0020463198889046907	0.001938847010023892	2.9791278848279035e-06	1.722038177831564e-06	1.8823866412276402e-06	6.430017037928337e-06	6.589012627955526e-06	1.1266115507169161e-05	7.742598427284975e-06	6.963623309275135e-05	2.1227395336609334e-05	3.4264301120856544e-06	2.271305447720806e-06	5.813245934405131e-06	1.264064621864236e-06	1.5957737105054548e-06	3.1370636861538514e-06	3.268924501753645e-06	9.48227898334153e-06	6.618745828745887e-05	4.358375917945523e-06	4.972057013219455e-06	5.539522589970147e-06	3.487392177703441e-06	5.72913559153676e-05	3.839392229565419e-05	5.7630109949968755e-05
4748.0	5.9090711147291586e-05	1.695656646916177e-05	9.421471986570396e-06	3.71891183021944e-05	0.0032190794590860605	4.0175025787902996e-05	0.0005837070057168603	0.0017492803744971752	0.0010082877706736326	0.0016867128433659673	0.0027506838086992502	0.00043772434582933784	0.0004153804911766201	0.0003550466208253056	0.0013031517155468464	7.47565645724535e-05	2.7327720090397634e-05	0.0008825667900964618	0.0014639454893767834	0.0002026394649874419	0.0005462949629873037	0.0005753978621214628	0.000958279415499419	0.0017672443063929677	3.1912882150209043e-06	1.8831264014806948e-06	1.778462660695368e-06	5.400338068284327e-06	5.583368420047918e-06	5.680338290403597e-06	6.581759407708887e-06	0.00017941041733138263	1.9814235201920383e-05	3.2921693673415575e-06	2.0067961941094836e-06	3.8432012843259145e-06	1.0953914397759945e-06	1.4018845604368835e-06	3.0263367989391554e-06	3.10530367642059e-06	9.058747309609316e-06	5.882275945623405e-05	5.56614304514369e-06	4.406892003316898e-06	6.301477696979418e-06	4.753492703457596e-06	7.290868961717933e-05	3.435435064602643e-05	4.879650805378333e-05
4754.0	5.074701039120555e-05	2.0056895664311014e-05	8.105013876047451e-06	2.5711453417898156e-05	0.0031437338329851627	5.3852829296374694e-05	0.0004976514028385282	0.0010040586348623037	0.0010577811626717448	0.0036592830438166857	0.0022851403336972	0.0004486368561629206	0.0004262994625605643	0.0003070458769798279	0.0008267553639598191	9.033352398546413e-05	1.9110466382699087e-05	0.0006606535753235221	0.0013735702959820628	0.00018323969561606646	0.0001798377197701484	0.0002561954315751791	0.0007191973854787648	0.0011461889371275902	3.8983384911261965e-06	2.374571295149508e-06	1.8848171521312906e-06	4.73296495329123e-06	4.815638931177091e-06	3.919012215192197e-06	5.512056759471307e-06	0.0002534142986405641	1.902605072245933e-05	3.2670545806468e-06	1.94195490621496e-06	2.7089599825558253e-06	1.1848377425849321e-06	1.4879752825436299e-06	3.1783492886461318e-06	2.9605880627059378e-06	7.915820788184647e-06	5.226791836321354e-05	5.470731593959499e-06	4.29409692515037e-06	1.171560688817408e-05	4.740626536658965e-06	6.664766260655597e-05	3.228715286240913e-05	5.11172111146152e-05
4760.0	5.246567525318824e-05	1.8856690076063387e-05	1.0570984159130603e-05	2.6840498321689665e-05	0.003853896865621209	4.834176797885448e-05	0.0007243426516652107	0.0009673461318016052	0.001573145855218172	0.009995464235544205	0.001639456138946116	0.0003562825149856508	0.0004476055037230253	0.0003134194703307003	0.0005761206266470253	0.00013349471555557102	1.7183885574922897e-05	0.0005987845943309367	0.0019260314293205738	0.00015519723820034415	0.0001143112313002348	0.00028490013210102916	0.00046467522042803466	0.0008478541276417673	4.477442416828126e-06	2.3503157535742503e-06	2.059099415419041e-06	5.9201388467045035e-06	5.560322733799694e-06	2.994858050442417e-06	4.845009243581444e-06	0.0003544214996509254	2.3410824724123813e-05	4.304043159208959e-06	1.8928419649455464e-06	2.149150077457307e-06	1.268393816644675e-06	1.481918502577173e-06	3.4297906950087054e-06	2.5881390683935024e-06	6.992225280555431e-06	4.122065001865849e-05	5.399982910603285e-06	4.013053967355518e-06	9.61262503551552e-06	4.3024429032811895e-06	6.165965896798298e-05	2.8218759325682186e-05	7.074853783706203e-05
4766.0	4.427460953593254e-05	1.4028719306224957e-05	1.7507300071883947e-05	2.579471401986666e-05	0.005149981006979942	4.899523628409952e-05	0.0010307044722139835	0.0012329467572271824	0.0013714437372982502	0.017018860206007957	0.0011671147076413035	0.00023099977988749743	0.0004158793017268181	0.00026112733758054674	0.0005907788290642202	0.00016944903472904116	2.0037146896356717e-05	0.00034917917218990624	0.0011667306534945965	0.0001211282578879036	0.00010759305587271228	0.00022434619313571602	0.0002678286109585315	0.00032712178654037416	5.191400305193383e-06	2.4136959382303758e-06	2.3400098143611103e-06	7.123948307707906e-06	5.110866368340794e-06	2.652467856023577e-06	4.160593562119175e-06	0.000511041609570384	2.85287660517497e-05	5.489169780048542e-06	1.8179206335844356e-06	2.0082034097868018e-06	1.6524993498023832e-06	1.7367013924740604e-06	3.7752449770778185e-06	2.2735982838639757e-06	6.324802143353736e-06	3.585955346352421e-05	5.051241714681964e-06	3.733857283805264e-06	8.574559615226462e-06	3.2241919143416453e-06	4.385473584989086e-05	2.638681689859368e-05	8.910155884223059e-05
4772.0	4.3080508476123214e-05	1.1377672308299225e-05	1.2839736882597208e-05	1.7654203475103714e-05	0.009593183174729347	5.223762127570808e-05	0.001840102137066424	0.001825470244511962	0.0008478379459120333	0.008494539186358452	0.000740536255761981	0.00013993024185765535	0.00038804838550277054	0.00019136285118293017	0.0005201178137212992	0.00022126590192783624	2.1126055798958987e-05	0.0002745624806266278	0.0010666419984772801	0.00011742504284484312	0.00011706259101629257	0.00018642278155311942	0.00027278688503429294	0.00032910090521909297	6.1200926211313345e-06	2.814050503729959e-06	2.9853790692868643e-06	1.358646659355145e-05	4.551974598143715e-06	2.519972213121946e-06	3.808404926530784e-06	0.0005797169869765639	3.529514287947677e-05	5.736940693168435e-06	2.0056654648215044e-06	1.913790356411482e-06	2.759056314971531e-06	2.0119434793741675e-06	3.3743442600098206e-06	2.3145664727053372e-06	6.181094704515999e-06	2.9746150175924413e-05	4.409574103192426e-06	4.664901098294649e-06	6.30543354418478e-06	3.2330749490938615e-06	3.524246858432889e-05	2.5903027562890202e-05	9.871461224975064e-05
4778.0	3.9235314034158364e-05	1.5792347767273895e-05	7.792393262207042e-06	1.2820564734283835e-05	0.009906347841024399	4.858180182054639e-05	0.0018349777674302459	0.001487424480728805	0.0006695124902762473	0.0028855528216809034	0.0007355745765380561	8.35717873997055e-05	0.00025668612215667963	0.000133174704387784	0.0005192559328861535	0.0011797514744102955	1.887475445983e-05	0.00022532607545144856	0.0009920132579281926	0.00012050522491335869	8.962384890764952e-05	0.00014102931891102344	0.0001671725622145459	0.00023688016517553478	6.714874871249776e-06	2.6914697173197055e-06	3.2951975299511105e-06	1.4707881746289786e-05	3.5282780572742922e-06	2.5195060970872873e-06	3.7885859001107747e-06	0.0010269352933391929	4.272057776688598e-05	7.447485131706344e-06	2.389108885836322e-06	1.973952748812735e-06	3.5887278500013053e-06	2.432754172332352e-06	2.80474546343612e-06	2.0949887584720273e-06	6.237515663087834e-06	2.2916357920621522e-05	4.24893323724973e-06	5.125847110321047e-06	5.7167876548192e-06	4.003852609457681e-06	2.8870359528809786e-05	2.4385946744587272e-05	0.00012187090760562569
4784.0	3.23825552186463e-05	1.5997149603208527e-05	4.6856557673891075e-06	9.225185749528464e-06	0.004607712849974632	4.8503250582143664e-05	0.0015529016964137554	0.00114097585901618	0.0008776261820457876	0.001308559556491673	0.0005696958396583796	6.289339944487438e-05	0.00023443871759809554	0.00016287936887238175	0.0006902551976963878	0.0013052783906459808	2.0865107217105106e-05	0.00023238640278577805	0.0009305456769652665	0.000100780300272163	9.046532795764506e-05	0.0001345686468994245	0.00012086819333489984	0.0002460885443724692	6.716630196024198e-06	2.6421523671160685e-06	3.299949185020523e-06	1.3138956092006993e-05	3.277215000707656e-06	2.982746764246258e-06	6.373265478032408e-06	0.0002561438886914402	6.199177005328238e-05	9.065747690328863e-06	2.3981281174201285e-06	1.83861311597866e-06	4.8656424951332156e-06	2.9493155579984887e-06	2.585802803878323e-06	2.021108912231284e-06	5.6372791732428595e-06	1.6099013009807095e-05	3.391947757336311e-06	5.196234269533306e-06	4.200609055260429e-06	4.018534582428401e-06	2.8534535886137746e-05	2.568234413047321e-05	0.00032583539723418653
4790.0	2.8076623493689112e-05	1.5122958757274318e-05	3.800430022238288e-06	7.573541552119423e-06	0.0032057042699307203	3.9725553506286815e-05	0.0013128521386533976	0.001188734546303749	0.0010330440709367394	0.0007336102426052094	0.0005488620372489095	9.491427044849843e-05	0.000387729232897982	0.00017095393559429795	0.0005568157066591084	0.0006177126779220998	2.3882021196186543e-05	0.00025688373716548085	0.0008563271840102971	9.201740613207221e-05	8.001425885595381e-05	0.00011238703154958785	0.00011463324335636571	0.00017613543604966253	6.33628496871097e-06	2.6393797725177137e-06	3.6684994029201334e-06	2.047405723715201e-05	5.030772172176512e-06	3.32641775457887e-06	3.983899205195485e-06	4.0845974581316113e-05	7.548912253696471e-05	1.1917234587599523e-05	2.448310624458827e-06	1.889157715595502e-06	6.789079179725377e-06	2.647395831445465e-06	2.2173412617121357e-06	1.8306855054106563e-06	4.871864803135395e-06	2.364962529100012e-05	3.159063453495037e-06	4.376060132926796e-06	5.35300068804645e-06	4.261980393494014e-06	2.6112904379260726e-05	2.5040148102561943e-05	0.0008204334299080074
4796.0	3.0143512049107812e-05	2.710383887460921e-05	3.697624151755008e-06	6.820000635343604e-06	0.0028062874916940928	4.180838368483819e-05	0.001117763458751142	0.0012456023832783103	0.0009878018172457814	0.0005552096990868449	0.00043518480379134417	0.00011174904648214579	0.0010173512855544686	0.00026514206547290087	0.0005693440907634795	0.00036653204006142914	4.027737304568291e-05	0.00036471482599154115	0.0011505552101880312	7.736431143712252e-05	6.293186015682295e-05	9.283521649194881e-05	7.697546971030533e-05	0.00020306845544837415	8.02494105300866e-06	2.3968498226167867e-06	2.9965035537316e-06	1.5111511856957804e-05	7.632374035893008e-06	3.163266001138254e-06	3.117510914307786e-06	1.2395847079460509e-05	8.82301974343136e-05	1.4786370229558088e-05	2.5557972094247816e-06	1.663623379499768e-06	6.122637842054246e-06	2.52588142757304e-06	2.1860375909454888e-06	1.836275600908266e-06	4.9714831220626365e-06	2.7294536266708747e-05	3.1468496217712527e-06	4.128270120418165e-06	5.634366061713081e-06	4.165786322118947e-06	2.2666559743811376e-05	2.417394716758281e-05	0.0004148085427004844
4802.0	3.1702777050668374e-05	0.00021151715191081166	3.7178217553446302e-06	6.176203896757215e-06	0.0025325347669422626	3.578194446163252e-05	0.0011888936860486865	0.0013188436860218644	0.0009131172555498779	0.00036897583049722016	0.0004388984525576234	0.0001317819842370227	0.0022390279918909073	0.00037016384885646403	0.00045299113844521344	0.0002708877145778388	3.242372258682735e-05	0.0003049363731406629	0.001254148781299591	6.84751576045528e-05	4.64406366518233e-05	6.027483323123306e-05	6.111581751611084e-05	0.00019020737090613693	4.421179255587049e-06	2.14377041629632e-06	2.55853569797182e-06	2.2314303350867704e-05	1.9768953279708512e-05	2.7629796477413038e-06	2.438479668853688e-06	5.8519326557870954e-06	9.613742440706119e-05	1.672210964898113e-05	2.5560557332937606e-06	1.519460170129605e-06	6.496938567579491e-06	2.4896969534893287e-06	2.1655059754266404e-06	1.8319865375815425e-06	5.073986812931253e-06	2.765938734228257e-05	3.0117078040348133e-06	3.508314421196701e-06	5.8743662521010265e-06	4.605170033755712e-06	1.8222970538772643e-05	3.102785558439791e-05	0.0004568536242004484
4808.0	2.0751340343849733e-05	0.0003796712844632566	3.6526746498566354e-06	7.470432137779426e-06	0.003753483993932605	4.157655348535627e-05	0.0010602696565911174	0.00117637705989182	0.0008093054639175534	0.0003186629619449377	0.00036091741640120745	0.00010004702198784798	0.003246759530156851	0.00032519266824238	0.0003993067075498402	0.0002560684224590659	3.0253091608756222e-05	0.00032259177532978356	0.0013641767436638474	4.9183890951098874e-05	3.245967309339903e-05	5.1627488574013114e-05	5.735509694204666e-05	0.00012502860045060515	3.7049237562314374e-06	2.141498271157616e-06	2.4918397230067058e-06	2.5308068870799616e-05	2.4921535441535525e-05	2.4339215087820776e-06	2.128779897248023e-06	4.105949301447254e-06	8.15670719021e-05	2.2459156753029674e-05	2.5687918423500378e-06	1.6177314137166832e-06	6.4115797613339964e-06	2.4773005407041637e-06	2.237344460809254e-06	1.603860027898918e-06	5.436778792500263e-06	2.3834561943658628e-05	2.7486091767059406e-06	3.1002170999272494e-06	5.489263912750175e-06	4.299161901144544e-06	2.1043211745563895e-05	4.255861495039426e-05	0.0005138508859090507
4814.0	1.2894969586341176e-05	0.00034470605896785855	4.013877060060622e-06	7.058311894070357e-06	0.0041320607997477055	5.065611549071036e-05	0.0008211792446672916	0.0009075526613742113	0.0008233683765865862	0.00029681611340492964	0.00037357027758844197	0.00010312806989531964	0.005787924397736788	0.0003769781906157732	0.00042452686466276646	9.401258284924552e-05	3.1889834644971415e-05	0.00041220433195121586	0.0014222031459212303	3.512998955557123e-05	3.522137558320537e-05	6.150427361717448e-05	5.2508119551930577e-05	8.065606380114332e-05	3.2512029974895995e-06	2.117921894750907e-06	2.077559884128277e-06	3.582304998417385e-05	1.9036013327422552e-05	2.17197975871386e-06	1.9737929051188985e-06	4.426452960615279e-06	8.906410948839039e-05	2.8010463211103342e-05	2.5301681034761714e-06	1.612835831110715e-06	4.9651389417704195e-06	2.3119343950384064e-06	2.3055599740473554e-06	1.4563314607585198e-06	5.4798906603537034e-06	2.6473268007976003e-05	2.8837605441367486e-06	2.9702994197577937e-06	7.816274774086196e-06	4.274770617485046e-06	2.660817335708998e-05	4.457336035557091e-05	0.0003595228772610426
4820.0	9.950435924110934e-06	0.0008658496662974358	4.7996468310884666e-06	6.903689609316643e-06	0.0029471556190401316	6.51673399261199e-05	0.0007382509065791965	0.0006488433573395014	0.0007209265604615211	0.0002522240101825446	0.0003682772221509367	0.00011206053750356659	0.004663436207920313	0.0002785568649414927	0.0004405407526064664	8.837806672090665e-05	4.60153169115074e-05	0.0005552518414333463	0.0015118136070668697	3.0866387533023953e-05	2.646327266120352e-05	5.282100028125569e-05	5.833742397953756e-05	7.03853729646653e-05	3.403203663765453e-06	2.1658779587596655e-06	1.8444014813212561e-06	2.5658669983386062e-05	7.589260803797515e-06	1.9687245185195934e-06	1.8890333421950345e-06	4.2761080294440035e-06	0.000116909526695963	3.00695846817689e-05	2.4520470560673857e-06	1.6651805481160409e-06	5.759823125117691e-06	2.01300667868054e-06	2.5322487999801524e-06	1.3481253517966252e-06	5.176376816962147e-06	2.7126541681354865e-05	3.238978706576745e-06	2.9698633170482935e-06	1.0182352525589522e-05	4.233761046634754e-06	2.149970350728836e-05	4.570942837744951e-05	0.0003166496753692627
4826.0	7.5980306064593606e-06	0.0008052740595303476	4.688803528551944e-06	8.40124448586721e-06	0.0029124082066118717	0.00012583567877300084	0.0009347500745207071	0.0006690152804367244	0.000914853357244283	0.0003349328471813351	0.0004817172302864492	0.00011116122186649591	0.0018327622674405575	0.00017413606110494584	0.00047385066864080727	9.613724250812083e-05	5.095398228149861e-05	0.00037182506639510393	0.001600343268364668	2.9361786801018752e-05	2.3699609300820157e-05	6.497628783108667e-05	5.727944153477438e-05	5.061033880338073e-05	3.933420430257684e-06	2.4183202640415402e-06	1.8174438309870311e-06	1.5539673768216744e-05	3.842460955638671e-06	1.6453144553452148e-06	2.019328803726239e-06	4.006151812063763e-06	0.00011845609697047621	2.40854005824076e-05	2.3080372102413094e-06	1.6455780951218912e-06	4.826617896469543e-06	1.8851263803298934e-06	2.49484287451196e-06	1.3912336953580962e-06	5.2874188440910075e-06	2.501050585124176e-05	3.013715968336328e-06	2.7629005217022495e-06	7.8936354839243e-06	3.7003899251430994e-06	1.993299156310968e-05	4.938420170219615e-05	0.000653881230391562
4832.0	8.559453817724716e-06	0.0011137065012007952	4.717328465630999e-06	8.028529919101857e-06	0.0026607015170156956	0.0001061974253389053	0.000811530277132988	0.0005597720155492425	0.0007500501233153045	0.00034150134888477623	0.0004328861541580409	0.00014108016330283135	0.0010986985871568322	0.00012554158456623554	0.0004817139997612685	8.300581976072863e-05	4.915890167467296e-05	0.00022553997405339032	0.002620873972773552	2.7867490643984638e-05	1.9945618987549096e-05	7.146683492464945e-05	4.605236972565763e-05	3.465794361545704e-05	4.104707841179334e-06	2.4089172256935854e-06	2.0498810044955462e-06	1.992417310248129e-05	3.0432327093876665e-06	1.662142153691093e-06	2.001343318625004e-06	3.3328130939480616e-06	0.0001031321007758379	1.7994772861129604e-05	2.369818048464367e-06	1.8395970755591406e-06	7.27539554645773e-06	1.6952466239672503e-06	2.4597761694167275e-06	1.785988729352539e-06	6.450285127357347e-06	3.745159847312607e-05	3.111104661002173e-06	3.183430635544937e-06	9.517939361103345e-06	3.5345824471733067e-06	1.697251900623087e-05	5.250871618045494e-05	0.0011544664157554507
4838.0	1.0890607882174663e-05	0.0013675946975126863	4.391561560623813e-06	7.658856702619232e-06	0.002537795575335622	9.67836967902258e-05	0.0009054744732566178	0.0005424072151072323	0.0006255919579416513	0.0003182069631293416	0.0003663372772280127	0.0001429336261935532	0.0008227351354435086	0.00014767037646379322	0.00032235533581115305	0.00011135516251670197	7.113299943739548e-05	0.00018761451065074652	0.002096109325066209	2.7062977096647955e-05	1.704167516436428e-05	9.502656030235812e-05	6.792903150198981e-05	2.7142194085172378e-05	4.13996394854621e-06	2.57344572673901e-06	2.2700928639096674e-06	1.2853141015511937e-05	2.731748509177123e-06	2.3475288344343426e-06	1.8999513713424676e-06	2.8828806080127833e-06	0.00011748249380616471	2.4427823518635705e-05	2.6866282496484928e-06	2.0370498532429338e-06	8.005341442185454e-06	1.5071123016241472e-06	2.260082737848279e-06	1.8378032109467313e-06	5.836761374666821e-06	3.4097087336704135e-05	2.4574128474341705e-06	3.0026997137611033e-06	6.835941348981578e-06	3.304373649370973e-06	1.4227897736418527e-05	6.005004979670048e-05	0.003033505752682686
4844.0	9.60269335337216e-06	0.0007580160163342953	4.4777798393624835e-06	7.347884547925787e-06	0.0022714301012456417	6.396611570380628e-05	0.0011358432238921523	0.0005983687588013709	0.0005328124971129	0.0002263551577925682	0.0003138981992378831	0.00012776294897776097	0.000654081697575748	0.0001560244563734159	0.00027551778475753963	0.00014048184675630182	0.00010215071233687922	0.00015616272867191583	0.0018832468194887042	2.6704161427915096e-05	1.8195742086390965e-05	0.00011190184886800125	4.0201506635639817e-05	2.4479570129187778e-05	3.6175886179989902e-06	3.4264626265212428e-06	2.5485537662461866e-06	4.052700023748912e-05	2.56322709901724e-06	2.8806682621507207e-06	2.214862206528778e-06	2.79123310065188e-06	0.00011360403732396662	3.307739461888559e-05	2.958025334010017e-06	1.996569835682749e-06	5.335554305929691e-06	1.4964996353228344e-06	2.137612909791642e-06	2.0271895664336625e-06	5.2343975767144e-06	3.217913763364777e-05	2.5944457320292713e-06	3.058262564081815e-06	7.945619472593535e-06	3.261432311774115e-06	1.4156758879835252e-05	6.508071965072304e-05	0.006249930709600449
4850.0	1.152405639004428e-05	0.0013632039772346616	4.524746600509388e-06	6.8687786551890895e-06	0.0024625337682664394	4.163853373029269e-05	0.0009585962980054319	0.0004482110671233386	0.0007332240929827094	0.00031479846802540123	0.0006004252936691046	0.00032310085953213274	0.00039543950697407126	0.00017409370047971606	0.0003224057727493346	0.00012578963651321828	0.0002875427308026701	0.00017804483650252223	0.003807325381785631	5.850494562764652e-05	2.1128193111508153e-05	8.529930346412584e-05	3.844678940367885e-05	2.004687485168688e-05	3.2009993446990848e-06	3.1142719763010973e-06	2.605798044896801e-06	0.00019274985243100673	2.301035237906035e-06	3.178561200911645e-06	2.3879313175712014e-06	2.08382243727101e-06	0.00016848879749886692	4.239314148435369e-05	3.185747800671379e-06	2.0915272216370795e-06	4.6662221393489745e-06	1.4247883655116311e-06	2.157645667466568e-06	2.079962541756686e-06	5.333504304871894e-06	3.6618166632251814e-05	2.482555828464683e-06	3.055708930332912e-06	6.506394583993824e-06	2.806390966725303e-06	1.510194761067396e-05	6.029288488207385e-05	0.004519588779658079
4856.0	1.5828247342142276e-05	0.0018659596098586917	4.4681187318929005e-06	7.105099939508364e-06	0.00266667059622705	2.3195882022264414e-05	0.0006055407575331628	0.0006158901960588992	0.0009143427014350891	0.00046744925202801824	0.0018886448815464973	0.0004011258715763688	0.00023965669970493764	0.00020894681802019477	0.0004244018637109548	0.00018217939941678196	0.002317839302122593	0.00023328640963882208	0.005666003096848726	4.342103056842461e-05	2.329774906684179e-05	7.581346289953217e-05	2.774376298475545e-05	1.786301436368376e-05	2.6814013835974038e-06	3.4277306895091897e-06	2.4696862510609208e-06	4.268156044417992e-05	2.0999755179218482e-06	2.6448662538314238e-05	2.946830363725894e-06	1.90875425687409e-06	0.00013216870138421655	3.475982157397084e-05	3.136875193376909e-06	2.3351635718427133e-06	2.66669962911692e-06	1.3666091263075941e-06	2.126490926457336e-06	2.4118276087392587e-06	6.891427801747341e-06	4.018269100924954e-05	2.787732000797405e-06	2.7744761155190645e-06	5.713190148526337e-06	2.567109277151758e-06	1.2902781236334704e-05	5.1933882787125185e-05	0.003099842695519328
4862.0	2.194072112615686e-05	0.007530565839260817	4.606197762768716e-06	3.3232063287869096e-05	0.008236424997448921	1.7314891010755673e-05	0.00039270665729418397	0.0005603378522209823	0.0009996097069233656	0.0006311610341072083	0.0013159823138266802	0.00043891556560993195	0.0001492822339059785	0.00020643507014028728	0.00036606902722269297	0.000367751665180549	0.014313403517007828	0.00019969296408817172	0.003990648314356804	5.2434857934713364e-05	3.050228588108439e-05	7.665748853469267e-05	2.5510837076581083e-05	1.6788964785519056e-05	2.44419788941741e-06	3.3347685075568734e-06	2.846127244993113e-06	1.888044243969489e-05	2.0788461370102596e-06	0.00013319858408067375	3.8511075217684265e-06	2.0541685898933792e-06	0.00010352968820370734	2.6845822503673844e-05	2.8661145279329503e-06	2.16354101212346e-06	2.3803165731806075e-06	1.711731101750047e-06	2.042455889750272e-06	2.411749164821231e-06	7.5513730735110585e-06	4.5820979721611366e-05	3.0956762202549726e-06	2.8126821689511416e-06	1.356111988570774e-05	3.869603460771032e-06	1.043936481437413e-05	5.4392439778894186e-05	0.0023320962209254503
4868.0	2.6305660867365077e-05	0.020974067971110344	4.387434273667168e-06	2.9052946047158912e-05	0.010873651131987572	1.2240932846907526e-05	0.00036895860102958977	0.0005341702490113676	0.0008774736779741943	0.0007085492834448814	0.0011318189790472388	0.00042464950820431113	0.00011760387133108452	0.0002944612060673535	0.0002931511262431741	0.00034342060098424554	0.015689458698034286	0.00019318112754262984	0.004448869731277227	4.137404539505951e-05	2.8269991162233055e-05	7.442750938935205e-05	2.284123547724448e-05	1.685109054960776e-05	2.3394629806716694e-06	3.284520516899647e-06	2.7706739729183028e-06	6.46866692477488e-06	2.058457539533265e-06	0.0002887798473238945	3.620722281993949e-06	1.9497899756970583e-06	0.00010328809730708599	3.084479249082506e-05	3.0079390853643417e-06	2.117911662935512e-06	2.1049058887001593e-06	1.987752739296411e-06	1.980437446036376e-06	2.3273132683243603e-06	7.544793334091082e-06	4.776347122970037e-05	3.4791405596479308e-06	2.854973217836232e-06	2.2892309061717242e-05	4.924748736812035e-06	8.137565600918606e-06	3.7022167816758156e-05	0.003782364074140787
4874.0	2.6891508241533302e-05	0.024580862373113632	4.742534201795934e-06	2.657728509802837e-05	0.018615761771798134	1.2247355698491447e-05	0.0005452454788610339	0.0007251013885252178	0.0007521595689468086	0.0007094877655617893	0.0010927608236670494	0.00049352872883901	0.00023950135800987482	0.00038233763189055026	0.00026451010489836335	0.0002506439632270485	0.005670700687915087	0.00019219156820327044	0.006107140798121691	4.657137833419256e-05	3.38553472829517e-05	6.601197674171999e-05	2.0786321329069324e-05	1.4642425412603188e-05	2.0440479602257255e-06	3.102574510194245e-06	2.711107754294062e-06	4.557434749585809e-06	2.8879494493594393e-06	0.00030271269497461617	4.190522759017767e-06	1.959862402145518e-06	0.00012926582712680101	2.945233791251667e-05	3.1321790174843045e-06	2.4178934836527333e-06	1.8866317077481654e-06	2.2298740987025667e-06	1.891701458589523e-06	2.302036136825336e-06	6.987878805375658e-06	5.387003693613224e-05	3.5603211472334806e-06	2.8479439606599044e-06	2.8254411517991684e-05	4.341959993325872e-06	8.015731509658508e-06	2.907306952693034e-05	0.0007130770245566964
4880.0	2.535280327720102e-05	0.007130652200430632	4.384836756798904e-06	1.0196138646278996e-05	0.00948773417621851	1.5948813597788103e-05	0.0004501853254623711	0.0007233221549540758	0.0006186565151438117	0.0005748732946813107	0.0010513999732211232	0.0004240439448039979	0.00026342662749812007	0.00024595222203060985	0.00022398456349037588	0.00017141162243206054	0.0009202605579048395	0.0002663557243067771	0.0034878067672252655	6.801886775065213e-05	3.4084867365891114e-05	4.7894787712721154e-05	1.7917511286213994e-05	1.3699764167540707e-05	1.9134545254928526e-06	3.0076234907028265e-06	2.521580427128356e-06	3.3266715036006644e-06	3.1166400731308386e-06	0.0010514049790799618	7.072219432302518e-06	2.4623766421427717e-06	8.640285523142666e-05	1.7700040189083666e-05	2.974579956571688e-06	2.6396339762868593e-06	1.914277618197957e-06	2.3993520699150395e-06	2.1980538349453127e-06	2.3273041733773425e-06	6.4877885961323045e-06	6.96099377819337e-05	3.3483152037661057e-06	2.904964730987558e-06	1.225247160618892e-05	3.627275191320223e-06	9.76874252955895e-06	3.9878399547887966e-05	0.00021080161968711764
4886.0	2.530473648221232e-05	0.001254185801371932	4.020615961053409e-06	7.073015240166569e-06	0.004372038412839174	1.4417591955862008e-05	0.0003509989765007049	0.0006201477372087538	0.00044681105646304786	0.0005369302816689014	0.0008492472115904093	0.00034853743272833526	0.00020424344984348863	0.0001483946543885395	0.00017508439486846328	0.00013189399032853544	0.00024715601466596127	0.0002676759322639555	0.0029100854881107807	0.00010206463775830343	4.313756653573364e-05	4.929940769216046e-05	1.3771336853096727e-05	1.9407554646022618e-05	2.2263934624788817e-06	3.5838538678945042e-06	2.308455577804125e-06	2.791674887703266e-06	3.3432097552577034e-06	0.0011428691213950515	1.48621447806363e-05	2.984701723107719e-06	6.930954987183213e-05	1.1178271961398423e-05	2.7020630568586057e-06	2.5260092115786392e-06	1.9017061276827008e-06	2.5913868739735335e-06	2.535061412345385e-06	2.1729740637965733e-06	5.854411028849427e-06	9.14567572181113e-05	3.1597624001733493e-06	2.740719992289087e-06	7.09465894033201e-06	3.370706963323755e-06	1.186498957395088e-05	4.6824727178318426e-05	0.0001532864844193682
4892.0	2.2414395061787218e-05	0.00037147183320485055	3.790205028053606e-06	6.82581094224588e-06	0.002908329013735056	1.510636957391398e-05	0.0003077993751503527	0.0005607855855487287	0.00029991441988386214	0.0005172599339857697	0.0007608229061588645	0.0003383904695510864	8.677144796820357e-05	0.00010788730287458748	0.00013545347610488534	0.00011080942931585014	0.00010391344403615221	0.00026673893444240093	0.0024517877027392387	0.00011049805470975116	3.6962199374102056e-05	5.1364910177653655e-05	1.2720540325972252e-05	2.620653140184004e-05	2.705696260818513e-06	3.6886219731968595e-06	2.34609638027905e-06	2.4831099381117383e-06	2.8113279313402018e-06	0.001955881016328931	1.4672324141429272e-05	3.44999216395081e-06	7.01624812791124e-05	1.0620123248372693e-05	3.878532425005687e-06	2.3148688796936767e-06	1.8761122646537842e-06	2.472778078299598e-06	2.793786961774458e-06	2.30842488235794e-06	5.87948261454585e-06	5.4611562518402934e-05	2.709662567212945e-06	3.0063072244956857e-06	3.5814966850011842e-06	2.9905397695983993e-06	1.2119131497456692e-05	4.312164674047381e-05	0.00013178236258681864
4898.0	3.5515146009856835e-05	5.4847620049258694e-05	3.6349626952869585e-06	7.2440325311617926e-06	0.002725540893152356	1.5929766959743574e-05	0.000257181964116171	0.0003978764871135354	0.0002588226634543389	0.00047770404489710927	0.0006370327319018543	0.00035161388223059475	6.807246973039582e-05	9.539044549455866e-05	0.00019507651450112462	8.650294330436736e-05	0.00010842317715287209	0.0002609647926874459	0.0023472479078918695	7.692557846894488e-05	4.2171901441179216e-05	6.850212230347097e-05	1.1348446605552454e-05	2.5024011847563088e-05	3.3800743040046655e-06	3.881515112880152e-06	2.3293562207982177e-06	2.9559469112427905e-06	2.928304184024455e-06	0.0031047414522618055	1.8266975530423224e-05	2.957904143841006e-06	9.726137068355456e-05	1.266297658730764e-05	3.8622224565187935e-06	2.1259779714455362e-06	1.9150520529365167e-06	2.1275154722388834e-06	2.709089130803477e-06	2.3724230686639203e-06	5.389199486671714e-06	2.9575869120890275e-05	2.3309048629016615e-06	3.0055018669372657e-06	2.3267230062629096e-06	2.563007001299411e-06	1.1687841833918355e-05	3.1422699976246804e-05	0.00012960970343556255
4904.0	4.137964788242243e-05	1.750713272485882e-05	3.267472266088589e-06	7.464763257303275e-06	0.002449682680889964	2.1589612515526824e-05	0.00025400935555808246	0.0002504602598492056	0.0003788646718021482	0.0006662418018095195	0.0008126004249788821	0.000292701181024313	8.554188389098272e-05	8.466809231322259e-05	0.0002661926846485585	6.527569348691031e-05	0.00011725339572876692	0.00023670181690249592	0.0025277002714574337	7.723745511611924e-05	5.152440280653536e-05	9.6063558885362e-05	1.121251261793077e-05	2.5922205168171786e-05	3.5432560707704397e-06	3.85234579880489e-06	2.474877874192316e-06	2.749823124759132e-06	2.716130893531954e-06	0.0016898376634344459	1.3360417142393999e-05	2.7352755296305986e-06	0.00010612038749968633	1.4587289115297608e-05	4.060738774569472e-06	2.166598960684496e-06	1.9497526864142856e-06	2.0959159883204848e-06	2.6198915747954743e-06	2.3865836737968493e-06	5.197141035750974e-06	3.182664295309223e-05	2.3104641968529904e-06	3.722969950104016e-06	2.5734434530022554e-06	2.4404805571975885e-06	1.225090727530187e-05	3.0410621548071504e-05	0.00015328532026614994
4910.0	5.743172005168162e-05	1.1363998055458069e-05	3.042553771592793e-06	1.2513874935393687e-05	0.002251017838716507	2.6241043087793514e-05	0.00021447197650559247	0.0002325142704648897	0.00032679387368261814	0.0005356748588383198	0.0009239169885404408	0.0002156977279810235	3.847767584375106e-05	5.565612082136795e-05	0.00027578481240198016	6.317121733445674e-05	0.00012207141844555736	0.00019249547040089965	0.0024681040085852146	0.0001352610270259902	9.811025665840134e-05	0.00018973568512592465	1.4167752851790283e-05	2.6332518245908432e-05	3.5815953651763266e-06	3.484749186100089e-06	2.5045426355063682e-06	3.2028558507590787e-06	2.5720814846863504e-06	0.003892925102263689	2.334175951546058e-05	2.812287902997923e-06	0.00010365671914769337	1.473160409659613e-05	4.145234470342984e-06	2.178040631406475e-06	2.302422444699914e-06	2.042675987468101e-06	2.536226929805707e-06	2.6761183562484803e-06	5.447470357466955e-06	3.305383870610967e-05	2.3476811747968895e-06	4.462199740373762e-06	2.421765884719207e-06	2.2189826722751604e-06	1.1000250196957495e-05	3.185481909895316e-05	0.00020360355847515166
4916.0	8.750141569180414e-05	1.1919701137230732e-05	2.943903155028238e-06	4.593639823724516e-05	0.0024127343203872442	2.3177439288701862e-05	0.00019527063705027103	0.00029063347028568387	0.0004007997631561011	0.0005590469227172434	0.0012922665337100625	0.0002159455034416169	2.037456761172507e-05	4.436547533259727e-05	0.00030276956385932863	7.337480928981677e-05	0.000168056387337856	0.0001630027254577726	0.002140548313036561	0.0003000024880748242	0.0003523794875945896	0.0002655352000147104	1.5242107110680081e-05	3.443129389779642e-05	3.651856331998715e-06	3.067949364776723e-06	2.193329919464304e-06	3.26999406752293e-06	2.4694788862689165e-06	0.001709836651571095	2.487515848770272e-05	2.752438831521431e-06	0.0001337047724518925	1.4126831956673414e-05	3.889500476361718e-06	1.9844985672534676e-06	2.2281415112956893e-06	2.1055404886283213e-06	2.183683136536274e-06	2.7651201435219264e-06	6.374517397489399e-06	3.143801586702466e-05	2.423759951852844e-06	3.715092589118285e-06	2.5041558728844393e-06	2.089788495140965e-06	1.0599147572065704e-05	2.657325421751011e-05	0.00020376493921503425
4922.0	9.581261838320643e-05	9.97590905171819e-06	2.9984989851072896e-06	3.3067932236008346e-05	0.0023607350885868073	2.2982298105489463e-05	0.00024459633277729154	0.000466803991002962	0.0004162114637438208	0.0007241514977067709	0.0013927558902651072	0.0003051385283470154	1.3144283002475277e-05	3.7093981518410146e-05	0.00028553398442454636	6.445997132686898e-05	0.0001667785254539922	0.0002028072194661945	0.0019864740315824747	0.001592339831404388	0.00048158198478631675	0.0002703657082747668	1.6310666978824884e-05	4.486766556510702e-05	3.1848060189076932e-06	2.8673503038589843e-06	2.107412683471921e-06	3.079563384744688e-06	2.3300292468775297e-06	0.003538748249411583	3.0916296964278445e-05	2.7068551844422473e-06	0.00012448766210582107	1.6295382010866888e-05	3.610439989643055e-06	1.7944843193617999e-06	2.0817844870180124e-06	1.8996688595507294e-06	2.1931480205239495e-06	2.870554226319655e-06	6.474888323282357e-06	2.7542413590708748e-05	2.9989851100253873e-06	3.4382237572572194e-06	2.3468394374503987e-06	1.9217443423258374e-06	1.8099588487530127e-05	1.819674980652053e-05	0.00020865614351350814
4928.0	0.00016425279318355024	9.280591257265769e-06	3.174035782649298e-06	3.43700812663883e-05	0.002398831769824028	2.0286099243094213e-05	0.00030390522442758083	0.0005882999976165593	0.0004945577238686383	0.001348069403320551	0.0013805234339088202	0.00038986746221780777	1.1472169717308134e-05	4.091022128704935e-05	0.00037668869481422007	6.216971814865246e-05	0.00018040378927253187	0.00039503819425590336	0.0017951353220269084	0.0009146511438302696	0.000371406291378662	0.00021582815679721534	1.902289477584418e-05	5.098012479720637e-05	3.033427674381528e-06	3.3706587601045612e-06	2.2287874799076235e-06	3.186856929460191e-06	2.423727664790931e-06	0.009695864282548428	4.777836875291541e-05	2.6611739940562984e-06	0.00010993483010679483	2.120168210240081e-05	4.026905571663519e-06	1.9386795884202e-06	2.1039486455265433e-06	1.933806515808101e-06	2.159142240998335e-06	2.492899739081622e-06	5.384765700000571e-06	2.261613917653449e-05	2.7674523153109476e-06	2.769783577605267e-06	2.493411102477694e-06	2.3731404326099437e-06	4.633756179828197e-05	1.3148808648111299e-05	0.00017875520279631019
4934.0	0.00013899868645239621	9.093550943362061e-06	3.031209416803904e-06	2.0749361283378676e-05	0.002468694467097521	1.8551640096120536e-05	0.00033463601721450686	0.0006072138203307986	0.0005036646034568548	0.0013952915323898196	0.0010770364897325635	0.0006462187157012522	1.770947710610926e-05	0.00010516368638491258	0.0005045498837716877	4.917835394735448e-05	0.00025276807718910277	0.00038113855407573283	0.0016440072795376182	0.0007791700190864503	0.00027894112281501293	0.0002158016141038388	1.953463834070135e-05	5.98584083491005e-05	2.85815531242406e-06	3.2928696782619227e-06	2.074455778711126e-06	2.7690784918377176e-06	2.702962547118659e-06	0.03635063022375107	4.292852463549934e-05	2.91731089419045e-06	9.979365859180689e-05	2.7665295419865288e-05	4.240723683324177e-06	2.007594503083965e-06	2.108146418322576e-06	2.1371197362896055e-06	2.22747235056886e-06	2.5381241357536055e-06	4.324582278059097e-06	1.8337435903958976e-05	2.483801381458761e-06	2.353163836232852e-06	2.680547368072439e-06	2.668302386155119e-06	3.5195989767089486e-05	1.0906812349276152e-05	0.00013787229545414448
4940.0	0.00017917466175276786	1.03687107184669e-05	2.8961435418750625e-06	1.144468660640996e-05	0.0023409465793520212	3.247057247790508e-05	0.00043423956958577037	0.0007189955213107169	0.00036483060102909803	0.0010678305989131331	0.0008055929793044925	0.0005750958225689828	1.9458220776868984e-05	0.00015422978322021663	0.000644204206764698	4.101870581507683e-05	0.0003232142480555922	0.000409236759878695	0.0016170309390872717	0.000631364993751049	0.0001359212037641555	0.00019979028729721904	1.9227825760026462e-05	5.305868398863822e-05	2.8329448014119407e-06	3.342996251376462e-06	2.046728013738175e-06	2.7372509521228494e-06	2.736580199780292e-06	0.029586100950837135	5.4796331824036315e-05	3.1041963666211814e-06	0.00010468223626958206	2.8711769118672237e-05	4.224613803671673e-06	2.2259307570493547e-06	2.31705325859366e-06	2.362320174142951e-06	2.6506372705625836e-06	2.3268050881597446e-06	3.981931513408199e-06	1.5099297343112994e-05	2.887079290303518e-06	2.226486913059489e-06	2.5186411676259013e-06	2.527028300391976e-06	3.126130468444899e-05	1.1897952390427236e-05	0.00011072873894590884
4946.0	0.0004583311965689063	2.0016062990180217e-05	3.0303888252092293e-06	8.519670700479764e-06	0.0024344664998352528	4.328038630774245e-05	0.0005863100523129106	0.0008820791263133287	0.0003238625649828464	0.0009739654487930238	0.0005137380212545395	0.00044761525350622833	0.00016613348270766437	0.00018026142788585275	0.0007793816621415317	4.928996349917725e-05	0.0001779053418431431	0.0003788088506553322	0.001973462291061878	0.0005151536897756159	0.00012753995542880148	0.00016641014371998608	1.5056504707899876e-05	5.23817834618967e-05	2.9829773211531574e-06	3.270664592491812e-06	2.053653361144825e-06	3.4309161947021494e-06	2.9462821657944005e-06	0.0024314518086612225	4.489081402425654e-05	3.2313516840076772e-06	8.110905764624476e-05	2.6701183742261492e-05	4.071483544976218e-06	2.364614601901849e-06	2.417335736026871e-06	3.2323321192961885e-06	2.9533066481235437e-06	2.2742922283214284e-06	3.4077702366630547e-06	1.0841096809599549e-05	2.3883685571490787e-06	2.3066861558618257e-06	2.4775508791208267e-06	2.8047131763742073e-06	2.984236016345676e-05	1.6583106116740964e-05	8.123808947857469e-05
4952.0	0.0002609938965179026	2.223960473202169e-05	3.1591539482178632e-06	1.0934013516816776e-05	0.0028402695897966623	8.175348193617538e-05	0.0008792115258984268	0.0007598816882818937	0.00026882989914156497	0.000951694673858583	0.00047680255374871194	0.0006235472392290831	0.0009903049794957042	0.0003046289784833789	0.0010009094839915633	6.312238110695034e-05	0.00013535883044824004	0.0004213967185933143	0.0015648253029212356	0.00030390144092962146	8.521280688000843e-05	0.00018156589067075402	1.526999767520465e-05	6.930215022293851e-05	3.6272613215260208e-06	3.4564534416858805e-06	2.0703350855910685e-06	3.4007446174655342e-06	2.782297997327987e-06	0.0003591539280023426	3.33796015183907e-05	3.4047977806039853e-06	7.852739508962259e-05	3.103762355749495e-05	4.041309694002848e-06	2.474198026902741e-06	2.6540292310528457e-06	3.3975677524722414e-06	3.272006097176927e-06	2.048548140010098e-06	3.3660394365142565e-06	9.554208190820646e-06	1.993299520108849e-06	2.2379867914423812e-06	2.511457523723948e-06	2.6046748189401114e-06	3.5329961974639446e-05	2.140516517101787e-05	6.29887799732387e-05
4958.0	0.00010563768591964617	2.636198951222468e-05	3.30980469698261e-06	1.2377052371448372e-05	0.0034110811538994312	0.00012065815826645121	0.0011999014532193542	0.0008848659927025437	0.00024124798073899	0.000873659853823483	0.0004101296653971076	0.0008029917371459305	0.0035119939129799604	0.00024829900939948857	0.0011251154355704784	5.5132735724328086e-05	9.411302744410932e-05	0.0003538354067131877	0.0013662836281582713	0.0002165789483115077	5.8158228057436645e-05	0.00017586391186341643	1.2070848242728971e-05	0.0001370473182760179	5.49389869775041e-06	3.7456873087649e-06	2.2154918042360805e-06	3.1819067771721166e-06	2.486315906935488e-06	4.3384399759816006e-05	3.2653872040100396e-05	3.5932037008024054e-06	5.1303864893270656e-05	2.419811971776653e-05	3.661802111309953e-06	2.679852286746609e-06	2.669989953574259e-06	3.4239801607327536e-06	2.921695795521373e-06	2.051742967523751e-06	3.340749344715732e-06	9.587494787410833e-06	1.7900573539009201e-06	2.1501543869817397e-06	2.4542837309127208e-06	2.260192559333518e-06	3.671298691187985e-05	2.9583261493826285e-05	7.331361121032387e-05
4964.0	3.6313045711722225e-05	1.3007871530135162e-05	3.129703600279754e-06	1.3544136891141534e-05	0.005577026400715113	0.0003400268033146858	0.001427249051630497	0.001138799823820591	0.0004770439409185201	0.0010769165819510818	0.0006486590718850493	0.000820605899207294	0.011287466622889042	0.00013848405797034502	0.001120376749895513	6.402208236977458e-05	7.116108463378623e-05	0.0003317688242532313	0.0013986763078719378	0.00019179652736056596	6.569083052454516e-05	0.0001518917561043054	1.2458087439881638e-05	0.00020598500850610435	7.743321475572884e-06	3.947286586480914e-06	2.2843807983008446e-06	2.923278998423484e-06	2.60145498032216e-06	8.603294190834276e-06	1.610629442438949e-05	4.3170502976863645e-06	6.892410601722077e-05	2.128234518750105e-05	3.3078231354011223e-06	2.6522125153860543e-06	2.532461394366692e-06	3.120961309832637e-06	2.5663357519079e-06	1.9807055195997236e-06	3.0086105198279256e-06	9.500636224402115e-06	1.6986889477266232e-06	2.407789452263387e-06	2.2663116396870464e-06	2.04797970582149e-06	3.957090666517615e-05	4.244099909556098e-05	8.855361375026405e-05
4970.0	2.2635409550275654e-05	5.850950401509181e-06	3.1082131499715615e-06	1.6701103959348984e-05	0.0072881742380559444	0.000811066827736795	0.0012701402883976698	0.0010694145457819104	0.0004118869255762547	0.0007166433497332036	0.0006775686051696539	0.0007029094849713147	0.026828207075595856	0.00014333501167129725	0.001174870296381414	6.869380013085902e-05	6.63849277771078e-05	0.00033343545510433614	0.0015788128366693854	0.0001759046717779711	7.050158455967903e-05	0.00012141631304984912	1.3360531738726422e-05	0.00016269233310595155	8.316109415318351e-06	4.337494374340167e-06	2.3793270429450786e-06	2.673281869647326e-06	3.0958387924329145e-06	4.130605702812318e-06	1.0126416782441083e-05	3.9636129258724395e-06	8.555502427043393e-05	2.725307786022313e-05	3.194089458702365e-06	2.358200845264946e-06	2.197584535679198e-06	2.871186779884738e-06	2.25747203330684e-06	1.9902033727703383e-06	2.915611275966512e-06	9.198943189403508e-06	1.5798559616087005e-06	2.8950528303539613e-06	2.4040014068305027e-06	2.364565034440602e-06	4.5567459892481565e-05	5.154523387318477e-05	8.585234172642231e-05
4976.0	1.5514589904341847e-05	3.879087216773769e-06	2.882550688809715e-06	1.4567727703251876e-05	0.004914254415780306	0.0012209644773975015	0.0012920609442517161	0.0008975343080237508	0.00037040264578536153	0.0005799088394269347	0.00043170328717678785	0.0005679127643816173	0.08683217316865921	0.00013939554628450423	0.0011805067770183086	5.148107811692171e-05	6.40468206256628e-05	0.0003260444791521877	0.0018229861743748188	0.00021081327577121556	8.45153845148161e-05	0.00019538257038220763	1.3890879017708357e-05	0.00015529552183579654	8.753439033171162e-06	4.094191808690084e-06	2.545845291024307e-06	2.4218513772211736e-06	3.5455309443932492e-06	3.2018297133618034e-06	7.311836270673666e-06	4.277723292034352e-06	8.721043559489772e-05	4.602418266586028e-05	3.4152531043218914e-06	2.1527293938561343e-06	2.123147623933619e-06	2.7367236725694966e-06	2.2688873286824673e-06	2.1597868453682167e-06	2.8267807010706747e-06	9.03135060070781e-06	1.4195842368280864e-06	3.748188646568451e-06	2.4801940980978543e-06	2.5527863272145623e-06	6.0760525229852647e-05	4.5604712795466185e-05	9.658169437898323e-05
4982.0	1.4385096619662363e-05	3.6105916478845757e-06	2.6929101295536384e-06	1.4001922863826621e-05	0.00405081594362855	0.0008084687287919223	0.0012024965835735202	0.0007092105806805193	0.00033094242098741233	0.0007343621109612286	0.0004409148823469877	0.0005465738358907402	0.14584238827228546	0.00014072185149416327	0.0011656435672193766	4.827662633033469e-05	6.416723772417754e-05	0.00030955628608353436	0.0025119532365351915	0.00017256118007935584	7.901610661065206e-05	0.0003269455919507891	1.338999663857976e-05	0.00015298015205189586	8.559477464586962e-06	4.0036502468865365e-06	2.6312820864404785e-06	2.2714266378898174e-06	3.712882516992977e-06	2.9359382551774615e-06	6.064363788027549e-06	4.522813924268121e-06	7.993158214958385e-05	0.00026256355340592563	3.16702403324598e-06	2.602584117994411e-06	2.2109200017439434e-06	2.8221047614351846e-06	2.354654498049058e-06	2.383633272984298e-06	2.6401373816042906e-06	8.952015377872158e-06	1.454733819628018e-06	3.5349937661521835e-06	2.4130422389134765e-06	2.5511531021038536e-06	4.547278513200581e-05	2.9518640076275915e-05	0.00010135681077372283
4988.0	1.5067493222886696e-05	3.684139755932847e-06	2.565251861597062e-06	1.7557929822942242e-05	0.004334744065999985	0.0005289475666359067	0.0017992322100326419	0.000854377809446305	0.0003526431100908667	0.0006011938094161451	0.00041098444489762187	0.0004529592115432024	0.4060608744621277	0.0002175000263378024	0.0014687286457046866	5.004211561754346e-05	0.00011941852426389232	0.000338460027705878	0.001833723857998848	0.00016895036969799548	8.301049092551693e-05	0.00040265521965920925	1.280288506677607e-05	9.71082627074793e-05	8.468378837278578e-06	3.6872465898341034e-06	2.503725909264176e-06	2.4965781904029427e-06	3.509780071908608e-06	2.6538141355558764e-06	5.178104856895516e-06	5.035649337514769e-06	5.859388329554349e-05	0.0004778784641530365	2.7746773412218317e-06	2.9970522064104443e-06	2.257114601889043e-06	2.962381131510483e-06	2.2231113234738586e-06	2.5455951799813192e-06	2.4469520667480538e-06	9.930727173923515e-06	1.5618135194017668e-06	3.4044794574583648e-06	2.358691290282877e-06	2.4322553144884296e-06	5.47317904420197e-05	1.4958824976929463e-05	0.00010845172073459253
4994.0	1.55658653966384e-05	3.826560714514926e-06	2.3837196749809664e-06	2.1185209334362298e-05	0.004386912100017071	0.0004882018838543445	0.0015371046029031277	0.0010552573949098587	0.0005048529710620642	0.0005488991737365723	0.0004357196157798171	0.00045871149632148445	0.5127950310707092	0.00029748387169092894	0.0016370292287319899	6.664664397248998e-05	0.00016178797523025423	0.00032712239772081375	0.001220768433995545	0.00020532654889393598	8.244714263128117e-05	0.0004822579794563353	1.3911600944993552e-05	7.73103311075829e-05	7.878496035118587e-06	3.1316292279370828e-06	2.334018972760532e-06	2.5415006348339375e-06	3.415911123738624e-06	3.2820782962517114e-06	4.6419977479672525e-06	5.303134003042942e-06	3.4433065593475476e-05	0.00019118961063213646	2.3512393454439007e-06	3.370755166542949e-06	2.24060499931511e-06	3.0501391847792547e-06	2.0751265310536837e-06	2.6967109079123475e-06	2.5490205644018715e-06	7.299413937289501e-06	2.121212673955597e-06	3.6009805626235902e-06	2.325061586816446e-06	2.347479721720447e-06	0.00012511826935224235	1.2513563888205681e-05	0.00010309100616723299
5000.0	1.5694067769800313e-05	4.059510956722079e-06	2.642938625285751e-06	2.532124926801771e-05	0.0038374620489776134	0.0002650136884767562	0.0015577280428260565	0.0021413725335150957	0.0008594098035246134	0.0008678052690811455	0.0007598349475301802	0.00045230050454847515	0.5674083232879639	0.0005940531264059246	0.002051986986771226	0.00011624566104728729	0.0002440051903249696	0.00028300375561229885	0.0007981642265804112	0.00019386975327506661	6.386396125890315e-05	0.0003762988781090826	1.271661039936589e-05	5.86350288358517e-05	6.272758128034184e-06	3.804658490480506e-06	2.179810962843476e-06	2.5806909889070084e-06	3.268849695814424e-06	4.0472918954037596e-06	3.924704742530594e-06	4.935332071909215e-06	2.8222175387782045e-05	7.109007856342942e-05	2.181125410061213e-06	3.9652309169468936e-06	2.4561427380831446e-06	3.1112085707718506e-06	2.0254155970178545e-06	2.768265176200657e-06	3.0830838113615755e-06	9.688683348940685e-06	2.6888683350989595e-06	3.568254669517046e-06	2.3211380266729975e-06	2.2813653686171165e-06	0.00012965011410415173	1.217507178807864e-05	0.00011974211520282552
5006.0	1.3054810551693663e-05	4.068188445671694e-06	2.6705961317929905e-06	3.297185685369186e-05	0.005536085460335016	0.0002835747436620295	0.0018645658856257796	0.006446368061006069	0.0006481054006144404	0.0007148559088818729	0.00044407357927411795	0.0004368983500171453	0.6465975046157837	0.0010451911948621273	0.002344410168007016	0.00020761409541592002	0.00034331995993852615	0.00025834166444838047	0.0006471986416727304	0.0002947755274362862	4.240620182827115e-05	0.0003015630936715752	1.661082023929339e-05	5.2884504839312285e-05	5.765527475887211e-06	3.294361704320181e-06	2.293931856911513e-06	2.8138008474343223e-06	2.9795255613862537e-06	5.065805908088805e-06	3.586876800909522e-06	6.829444828326814e-06	2.2642059775535017e-05	6.374659278662875e-05	1.8749460650724359e-06	4.086070475750603e-06	2.7459420834929915e-06	3.2384598398493836e-06	1.9283313577034278e-06	2.623376758492668e-06	2.7208050141780404e-06	7.6260880632617045e-06	2.974613835249329e-06	3.3646563224465353e-06	2.360489133934607e-06	2.410050228718319e-06	0.00013647106243297458	1.1946661288675386e-05	8.986261673271656e-05
5012.0	1.2369428986858111e-05	4.267121312295785e-06	2.866655677280505e-06	3.9401758840540424e-05	0.006177332252264023	0.0003076808643527329	0.001664215698838234	0.004694032482802868	0.00048491559573449194	0.0006982256891205907	0.0003866127517540008	0.0005842259852215648	0.5202072858810425	0.0007619797834195197	0.004356080666184425	0.0003751371696125716	0.00041904643876478076	0.0003491808311082423	0.0008549359627068043	0.00039745232788845897	4.7560846724081784e-05	0.00044553595944307745	2.623156069603283e-05	3.982485577580519e-05	5.7463043958705384e-06	3.4225140552734956e-06	2.5968693080358207e-06	3.03234878629155e-06	2.7801097530755214e-06	4.649883521778975e-06	3.847543212032178e-06	6.220192972250516e-06	1.72979762282921e-05	4.757319038617425e-05	1.6834405869303737e-06	4.099571469851071e-06	2.935610609711148e-06	3.2532529985473957e-06	2.032483962466358e-06	2.7373710054234834e-06	2.68041958406684e-06	6.467630555562209e-06	2.725664444369613e-06	3.055621164094191e-06	2.2679721496388083e-06	2.380166961302166e-06	0.00013068753469269723	1.2782695193891414e-05	9.855114331003278e-05
5018.0	1.2764361599693075e-05	4.368771442386787e-06	3.1722865969641134e-06	4.0956903831101954e-05	0.005887010134756565	0.0002237787703052163	0.0014919326640665531	0.004118498880416155	0.00041381496703252196	0.0004221179988235235	0.00030352099565789104	0.0007703555747866631	0.4852561950683594	0.00046838028356432915	0.0034245699644088745	0.00031649816082790494	0.00023584399605169892	0.0007220088737085462	0.000885685090906918	0.0003795177035499364	6.523480988107622e-05	0.00030243719811551273	1.612256710359361e-05	2.9967384762130678e-05	6.8217959778849036e-06	3.315288950034301e-06	2.2908930077392142e-06	2.8103361273679184e-06	2.413981292193057e-06	4.269417331670411e-06	4.321399501350243e-06	7.142383765312843e-06	1.6561531083425507e-05	3.83890510420315e-05	1.905069893837208e-06	4.062547759531299e-06	3.2712136999180075e-06	3.7588522445730632e-06	2.520202997402521e-06	2.8470394681789912e-06	2.6869611247093417e-06	6.073687472962774e-06	2.132189138137619e-06	2.8207380182720954e-06	2.093403054459486e-06	2.5860865662252763e-06	0.00013965604011900723	1.3878499885322526e-05	0.00011575740063562989
5024.0	1.4153087249724194e-05	4.425789938977687e-06	2.9870793696318287e-06	3.906998608727008e-05	0.0061568631790578365	0.0001882260403363034	0.0019034730503335595	0.003759997896850109	0.00032200271380133927	0.00046237767674028873	0.00024329246662091464	0.0005439522210508585	0.2566050589084625	0.000342588551575318	0.0023865438997745514	0.0001584020646987483	0.00020802723884116858	0.001801565638743341	0.0007844798383302987	0.00038813421269878745	4.977971548214555e-05	0.0002188596990890801	1.364993386232527e-05	2.5457635274506174e-05	7.318233656405937e-06	3.281364570284495e-06	2.4140804271155503e-06	2.6142784008698072e-06	2.1326773094187956e-06	4.473703484109137e-06	5.785652774648042e-06	8.768209227127954e-06	1.5741452443762682e-05	3.1021285394672304e-05	1.8731107047642581e-06	3.7429272197186947e-06	3.6634578464145306e-06	3.836825271719135e-06	2.8271042538108304e-06	3.0990674986242084e-06	2.9365569389483426e-06	5.288125066726934e-06	1.7183077716254047e-06	2.4348037186427973e-06	1.8895613038694137e-06	2.7817354748549405e-06	0.0004105732950847596	3.5715940612135455e-05	0.00012593076098710299
5030.0	1.5733990949229337e-05	4.244886895321542e-06	2.6703262392402394e-06	3.393288716324605e-05	0.005706780590116978	0.00014487633598037064	0.0015708728460595012	0.0039021181873977184	0.0002692613925319165	0.0004788282385561615	0.0003563300415407866	0.0005463618435896933	0.2358006089925766	0.00024353477056138217	0.0015379274263978004	8.615750994067639e-05	0.0002154560061171651	0.0028419119771569967	0.0007173718186095357	0.00024009397020563483	4.169471503701061e-05	0.0001427491952199489	2.96052767225774e-05	3.0210136173991486e-05	6.92107323629898e-06	3.3775058909668587e-06	2.452503167660325e-06	3.1379163374367636e-06	2.392264377704123e-06	3.9713390833640005e-06	6.905730970174773e-06	9.132068043982144e-06	1.374552994093392e-05	2.5208826627931558e-05	1.9038674281546264e-06	3.603986669986625e-06	3.528768957039574e-06	3.630517994679394e-06	2.702648089325521e-06	3.318616791148088e-06	3.253895329180523e-06	5.04837180415052e-06	1.7466924191467115e-06	2.248878899990814e-06	1.8572955013951287e-06	2.7410439997765934e-06	0.00029070748132653534	9.905491606332362e-05	0.00012180421617813408
5036.0	1.397209689457668e-05	3.7664487990696216e-06	2.32548950407363e-06	3.5831661080010235e-05	0.00893182773143053	0.000133963578264229	0.0009383654105477035	0.0019130489090457559	0.00019673598580993712	0.00034428652725182474	0.0004321980522945523	0.0005598435527645051	0.14683017134666443	0.00017446462879888713	0.0013165771961212158	6.844975723652169e-05	0.00017956047668121755	0.0022653359919786453	0.0007902293000370264	0.0002107927721226588	4.4984713895246387e-05	0.0001565020065754652	2.4737126295804046e-05	2.537438012950588e-05	6.820683665864635e-06	3.3589012673473917e-06	2.53264011007559e-06	4.121448910154868e-06	2.259117309222347e-06	2.8121592094976222e-06	6.140975528978743e-06	1.0121888408320956e-05	1.2057502317475155e-05	2.4639441107865423e-05	2.021436557697598e-06	3.387322067283094e-06	3.2293803542415844e-06	3.576008566597011e-06	2.6329437332606176e-06	3.152848648824147e-06	3.346227458678186e-06	6.229103746591136e-06	1.712606263026828e-06	2.096119715133682e-06	2.1564917460636934e-06	2.8646663849940524e-06	0.00021535804262384772	8.053648343775421e-05	0.00013058101467322558
5042.0	2.1765497876913287e-05	5.403403065429302e-06	2.431448592687957e-06	3.6754187021870166e-05	0.005451490171253681	0.0001669107296038419	0.0007718295673839748	0.0011973942164331675	0.00025461503537371755	0.00027390234754420817	0.0004698906559497118	0.0003873380192089826	0.04916099086403847	0.0001069135541911237	0.0011113992659375072	5.506211891770363e-05	0.0001960334338946268	0.0023410478606820107	0.0009705061675049365	0.00019372526730876416	4.0569459088146687e-05	0.00012575423170346767	2.821574526024051e-05	1.9202263501938432e-05	8.743042599235196e-06	3.331519565108465e-06	2.72077659246861e-06	4.337030986789614e-06	2.0025213416374754e-06	2.2208926111488836e-06	5.400863301474601e-06	8.30297085485654e-06	1.1806399015767965e-05	2.374890937062446e-05	2.325174591533141e-06	3.487432195470319e-06	2.9766629268124234e-06	3.4548847906989977e-06	2.5249469217669684e-06	2.999797516167746e-06	3.7917920963081997e-06	6.966533874219749e-06	1.672684902587207e-06	2.320153271284653e-06	2.1592659322777763e-06	2.8276435841689818e-06	0.00020592294458765537	8.618315041530877e-05	0.0001293259992962703
5048.0	2.0449040675885044e-05	5.167340987100033e-06	2.251110572615289e-06	3.030608240806032e-05	0.00489305192604661	0.00011534157965797931	0.0005406854907050729	0.0015440492425113916	0.0003110971301794052	0.0002859709784388542	0.012669678777456284	0.0004214298096485436	0.023626476526260376	6.016216138959862e-05	0.0010865271324291825	6.328915333142504e-05	0.00019010166579391807	0.0016677806852385402	0.0012921199668198824	0.0002161718875868246	2.887856499000918e-05	8.819704817142338e-05	4.381468897918239e-05	2.0470386516535655e-05	1.0603828741295729e-05	3.2949963042483432e-06	2.776993596853572e-06	4.995937160856556e-06	2.0719705844385317e-06	1.96246946870815e-06	4.798465852218214e-06	8.610205441073049e-06	1.2521539247245528e-05	3.7000641896156594e-05	2.4132264115905855e-06	3.36794687427755e-06	2.8117540296079824e-06	3.2294481115968665e-06	2.4299720280396286e-06	3.147684310533805e-06	4.114470357308164e-06	8.178667485481128e-06	1.581883793733141e-06	2.507353201508522e-06	2.0384841263876297e-06	2.8038816708431114e-06	0.00016188903828151524	5.6607299484312534e-05	0.00012693455209955573
5054.0	1.7178412235807627e-05	4.006129074696219e-06	2.1664811811206164e-06	2.459174174873624e-05	0.005364708136767149	6.342165579553694e-05	0.0003284279955551028	0.0014686089707538486	0.0003763785643968731	0.00030761753441765904	0.013312602415680885	0.00031517146271653473	0.005227966234087944	6.210034189280123e-05	0.0011492868652567267	0.00010073647717945278	0.0001932507730089128	0.001122778165154159	0.001780082006007433	0.00031033699633553624	3.4538305044407025e-05	0.00010462285717949271	6.880000728415325e-05	2.838520595105365e-05	8.999249075714033e-06	3.2091361390484963e-06	2.714362153710681e-06	5.633571163343731e-06	2.055683353319182e-06	1.8179362086812034e-06	4.528576027951203e-06	7.0281662374327425e-06	9.720890375319868e-06	3.7838555726921186e-05	2.2742533474229276e-06	3.190168172295671e-06	3.0941059776523616e-06	3.0692515338159865e-06	2.377458031332935e-06	3.6214992178429384e-06	4.40079384134151e-06	8.671927389514167e-06	1.621197043277789e-06	2.52082327278913e-06	2.0980398858228e-06	2.763406655503786e-06	0.0001834354770835489	3.296132490504533e-05	0.00011577639816096053
5060.0	1.5493547834921628e-05	3.338373517181026e-06	2.0299482912378153e-06	3.0135550332488492e-05	0.005628060549497604	4.551720849121921e-05	0.00022049383551348	0.00121191400103271	0.0006219509523361921	0.0002749399864114821	0.006818275898694992	0.0003174930752720684	0.0015767232980579138	6.313538324320689e-05	0.001099970075301826	0.00014404872490558773	0.0007855547592043877	0.0007251276401802897	0.0014982117572799325	0.0004095403419341892	4.9836286052595824e-05	0.00018810242181643844	0.00015101961616892368	3.375743835931644e-05	7.915987225715071e-06	2.8923427635163534e-06	2.5195636226271745e-06	5.687943030352471e-06	2.1290884433255997e-06	1.8121911580237793e-06	3.8388275243050884e-06	3.7547467854892602e-06	7.079911483742762e-06	4.422072015586309e-05	2.2399897261493606e-06	2.7910466542380163e-06	2.8256786208658013e-06	2.855741286111879e-06	2.2705387436872115e-06	3.931271749024745e-06	3.973612365371082e-06	7.523188287450466e-06	1.8917789930128492e-06	2.658251787579502e-06	2.2184431145433336e-06	2.57952478932566e-06	0.00017383298836648464	3.9597707655048e-05	0.00011448611621744931
5066.0	1.1865567103086505e-05	2.9086572794767562e-06	2.1803182335133897e-06	0.00017889126320369542	0.006636734586209059	4.8651258111931384e-05	0.0003038356371689588	0.0018405363662168384	0.0006564835202880204	0.000239833869272843	0.0036574474070221186	0.00026135495863854885	0.0002850955061148852	6.116613803897053e-05	0.0008226590580306947	0.00011247868678765371	0.0009936372516676784	0.0006546201766468585	0.0011946947779506445	0.00046679197112098336	4.62948992208112e-05	0.00019554767641238868	9.230389696313068e-05	3.5847686376655474e-05	6.990424935793271e-06	2.6707361939770635e-06	2.3240820610226365e-06	5.150190645508701e-06	2.0139934804319637e-06	1.8423587562210741e-06	3.2042735256254673e-06	2.651994918778655e-06	7.2547068157291505e-06	9.821106505114585e-05	2.645293761815992e-06	2.556887011451181e-06	2.763654265436344e-06	2.951830992969917e-06	2.1332102733140346e-06	3.852635927614756e-06	4.100732894585235e-06	7.497339538531378e-06	2.0579275314958068e-06	2.6586676540318877e-06	2.2451740733231418e-06	2.6087418518727645e-06	0.00019824563059955835	3.459830259089358e-05	0.00011548133625183254
5072.0	1.29982981889043e-05	3.104436245848774e-06	2.3076233901520027e-06	0.00019607679860200733	0.008475917391479015	7.011432899162173e-05	0.0003134376893285662	0.0019463085336610675	0.0005214451812207699	0.00023081856488715857	0.002830954035744071	0.00020356841559987515	0.00017953755741473287	6.27226399956271e-05	0.0007101710070855916	0.00010379203013144433	0.0014708079397678375	0.00041664516902528703	0.0014282226329669356	0.0005632588290609419	4.587838702718727e-05	0.0001799425226636231	0.00010511816071812063	5.9193862398387864e-05	7.217256552394247e-06	2.790019379972364e-06	2.285818936798023e-06	4.771851763507584e-06	1.8576974980533123e-06	1.9433593934081728e-06	2.932658389909193e-06	2.8005761123495176e-06	6.761379609088181e-06	0.00014033098705112934	3.0195330964488676e-06	2.5716301479405956e-06	2.6665800305636367e-06	2.9593345516332192e-06	2.030639734584838e-06	3.782095291171572e-06	4.192861069896026e-06	7.73057126934873e-06	2.088443807224394e-06	2.514120069463388e-06	2.392805072304327e-06	2.768985950751812e-06	0.00024944578763097525	3.31630180880893e-05	0.00016108082490973175
5078.0	1.2916705600218847e-05	3.727030389200081e-06	2.1958308025205042e-06	0.0001369471283396706	0.006622810382395983	3.5749166272580624e-05	0.00023460955708287656	0.001802588696591556	0.0004657432727981359	0.00029769097454845905	0.0013437675079330802	0.0001454063894925639	0.00012439829879440367	8.836609777063131e-05	0.0007211918709799647	0.0001031750871334225	0.0007638067472726107	0.0002725714002735913	0.0019902540370821953	0.0006441563018597662	3.442315210122615e-05	0.0001507921115262434	0.00010778015712276101	4.4619628170039505e-05	5.272122052701889e-06	2.9471393645508215e-06	2.2839471967017744e-06	5.455091923067812e-06	1.8510869495003135e-06	2.005918076974922e-06	2.9884042760386365e-06	3.541502792359097e-06	5.746863280364778e-06	4.02893238060642e-05	3.0174344374245265e-06	2.5783836008486105e-06	2.594022816992947e-06	2.7230919386056485e-06	1.952318370967987e-06	3.215127662770101e-06	4.00358521801536e-06	7.1221552389033604e-06	2.06908157451835e-06	2.3136437903303886e-06	2.430592985547264e-06	2.67294285549724e-06	0.0003110241668764502	2.9748309316346422e-05	0.00016492824943270534
5084.0	1.1679294402711093e-05	3.7071363294671755e-06	2.0590209715010133e-06	7.357688446063548e-05	0.009573337621986866	3.706236748257652e-05	0.0002693314745556563	0.0021991657558828592	0.00046255087363533676	0.00030818968662060797	0.0007246641325764358	0.00011328989785397425	0.0001015475791064091	0.000153522560140118	0.0008595375111326575	9.498071449343115e-05	0.0003677718050312251	0.00032366038067266345	0.0020548629108816385	0.0007556326454505324	2.7203017452848144e-05	0.00015128192899283022	5.473617056850344e-05	4.2048413888551295e-05	3.9264718907361384e-06	2.9712939522141824e-06	2.5208855731762014e-06	5.678935394826112e-06	1.9153021639795043e-06	1.8488427713236888e-06	3.2312532312062103e-06	3.688794549816521e-06	5.187059741729172e-06	1.3353207577893045e-05	2.6065386009577196e-06	2.5021959118021186e-06	2.9536954571085516e-06	2.593451426946558e-06	2.0739255432999926e-06	2.9085713322274387e-06	4.401045316626551e-06	1.0016959095082711e-05	2.105191015289165e-06	2.425218781354488e-06	2.4146720534190536e-06	2.5526865101710428e-06	0.00031702482374385	3.7935602449579164e-05	0.00014573286171071231
5090.0	1.1925863873329945e-05	3.892606400768273e-06	2.1615155674226116e-06	5.369683640310541e-05	0.010191029869019985	2.461754957039375e-05	0.00016950105782598257	0.0019371608505025506	0.000399070413550362	0.0002695542061701417	0.0005283512291498482	9.757860971149057e-05	0.0001503921957919374	0.0001237982214661315	0.0007890238193795085	0.00010766059131128713	0.0003631250583566725	0.0004680408746935427	0.0016408829251304269	0.0013083458179607987	4.8183719627559185e-05	0.00015007375623099506	0.00019337995036039501	4.174938294454478e-05	3.3156843528558966e-06	2.728743766056141e-06	2.8219299110787688e-06	5.363287073123502e-06	2.0141453660471598e-06	2.004554517043289e-06	3.455507794569712e-06	3.601361640903633e-06	4.598753548634704e-06	6.077818852645578e-06	2.8533156637422508e-06	2.734381041591405e-06	3.150501242998871e-06	2.844906248355983e-06	2.3054810753819766e-06	2.7813850920210825e-06	4.955663825967349e-06	1.0758310054370668e-05	2.0971494905097643e-06	2.1160685719223693e-06	2.4232722353190184e-06	3.147888492094353e-06	0.0002585143956821412	0.00010641638073138893	0.0001197807359858416
5096.0	1.0643921086739283e-05	3.8458888411696535e-06	2.2807714685768588e-06	8.197659917641431e-05	0.014555037952959538	2.1678553821402602e-05	0.00015995690773706883	0.0020756323356181383	0.00037607888225466013	0.00021141415345482528	0.0005392737220972776	0.00010503871453693137	0.0001692363730398938	0.00010839786409633234	0.0006864651222713292	0.00010361009481130168	0.0001986264978768304	0.0005450895405374467	0.0017044165870174766	0.0014570608036592603	3.908604776370339e-05	0.00011647801875369623	0.00013250841584522277	3.208090492989868e-05	3.1641952773497906e-06	2.7974022032140056e-06	3.0041089758015005e-06	5.055410383647541e-06	1.9649735349958064e-06	2.637537818372948e-06	3.825203748419881e-06	3.319009238111903e-06	4.3024547267123125e-06	4.326682301325491e-06	2.789684003801085e-06	2.833674443536438e-06	3.1742931696499e-06	2.5027186438819626e-06	2.3846973817853723e-06	2.8626318453461863e-06	6.5207686930079944e-06	1.11705139715923e-05	2.1133298560016556e-06	1.8737681557468022e-06	2.368365585425636e-06	3.110555780949653e-06	0.00026554582291282713	0.0001383296330459416	0.00010426023072795942
5102.0	1.0051561730506364e-05	3.7359657198976493e-06	2.935722477559466e-06	3.517551886034198e-05	0.01476806029677391	2.9345213988563046e-05	0.00025082635693252087	0.0021692446898669004	0.0003783490974456072	0.00014183728490024805	0.0009279957157559693	0.00011020583042409271	0.0001904258388094604	9.516948193777353e-05	0.000830369011964649	0.00012126474757678807	8.95430421223864e-05	0.0006752836634404957	0.0017183118034154177	0.001341622439213097	4.1801649786066264e-05	9.576192678650841e-05	0.0011506123701110482	2.3487886210205033e-05	4.533251285465667e-06	3.0890405469108373e-06	3.6808419281442184e-06	6.046824637451209e-06	2.4770099571469473e-06	2.8407200716173975e-06	4.782831638294738e-06	4.472406544664409e-06	3.6858298244624166e-06	3.1964721074473346e-06	3.1042436603456736e-06	2.89529589281301e-06	3.0454159514192725e-06	2.6523214273765916e-06	2.6146747131861048e-06	2.91976289190643e-06	8.242671356128994e-06	2.1122632460901514e-05	2.1769483282696456e-06	1.7365159692417365e-06	2.458387825754471e-06	2.805689746310236e-06	0.00019566778792068362	0.00010864051728276536	8.796305337455124e-05
5108.0	1.2857970432378352e-05	3.819680841843365e-06	3.4774921005009674e-06	1.3309891983226407e-05	0.007363936398178339	3.843909144052304e-05	0.00023102642444428056	0.0016602836549282074	0.000455527740996331	0.00011532474309206009	0.0011853661853820086	9.705810225568712e-05	0.00021400339028332382	8.628470095572993e-05	0.00099503668025136	0.00014331931015476584	7.519339851569384e-05	0.0010523473611101508	0.0019391471287235618	0.0010320637375116348	3.585418380680494e-05	7.791336975060403e-05	0.0032030907459557056	2.136256625817623e-05	4.593778612616006e-06	3.081825752815348e-06	3.7132506349735195e-06	5.913700078963302e-06	2.496751676517306e-06	3.248165739933029e-06	5.434866125142435e-06	5.199808583711274e-06	3.520990503602661e-06	2.6728841930889757e-06	3.0102119126240723e-06	2.679295221241773e-06	2.8621486762858694e-06	2.8576155273185577e-06	2.9327952688618097e-06	2.7916776161873713e-06	1.0231507985736243e-05	1.8189079128205776e-05	2.4090184069791576e-06	1.7514946648589103e-06	2.761841415122035e-06	2.5882181944325566e-06	9.896419214783236e-05	5.56945706193801e-05	8.53281089803204e-05
5114.0	1.5604658983647823e-05	3.371250159034389e-06	3.3136261663457844e-06	8.711897862667684e-06	0.01115906797349453	6.799870607210323e-05	0.00022279671975411475	0.0011814613826572895	0.0005792569136247039	0.00011440283560659736	0.0012453412637114525	0.00012190879351692274	0.00022709013137500733	0.0001025599631248042	0.0009740089881233871	0.00015147723024711013	7.402440678561106e-05	0.001937606604769826	0.005341335665434599	0.0009202754590660334	3.619090421125293e-05	5.5878099374240264e-05	0.001025222591124475	1.8467160771251656e-05	4.503891886997735e-06	3.0058054107939824e-06	3.620680899985018e-06	5.683545623469399e-06	2.585810307209613e-06	5.537161541724345e-06	6.089074304327369e-06	4.881314907834167e-06	3.6553265090333298e-06	2.2765100311517017e-06	2.853008027159376e-06	2.6804505068867e-06	2.4670425773365423e-06	2.8167219170427416e-06	3.0280978080554632e-06	2.7011174097424373e-06	1.1225095477129798e-05	1.4898034351062961e-05	2.6609861834003823e-06	2.2945225737203145e-06	2.89659374175244e-06	2.7236894766247133e-06	7.284836465260014e-05	2.9712073228438385e-05	8.934787911130115e-05
5120.0	1.212313145515509e-05	2.603790790089988e-06	3.092409770033555e-06	7.2445295700163115e-06	0.005371546372771263	4.520847141975537e-05	0.00029300778987817466	0.0009167005773633718	0.0015244660899043083	0.0002324236265849322	0.0011202098103240132	0.00013643514830619097	0.0002274623984703794	0.00015560665633529425	0.0010222947457805276	0.0001509141002316028	8.496823284076527e-05	0.001173323136754334	0.009285824373364449	0.0013430153485387564	3.4506996598793194e-05	5.368142228689976e-05	0.0007050788844935596	2.0076799046364613e-05	5.59788168175146e-06	2.5988958896050462e-06	3.255658612033585e-06	5.435306320578093e-06	2.906644112954382e-06	8.03434340923559e-06	7.4692356974992435e-06	5.094890184409451e-06	3.555089278961532e-06	1.8868602182919858e-06	3.0889877962181345e-06	2.6111113129445584e-06	2.17852038986166e-06	2.6465527298569214e-06	3.1624274470232194e-06	2.6044265268865274e-06	1.05426652226015e-05	1.0417853445687797e-05	2.809457100738655e-06	2.761962605291046e-06	2.8537863272504183e-06	2.8951189960935153e-06	5.8977442677132785e-05	1.9501021597534418e-05	7.077235932229087e-05
5126.0	9.029352440848015e-06	2.192052079408313e-06	2.940376361948438e-06	6.349193427013233e-06	0.0035818370524793863	4.3357969843782485e-05	0.0003641210787463933	0.0008933094213716686	0.0017262641340494156	0.0002945378655567765	0.0012790089240297675	0.0001441185304429382	0.0001807957305572927	0.00019357368000783026	0.0013690085615962744	0.0002612535608932376	9.176301682600752e-05	0.0009428391349501908	0.006205495446920395	0.0019710161723196507	3.117424785159528e-05	4.396008080220781e-05	0.0003619728668127209	2.5611707314965315e-05	5.855594736203784e-06	2.183114702347666e-06	2.8105450837756507e-06	6.455344191635959e-06	3.5847290291712852e-06	8.476975381199736e-06	8.833558240439743e-06	5.574451279244386e-06	3.2185266718443017e-06	1.5767494687679573e-06	3.0522080578521127e-06	2.642407025632565e-06	2.1131040739419404e-06	2.4480677893734537e-06	3.732344339368865e-06	2.535433850425761e-06	9.98824634734774e-06	8.381876796192955e-06	2.8605168154172134e-06	3.1501558623858728e-06	2.867205466827727e-06	2.825465571731911e-06	4.247011020197533e-05	1.6230476830969565e-05	6.350613693939522e-05
5132.0	6.8331191869219765e-06	1.97387566913676e-06	2.642525487317471e-06	6.561691407114267e-06	0.0030948352068662643	3.6263285437598825e-05	0.000355354743078351	0.0008727330132387578	0.0015687787672504783	0.0002685527433641255	0.0011764331720769405	0.00013025544467382133	0.0001514008326921612	0.00022606698621530086	0.001313601853325963	0.00031147192930802703	0.00015224932576529682	0.0007538762874901295	0.003821810008957982	0.00236064987257123	2.9129239919711836e-05	4.317683487897739e-05	7.926016405690461e-05	2.670762660272885e-05	5.540415713767288e-06	1.99670898837212e-06	2.60501769844268e-06	5.63083131055464e-06	3.7281749882822623e-06	1.1349713531672023e-05	9.15792588784825e-06	5.695879281120142e-06	3.0938581403461285e-06	1.7034096799761755e-06	2.994235273945378e-06	2.8330853183433646e-06	2.1844434741069563e-06	2.6164932478422998e-06	3.904217010131106e-06	2.273195150337415e-06	8.439498742518481e-06	6.574651251867181e-06	2.5637234557507327e-06	3.3694632293190807e-06	2.725118520174874e-06	2.905305791500723e-06	3.0997805879451334e-05	1.4220464436220936e-05	5.9394482377683744e-05
5138.0	5.989889359625522e-06	1.868667936832935e-06	2.6018990411103005e-06	6.860196208435809e-06	0.002651699585840106	3.941694012610242e-05	0.00029765604995191097	0.0006082101026549935	0.0009837877005338669	0.00020450438023544848	0.0012112673139199615	0.00011167203774675727	0.00021558444132097065	0.000354290590621531	0.001254510716535151	0.0004015114682260901	0.00015009981871116906	0.00046460304292850196	0.0028344588354229927	0.0020223218016326427	3.579781696316786e-05	5.785862958873622e-05	2.614824188640341e-05	2.3673203031648882e-05	4.715026079793461e-06	1.7530120430819807e-06	2.758769596766797e-06	4.254402483638842e-06	3.3591381907172035e-06	1.6570411389693618e-05	7.97924349171808e-06	6.786969152017264e-06	3.463967459538253e-06	1.7686593309917953e-06	2.8015588213747833e-06	3.260636049162713e-06	2.2913343400432495e-06	2.674332563401549e-06	3.4580987176013878e-06	2.0028880953759653e-06	6.325520189420786e-06	6.05182685831096e-06	2.251237219752511e-06	3.2345769795938395e-06	2.630757535371231e-06	3.27035581904056e-06	3.312353874207474e-05	1.3491283425537404e-05	5.044035424361937e-05
5144.0	6.333077180897817e-06	2.000162339754752e-06	2.671971742529422e-06	7.164842827478424e-06	0.00280254939571023	7.544465188402683e-05	0.0006492580287158489	0.0007360267918556929	0.000585084140766412	0.00014474985073320568	0.0009677957277745008	9.607785614207387e-05	0.00030578504083678126	0.0005192959797568619	0.0021806228905916214	0.0005506455199792981	0.00012401858111843467	0.0003550439141690731	0.0027480137068778276	0.0017607989721000195	3.935234053642489e-05	5.655011409544386e-05	1.8089855075231753e-05	2.5850267775240354e-05	5.389379111875314e-06	1.6715733863748028e-06	2.5611968794692075e-06	4.037041435367428e-06	3.4867937301896745e-06	1.549977059767116e-05	6.666395620413823e-06	9.522296750219539e-06	4.063322649017209e-06	2.200898052251432e-06	2.526469188524061e-06	3.7703839552705176e-06	2.2622348296863493e-06	2.848799340426922e-06	2.9376378734013997e-06	1.6334588508470915e-06	4.947824891132768e-06	6.978089459153125e-06	2.1464011297211982e-06	2.8876352189399768e-06	2.3507795958721545e-06	3.6340825317893177e-06	5.726874223910272e-05	1.3068650332570542e-05	5.019659147365019e-05
5150.0	7.415338131977478e-06	2.0750098883581813e-06	2.692471298360033e-06	7.029432708804961e-06	0.0029742789920419455	9.981298353523016e-05	0.0012680671643465757	0.0007935884641483426	0.000515189312864095	0.00012844701996073127	0.0006543017807416618	8.009403245523572e-05	0.0002852330799214542	0.00038246664917096496	0.00182320736348629	0.0004579115775413811	0.00012819301628042012	0.0003834820236079395	0.0025217656511813402	0.001391652855090797	4.194076609564945e-05	5.367763515096158e-05	1.4748542525921948e-05	2.2230193280847743e-05	5.4458650993183255e-06	1.542249492558767e-06	2.385832431173185e-06	3.933315383619629e-06	3.5927307635574834e-06	2.0913374100928195e-05	7.1213539740710985e-06	1.3711501196667086e-05	4.359419108368456e-06	3.225809678042424e-06	2.398944616288645e-06	3.906954589183442e-06	2.200287553932867e-06	2.5900453692884184e-06	2.483152456989046e-06	1.3355679584492464e-06	4.116774107387755e-06	6.7962823777634185e-06	2.341634854019503e-06	2.4859411951183574e-06	2.166311787732411e-06	3.959041805501329e-06	4.330148658482358e-05	1.2544295714178588e-05	4.875761806033552e-05
5156.0	7.112482762750005e-06	2.5194651698257076e-06	2.7482710720505565e-06	8.511679880029988e-06	0.004135625436902046	0.0001339244918199256	0.002061122562736273	0.0006581718917004764	0.0005142154986970127	0.00012908132339362055	0.000541393063031137	7.120385998860002e-05	0.00028669385937973857	0.0004147120635025203	0.0019781345035880804	0.0003631717409007251	8.030809840420261e-05	0.0004004240327049047	0.0018031267682090402	0.0012014666572213173	4.99983289046213e-05	6.128226959845051e-05	1.6858613889780827e-05	1.7451973690185696e-05	4.943674866808578e-06	1.7141079524662928e-06	2.5061817723326385e-06	4.6311465666804e-06	3.5509892768459395e-06	1.9775838154600933e-05	7.739416105323471e-06	1.78467216755962e-05	5.15856709171203e-06	3.635437906268635e-06	2.121928901033243e-06	4.487830665311776e-06	2.0575191683747107e-06	2.304821691723191e-06	2.4172550183720887e-06	1.2469633929867996e-06	5.207838512433227e-06	6.539326932397671e-06	2.3799739210517146e-06	2.195939941884717e-06	2.2357958187058102e-06	3.909933184331749e-06	3.279351949458942e-05	1.4222742720448878e-05	4.606431321008131e-05
5162.0	6.971910806896631e-06	4.563423772196984e-06	2.6768434508994687e-06	8.30658245831728e-06	0.008716433309018612	0.00010508819104870781	0.002141103846952319	0.0006430117646232247	0.0002553280792199075	5.2068819059059024e-05	0.0004576994979288429	7.530843140557408e-05	0.00036491011269390583	0.00045318916090764105	0.0013818797888234258	0.000318973878165707	6.756465882062912e-05	0.0004914086894132197	0.0012756467331200838	0.0019217152148485184	5.1707458624150604e-05	6.080678213038482e-05	9.906105333357118e-06	1.575471287651453e-05	5.617690476356074e-06	1.8607703395900899e-06	2.744871153481654e-06	4.806650395039469e-06	3.3517976589791942e-06	2.2205804270925e-05	1.2042931302858051e-05	2.2550002540810965e-05	6.290610144787934e-06	3.979255325248232e-06	1.9019201999981306e-06	4.445358626981033e-06	1.9576320937630953e-06	2.088210521833389e-06	2.3917989437904907e-06	1.3745835758527392e-06	5.194832283450523e-06	6.015048256813316e-06	2.2238873498281464e-06	2.0029758616146864e-06	2.2524163796333596e-06	3.3950027500395663e-06	2.6596402676659636e-05	1.3268576367408969e-05	4.8974401579471305e-05
5168.0	7.579596967843827e-06	6.128409950179048e-06	2.6104889911948703e-06	6.223551736184163e-06	0.006492583081126213	0.00015740504022687674	0.006043682806193829	0.0005191583768464625	0.00015685321704950184	3.1057748856255785e-05	0.00036910566268488765	7.876318704802543e-05	0.000476318527944386	0.0003434338723309338	0.0014196578413248062	0.00033720280043780804	0.00010824797936948016	0.0006801713607273996	0.0010632332414388657	0.001687959535047412	5.5386732128681615e-05	4.2710351408459246e-05	2.843831134669017e-05	1.439182051399257e-05	5.343646080291364e-06	1.8984354710482876e-06	3.285206730652135e-06	5.145737759448821e-06	3.660852598841302e-06	2.22903963731369e-05	1.4621549780713394e-05	2.405532904958818e-05	7.629608262504917e-06	6.037334060238209e-06	1.6814253740449203e-06	4.142187663092045e-06	1.969688128156122e-06	1.9312208223709604e-06	2.189987753808964e-06	1.3915296221966855e-06	5.79573179493309e-06	5.745120688516181e-06	2.273275185871171e-06	1.997163963096682e-06	2.1882926830585347e-06	2.8367135200824123e-06	1.9654717107187025e-05	1.290480031457264e-05	5.6553461035946384e-05
5174.0	7.634419489477295e-06	6.755243248335319e-06	3.222900659238803e-06	4.284696842660196e-06	0.006734717171639204	0.0008244667551480234	0.019041605293750763	0.0006069711525924504	0.00018310415907762945	2.9321350666577928e-05	0.000644997286144644	0.00010101601219503209	0.0007057976326905191	0.00027754096663556993	0.0014116691891103983	0.00034135201713070273	0.00012591335689648986	0.000611133174970746	0.000828916730824858	0.0006603854708373547	8.80661973496899e-05	3.939432281185873e-05	0.000186759396456182	1.301751490245806e-05	6.262656370381592e-06	2.233415443697595e-06	3.3687017548800213e-06	4.976677701051813e-06	4.333748165663565e-06	1.5811123375897296e-05	1.2774334209098015e-05	1.8366630683885887e-05	7.989767254912294e-06	5.417432930698851e-06	1.4679133073514095e-06	4.360038474260364e-06	2.140740662071039e-06	1.8012706277659163e-06	2.245692257929477e-06	1.3710670145883341e-06	6.208814738783985e-06	7.012994501565117e-06	2.5849594749161042e-06	1.97487361219828e-06	2.1481951080204453e-06	2.4329744974238565e-06	1.385617633786751e-05	1.637748755456414e-05	5.2359013352543116e-05
5180.0	6.72468013362959e-06	5.622712706099264e-06	3.561696757969912e-06	4.619386345439125e-06	0.005473935045301914	0.00026032020105049014	0.021492451429367065	0.0006027394556440413	0.00015617971075698733	2.5799534341786057e-05	0.0009620984783396125	0.00010947934788418934	0.0008449478191323578	0.00024587532971054316	0.0012911235680803657	0.00031757415854372084	9.745066199684516e-05	0.0004979578661732376	0.0009521989850327373	0.0005220407037995756	9.608262189431116e-05	3.316267248010263e-05	0.00012095396959921345	1.2291057828406338e-05	6.6423940552340355e-06	2.257962933072122e-06	3.918589754903223e-06	4.754032033815747e-06	3.85839393857168e-06	1.3266248970467132e-05	1.1372682820365299e-05	1.090879686671542e-05	7.737246050965041e-06	6.244359610718675e-06	1.423341927875299e-06	4.442760655365419e-06	2.4264913918159436e-06	1.835526177274005e-06	2.0842278445343254e-06	1.3396769418250187e-06	8.216694368456956e-06	8.30870612844592e-06	2.765697672657552e-06	2.117065605489188e-06	2.0629322534659877e-06	2.3799261725798715e-06	1.4009854567120783e-05	2.075910015264526e-05	5.226273788139224e-05
5186.0	6.552511877089273e-06	4.703210379375378e-06	3.734690835699439e-06	7.966348675836343e-06	0.01263381540775299	0.000430171872721985	0.018264200538396835	0.0005227915826253593	0.00013606979337055236	2.733220208028797e-05	0.0015651441644877195	0.00011665195052046329	0.0007663547876290977	0.00018454386736266315	0.0013334352988749743	0.0003725705319084227	6.614549783989787e-05	0.0003657545312307775	0.0009338799281977117	0.000501497823279351	9.184460941469297e-05	3.403010850888677e-05	0.00028478633612394333	1.0274698070134036e-05	1.0239141374768224e-05	2.0818044959014514e-06	4.023182100354461e-06	4.325811914895894e-06	3.375483856871142e-06	9.311319445259869e-06	1.1590286703722086e-05	7.521337920479709e-06	8.263396011898294e-06	8.665627319714986e-06	1.4954895277696778e-06	4.238002475176472e-06	2.574395921328687e-06	2.330440338482731e-06	1.993983914871933e-06	1.3578114703705069e-06	2.0917164874845184e-05	8.210827218135819e-06	2.54477231464989e-06	2.2063600226829294e-06	1.914909489642014e-06	2.100668552884599e-06	1.4728640053363051e-05	2.0274455891922116e-05	4.057553815073334e-05
5192.0	6.884826234454522e-06	3.90224431612296e-06	3.474405730230501e-06	7.611679393448867e-06	0.019753288477659225	0.00014682556502521038	0.008803569711744785	0.0004725809267256409	0.00013128093269187957	3.343366188346408e-05	0.001730576273985207	0.00021939830912742764	0.0005961867282167077	0.00016726026660762727	0.0019543846137821674	0.0005578186246566474	5.075369335827418e-05	0.00030414407956413925	0.0009502532193437219	0.0005506283487193286	0.00010726892651291564	3.6968118365621194e-05	0.00011489688040455803	9.142045200860593e-06	0.00011235455895075575	1.92260245057696e-06	3.8043463064241223e-06	4.925819666823372e-06	3.22749292536173e-06	6.876865882077254e-06	8.9887162175728e-06	5.010604127164697e-06	1.0125421795237344e-05	8.506380254402757e-06	1.239314201484376e-06	4.516305125434883e-06	2.5017545794980833e-06	2.225875505246222e-06	1.8997538973053452e-06	1.370512904941279e-06	1.9271919882157817e-05	7.777083737892099e-06	2.238449951619259e-06	2.49805430030392e-06	1.9107976640952984e-06	1.821624096010055e-06	1.3445197510009166e-05	1.697064180916641e-05	3.37059645971749e-05
5198.0	8.14794020698173e-06	3.975917024945375e-06	2.9866237127862405e-06	5.428034455690067e-06	0.02615940570831299	0.0001736626581987366	0.0025074852164834738	0.000507115968503058	0.00011833789176307619	3.6952329537598416e-05	0.0015991926193237305	0.0002198827132815495	0.0008811450679786503	0.00022496072051580995	0.0021289882715791464	0.000601115811150521	4.507987614488229e-05	0.00024412642233073711	0.0008575618849135935	0.0007159867091104388	0.00034373850212432444	4.022375651402399e-05	9.908647189149633e-05	9.722189133754e-06	0.00012703383981715888	1.7555331623952952e-06	3.639256647147704e-06	4.697038093581796e-06	2.802627705023042e-06	4.758005161420442e-06	6.596664661628893e-06	4.783712483913405e-06	1.191452975035645e-05	2.2640135284746066e-05	1.1304958889013506e-06	4.597964107233565e-06	2.4278660930576734e-06	2.214593905591755e-06	1.7435918380215298e-06	1.3694649396711611e-06	8.350139069079887e-06	7.213128355942899e-06	2.227873665106017e-06	2.7490600587043446e-06	1.881910975498613e-06	1.7251102235604776e-06	1.1200468179595191e-05	1.663554758124519e-05	2.7999352823826484e-05
5204.0	9.553542440698948e-06	3.861839559249347e-06	2.6415527827339247e-06	4.603035904438002e-06	0.032858286052942276	0.00014420485240407288	0.0010580718517303467	0.0005557042313739657	9.12052346393466e-05	4.3881758756469935e-05	0.0017628991045057774	0.0002864329726435244	0.0009223787346854806	0.00027347958530299366	0.0020816547330468893	0.0006508552469313145	4.505593460635282e-05	0.00014119537081569433	0.0010071261785924435	0.0019813699182122946	0.0010890584671869874	6.600908091058955e-05	5.012455221731216e-05	1.2085893104085699e-05	5.098435576655902e-05	1.570999188515998e-06	3.0998830879980233e-06	4.0576378523837775e-06	2.5705221560201608e-06	4.065183020429686e-06	4.974286184733501e-06	5.013089776184643e-06	2.1748321159975603e-05	1.9717912437045015e-05	1.3550161384046078e-06	4.9740870053938124e-06	2.13269754567591e-06	2.25237545237178e-06	1.798423113541503e-06	1.4649065178673482e-06	4.429738055478083e-06	5.5630966926401015e-06	2.069160700557404e-06	2.8884753646707395e-06	1.7468872783865663e-06	1.7992515495279804e-06	9.816772035264876e-06	2.039400533249136e-05	2.7637976018013433e-05
5210.0	9.819815204537008e-06	3.6495932818070287e-06	3.0073767902649706e-06	5.548177341552218e-06	0.00985825527459383	7.280460704350844e-05	0.0005981508875265718	0.0004878241161350161	7.632094639120623e-05	4.633190110325813e-05	0.0019634398631751537	0.00023549322213511914	0.0011208811774849892	0.0004559871449600905	0.002166826743632555	0.0007646325975656509	4.892618380836211e-05	0.00012871467333752662	0.0010838458547368646	0.0013810014352202415	0.0009197017643600702	0.00017617206322029233	5.10191275679972e-05	1.543255893921014e-05	1.1219080988666974e-05	1.526508867755183e-06	2.8001727514492813e-06	3.967110842495458e-06	2.543498567320057e-06	3.7596803394990275e-06	3.6363078379508806e-06	4.877917945123045e-06	2.7547353965928778e-05	3.033140819752589e-05	1.3682574717677198e-06	4.7473131417064e-06	2.0197987851133803e-06	2.4885980565159116e-06	1.5329496818594635e-06	1.41211182835832e-06	3.4603915537445573e-06	6.062478405510774e-06	1.8521993752074195e-06	2.815100060615805e-06	1.9819829049083637e-06	2.134524720531772e-06	9.656563634052873e-06	2.1473742890520953e-05	3.107588054263033e-05
5216.0	1.0604810086078942e-05	4.1794714888965245e-06	3.5975856462755473e-06	5.430591954791453e-06	0.004708387888967991	4.1539460653439164e-05	0.0003053046530112624	0.0004430173721630126	6.815677625127137e-05	5.4540774726774544e-05	0.0018139248713850975	0.0002203832846134901	0.0009700790396891534	0.00038555380888283253	0.002276922110468149	0.0006518209120258689	4.874488149653189e-05	0.00012221095676068217	0.0011593231465667486	0.0011884452542290092	0.000514666608069092	0.000342588551575318	2.9868380806874484e-05	1.364243962598266e-05	4.871892542723799e-06	1.4189521380103542e-06	2.5407807697774842e-06	5.061348929302767e-06	3.041732497877092e-06	3.5139128158334643e-06	2.8058341285941424e-06	4.539796918834327e-06	2.6099683964275755e-05	5.110609708935954e-05	1.4826154028924066e-06	4.105530024389736e-06	2.001719394684187e-06	2.315546680620173e-06	1.337177536697709e-06	1.3979300774735748e-06	2.8500928692665184e-06	5.512582447408931e-06	1.5874132941462449e-06	2.4830956135701854e-06	2.0603390566975577e-06	2.643304242155864e-06	1.342127870884724e-05	1.9864864952978678e-05	3.764804205275141e-05
5222.0	1.0878224202315323e-05	5.364126081985887e-06	3.740514785022242e-06	5.92006517763366e-06	0.0034689209423959255	3.076236680499278e-05	0.00020870170556008816	0.0005288938991725445	9.513517579762265e-05	6.109286186983809e-05	0.0014315287116914988	0.00024835672229528427	0.0008568415069021285	0.0003239725192543119	0.00226583075709641	0.0006388859474100173	5.337011316441931e-05	0.00012272430467419326	0.002098125172778964	0.0010283058509230614	0.00033761566737666726	0.0002308119583176449	2.4323286197613925e-05	1.304465695284307e-05	3.3643450478848536e-06	1.3608229210149148e-06	2.432932660667575e-06	7.032698704279028e-06	3.061516508751083e-06	3.6637338780565187e-06	2.3290426724997815e-06	4.603246907208813e-06	2.6800238629220985e-05	8.809365681372583e-05	1.6121160797410994e-06	4.2090910028491635e-06	1.8492764866095968e-06	2.0890890937153017e-06	1.1673677136059268e-06	1.3131437981428462e-06	2.3573597900394816e-06	5.121635240357136e-06	1.8109748225469957e-06	2.402289283054415e-06	2.0898980892525287e-06	2.767177647911012e-06	1.4093380741542205e-05	1.8175591321778484e-05	3.8034999306546524e-05
5228.0	1.2710293049167376e-05	5.759219220635714e-06	3.8144096379255643e-06	1.4239503798307851e-05	0.0037831796798855066	3.497922807582654e-05	0.00013806424976792186	0.0004920531064271927	0.00010326466872356832	6.998300523264334e-05	0.0012003147276118398	0.0003176123136654496	0.001554301124997437	0.0002581501321401447	0.001511397655121982	0.0006060675950720906	4.95841886731796e-05	0.00015025043103378266	0.002058635698631406	0.000557245803065598	0.000206643613637425	0.00012049775250488892	2.8232216209289618e-05	1.1195299521205015e-05	3.049461156479083e-06	1.488744601374492e-06	2.475944938851171e-06	8.05192394182086e-06	3.045671292056795e-06	3.966509211750235e-06	2.1451937755045947e-06	4.697674285125686e-06	2.3552122002001852e-05	0.0007794143748469651	1.7137140275735874e-06	4.79874051961815e-06	1.8745348597803968e-06	1.854571451076481e-06	1.0843223208212294e-06	1.2266186786291655e-06	2.023426986852428e-06	4.730370619654423e-06	1.7564927929925034e-06	2.611744093883317e-06	2.3850407160352916e-06	2.9114742119418224e-06	2.129936001438182e-05	4.627053567674011e-05	3.53594878106378e-05
5234.0	1.3285493878356647e-05	6.757981736882357e-06	4.481082214624621e-06	1.6426100046373904e-05	0.0040978193283081055	4.067835834575817e-05	0.00011639484000625089	0.0005017287330701947	9.750987373990938e-05	9.449504432268441e-05	0.0010478306794539094	0.0003526017244439572	0.0012800277909263968	0.00020341126946732402	0.001248128479346633	0.0006358480895869434	4.902112777926959e-05	0.00015164184151217341	0.0014927065931260586	0.0003261981182731688	0.00011035474017262459	0.00010376729187555611	2.7514637622516602e-05	8.493841050949413e-06	2.6928614715870935e-06	1.6045116808527382e-06	2.323563194295275e-06	7.613697562192101e-06	3.1052384201757377e-06	5.3006365305918735e-06	3.0259529921750072e-06	4.550798166746972e-06	2.2259126126300544e-05	0.0002823919348884374	1.8894730828833417e-06	4.720262950286269e-06	2.024861259997124e-06	1.7439044768252643e-06	1.0050747505374602e-06	1.4146930880087893e-06	1.9752087609958835e-06	4.324128894950263e-06	1.8522082427807618e-06	2.7464709546620725e-06	2.351672037548269e-06	3.04707168652385e-06	2.5558128982083872e-05	6.968956586206332e-05	3.7667181459255517e-05
5240.0	1.2828977560275234e-05	6.393109742930392e-06	6.400119218596956e-06	8.972288924269378e-06	0.004022395703941584	3.930230741389096e-05	0.00012409714690875262	0.00042286847019568086	8.809088467387483e-05	0.00013054242299403995	0.0010083622764796019	0.00038713793037459254	0.000690629065502435	0.00022087091929279268	0.0012445955071598291	0.0005550520145334303	4.36549489677418e-05	0.00017472867330070585	0.0013821128522977233	0.0002809316501952708	7.558362995041534e-05	6.096221477491781e-05	2.903893073380459e-05	6.9084712777112145e-06	2.385857669651159e-06	1.6823732948978432e-06	2.0918103018630063e-06	7.318268671951955e-06	3.330201252538245e-06	7.568098681076663e-06	2.84987572740647e-06	4.6896570893295575e-06	1.8056192857329734e-05	0.00016848879749886692	2.177500618927297e-06	4.654413260141155e-06	2.1165164980629925e-06	1.742046038089029e-06	1.2244470326550072e-06	1.5857731341384351e-06	1.869270363386022e-06	4.617285412678029e-06	2.001875827772892e-06	2.719282292673597e-06	2.1960047433822183e-06	2.8664371711784042e-06	1.682982656348031e-05	4.109787187189795e-05	3.1112387659959495e-05
5246.0	1.744516885082703e-05	6.947332622075919e-06	6.125908839749172e-06	6.105291049607331e-06	0.008104950189590454	4.461022763280198e-05	0.00010613071208354086	0.0005641407915391028	8.921848348109052e-05	0.00015849921328481287	0.0011679833987727761	0.00048173280083574355	0.0005414392217062414	0.0002361387450946495	0.001346617005765438	0.0004539572400972247	4.178435119683854e-05	0.0002756370813585818	0.001417020452208817	0.0002339617785764858	5.8456818806007504e-05	4.440560223883949e-05	3.765949441003613e-05	6.227404810488224e-06	2.430224640193046e-06	1.831706981647585e-06	1.8592005517348298e-06	6.460554232035065e-06	3.3327305573038757e-06	1.0395046956546139e-05	2.754079787337105e-06	4.84367865283275e-06	1.635326407267712e-05	4.0552324207965285e-05	2.4209300590882776e-06	4.226354576530866e-06	2.2004849142831517e-06	1.7090592336899135e-06	1.4154502423480153e-06	1.6598991123828455e-06	1.8712216842686757e-06	6.236444733076496e-06	2.4355003915843554e-06	2.6807265385286883e-06	1.995532556975377e-06	2.4987214146676706e-06	1.273106136068236e-05	2.6575486117508262e-05	2.6751418772619218e-05
5252.0	1.9338900528964587e-05	7.373337666649604e-06	6.985866548347985e-06	6.242121344257612e-06	0.006083769723773003	4.107769564143382e-05	0.0001263843005290255	0.0008089599432423711	0.00014915302745066583	0.0002721447090152651	0.01188841462135315	0.0007049620035104454	0.0003457192506175488	0.00020406513067428023	0.004244320560246706	0.0004567382566165179	5.585258259088732e-05	0.00024606010993011296	0.001349667552858591	0.00021504740288946778	3.765590372495353e-05	3.63106228178367e-05	4.4588919990928844e-05	6.558925633726176e-06	2.9136128887330415e-06	1.8347876675761654e-06	1.5599364360241452e-06	4.808589892491e-06	4.318577339290641e-06	2.115549250447657e-05	2.4221631065302063e-06	3.6181058931106236e-06	1.395571689499775e-05	1.69292907230556e-05	2.19056028072373e-06	3.8012926779629197e-06	2.136047896783566e-06	1.7047846085915808e-06	1.7294191820838023e-06	1.7135439520643558e-06	2.5171618744934676e-06	5.2051618695259094e-06	2.530071469664108e-06	2.664406565600075e-06	1.9168098788213683e-06	2.1073524294479284e-06	1.061949569702847e-05	2.194015723944176e-05	2.7174961360287853e-05
5258.0	1.8657901819096878e-05	5.136231266078539e-06	9.534064702165779e-06	6.165198556118412e-06	0.006454655900597572	8.100431296043098e-05	0.00026053469628095627	0.001346447505056858	0.0003167299728374928	0.0006919624283909798	0.016921106725931168	0.0008925266447477043	0.0002516878303140402	0.00024508050410076976	0.0031704003922641277	0.0006247000419534743	7.703745359322056e-05	0.00020561453129630536	0.0013964109821245074	0.00019059731857851148	2.4648819817230105e-05	3.1832558306632563e-05	7.091336010489613e-05	6.581219167856034e-06	3.3546884878887795e-06	1.8041554312731023e-06	1.328398525402008e-06	3.5427697184786666e-06	3.2067221127363155e-06	2.0691957615781575e-05	2.107649834215408e-06	3.349774715388776e-06	1.2557486115838401e-05	1.0386644134996459e-05	2.063520696538035e-06	4.556622116069775e-06	2.2570459350390593e-06	1.7247483583560097e-06	1.8741219491857919e-06	1.8408483128951048e-06	2.6613365662342403e-06	4.807214281754568e-06	2.461541043885518e-06	3.862303401547251e-06	2.078257466564537e-06	1.9436095044511603e-06	1.0664303772500716e-05	2.293570651090704e-05	3.3871201594593003e-05
5264.0	1.5452038496732712e-05	4.9931600187846925e-06	1.3205068171373568e-05	7.539175840065582e-06	0.004779128357768059	7.981847738847136e-05	0.00017871362797450274	0.0009806589223444462	0.0004004152142442763	0.0009219047497026622	0.012186713516712189	0.0011420295340940356	0.0002110534260282293	0.00022410589735955	0.0022565049584954977	0.0007921245996840298	0.0001203594874823466	0.00021301404922269285	0.0014727853704243898	0.0001925162214320153	2.26888350880472e-05	3.2351941626984626e-05	0.00014961227134335786	6.7119622144673485e-06	3.8343455344147515e-06	1.8137506003768067e-06	1.2330106073932257e-06	3.199457978553255e-06	3.237428472857573e-06	1.728128881950397e-05	1.9911792605853407e-06	3.25767723552417e-06	1.1176395673828665e-05	7.94592961028684e-06	1.909870434246841e-06	4.1312873690912966e-06	2.142727907994413e-06	1.7623184476178722e-06	1.9140879885526374e-06	2.0207003217365127e-06	2.279464524690411e-06	4.3395962165959645e-06	2.5782260308915284e-06	3.477946393104503e-06	2.0550053250190103e-06	1.777258717083896e-06	9.195628081215546e-06	2.4594884962425567e-05	4.305143374949694e-05
5270.0	1.3948983905720524e-05	4.664789685193682e-06	1.3284327906148974e-05	7.372648724413011e-06	0.0046634734608232975	7.097498746588826e-05	0.00016704016888979822	0.0010576084023341537	0.00046472795656882226	0.0011267875088378787	0.01012433972209692	0.0009442648733966053	0.0002317085163667798	0.00022931159764993936	0.0018171309493482113	0.0013588611036539078	0.00014959514373913407	0.00019154540495947003	0.0011915569193661213	0.00019901510677300394	3.411120269447565e-05	3.9567737985635176e-05	9.072259126696736e-05	8.915822036215104e-06	4.490035280468874e-06	1.8092209757014643e-06	1.1911016599697177e-06	3.3595163131394656e-06	3.4609824979270343e-06	1.4581823961634655e-05	1.6601081824774155e-06	3.0703320135216927e-06	1.2185817467980087e-05	7.169784112193156e-06	2.072956704068929e-06	3.632918151197373e-06	2.226550577688613e-06	1.9072584791501868e-06	1.922848014146439e-06	2.1309592739271466e-06	2.0747052076330874e-06	3.97333951696055e-06	2.627668436616659e-06	3.2153177471627714e-06	2.0460295218072133e-06	1.573713234392926e-06	9.7382971944171e-06	2.1685193132725544e-05	6.0771359130740166e-05
5276.0	1.7190342987305485e-05	4.5994815991434734e-06	1.0039223525382113e-05	6.157924417493632e-06	0.006716502830386162	5.993871309328824e-05	0.00016218615928664804	0.0012957982253283262	0.0002380806690780446	0.000890046008862555	0.0051089623011648655	0.000706277322024107	0.0002416630304651335	0.00023861564113758504	0.0015214236918836832	0.0018843424040824175	0.00017257714353036135	0.00027243600925430655	0.0017336616292595863	0.00018570250540506095	4.429107502801344e-05	7.195064245024696e-05	6.524482159875333e-05	9.012078407977242e-06	4.90627871840843e-06	1.8703688056120882e-06	1.3387981425694306e-06	3.3152477953990456e-06	3.175119672960136e-06	1.1825386536656879e-05	1.7428536693842034e-06	3.1046463391248835e-06	1.6902964489418082e-05	7.070371793815866e-06	2.253144430142129e-06	3.1277313610189594e-06	2.048860551440157e-06	1.8390936702417093e-06	1.7011012687362381e-06	2.12485906558868e-06	1.952882712430437e-06	3.7937634260742925e-06	2.485512140992796e-06	3.0702528874826385e-06	2.125675791830872e-06	1.7626310864216066e-06	8.933831850299612e-06	1.905266981339082e-05	7.449517579516396e-05
5282.0	1.747175701893866e-05	4.230677859595744e-06	1.4046298019820824e-05	7.115772859833669e-06	0.0025421446189284325	5.242995757726021e-05	0.00015060401347000152	0.0015123657649382949	0.00020912179024890065	0.0005386218545027077	0.002049483126029372	0.000682898738887161	0.00023051310563459992	0.00021331199968699366	0.0014506832230836153	0.0011478372616693377	0.00021219448535703123	0.00027031084755435586	0.0022436194121837616	0.0002013993653235957	6.477646093117073e-05	0.00017118474352173507	5.171874727238901e-05	7.968779755174182e-06	4.742344572150614e-06	1.9228682504035532e-06	1.3216481420386117e-06	3.574630682123825e-06	3.0026139938854612e-06	1.129802785726497e-05	1.828793983804644e-06	3.076020675507607e-06	1.1505530892463867e-05	6.925965863047168e-06	2.2588565116166137e-06	2.9110658488207264e-06	1.8200717022409663e-06	1.7342883893434191e-06	1.6458041045552818e-06	2.2538861230714247e-06	1.7001977994368644e-06	3.458247192611452e-06	2.3882705590949627e-06	2.8760430268448545e-06	2.393683871559915e-06	1.838744651649904e-06	1.1567207366169896e-05	1.7209109500981867e-05	9.102814510697499e-05
5288.0	1.8278286006534472e-05	5.138852429809049e-06	1.609683567949105e-05	6.252410457818769e-06	0.001764744403772056	7.44327626307495e-05	0.00016868524835444987	0.0013788704527541995	0.00020068664161954075	0.00045234154094941914	0.0012920622248202562	0.0003357066016178578	0.00023648233036510646	0.0001716833357932046	0.0024777892976999283	0.0009152334532700479	0.00017105387814808637	0.00024339825904462487	0.002605573507025838	0.0002239772875327617	7.648726750630885e-05	0.0001773713156580925	4.0998093027155846e-05	7.09641835783259e-06	5.262622835289221e-06	1.981707100640051e-06	1.3765959465672495e-06	3.3629464724072022e-06	2.909245495175128e-06	1.1919984899577685e-05	2.0414665868884185e-06	3.1123422559176106e-06	1.2397276805131696e-05	1.2215535207360517e-05	2.245610630779993e-06	2.6094487566297175e-06	2.253166030641296e-06	1.671806103331619e-06	1.6094646753117559e-06	2.2773265300202183e-06	1.6667455611241166e-06	3.2560405998083297e-06	2.5363599434058415e-06	2.5303995698777726e-06	2.7449259505374357e-06	2.2483623070002068e-06	3.4500251786084846e-05	1.917106783366762e-05	9.846189641393721e-05
5294.0	1.85413100552978e-05	5.58367719349917e-06	2.192877946072258e-05	4.9183045121026225e-06	0.00154311943333596	0.00010235176159767434	0.00015317047655116767	0.0010752876987680793	0.0001393554121023044	0.0003956068539991975	0.0005766820977441967	0.00030923093436285853	0.0002161399315809831	0.0001428085524821654	0.0021418300457298756	0.0007841083570383489	0.00015278099454008043	0.00039356507477350533	0.002565776463598013	0.00031288774334825575	0.00011310908303130418	0.00018801726400852203	3.6313460441306233e-05	7.710617865086533e-06	5.269794655760052e-06	1.9431406599323964e-06	1.2759242054016795e-06	3.6419439766177675e-06	3.4490910820750287e-06	1.2620394045370631e-05	2.1815703803440556e-06	3.2624527648295043e-06	1.2319691450102255e-05	8.310638804687187e-06	2.0774152744706953e-06	2.7176076855539577e-06	2.3665977550990647e-06	1.7194207657666993e-06	1.6357271306333132e-06	2.3087507088348502e-06	1.5226572713800124e-06	2.9203868052718462e-06	2.3599488940817537e-06	2.286968083353713e-06	2.736739361353102e-06	2.783842546705273e-06	3.458846913417801e-05	3.9710856071906164e-05	0.00011309323599562049
5300.0	1.691565557848662e-05	6.15466569797718e-06	2.1983743863529526e-05	3.057752110180445e-06	0.0013534576864913106	0.00013819464948028326	0.00014610130165237933	0.001077560125850141	0.0001269744971068576	0.0004357476718723774	0.00031647580908611417	0.00021087702771183103	0.00020933648920617998	0.00024934185785241425	0.0014305964577943087	0.0006966703804209828	0.00013048393884673715	0.0005811849841848016	0.002934823278337717	0.000373460614355281	8.545660239178687e-05	0.00015231408178806305	3.0797797080595046e-05	8.835335393087007e-06	5.133493687026203e-06	1.855498453551263e-06	1.263768126591458e-06	4.526507382252021e-06	3.908382495865226e-06	1.4579459275410045e-05	3.5994764857605333e-06	3.364290478202747e-06	1.2271228115423582e-05	5.722667538066162e-06	2.084249672407168e-06	2.912176796598942e-06	2.6288039407518227e-06	1.6310600585711654e-06	1.5936993804643862e-06	2.5942206320905825e-06	1.5413113487738883e-06	2.55435224971734e-06	2.281661181768868e-06	2.4500461677234853e-06	2.6137997792829992e-06	3.4193790270364843e-06	3.3431908377679065e-05	4.832610284211114e-05	0.0001483790692873299
5306.0	2.246886106149759e-05	7.926668331492692e-06	1.687438998487778e-05	2.3347183741861954e-06	0.0012446434702724218	0.0001519531651865691	0.0001534789480501786	0.0008436489733867347	0.0001046196703100577	0.0003646214900072664	0.0002499483525753021	0.00012540434545371681	0.00017471083265263587	0.00024045158352237195	0.0009994315914809704	0.000601546315010637	0.0001552478497615084	0.0010073708835989237	0.002903253072872758	0.00038510054582729936	5.520134072867222e-05	0.0001263653684873134	2.993533962580841e-05	9.676937224867288e-06	5.199828592594713e-06	2.14022816180659e-06	1.4427866972255288e-06	5.4528031796508e-06	4.502212959778262e-06	1.921393231896218e-05	4.736071787192486e-06	2.9297709716047393e-06	1.1444217307143845e-05	4.73961335956119e-06	1.9351791706867516e-06	2.83544773083122e-06	2.76406012744701e-06	1.671444238127151e-06	1.5570323057545465e-06	2.7559583486436168e-06	1.4358097359945532e-06	2.288010819029296e-06	2.356541699555237e-06	2.604212795631611e-06	2.642923618623172e-06	3.0947080631449353e-06	2.2937632820685394e-05	4.473530862014741e-05	0.0001425485679646954
5312.0	2.905954170273617e-05	9.633880836190656e-06	1.5334702766267583e-05	1.9597073332988657e-06	0.0010463428916409612	0.00011740824265871197	0.00021320687665138394	0.0008109609480015934	0.00010675676458049566	0.0002690971305128187	0.00017211931117344648	8.194925612770021e-05	0.0001797323056962341	0.0003804317966569215	0.0007445332012139261	0.000502058828715235	0.00018914646352641284	0.0012200494529679418	0.0031497871968895197	0.0004069599381182343	5.4994849051581696e-05	0.00014209869550541043	4.014748992631212e-05	9.36649212235352e-06	5.820363185193855e-06	2.5130507310677785e-06	1.5456139408343006e-06	4.7577555051248055e-06	4.806233391718706e-06	2.0885132471448742e-05	4.1431512727285735e-06	2.7643184239423135e-06	1.1729982361430302e-05	4.646492470783414e-06	1.737556317493727e-06	2.8308220407780027e-06	2.794434294628445e-06	1.5726286619610619e-06	1.767542926245369e-06	2.82661926576111e-06	1.5597936453559669e-06	2.212444996985141e-06	2.2209433154785074e-06	2.6065981728606857e-06	2.4969756395876175e-06	3.624045575634227e-06	2.2203072148840874e-05	4.839324174099602e-05	0.00013236307131592184
5318.0	3.015521724591963e-05	1.0649961950548459e-05	1.118202544603264e-05	2.023241904680617e-06	0.0006818465190008283	0.00018045815522782505	0.0007048803381621838	0.0008979158010333776	0.00014401358203031123	0.0001907453261082992	0.00011035179340979084	7.807819201843813e-05	0.00021915891557000577	0.0003067635407205671	0.0007542118546552956	0.00038873835001140833	0.00020038074580952525	0.0007900763885118067	0.0040329680778086185	0.00037597259506583214	4.7291927330661565e-05	0.00015882252773735672	5.130190766067244e-05	1.0698784535634331e-05	7.733292477496434e-06	2.517318080208497e-06	1.6155142930074362e-06	4.194400844426127e-06	4.965792413713643e-06	2.7695179596776143e-05	4.014190835732734e-06	2.428681455057813e-06	1.1402416930650361e-05	4.387672561279032e-06	1.6771094806244946e-06	3.2511004519619746e-06	3.1069744181877468e-06	1.6799458535388112e-06	1.9138760762871243e-06	2.783293211905402e-06	1.6950284589256626e-06	2.7663861601467943e-06	2.1212915726209758e-06	2.560730308687198e-06	2.3286763735086424e-06	4.25672033088631e-06	2.4041157303145155e-05	3.6565539630828425e-05	0.0001559462252771482
5324.0	3.115618528681807e-05	1.1690806786646135e-05	1.1636735507636331e-05	2.091172063956037e-06	0.0005700146430172026	0.00010743272287072614	0.0007317662239074707	0.0007170437020249665	0.00015321547107305378	0.0001837684540078044	8.441978570772335e-05	6.76469862810336e-05	0.0002487705205567181	0.00024090573424473405	0.0008233963162638247	0.00031155155738815665	0.00021277493215166032	0.0006422302103601396	0.0030825447756797075	0.0003765856381505728	3.464802648522891e-05	0.0001577939692651853	5.4801872465759516e-05	1.3783582289761398e-05	1.1255474419158418e-05	2.7087376111012418e-06	1.5735391798443743e-06	4.2690426198532805e-06	4.787020770891104e-06	4.809833626495674e-05	3.7690358567488147e-06	2.3992649857973447e-06	1.1995579370704945e-05	5.3044896048959345e-06	1.716029714771139e-06	3.7345089367590845e-06	3.479595079625142e-06	1.8366923768553534e-06	2.015488462348003e-06	2.8878996545245172e-06	2.0731761196657317e-06	2.804467385431053e-06	2.2391395759768784e-06	2.378936869718018e-06	2.2265144252742175e-06	4.422056463226909e-06	1.698576488706749e-05	3.0211233024601825e-05	0.0002039832470472902
5330.0	3.7408935895655304e-05	1.7655753254075535e-05	9.208230039803311e-06	2.109367187586031e-06	0.0005571905639953911	4.608716335496865e-05	0.0008746092789806426	0.0007452849531546235	0.00015942488971631974	0.00023377023171633482	9.092300024349242e-05	4.7141180402832106e-05	0.0001957189233507961	0.00014130177441984415	0.0007594635826535523	0.0003399353881832212	0.00027067496557720006	0.00036900147097185254	0.0023109314497560263	0.0003297714574728161	2.6472385798115283e-05	0.00019289582269266248	5.579689604928717e-05	1.791026625141967e-05	1.2220217286085244e-05	2.466823843860766e-06	1.7250905557375518e-06	5.304944352246821e-06	5.160515229363227e-06	7.562183600384742e-05	3.850769644486718e-06	2.31520652960171e-06	1.2761148354911711e-05	4.58672684544581e-06	1.58539216954523e-06	3.6380802157509606e-06	3.4815934668586124e-06	2.1830855985172093e-06	2.443911171212676e-06	2.7865200991072925e-06	3.4437891827110434e-06	2.8715319331240607e-06	2.136638840966043e-06	2.2085914679337293e-06	2.06672689273546e-06	4.087013621756341e-06	1.3008591849938966e-05	2.3017722924123518e-05	0.0002739044139161706
5336.0	3.846131221507676e-05	2.3416741896653548e-05	7.920774805825204e-06	2.262838961542002e-06	0.0005909745814278722	2.668857814569492e-05	0.0009968203958123922	0.0006896621198393404	0.0001492159062763676	0.00025751491193659604	7.458573236363009e-05	3.562868369044736e-05	0.00015987473307177424	0.00012850092025473714	0.0014430040027946234	0.00030899015837349	0.00030181038891896605	0.0001826385996537283	0.001945522497408092	0.0002945440064650029	1.8584825738798827e-05	0.00018527591601014137	5.671006510965526e-05	2.1216386812739074e-05	1.584797428222373e-05	2.3269913071999326e-06	2.8017352633469272e-06	1.0627094525261782e-05	4.7984335651563015e-06	2.7496669645188376e-05	2.8853642106696498e-06	2.2044082470529247e-06	1.3734955246036407e-05	4.957375040248735e-06	1.5200486132016522e-06	3.735310428965022e-06	3.115448180324165e-06	2.2247081687964965e-06	2.748784709183383e-06	2.8411673156369943e-06	4.04986712965183e-06	3.0173682716849726e-06	2.058999371001846e-06	2.4470361950079678e-06	2.118802740369574e-06	5.224044343776768e-06	1.6473823052365333e-05	2.7135492928209715e-05	0.0004124104743823409
5342.0	3.670416845125146e-05	2.5956338504329324e-05	6.9899715526844375e-06	2.320555950063863e-06	0.0008762162178754807	2.383842547715176e-05	0.0024205383379012346	0.0008626587223261595	0.00014401687076315284	0.0002146401529898867	6.288458098424599e-05	3.176751488354057e-05	0.00021870573982596397	0.00013185400166548789	0.0017961261328309774	0.0004930202849209309	0.00033393455669283867	0.00011882603575941175	0.0018322503892704844	0.00024012097856029868	1.777458419383038e-05	0.00016124140529427677	5.127676558913663e-05	2.5219309463864192e-05	3.928005025954917e-05	2.3181714823294897e-06	3.135427505185362e-06	1.1402829841244966e-05	4.002371497335844e-06	1.327610789303435e-05	2.6458967568032676e-06	2.190280156355584e-06	1.6488203982589766e-05	6.3439574660151266e-06	1.5331529539253097e-06	3.682509486679919e-06	2.6589364097162616e-06	2.288543328177184e-06	2.8096794721932383e-06	2.994429678437882e-06	4.180328232905595e-06	3.5094924442091724e-06	2.0352636056486517e-06	2.1119858502061106e-06	2.1144687707419507e-06	5.637720278173219e-06	2.1876119717489928e-05	3.0008992325747386e-05	0.00044141843682155013
5348.0	6.711758760502562e-05	3.6778517824131995e-05	6.113967629062245e-06	2.2785038709116634e-06	0.0005993686500005424	2.0766150555573404e-05	0.001478120218962431	0.0008477066876366735	0.00010331095108995214	0.0001906569377752021	5.36728257429786e-05	3.154182923026383e-05	0.0003886229242198169	0.0001326715137111023	0.0012641486246138811	0.0005290046101436019	0.0003033097891602665	8.96067576832138e-05	0.002344293985515833	0.00029991325573064387	3.771132105612196e-05	0.0005737735191360116	4.6172106522135437e-05	3.6571120290318504e-05	2.6029962100437842e-05	2.236429281765595e-06	3.3591704777791165e-06	1.0680494597181678e-05	3.3065803108911496e-06	7.889232620073017e-06	2.25712324208871e-06	2.1690775611205027e-06	1.8370588804828003e-05	7.355014531640336e-06	1.7807182075557648e-06	3.3196170079463627e-06	2.53929101745598e-06	2.3533075363957323e-06	2.7619785214483272e-06	3.709010570673854e-06	4.071906914759893e-06	3.98298379877815e-06	2.0941097318427637e-06	1.7753953898136388e-06	2.0569070784404175e-06	5.882999175810255e-06	2.516875792935025e-05	2.6366140446043573e-05	0.0005601061275228858
5354.0	4.954524411004968e-05	3.081650720559992e-05	6.051445780030917e-06	2.410351271464606e-06	0.0005466807051561773	2.2328245904645883e-05	0.0011766909155994654	0.0009114844724535942	9.468175994697958e-05	0.0002010798780247569	5.663343472406268e-05	2.7263500669505447e-05	0.00047868178808130324	8.80900479387492e-05	0.0012285050470381975	0.0004002908244729042	0.0003034081310033798	7.159384404076263e-05	0.001993793761357665	0.000243903516093269	4.3412172090029344e-05	0.0013475457672029734	4.7958270442904904e-05	0.00012242206139490008	2.0279154341551475e-05	2.1396199372247793e-06	3.5961277262686053e-06	1.31312654048088e-05	2.76912078334135e-06	5.398309440352023e-06	2.0109400793444365e-06	2.22244761971524e-06	2.2657417503069155e-05	1.1323247235850431e-05	2.1898124487051973e-06	2.9331927180464845e-06	2.417658379272325e-06	2.3088077796273865e-06	2.489590315235546e-06	3.57471276402066e-06	5.062020136392675e-06	4.785715191246709e-06	2.0571701497829054e-06	1.3093972484057304e-06	1.980169145099353e-06	7.712772458035033e-06	2.4851071430020966e-05	2.19194535020506e-05	0.0009960257448256016
5360.0	2.6606929168337956e-05	3.5514669434633106e-05	5.5056843848433346e-06	2.7053608846472343e-06	0.0006105914362706244	2.1737496354035102e-05	0.0007985960110090673	0.0008594982209615409	8.85862173163332e-05	0.00025769518106244504	4.670912676374428e-05	3.248001667088829e-05	0.0004111870366614312	6.395928357960656e-05	0.0014609212521463633	0.0003349513281136751	0.00033481817808933556	8.526531019015238e-05	0.0017571954522281885	0.00021637440659105778	5.3923591622151434e-05	0.0020921751856803894	5.394004983827472e-05	9.297466021962464e-05	1.257456278835889e-05	2.121677880495554e-06	3.6064964206161676e-06	1.0953132914437447e-05	2.3762181626807433e-06	3.4252409477630863e-06	1.6944434264587471e-06	2.269757260364713e-06	2.55211052717641e-05	2.475459041306749e-05	2.5509903025522362e-06	2.553356125645223e-06	2.257997493870789e-06	2.5653594093455467e-06	2.3013908503344283e-06	3.630043465818744e-06	6.355185178108513e-06	5.519284059118945e-06	1.8663756691239541e-06	1.2720339555016835e-06	1.929026666402933e-06	1.2301235983613878e-05	3.6176385037833825e-05	2.743540426308755e-05	0.0008363967062905431
5366.0	1.8664148228708655e-05	2.9462451493600383e-05	4.433021786098834e-06	2.621448402351234e-06	0.0006514383712783456	2.3731274268357083e-05	0.00035109298187308013	0.0005592810921370983	7.433479913743213e-05	0.00022108158736955374	4.0549770346842706e-05	3.1254090572474524e-05	0.0003116513544227928	8.68116767378524e-05	0.001286034006625414	0.000288316048681736	0.00028025798383168876	7.913525041658431e-05	0.001646917313337326	0.0002229669044027105	0.00010182888945564628	0.002125323284417391	4.813687701243907e-05	7.234369695652276e-05	1.0289788406225853e-05	2.0218897134327563e-06	4.523969892034074e-06	1.8343103874940425e-05	2.203668600486708e-06	2.881308546420769e-06	1.6264622217931901e-06	2.300339701832854e-06	2.6611980501911603e-05	4.8542817239649594e-05	2.595683326944709e-06	2.7232895263296086e-06	2.3673178475291934e-06	2.4208654849644518e-06	2.2192473352333764e-06	3.723754389284295e-06	6.469043000834063e-06	6.138095614005579e-06	1.7947033938980894e-06	1.5031765769890626e-06	1.9596548099798383e-06	2.9536409783759154e-05	3.972252306994051e-05	3.31114097207319e-05	0.00040406183688901365
5372.0	1.7540658518555574e-05	2.4552422473789193e-05	3.7366537526395405e-06	2.753139597189147e-06	0.0007045966340228915	3.0266308385762386e-05	0.000331744144205004	0.0003356245579198003	8.495933434460312e-05	0.00016168139700312167	3.385877062100917e-05	4.3530730181373656e-05	0.0002849161683116108	0.00011168459604959935	0.0009923677425831556	0.0004152906476520002	0.000247656338615343	7.861880294512957e-05	0.0017929032910615206	0.00018742245447356254	0.00011494281352497637	0.0013546175323426723	6.935933924978599e-05	8.659686864120886e-05	1.0029605618910864e-05	1.9384669940336607e-06	4.727362465928309e-06	2.472604319336824e-05	2.1323580767784733e-06	2.5692820599942934e-06	1.963019940376398e-06	2.1574255697487388e-06	2.3273369151866063e-05	3.8325368223013356e-05	2.5249278223782312e-06	2.467915464876569e-06	2.3655597942706663e-06	2.495613898645388e-06	2.587162043710123e-06	3.634796257756534e-06	6.416228643502109e-06	6.352930540742818e-06	1.7112919294959283e-06	1.5407910041176365e-06	2.0416944153112127e-06	2.5611241653678007e-05	5.546490865526721e-05	4.5842745748814195e-05	0.00023622048320248723
5378.0	1.3425670658762101e-05	2.593832505226601e-05	4.098598310520174e-06	2.6417342269269284e-06	0.0007514639291912317	3.703887341544032e-05	0.00042865038267336786	0.0003446860646363348	9.071671956917271e-05	0.0002169108483940363	2.9735321732005104e-05	3.998007014160976e-05	0.00025022635236382484	0.00011396557238185778	0.0008479118696413934	0.0008866632706485689	0.00018564725178293884	8.220032759709284e-05	0.002162899123504758	0.00021840276895090938	0.00011332575377309695	0.0004604033019859344	7.747187919449061e-05	0.00011505289876367897	9.733153092383873e-06	1.9935466752940556e-06	4.444722435437143e-06	2.8598662538570352e-05	2.037496869888855e-06	2.3115969725040486e-06	2.9926939077995485e-06	2.4466978629789082e-06	2.3468315703212284e-05	2.8645392376347445e-05	2.491525947334594e-06	2.948606834252132e-06	2.356943923587096e-06	2.279066848132061e-06	2.506387318135239e-06	3.3095648177550174e-06	5.8922696553054266e-06	5.844620773132192e-06	1.8063350353259011e-06	1.574514953972539e-06	2.0406491785252e-06	2.8197640858707018e-05	6.467319326475263e-05	8.000159141374752e-05	0.00016055238666012883
5384.0	1.2122068255848717e-05	3.132157871732488e-05	4.0627528505865484e-06	2.4064190711214906e-06	0.0007048921543173492	3.5365424992050976e-05	0.0004033929144497961	0.0005265403306111693	9.690708247944713e-05	0.00022876064758747816	2.2016743969288655e-05	3.836599353235215e-05	0.0002477562229614705	0.0001302819000557065	0.0009512840188108385	0.00023171912471298128	0.0001371214457321912	6.882407615194097e-05	0.0020088208839297295	0.0003384711453691125	6.669368303846568e-05	0.00024245835084002465	0.00012600162881426513	0.0002365344116697088	1.0303634553565644e-05	2.13098155654734e-06	4.336989604780683e-06	3.8774382119299844e-05	1.9278295440017246e-06	2.466503701725742e-06	3.09695474243199e-06	2.4662404030095786e-06	2.399383629381191e-05	2.595287332951557e-05	2.4805347038636683e-06	3.187759602951701e-06	2.4815142296574777e-06	2.223117689936771e-06	2.552316345827421e-06	3.0781482109887293e-06	6.309969194262521e-06	6.385499546013307e-06	1.8593724462334649e-06	1.680990976637986e-06	1.912464085762622e-06	2.5016326617333107e-05	8.592916856287047e-05	6.399564881576225e-05	0.00012824729492422193
5390.0	1.2155406693636905e-05	3.18372949550394e-05	3.309324938527425e-06	2.391890348008019e-06	0.0007716862019151449	4.519657159107737e-05	0.00043315719813108444	0.0007135154446586967	9.825930465012789e-05	0.00024229912378359586	1.6382768080802634e-05	3.887961429427378e-05	0.000237373256823048	0.00013475290325004607	0.0010366006754338741	0.00010781222226796672	9.228973794961348e-05	5.3196392400423065e-05	0.0023560691624879837	0.0003294562629889697	5.537358083529398e-05	0.0001616894151084125	0.0001434333244105801	0.00013740402937401086	1.0959068276861217e-05	2.3807663183106342e-06	4.652767074730946e-06	3.9615912100998685e-05	2.064408363366965e-06	3.193102429577266e-06	3.350375436639297e-06	2.5427127638977254e-06	2.5428884327993728e-05	1.7319995095022023e-05	2.4250246042356594e-06	3.083354386035353e-06	2.7736059564631432e-06	2.2631281808571657e-06	3.0441062790487194e-06	3.154141950290068e-06	6.8813269535894506e-06	6.617495273530949e-06	2.032390966633102e-06	1.805153601708298e-06	1.7716844240567298e-06	1.5732101019239053e-05	0.00011310444824630395	6.633796874666587e-05	0.0001261925499420613
5396.0	1.2320537280174904e-05	3.007050145242829e-05	3.1098143153940327e-06	2.9580646696558688e-06	0.001047313679009676	4.7391611587954685e-05	0.0004374402924440801	0.0007281815051101148	9.591819980414584e-05	0.00020963627321179956	1.716419865260832e-05	3.524122803355567e-05	0.0002313804579898715	0.0001343658077530563	0.0008793790475465357	9.236368350684643e-05	6.805636803619564e-05	4.661714774556458e-05	0.002073382493108511	0.0002513091894797981	4.8023804993135855e-05	0.00010057617328129709	7.422670751111582e-05	6.561589543707669e-05	1.0986056622641627e-05	2.686077323232894e-06	4.77485582450754e-06	5.9345620684325695e-05	1.980645265575731e-06	3.231555183447199e-06	3.162587290717056e-06	2.519852159821312e-06	2.2709094992023893e-05	1.2461734513635747e-05	2.3627030714123975e-06	2.990585244333488e-06	2.4518367354176007e-06	2.5358424409205327e-06	2.956801381515106e-06	2.8361077966110315e-06	6.449867214541882e-06	6.490851774287876e-06	2.5423973966098856e-06	1.8609957805892918e-06	1.7476870652899379e-06	1.018262355501065e-05	7.683143485337496e-05	6.523661431856453e-05	0.00012558323214761913
5402.0	1.286292535951361e-05	4.889162300969474e-05	3.7042173062218353e-06	3.6501185149973026e-06	0.001056284294463694	5.44598042324651e-05	0.0007751641678623855	0.0006206455873325467	0.00010153344919672236	0.00019699332187883556	1.4659961379948072e-05	3.5241122532170266e-05	0.0002471949264872819	0.00016915395099204034	0.0010431604459881783	9.49546301853843e-05	8.466736471746117e-05	7.614566857228056e-05	0.0021231358405202627	0.0001804175553843379	3.568870306480676e-05	9.243936801794916e-05	5.588652129517868e-05	4.7622477723052725e-05	8.486214028380346e-06	2.5871029265545076e-06	4.216040906612761e-06	4.8809168220032007e-05	1.9579811123549007e-06	2.852243596862536e-06	3.0013311516086105e-06	2.448812892907881e-06	1.536263334855903e-05	1.021572188619757e-05	2.250071702292189e-06	2.7630219392449362e-06	2.0444535948627163e-06	2.70999862550525e-06	2.9866150725865737e-06	2.517176426408696e-06	7.446838935720734e-06	6.058201506675687e-06	2.788168103506905e-06	1.8234787830806454e-06	1.6077574400696903e-06	5.742984285461716e-06	7.720961730228737e-05	6.70852095936425e-05	0.00012529185914900154
5408.0	1.1418891517678276e-05	3.409279452171177e-05	3.95091683458304e-06	3.765453811865882e-06	0.0009764215210452676	7.641422416782007e-05	0.0008896543295122683	0.0004325124900788069	0.00012030683865305036	0.00026576718664728105	1.641816197661683e-05	3.749658208107576e-05	0.0002628751681186259	0.00020154572848696262	0.0012814104557037354	9.227248665411025e-05	9.547734953230247e-05	7.49425744288601e-05	0.0025143895763903856	0.00013827293878421187	3.0038458135095425e-05	7.453255966538563e-05	3.4210956073366106e-05	4.612101474776864e-05	9.01075418369146e-06	2.711045681280666e-06	4.812122369912686e-06	6.020624277880415e-05	1.8200786371380673e-06	2.2694521248922683e-06	2.5635349629737902e-06	2.2690799141855678e-06	1.358949884888716e-05	9.680537004896905e-06	2.2976801119511947e-06	2.520042016840307e-06	1.9393712591408985e-06	2.6142010938201565e-06	3.035716645172215e-06	2.3119011984817917e-06	1.294337744184304e-05	5.952289029664826e-06	2.8786853363271803e-06	1.8568756559034227e-06	1.4741559652975411e-06	4.300563887227327e-06	6.99485681252554e-05	6.0542934079421684e-05	0.00010793011460918933
5414.0	1.1472781807242427e-05	2.3040827727527358e-05	3.7408681237138808e-06	3.951817689085146e-06	0.0010619951644912362	0.000132521046907641	0.0009376835660077631	0.00035069993464276195	0.0001297590642934665	0.00027838745154440403	1.7357479009660892e-05	3.70250636478886e-05	0.00031471389229409397	0.00022418559819925576	0.001406261813826859	0.00010261581337545067	7.206929876701906e-05	6.6582731960807e-05	0.005490443203598261	0.00011291370901744813	4.4071020965930074e-05	5.41994086233899e-05	2.884721106966026e-05	5.988278644508682e-05	9.217613296641503e-06	2.4213409233198036e-06	5.297497864376055e-06	5.789206988993101e-05	1.7904689002534724e-06	1.993124669752433e-06	2.4943742573668715e-06	2.143414803867927e-06	1.213949053635588e-05	8.906244147510733e-06	2.2881461063661845e-06	2.2252027065405855e-06	1.8061041373584885e-06	2.351001512579387e-06	3.3555204481672263e-06	2.496130491635995e-06	1.207920922752237e-05	7.990682206582278e-06	2.790841790556442e-06	1.7496948885309394e-06	1.7546410617796937e-06	3.989841388829518e-06	5.761845750384964e-05	5.9174733905820176e-05	8.931756019592285e-05
5420.0	1.1187742529727984e-05	1.849178079282865e-05	3.477150357866776e-06	3.824820396403084e-06	0.0013493435690179467	0.0001529674482299015	0.0009064326877705753	0.00031485434737987816	0.00011379984789527953	0.0002260122710140422	1.663369039306417e-05	3.5259210562799126e-05	0.0002226637734565884	0.0002923932916019112	0.0014481731923297048	0.00013782117457594723	7.125214324332774e-05	7.829649257473648e-05	0.009905819781124592	9.278600919060409e-05	8.267182420240715e-05	6.993295392021537e-05	2.9046852432657033e-05	6.97424984537065e-05	7.663116775802337e-06	2.039514811258414e-06	4.1194134610123e-06	2.5437520889681764e-05	2.0912918898829957e-06	1.7422006521883304e-06	2.510229023755528e-06	2.3105103537091054e-06	1.1300548976578284e-05	7.94510378909763e-06	2.207033276135917e-06	2.0023819615744287e-06	1.6087712992884917e-06	2.062550720438594e-06	2.9455491130647715e-06	2.387150288996054e-06	9.48816796153551e-06	8.76366175361909e-06	2.693123406061204e-06	2.1514219952223357e-06	2.030734549407498e-06	3.673491619338165e-06	5.669784877682105e-05	7.173025369411334e-05	8.878757216734812e-05
5426.0	1.265775972569827e-05	1.7747855963534676e-05	3.1727888654131675e-06	3.845720129902475e-06	0.001810105866752565	0.00020370102720335126	0.000579032814130187	0.00025002722395583987	9.999274334404618e-05	0.0002548724878579378	2.0389261408126913e-05	4.830061880056746e-05	0.00022312662622425705	0.00025949699920602143	0.0014971328200772405	0.00018317086505703628	6.602179200854152e-05	0.00010255302186124027	0.011996444314718246	8.253548003267497e-05	0.00010082201333716512	0.00010696229583118111	2.6719471861724742e-05	6.678252975689247e-05	6.612272500206018e-06	1.8290066918780212e-06	3.40980182045314e-06	1.3480941561283544e-05	2.296970251336461e-06	1.6117195400511264e-06	2.5234592158085434e-06	2.4774162739049643e-06	1.2490039807744324e-05	7.078521775838453e-06	2.163342969652149e-06	1.7615253682379262e-06	1.5050756019263645e-06	2.0815978132304735e-06	2.5151534828182776e-06	3.2328189263353124e-06	7.210542662505759e-06	9.90847638604464e-06	2.507460976630682e-06	2.2581093617191073e-06	2.1346572793845553e-06	3.3235448881896446e-06	5.242545739747584e-05	8.625854388810694e-05	9.493346442468464e-05
5432.0	1.2847968719142955e-05	1.5680798242101446e-05	2.6581808469927637e-06	3.927820216631517e-06	0.0024222282227128744	0.0003939002344850451	0.0003948597004637122	0.00024119253794196993	0.00013777399726677686	0.00028505962109193206	1.9842296751448885e-05	5.404230614658445e-05	0.0002363044914091006	0.00020717548613902181	0.0015845077577978373	0.00029445980908349156	5.2119590691290796e-05	0.00014551497588399798	0.014510436914861202	7.401664333883673e-05	0.00012010749196633697	0.0001385910582030192	2.2638430891674943e-05	7.599564560223371e-05	7.272911716427188e-06	1.7314195019935141e-06	2.9217544579296373e-06	7.834887583157979e-06	2.3752008928568102e-06	1.6182066246983595e-06	2.6625905320543097e-06	2.979136297653895e-06	1.2067579518770799e-05	7.1708718678564765e-06	2.0635127384593943e-06	2.0147101622569608e-06	2.1781070245197043e-06	2.3221100491355173e-06	2.3513603082392365e-06	3.0889052595739486e-06	6.970959930185927e-06	1.2528299521363806e-05	2.6269067348039243e-06	2.3182335553428857e-06	2.5047720555448905e-06	3.2367247513320763e-06	4.26440492447e-05	8.410696318605915e-05	0.0001004293590085581
5438.0	1.395518393110251e-05	1.3184342606109567e-05	2.2259348497755127e-06	3.5397974897932727e-06	0.004385158885270357	0.00033430440817028284	0.00024068303173407912	0.0002475982764735818	0.00018221625941805542	0.00031193523318506777	2.1927920897724107e-05	8.890144090401009e-05	0.00033857926609925926	0.0003480619634501636	0.0012413372751325369	0.00033081875881180167	4.770497980643995e-05	0.0001900476636365056	0.019444989040493965	9.87372113741003e-05	0.0002400070079602301	0.00012578566384036094	2.5605966584407724e-05	9.042771125677973e-05	7.365451892837882e-06	1.7286937463723007e-06	2.586974460427882e-06	6.870855486340588e-06	2.246818894491298e-06	1.883419145087828e-06	2.7048038191423984e-06	2.769612137853983e-06	1.0701314749894664e-05	7.633530913153663e-06	2.251744035675074e-06	2.540720061006141e-06	6.836032298451755e-06	2.159727046091575e-06	2.20061474465183e-06	3.2873660984478192e-06	5.268432687444147e-06	1.346368753729621e-05	2.5839860882115318e-06	2.2440908651333302e-06	2.6634793357516173e-06	3.0197807063814253e-06	3.822954749921337e-05	8.124590385705233e-05	0.00010060150088975206
5444.0	1.7025282431859523e-05	1.2496581803134177e-05	1.8177369156546774e-06	4.244194769853493e-06	0.006079100538045168	0.00017580942949280143	0.00019424944184720516	0.0002139105781679973	0.0002116365940310061	0.00032090404420159757	2.3407654225593433e-05	0.00014881121751386672	0.00041744267218746245	0.0006970519316382706	0.0014006918063387275	0.0003559434844646603	3.836497126030736e-05	0.00039832069887779653	0.04539620131254196	0.00014203473983798176	0.00021684198873117566	0.00010641323024174199	3.571845809346996e-05	0.00020417686027940363	1.0984421351167839e-05	2.0258291897334857e-06	2.8666995603998657e-06	6.667946763627697e-06	2.1883988665649667e-06	1.9267615698481677e-06	3.284808826720109e-06	2.6559687285043765e-06	8.317061656271107e-06	7.002803158684401e-06	2.7482997211336624e-06	2.9325212835829007e-06	1.0081976142828353e-05	2.0770210085174767e-06	2.1476625988725573e-06	3.4998063256352907e-06	5.309646439854987e-06	1.2937651263200678e-05	2.5235651719413e-06	2.366017724853009e-06	2.692322141228942e-06	2.7323528684064513e-06	3.331355037516914e-05	8.706610969966277e-05	0.00010420458420412615
5450.0	2.1348658265196718e-05	1.4579250091628637e-05	1.68879682860279e-06	4.404077117214911e-06	0.00397559953853488	8.747212268644944e-05	0.00017326105444226414	0.00018574677233118564	0.0002534215454943478	0.0002468162274453789	2.819049041136168e-05	0.00021725380793213844	0.0005670467508025467	0.0014760694466531277	0.0018100971356034279	0.00030029722256585956	4.009262556792237e-05	0.0005541201098822057	0.04818309098482132	0.00017866115376818925	0.00023670837981626391	9.848970512393862e-05	6.764319550711662e-05	0.00023519796377513558	1.131163298850879e-05	2.02633145818254e-06	2.8887868666060967e-06	7.497610567952506e-06	2.4489038423780585e-06	2.4886430765036494e-06	4.023374003736535e-06	2.6384059310657904e-06	6.573415703314822e-06	7.1623285293753725e-06	2.728103709159768e-06	2.7516357476997655e-06	7.776438906148542e-06	1.9796348169620614e-06	2.1431530967674917e-06	4.942373379890341e-06	5.254714324109955e-06	1.1314621588098817e-05	2.731284666879219e-06	2.623684395075543e-06	2.742461219895631e-06	2.5261513201257912e-06	3.699111402966082e-05	9.847064211498946e-05	8.224690100178123e-05
5456.0	2.4582832338637672e-05	1.569561027281452e-05	1.7676289871815243e-06	4.3969844227831345e-06	0.0030398734379559755	7.077209738781676e-05	0.00016191715258173645	0.0001394053833791986	0.0003279155062045902	0.0002114191884174943	3.295440910733305e-05	0.0007709210622124374	0.0008823833777569234	0.0013830885291099548	0.0016549164429306984	0.0002463298151269555	4.1467621485935524e-05	0.0005164918256923556	0.057219769805669785	0.00023624752066098154	0.000260793196503073	8.829592843540013e-05	0.00015261372027453035	0.00015759817324578762	1.241213522007456e-05	2.1073904008517275e-06	2.913248863478657e-06	8.754064765525982e-06	2.6776040158438263e-06	3.0202502330212155e-06	4.604695732268738e-06	2.330375764358905e-06	5.515600605576765e-06	5.88463808526285e-06	2.858572315744823e-06	3.1351014513347764e-06	1.1773746336984914e-05	1.5797911601111991e-06	2.118839120157645e-06	4.9977379603660665e-06	4.622815140464809e-06	1.2996265468245838e-05	3.6165536130283726e-06	2.8600147743418347e-06	2.810019850585377e-06	2.633940766827436e-06	9.916540147969499e-05	0.00012449845962692052	8.363460801774636e-05
5462.0	2.582922206784133e-05	1.79003291123081e-05	1.7413002524335752e-06	4.5496312850445975e-06	0.002686417195945978	6.17823243374005e-05	0.00016397454601246864	0.00013358077558223158	0.0010251357452943921	0.00015980536409188062	3.524132625898346e-05	0.00048443698324263096	0.0010353245306760073	0.0018205910455435514	0.0015825665323063731	0.0001775254640961066	3.633310552686453e-05	0.0012286420678719878	0.039987508207559586	0.00023858287022449076	0.00017689334345050156	9.092300024349242e-05	0.00019910639093723148	0.00011342218931531534	1.2435143617040012e-05	2.108558646796155e-06	2.812569391608122e-06	8.993139999802224e-06	2.731675522227306e-06	4.113104751013452e-06	5.809870799566852e-06	2.4955568278528517e-06	5.170042186364299e-06	4.8111864998645615e-06	2.6507736947678495e-06	3.5897924135497306e-06	1.283771689486457e-05	1.4435877346841153e-06	2.363667817917303e-06	4.763766810356174e-06	5.059630893811118e-06	1.3573721844295505e-05	4.025008820462972e-06	2.7174055503564887e-06	3.1506394861935405e-06	2.7819000933959614e-06	6.070006566005759e-05	0.00011394915782148018	8.745177183300257e-05
5468.0	3.676386404549703e-05	1.956010419235099e-05	1.8334827700527967e-06	4.393811195768649e-06	0.0026936051435768604	4.0883773181121796e-05	0.00014559038390871137	0.00010295818356098607	0.0008196571143344045	0.00019354284449946135	3.35865406668745e-05	0.0003132396377623081	0.001057074056006968	0.0011916793882846832	0.0017793203005567193	0.0002713669673539698	4.5595279516419396e-05	0.0011153998784720898	0.05836723372340202	0.00024671625578776	0.00017577841936144978	8.737808821024373e-05	0.00036768498830497265	8.975385571829975e-05	1.0037614629254676e-05	1.9651890852401266e-06	2.6052412067656405e-06	8.392707968596369e-06	2.5563433609931963e-06	4.347864432929782e-06	5.404449439083692e-06	2.325314426343539e-06	4.431787601788528e-06	4.396883923618589e-06	2.360669213885558e-06	5.650541424984112e-06	2.6862060622079298e-05	1.220965259562945e-06	2.4106338969431818e-06	7.581202225992456e-06	4.817512490262743e-06	1.2428636182448827e-05	3.406727046240121e-06	2.8436909360607387e-06	2.9597749744425528e-06	2.5621766326366924e-06	2.8766256946255453e-05	8.555509703001007e-05	7.636833470314741e-05
5474.0	5.673489795299247e-05	3.032964377780445e-05	1.7378644088239525e-06	5.566344498220133e-06	0.0029174427036195993	3.527374065015465e-05	0.00013950486027169973	9.095795394387096e-05	0.0006357571692205966	0.00029251904925331473	3.895313057000749e-05	0.0002905367873609066	0.001154157449491322	0.0008505210280418396	0.0024455657694488764	0.0003322011325508356	6.206315447343513e-05	0.0006721298559568822	0.0929110050201416	0.00026595729286782444	0.00015693325258325785	6.57967830193229e-05	0.00047105809790082276	0.00012538459850475192	9.759886779647786e-06	1.9666963453346398e-06	2.7865066840604413e-06	9.231002877641004e-06	2.3801214865670772e-06	3.949063739128178e-06	4.89121202917886e-06	2.1701225705328397e-06	4.024916961498093e-06	3.73594821212464e-06	2.295266540386365e-06	6.216575911821565e-06	2.8314723749645054e-05	1.1065652643083013e-06	2.2812869246990886e-06	7.114246727724094e-06	4.573448222799925e-06	1.2217818948556669e-05	3.0889289064361947e-06	2.643811058078427e-06	2.639880676724715e-06	2.4192474938899977e-06	2.6047988285426982e-05	8.382240775972605e-05	7.072272273944691e-05
5480.0	5.05830321344547e-05	3.345968434587121e-05	2.72315423899272e-06	5.517994395631831e-06	0.0038564715068787336	4.506972982198931e-05	0.00012183767830720171	8.788080594968051e-05	0.0005673986743204296	0.00028416229179129004	5.353087544790469e-05	0.0003403816372156143	0.0012481824960559607	0.0006302025867626071	0.0035399156622588634	0.000406390056014061	9.216661419486627e-05	0.00047031149733811617	0.10692400485277176	0.0003271479799877852	0.00015922677994240075	4.29539977631066e-05	0.00043644398101605475	0.00011774369340855628	1.3085348655295093e-05	2.0318736915214686e-06	2.619471842990606e-06	9.234418939740863e-06	2.2537592485605273e-06	3.622193617047742e-06	4.792996151081752e-06	2.03127683562343e-06	3.6665755942522082e-06	3.216013737983303e-06	2.2182591692399e-06	6.358361133607104e-06	2.653088995430153e-05	1.0446448186485213e-06	2.502651568647707e-06	7.64216292736819e-06	4.407572760101175e-06	1.3824787856719922e-05	3.438502517383313e-06	2.623521822897601e-06	2.5424337763979565e-06	2.380618525421596e-06	2.7719221179722808e-05	6.744975689798594e-05	8.327346586156636e-05
5486.0	3.075224594795145e-05	2.616151141410228e-05	2.8777990337403025e-06	5.2919485824531876e-06	0.004003045614808798	4.749989238916896e-05	0.00012689120194409043	0.00014613948587793857	0.0008191183442249894	0.0003096070431638509	0.0001240129058714956	0.0006062518223188818	0.0015267353737726808	0.0005408303695730865	0.0024223411455750465	0.0004985406412743032	0.00010601014218991622	0.0006465059705078602	0.1756274253129959	0.00043878634460270405	0.00017283469787798822	2.893306009355001e-05	0.0005228621303103864	0.00012405241432134062	2.500053778931033e-05	2.1110254238010384e-06	2.330560391783365e-06	8.993054507300258e-06	2.1753128294221824e-06	3.266120074840728e-06	4.202152013021987e-06	1.910032551677432e-06	4.218011326884152e-06	2.916762923632632e-06	1.900545839816914e-06	5.785901521448977e-06	2.9479766453732736e-05	9.921363925968762e-07	2.5682675186544657e-06	7.831242328393273e-06	4.1440366658207495e-06	1.5115850146685261e-05	3.507287374304724e-06	2.5490057851129677e-06	2.42488135882013e-06	2.3103805233404273e-06	2.6229485229123384e-05	6.494760600617155e-05	8.783840166870505e-05
5492.0	2.3008615244179964e-05	1.9959508790634573e-05	2.8028362066834234e-06	4.318878382036928e-06	0.002282197354361415	4.590211028698832e-05	0.00014940041000954807	0.0001618654205230996	0.0008489289321005344	0.00033917627297341824	0.0002671143156476319	0.0005267569213174284	0.0022747069597244263	0.0005115604144521058	0.001640849164687097	0.0009415053064003587	0.00011714029824361205	0.0007062719669193029	0.1328325867652893	0.0005842449027113616	0.0002264231297885999	2.273375321237836e-05	0.0005792243173345923	0.00011490937322378159	3.8384037907235324e-05	2.009362333410536e-06	2.0093891635042382e-06	7.437945441779448e-06	2.127655307049281e-06	3.220755843358347e-06	3.7404258819151437e-06	2.241128640889656e-06	5.321493517840281e-06	3.4415206755511463e-06	1.993048726944835e-06	5.790869636257412e-06	2.3624061213922687e-05	1.1657689356070478e-06	2.413474931017845e-06	7.518102847825503e-06	4.444938895176165e-06	1.34261317725759e-05	3.4265215163031826e-06	2.3508468984800857e-06	2.226265905846958e-06	2.1671505692211213e-06	2.4822224077070132e-05	6.680432124994695e-05	7.60066686780192e-05
5498.0	1.838371463236399e-05	1.6999552826746367e-05	2.6723771497927373e-06	3.9640212889935356e-06	0.0020481084939092398	4.519864160101861e-05	0.0001283696328755468	0.0001692660734988749	0.0007924032397568226	0.000288585782982409	0.0003479363804217428	0.00040007871575653553	0.0022261166013777256	0.0004899599007330835	0.00128130242228508	0.002243763767182827	0.0001615886139916256	0.0007194298086687922	0.14816652238368988	0.000674184353556484	0.0003920853487215936	2.5267891032854095e-05	0.0011502628913149238	0.00018368015298619866	4.8160563892452046e-05	1.9798953871941194e-06	1.6671810953994282e-06	7.274770723597612e-06	2.0190689156152075e-06	3.3044020710804034e-06	3.110802026640158e-06	2.29083184422052e-06	4.7206499402818736e-06	3.64987863576971e-06	2.0994627902837237e-06	5.952595529379323e-06	2.631529605423566e-05	1.1976717360084876e-06	2.639777449076064e-06	8.935672667576e-06	4.637829079001676e-06	1.2346188668743707e-05	3.329159881104715e-06	2.3340012376138475e-06	2.308319153598859e-06	2.2210110728337895e-06	2.328408845642116e-05	7.75782682467252e-05	6.064168701414019e-05
5504.0	1.4605801879952196e-05	1.2172762581030838e-05	2.2938727397558978e-06	3.5720886444323696e-06	0.0018264921382069588	4.3802614527521655e-05	0.00012209215492475778	0.00018334350897930562	0.0007165860733948648	0.0002913073112722486	0.00028759593260474503	0.0006762078264728189	0.0031120821367949247	0.0004853297141380608	0.0007516784244216979	0.0017316071316599846	0.00020392995793372393	0.0007384306518360972	0.3215683698654175	0.0011048312298953533	0.0008770084823481739	5.085901648271829e-05	0.0014338359469547868	0.0002265721559524536	5.2646948461188003e-05	2.0406996554811485e-06	1.4659784710602253e-06	7.327801540668588e-06	1.917822828545468e-06	3.1099327770789387e-06	2.718468067541835e-06	2.6817338039109018e-06	4.792003892362118e-06	3.6853205074294237e-06	2.3614190922671696e-06	6.78757760397275e-06	2.17784327105619e-05	1.3293338270159438e-06	2.738802095336723e-06	7.267005003086524e-06	4.424203325470444e-06	1.1887359505635686e-05	3.400073410375626e-06	2.5121448743448127e-06	2.3359655187960016e-06	2.119920509358053e-06	2.5848292352748103e-05	8.183225872926414e-05	5.101825081510469e-05
5510.0	1.0994093827321194e-05	1.1531234122230671e-05	2.658946414157981e-06	3.223835165044875e-06	0.002031539101153612	6.409397610696033e-05	0.00012003548181382939	0.0001978543441509828	0.0008650556555949152	0.00027341494569554925	0.00026808050461113453	0.0006604946684092283	0.003373011713847518	0.000687898660544306	0.0009322367259301245	0.0010746689513325691	0.00018804306455422193	0.0006564666982740164	0.18405885994434357	0.0011639168951660395	0.0005914469948038459	4.4481552322395146e-05	0.0013395840069279075	0.00030105371843092144	5.19742643518839e-05	2.1858270429220283e-06	1.3860649232810829e-06	7.787474714859854e-06	2.250035322504118e-06	3.775360255531268e-06	2.995486283907667e-06	2.61493892139697e-06	4.042180989927147e-06	3.6812211874348577e-06	2.651213662829832e-06	7.2295456448046025e-06	1.6620200767647475e-05	1.2578727819345659e-06	2.7118160232930677e-06	8.90166666067671e-06	4.068917860422516e-06	9.152181519311853e-06	2.953182729470427e-06	2.6489894935366465e-06	2.3396839878842e-06	1.881593220787181e-06	3.0317438358906657e-05	0.00011902924597961828	5.5633998272242025e-05
5516.0	1.2498560863605235e-05	1.304126089962665e-05	3.4467168461560505e-06	2.992328518303111e-06	0.002372478600591421	5.838828656123951e-05	0.00010484067024663091	0.00027059289277531207	0.0008115561795420945	0.0002677736629266292	0.00019347532361280173	0.0008728032116778195	0.004212718922644854	0.0007601507822982967	0.000979551812633872	0.000572332413867116	0.000128864252474159	0.0006416037795133889	0.15306352078914642	0.0010645057773217559	0.00041983136907219887	3.752369957510382e-05	0.0014965159352868795	0.0014241223689168692	6.567122909473255e-05	2.093434886774048e-06	1.2564437383844052e-06	7.105181339284172e-06	1.9939232061005896e-06	4.439177246240433e-06	2.7930277610721532e-06	2.3395969037665054e-06	4.111960151931271e-06	3.7057718600408407e-06	2.7961939395027002e-06	1.0371262760600075e-05	1.1014106348739006e-05	1.1001045550074195e-06	2.7846604098158423e-06	7.780206942697987e-06	3.5318328173161717e-06	7.3326104939042125e-06	2.6469315344002098e-06	2.4916494112403598e-06	2.5154556624329416e-06	1.6846917105795e-06	3.6170378734823316e-05	0.0001577616058057174	6.635314639424905e-05
5522.0	1.305477326241089e-05	1.0128541362064425e-05	3.129357310172054e-06	3.375612550371443e-06	0.002691370900720358	5.0783753977157176e-05	9.709429286886007e-05	0.0002423982514301315	0.000668391992803663	0.0002090779598802328	0.0001612758351257071	0.001045537763275206	0.00599318090826273	0.0006221570074558258	0.0005280594923533499	0.0003307723964098841	0.00015712910681031644	0.0006535476422868669	0.07744144648313522	0.0011250259121879935	0.0003494570846669376	3.896257112501189e-05	0.005099731031805277	0.0008602761081419885	9.48023734963499e-05	2.2065744360588724e-06	1.1724162050086306e-06	5.748551757278619e-06	1.9641902326839045e-06	4.469678515306441e-06	2.5250408270949265e-06	2.108767603203887e-06	4.775529760081554e-06	3.7276840885169804e-06	3.920488779840525e-06	1.681620597082656e-05	6.168815616547363e-06	8.852802011460881e-07	2.5327028652100125e-06	5.394424078986049e-06	2.8292918159422697e-06	5.955752385489177e-06	2.2343569980876055e-06	2.274778353239526e-06	2.6758198146126233e-06	1.8499891893952736e-06	4.7385194193338975e-05	0.00016708348994143307	8.159460412571207e-05
5528.0	1.2506907296483405e-05	8.43255747895455e-06	3.447591325311805e-06	3.5768885027209762e-06	0.004759896080940962	5.4098818509373814e-05	6.915177073096856e-05	0.0003313171328045428	0.0006701804813928902	0.00018110251403413713	0.00014709630340803415	0.001131520257331431	0.005545355845242739	0.0006421589641831815	0.0006353780045174062	0.0002051351621048525	0.00019882431661244482	0.0007631243206560612	0.0067813703790307045	0.001046142540872097	0.00032875314354896545	3.695451596286148e-05	0.005921731702983379	0.00040151187567971647	0.0001032890795613639	2.3569800760014914e-06	1.110193011299998e-06	6.566122920048656e-06	1.964997863979079e-06	4.100255409866804e-06	2.5077454210986616e-06	1.826749212341383e-06	4.7660983000241686e-06	3.3350004287058255e-06	5.290808530844515e-06	1.129976226366125e-05	4.615471880242694e-06	8.905751656129723e-07	2.4735115857765777e-06	4.184125373285497e-06	2.8656938866333803e-06	6.723436399624916e-06	2.141790218956885e-06	2.170960897274199e-06	2.485557160980534e-06	1.910535274873837e-06	5.605449405265972e-05	0.00018491676019039005	0.00012911480735056102
5534.0	1.4253577319323085e-05	9.206930371874478e-06	3.8363682506314944e-06	3.632564812505734e-06	0.0038927404675632715	3.158951585646719e-05	5.50793411093764e-05	0.00029340723995119333	0.0006092372350394726	0.0001315679110120982	0.00013519836647901684	0.000835422077216208	0.0046856943517923355	0.0008557123364880681	0.0009276155615225434	0.0001986639981623739	0.00020847877021878958	0.00108903378713876	0.002837776206433773	0.0011805174872279167	0.0003223147941753268	4.357533543952741e-05	0.001521582598797977	0.00014651565288659185	0.00011179051216458902	2.8106844638386974e-06	1.0671653853933094e-06	6.7704318098549265e-06	1.9276658349554054e-06	3.6344567888590973e-06	2.2799624730396317e-06	1.718271732897847e-06	5.088043963041855e-06	3.32917261403054e-06	5.424298251455184e-06	7.728640412096865e-06	3.1714428132545436e-06	1.0137963499801117e-06	2.414259824945475e-06	3.0467056149063865e-06	3.155685590172652e-06	4.760116098623257e-06	2.1781943360110745e-06	2.324480874449364e-06	2.4057214886852307e-06	2.1091598227940267e-06	6.582578498637304e-05	0.0002487781166564673	0.00018346626893617213
5540.0	1.8202717910753563e-05	8.573741979489569e-06	4.0298327803611755e-06	3.41643226420274e-06	0.0023136441595852375	2.5488296159892343e-05	4.90491402160842e-05	0.00042636817670427263	0.0006118107121437788	0.00014737287710886449	0.00011827889829874039	0.0005233100964687765	0.00409410847350955	0.0010093646124005318	0.0011503964196890593	0.00018951925449073315	0.00021003081928938627	0.0017950611654669046	0.0027144006453454494	0.0016985218971967697	0.0004043462104164064	5.256593067315407e-05	0.0006605875096283853	7.256396202137694e-05	8.903455454856157e-05	2.748509359662421e-06	9.539417078485712e-07	7.573671609861776e-06	1.8819181377693894e-06	3.601444177547819e-06	2.5082763386308216e-06	1.5314359416152001e-06	5.438262178358855e-06	3.985403964179568e-06	4.796736448042793e-06	4.983279268344631e-06	2.232919314337778e-06	1.0418261808808893e-06	2.196398554588086e-06	2.3890816009952687e-06	2.9174639166740235e-06	3.916904915968189e-06	2.094707042488153e-06	2.1528053366637323e-06	2.7438686629466247e-06	2.218189365521539e-06	7.601753895869479e-05	0.00029473728500306606	0.0003323247074149549
5546.0	1.8500177247915417e-05	8.35561968415277e-06	4.574229024001397e-06	2.988720552821178e-06	0.0018958894070237875	2.8193770049256273e-05	5.043948840466328e-05	0.0009176184539683163	0.0007439637556672096	0.00020233016402926296	0.00014751599519513547	0.00045986604527570307	0.003923693671822548	0.001097757020033896	0.0009254818432964385	0.00016955698083620518	0.0005384901305660605	0.00219804048538208	0.002788696438074112	0.0015009671915322542	0.0004068319103680551	5.374832107918337e-05	0.00024491650401614606	4.6186331019271165e-05	7.327461207751185e-05	2.9804918995068874e-06	1.1981435363850323e-06	8.14738086774014e-06	1.8204223124484997e-06	3.066176986976643e-06	2.5011795514728874e-06	1.5118167766559054e-06	7.675499546166975e-06	4.899662144453032e-06	4.055862063978566e-06	4.886400802206481e-06	1.9583153516578022e-06	1.1911744195458596e-06	2.0296677121223183e-06	1.9132739907945506e-06	3.2168511552299606e-06	3.79255152438418e-06	2.0584025151038077e-06	1.928684469021391e-06	2.7031016998080304e-06	2.1912246666033752e-06	0.00010714379459386691	0.0003495497221592814	0.00047238313709385693
5552.0	1.5269706636900082e-05	5.768386927229585e-06	4.435910341271665e-06	2.948204610220273e-06	0.0020364949014037848	2.644651976879686e-05	4.45649420726113e-05	0.0012558025773614645	0.0011090496554970741	0.00023977668024599552	0.0002026510628638789	0.00020528427558019757	0.0015515817794948816	0.0014905333518981934	0.00104633835144341	0.0002029151510214433	0.004105698317289352	0.002676631323993206	0.002924553584307432	0.0017475312342867255	0.0004938680795021355	5.412337850430049e-05	0.00016543651872780174	5.354220775188878e-05	8.677310688653961e-05	4.037337930640206e-06	1.1650232636384317e-06	8.624109796073753e-06	1.7490141317466623e-06	2.651431032063556e-06	2.527394599383115e-06	1.5530488326476188e-06	8.504588549840264e-06	5.851614787388826e-06	4.231832008372294e-06	5.763135959568899e-06	1.8954395955006476e-06	1.3639854614666547e-06	2.3280567802430596e-06	1.6935999838096905e-06	8.027574040170293e-06	4.57218357041711e-06	2.0571112600009656e-06	1.8228893168270588e-06	2.6283098577550845e-06	2.385154402873013e-06	0.00016380110173486173	0.0003794670628849417	0.0003999524633400142
5558.0	1.5784427887410857e-05	4.3756758714152966e-06	4.317515504226321e-06	2.419192242086865e-06	0.00196394557133317	2.9012415325269103e-05	5.79516745347064e-05	0.0030055842362344265	0.001455965219065547	0.00031648395815864205	0.00021183889475651085	0.00011632117093540728	0.0009316017967648804	0.0011241703759878874	0.0015425576129928231	0.00024372733605559915	0.002458622446283698	0.0036298006307333708	0.00490740779787302	0.002233739709481597	0.0011409672442823648	5.093872096040286e-05	0.000127499588415958	6.0889407905051485e-05	9.955936548067257e-05	4.422789970703889e-06	1.201513214255101e-06	9.442610462429002e-06	1.8011332940659486e-06	2.5430667847103905e-06	2.4584674065408763e-06	1.7180946088046767e-06	9.214852980221622e-06	6.316025974228978e-06	4.686049578594975e-06	5.9990074987581465e-06	1.869109837571159e-06	1.5194297020570957e-06	2.659235633473145e-06	1.487538270339428e-06	1.0344157090003137e-05	5.364075150282588e-06	2.2212316252989694e-06	1.7151102156276465e-06	2.911632464019931e-06	2.1799646674480755e-06	0.00027510570362210274	0.0004523221286945045	0.0004868140094913542
5564.0	1.4737772289663553e-05	4.753319899464259e-06	4.094980340596521e-06	2.18024138121109e-06	0.0021002914290875196	3.8310536183416843e-05	6.829249468864873e-05	0.0041017793118953705	0.0012649566633626819	0.00024091009981930256	0.00022120220819488168	9.954987035598606e-05	0.0008419769001193345	0.0007936107576824725	0.0012691286392509937	0.00032217317493632436	0.0034405915066599846	0.003938170615583658	0.004605403635650873	0.0013317499542608857	0.002199789509177208	6.938057049410418e-05	6.71956513542682e-05	7.693878433201462e-05	0.00017990873311646283	4.5222786866361275e-06	1.1359069276295486e-06	8.319790140376426e-06	1.7103343452617992e-06	2.655317985045258e-06	2.31845888265525e-06	1.959612063728855e-06	1.0007868695538491e-05	7.366877980530262e-06	4.728985913970973e-06	6.222614047146635e-06	1.848879833232786e-06	1.9818205601040972e-06	2.7813241558760637e-06	1.5903863186395029e-06	2.2816504497313872e-05	5.167833933228394e-06	2.2981535039434675e-06	1.5846151200094027e-06	2.6846150831261184e-06	2.165398655051831e-06	0.0002944042207673192	0.0006570632685907185	0.0005116357351653278
5570.0	1.61527768796077e-05	4.2374203985673375e-06	3.7593433717120206e-06	2.1143296180525795e-06	0.002588053932413459	6.035017941030674e-05	7.293017552001402e-05	0.008739941753447056	0.0013802015455439687	0.00021093412942718714	0.00025300963898189366	8.703804633114487e-05	0.0012981730978935957	0.0006133707938715816	0.0016026534140110016	0.0004075298202224076	0.0013707248726859689	0.010022659786045551	0.006724890321493149	0.0010198112577199936	0.002491313498467207	0.00011436030035838485	5.266748848953284e-05	6.837916589574888e-05	0.0001758493308443576	3.947580353269586e-06	1.1826014088001102e-06	7.608333817188395e-06	1.6129619098137482e-06	2.6619759410095867e-06	2.290198381160735e-06	1.9731567135750083e-06	1.059895566868363e-05	7.902952347649261e-06	4.865856226388132e-06	6.580566605407512e-06	1.782265940164507e-06	2.703431846384774e-06	3.0303683615784394e-06	1.6382639387302333e-06	4.617849117494188e-05	5.0593557716638315e-06	2.317472990398528e-06	1.5430762232426787e-06	2.494169848432648e-06	2.1625526187563082e-06	0.0002525387390051037	0.001146035618148744	0.0007764528272673488
5576.0	1.858191899373196e-05	4.362542313174345e-06	4.135343260713853e-06	2.135583599738311e-06	0.002811227459460497	7.928995182737708e-05	6.928900256752968e-05	0.008466805331408978	0.0015798700042068958	0.00017649975779931992	0.00031344126909971237	9.304773266194388e-05	0.0018728943541646004	0.000718091381713748	0.0017077299999073148	0.0009288644068874419	0.000791073078289628	0.007617889437824488	0.009935278445482254	0.0008978054393082857	0.0023395491298288107	0.0001877657341537997	5.0213682698085904e-05	4.7958819777704775e-05	9.759387467056513e-05	3.5362111248105066e-06	1.3810773680233979e-06	7.3651854108902626e-06	1.5845623693167e-06	2.827233856805833e-06	2.2991312107478734e-06	2.2122003429103643e-06	1.348006753687514e-05	9.75480543274898e-06	4.9806994866230525e-06	7.610263764945557e-06	1.8129067029803991e-06	2.5010913304868154e-06	2.9917978281446267e-06	1.7053081364792888e-06	3.6885583540424705e-05	4.604089554050006e-06	2.2854135295347078e-06	1.3841760164723382e-06	2.4665650926181115e-06	2.2592294044443406e-06	0.00029183211154304445	0.002158181741833687	0.006899294909089804
5582.0	2.052093441307079e-05	4.151995653955964e-06	4.279433142073685e-06	2.442403911118163e-06	0.0032694924157112837	7.508986163884401e-05	7.535627810284495e-05	0.004780963528901339	0.0009264638065360487	0.00016345488256774843	0.00031845769262872636	9.332410263596103e-05	0.0014697381993755698	0.0006356069352477789	0.001828651293180883	0.0007272605434991419	0.00047450338024646044	0.0038874794263392687	0.010365847498178482	0.0011293240822851658	0.0025789320934563875	0.00029718931182287633	6.50462752673775e-05	3.664275573100895e-05	5.799782957183197e-05	3.354659611431998e-06	1.8711466509557795e-06	7.3194692049582954e-06	1.5380587683466729e-06	2.9685265872103628e-06	2.6532700303505408e-06	2.2522915514855413e-06	1.768342190189287e-05	1.0494394700799603e-05	7.746061783109326e-06	8.066219379543327e-06	2.0201050574542023e-06	2.3424076971423347e-06	3.0936780603951775e-06	1.9372305359866004e-06	9.251989104086533e-05	5.427868927654345e-06	2.252689000670216e-06	1.3132302001395146e-06	2.354946445848327e-06	2.384847448411165e-06	0.0002503872092347592	0.002868126379325986	0.015482984483242035
5588.0	3.5383440263103694e-05	3.5874377317668404e-06	4.305344646127196e-06	6.4185728660959285e-06	0.005194002762436867	6.226008554222062e-05	7.575933705084026e-05	0.003654730971902609	0.0010971135925501585	0.00017422690871171653	0.00028109533013775945	9.452902304474264e-05	0.0011870097368955612	0.0004931539879180491	0.001488962909206748	0.0005282612983137369	0.00037869473453611135	0.004058688413351774	0.011172850616276264	0.0008073289063759148	0.002988172695040703	0.0006624460220336914	7.952302257763222e-05	3.491147799650207e-05	9.36244978220202e-05	3.87365025744657e-06	2.340607807127526e-06	8.590070137870498e-06	1.535593696644355e-06	4.71582598038367e-06	7.232932148326654e-06	2.224466243205825e-06	1.774068186932709e-05	9.937321010511369e-06	1.0044298505818006e-05	9.604287697584368e-06	2.225567641289672e-06	2.3767825041431934e-06	2.989667109432048e-06	2.231631242466392e-06	7.766026828903705e-05	7.243811523949262e-06	2.2041015199647518e-06	1.2551514601000235e-06	2.4838629997248063e-06	2.259673237858806e-06	0.0002705449005588889	0.0034110259730368853	0.025905858725309372
5594.0	4.907051697955467e-05	3.788105459534563e-06	4.739424184663221e-06	1.0075852515001316e-05	0.004045962821692228	3.910748637281358e-05	6.577463500434533e-05	0.0017770510166883469	0.0007568532018922269	0.00018617534078657627	0.0002563368761911988	6.732284236932173e-05	0.0009731519967317581	0.0004440521588549018	0.0020849767606705427	0.0004514506726991385	0.0003468611685093492	0.0034369584172964096	0.005946986377239227	0.0006855057436041534	0.002865629270672798	0.00154442701023072	8.498688112013042e-05	3.109076351393014e-05	4.855633233091794e-05	3.626175384852104e-06	2.6254992917529307e-06	8.97388053999748e-06	2.0468453385547036e-06	5.347857040760573e-06	1.149737090599956e-05	2.052799800367211e-06	1.906010220409371e-05	9.893520655168686e-06	1.3636155927088112e-05	1.0642042980180122e-05	2.6985503609466832e-06	2.4287694486702094e-06	2.9627512958541047e-06	2.4330047381226905e-06	0.00023714049893897027	9.130770195042714e-06	2.0092168142582523e-06	1.4144353599476744e-06	2.7395647066441597e-06	2.4031717202888103e-06	0.000265568116446957	0.0027510696090757847	0.04311828687787056
5600.0	6.958132871659473e-05	4.743566023535095e-06	5.200017312745331e-06	7.032939720374998e-06	0.0034838130231946707	2.541329558880534e-05	5.531252463697456e-05	0.0014084940776228905	0.0005070212064310908	0.0001855012815212831	0.00025272081256844103	5.1042392442468554e-05	0.0009073521359823644	0.0004402976483106613	0.002357553457841277	0.0004571700992528349	0.0003052342508453876	0.0038824989460408688	0.006369606126099825	0.0007522297673858702	0.003542553633451462	0.0017913763877004385	8.45219983602874e-05	2.534666236897465e-05	2.7946747650275938e-05	3.585679905881989e-06	2.8164827199361753e-06	1.2288373909541406e-05	2.24314931074332e-06	9.138558198173996e-06	1.820455872802995e-05	1.9757269456022186e-06	2.2383526811609045e-05	1.274830265174387e-05	1.22707242553588e-05	9.726778444019146e-06	2.857727395166876e-06	2.6107777557626832e-06	3.4072631933668163e-06	2.45910541707417e-06	0.0003385356976650655	1.0576652130112052e-05	2.3654176857235143e-06	1.4896421589583042e-06	2.932980123659945e-06	2.656751348695252e-06	0.00023411217262037098	0.0029587673489004374	0.29735633730888367
5606.0	0.00011094751971540973	5.073565716884332e-06	4.875722424912965e-06	4.608790277416119e-06	0.0025630276650190353	1.9989718566648662e-05	0.00010437463060952723	0.0013709787745028734	0.0005169517826288939	0.0001919330097734928	0.0002801041700877249	6.824002048233524e-05	0.0008855419582687318	0.00042479936382733285	0.0030925117898732424	0.0005070980987511575	0.00028422189643606544	0.00410839356482029	0.007845823653042316	0.0006758222007192671	0.0032229681964963675	0.002772934501990676	9.885459439828992e-05	2.070474874926731e-05	2.4247716282843612e-05	4.145795628573978e-06	2.9939271826151526e-06	2.0009307263535447e-05	2.3607501589140156e-06	9.497754035692196e-06	2.085931737383362e-05	1.9737099137273617e-06	4.800649912795052e-05	1.6912508726818487e-05	1.5320874808821827e-05	9.069535735761747e-06	2.8205497528688284e-06	2.6777165658131707e-06	4.199780050839763e-06	2.6657894522941206e-06	0.0004204557044431567	1.1363771591277327e-05	2.154695039280341e-06	1.622822765057208e-06	3.2907566946960287e-06	3.25447877003171e-06	0.00020607575424946845	0.005812162067741156	0.4209047555923462
5612.0	0.00012544644414447248	4.420104232849553e-06	5.002635589335114e-06	3.289884716650704e-06	0.0037096135783940554	2.1263786038616672e-05	0.00013219618995208293	0.0017718743765726686	0.00053408183157444	0.00018785276915878057	0.000249692500801757	7.86939708632417e-05	0.0006354137440212071	0.0009133509011007845	0.017423614859580994	0.0006217561895027757	0.0004623598069883883	0.0048296572640538216	0.00849501695483923	0.0006248482968658209	0.0038194400258362293	0.002169523388147354	0.0001188820242532529	2.0050241801072843e-05	2.3301994588109665e-05	4.509298832999775e-06	3.134742655674927e-06	2.222898547188379e-05	2.4638848117319867e-06	9.758099622558802e-06	2.754953493422363e-05	2.140336391676101e-06	3.8704005419276655e-05	1.8133034245693125e-05	1.8294138499186374e-05	8.291876838484313e-06	2.9994171200087294e-06	2.9694299428228987e-06	4.296185579732992e-06	2.731125732680084e-06	0.0012143956264480948	1.4768684195587412e-05	1.9856040580634726e-06	1.738845980980841e-06	3.361451945238514e-06	4.08130335927126e-06	0.00023788190446794033	0.0024708746932446957	0.38231024146080017
5618.0	0.00024502468295395374	5.793129275843967e-06	5.103653165861033e-06	2.1465566533152014e-06	0.004166960250586271	2.3099082682165317e-05	0.0001692321675363928	0.001915698405355215	0.0004652464995160699	0.00017439844668842852	0.00024141430913005024	7.945259858388454e-05	0.0005268821842037141	0.000993016641587019	0.06070448085665703	0.0007434215513058007	0.0008643181645311415	0.0073946332558989525	0.01372680626809597	0.0004800385795533657	0.005301985889673233	0.0015016283141449094	0.00013457892055157572	2.3963650164660066e-05	2.028294693445787e-05	4.79422124044504e-06	3.942324383388041e-06	1.9543134840205312e-05	2.363766725466121e-06	1.187008365377551e-05	4.477512266021222e-05	2.6026909836218692e-06	2.1450552594615147e-05	1.8834223737940192e-05	1.7322654457530007e-05	6.68569282424869e-06	3.063394387936569e-06	2.9807931696268497e-06	4.440498742042109e-06	2.8075285172235454e-06	0.0005955866654403508	2.837283864209894e-05	1.8490842421670095e-06	1.6809107137305546e-06	3.2747282148193335e-06	5.384098585636821e-06	0.00025186740094795823	0.0012456889962777495	0.32605797052383423
5624.0	0.00012718047946691513	7.427036962326383e-06	5.628705366689246e-06	1.9189112663298147e-06	0.004709954373538494	3.7978745240252465e-05	0.0002096474781865254	0.0017471901373937726	0.0004426393425092101	0.00018244922102894634	0.00023601585417054594	6.323541310848668e-05	0.0003616639587562531	0.0007940502837300301	0.06780841201543808	0.0011979263508692384	0.001095041399821639	0.02349611185491085	0.02835206687450409	0.0012306759599596262	0.007014050148427486	0.001035246648825705	0.00013036355085205287	2.328604387002997e-05	1.864530895545613e-05	4.4320790948404465e-06	4.390917183627607e-06	2.277784915349912e-05	2.886825768655399e-06	1.392782087350497e-05	6.410736386897042e-05	2.509692876628833e-06	1.3446967386698816e-05	2.0681109162978828e-05	2.1158115487196483e-05	9.694839718576986e-06	2.8526108053483767e-06	2.815983407344902e-06	4.4645580601354595e-06	3.338170017741504e-06	0.001881978940218687	4.7504094254691154e-05	1.630870315239008e-06	1.7953367432710365e-06	3.2906061733228853e-06	6.6281190811423585e-06	0.00026119680842384696	0.0006876610568724573	0.2793368399143219
5630.0	9.138264431385323e-05	8.312494173878804e-06	5.87225986237172e-06	1.8074067611451028e-06	0.0027589902747422457	3.196744728484191e-05	0.00028951483545824885	0.0016168546862900257	0.00041713714017532766	0.00020568689797073603	0.00031762506114318967	5.831139424117282e-05	0.00024159715394489467	0.0006969664827920496	0.04872947931289673	0.0028877761214971542	0.0018792821792885661	0.045718591660261154	0.02885035052895546	0.0014611021615564823	0.015229988843202591	0.0010658588726073503	0.00014880641538184136	3.308067243779078e-05	1.864429395936895e-05	5.131785201228922e-06	4.48146647613612e-06	1.9045146473217756e-05	3.017276185346418e-06	1.8369117242400534e-05	0.00011266537330811843	2.366940634601633e-06	1.1042901860491838e-05	2.3350221454165876e-05	1.43859879244701e-05	1.3111744010529947e-05	3.184924480592599e-06	2.69037673206185e-06	4.18910804000916e-06	3.833109531115042e-06	0.0009588603279553354	6.613477307837456e-05	1.712619337013166e-06	1.8040212808045908e-06	3.1997296900954098e-06	4.807865479961038e-06	0.0002489342587068677	0.0004535997286438942	0.2839396595954895
5636.0	8.362208609469235e-05	9.80862296273699e-06	5.552438324230025e-06	1.6902503148230608e-06	0.002060725586488843	2.557494917709846e-05	0.00034445218625478446	0.0014846248086541891	0.0004096490447409451	0.00013396078429650515	0.0007284883758984506	5.300790144247003e-05	0.00015531774261035025	0.0005971736973151565	0.038322411477565765	0.003522790502756834	0.004024566616863012	0.027205511927604675	0.01755714789032936	0.0026662300806492567	0.02077385224401951	0.0012519580777734518	0.0002142749581253156	7.392226689262316e-05	1.5880033970461227e-05	5.399622295954032e-06	4.404896117193857e-06	1.6833148038131185e-05	2.9108550734235905e-06	1.9931889255531132e-05	0.00011332359281368554	2.29936790674401e-06	9.758546184457373e-06	2.3203090677270666e-05	1.1747771168302279e-05	1.3835260688210838e-05	3.090075097134104e-06	2.333898919459898e-06	4.538087068794994e-06	4.516115950536914e-06	0.000839980028104037	4.3817613914143294e-05	1.6103812185974675e-06	1.6964677342912182e-06	2.908618625951931e-06	3.6409055610420182e-06	0.0002245195209980011	0.00022170283773448318	0.1773783564567566
5642.0	9.204873640555888e-05	1.0674263648979831e-05	5.591164153884165e-06	1.6104472706501838e-06	0.0019071263959631324	1.9779516151174903e-05	0.0003700863744597882	0.001581704942509532	0.0003436393744777888	0.00010874883446376771	0.0006016959669068456	6.902750465087593e-05	0.0001387350494042039	0.0006794561049900949	0.011455229483544827	0.003615970490500331	0.002658515702933073	0.023428017273545265	0.011631178669631481	0.0015155639266595244	0.028715824708342552	0.0023750767577439547	0.00031729572219774127	0.0002333976299269125	1.3837186997989193e-05	3.678326038425439e-06	4.450372216524556e-06	1.2137384146626573e-05	2.5893637030094396e-06	2.0926840079482645e-05	0.00011720175825757906	2.564134092608583e-06	1.1610574802034535e-05	2.63108540821122e-05	9.412042345502414e-06	1.4654775441158563e-05	3.7281961340340786e-06	2.136781404260546e-06	4.458962393982802e-06	5.027606675866991e-06	0.000519573746714741	3.633851156337187e-05	2.1665844087692676e-06	1.6076210158644244e-06	2.462515340084792e-06	2.972101810883032e-06	0.00019344913016539067	0.0002856974024325609	0.15559111535549164
5648.0	8.965659071691334e-05	1.525922561995685e-05	5.764125035057077e-06	1.654893367231125e-06	0.0020437214989215136	2.196316563640721e-05	0.0004836655280087143	0.0014061940601095557	0.0003915280394721776	0.00010527586709940806	0.0004902880755253136	6.794076034566388e-05	0.00013798000873066485	0.0005752603174187243	0.005245130509138107	0.0073256525211036205	0.002524210372939706	0.020898297429084778	0.016281630843877792	0.0009036750416271389	0.011831988580524921	0.0026396657340228558	0.000311199197312817	0.00024076290719676763	9.87206931313267e-06	2.9314755920495372e-06	5.3738494898425415e-06	1.1147187251481228e-05	2.3846246222092304e-06	2.865662463591434e-05	0.00014623593597207218	3.1034919629746582e-06	1.1197627827641554e-05	2.8511194614111446e-05	8.874391824065242e-06	1.7939652025233954e-05	9.492014214629307e-06	1.980724618988461e-06	4.046716640004888e-06	5.824072559335036e-06	0.0001773708063410595	3.255378396715969e-05	2.2961687591305235e-06	1.7363934148306726e-06	2.2213034753804095e-06	2.676986241567647e-06	0.0001739380822982639	0.0003611411084420979	0.15877847373485565
5654.0	9.925488848239183e-05	2.4003540602279827e-05	5.765571131632896e-06	1.7441107047488913e-06	0.0022590605076402426	3.5321470932103693e-05	0.0009331524488516152	0.001464585424400866	0.0004116875061299652	0.0001078543791663833	0.000422692799475044	6.691334419883788e-05	0.0001301882730331272	0.0005097261164337397	0.0032530478201806545	0.03926226124167442	0.0015381411649286747	0.010185115970671177	0.010061834938824177	0.0008462810073979199	0.007273078430444002	0.0016635400243103504	0.0002929427137132734	0.0003410725621506572	8.895744031178765e-06	3.2391949389420915e-06	7.188770268840017e-06	1.5830662960070185e-05	2.51377468885039e-06	5.1244060159660876e-05	0.0001457688631489873	3.6444109809963265e-06	1.2773738490068354e-05	2.9203141821199097e-05	7.848828317946754e-06	2.1689824279746972e-05	1.8860828276956454e-05	1.9015303678315831e-06	4.730031832878012e-06	6.954757736821193e-06	7.502101652789861e-05	2.6116566004930064e-05	2.483763410054962e-06	2.3400186819344526e-06	2.1081082195451017e-06	2.3424947812600294e-06	0.00018651879508979619	0.00039159710286185145	0.08713886141777039
5660.0	0.0001127464056480676	4.459436240722425e-05	5.336098638508702e-06	1.8630627209859085e-06	0.002687490778043866	2.74948342848802e-05	0.0011302113998681307	0.00177319988142699	0.00042528435005806386	0.00015014532255008817	0.00032964322599582374	7.6486830948852e-05	0.00013351597590371966	0.0004863064386881888	0.0024901977740228176	0.01054455153644085	0.0011734900763258338	0.009990090504288673	0.008610222488641739	0.0008408072753809392	0.006290021352469921	0.002079168101772666	0.0004920502542518079	0.0005080221453681588	8.104588232527021e-06	3.5416010177868884e-06	8.447987056570128e-06	1.799463643692434e-05	2.577090526756365e-06	5.5766206060070544e-05	0.00015782435366418213	4.093684310646495e-06	1.719439387670718e-05	3.0197577871149406e-05	6.481597665697336e-06	2.2233498384593986e-05	1.7578990082256496e-05	1.8821245930666919e-06	5.12262204210856e-06	7.337045190070057e-06	3.484176704660058e-05	2.3054080884321593e-05	2.5284650746471016e-06	2.6812838314071996e-06	2.0288007362978533e-06	2.1222224404482404e-06	0.0002065601001959294	0.0005196950514800847	0.09643973410129547
5666.0	0.00010499855125090107	3.840238423435949e-05	4.587190687743714e-06	2.1686680611310294e-06	0.0021861817222088575	2.1584426576737314e-05	0.001833902089856565	0.001814099377952516	0.00029554771026596427	0.00012666067050304264	0.00023117227829061449	9.398606198374182e-05	0.00011720041220542043	0.0003830778878182173	0.0025775625836104155	0.00385463098064065	0.001190357725135982	0.0055177477188408375	0.0055949073284864426	0.000911802751943469	0.0038172707427293062	0.0025053571444004774	0.0006160375778563321	0.0007495956378988922	1.0386327630840242e-05	3.1679635412729112e-06	8.784320925769862e-06	1.8790035028359853e-05	3.0343883281602757e-06	4.86376193293836e-05	0.00015305104898288846	4.546868240140611e-06	2.297002538398374e-05	3.1421623134519905e-05	7.3787959991022944e-06	2.1326455680537038e-05	9.506381502433214e-06	2.2006925064488314e-06	5.449132913781796e-06	7.215618552436354e-06	2.5058852770598605e-05	2.66120296146255e-05	2.2690171590511454e-06	2.9295808872120688e-06	1.9152037111780373e-06	1.9979204353148816e-06	0.00019532871374394745	0.0006740205571986735	0.045312218368053436
5672.0	0.00010799960000440478	3.59807163476944e-05	4.167566657997668e-06	2.043769200099632e-06	0.0020879206713289022	4.7518642531940714e-05	0.001695146318525076	0.0015354735078290105	0.0002613656979519874	0.00014628699864260852	0.0003792469797190279	0.00012654067541006953	0.00012476372648961842	0.00034840471926145256	0.0044225226156413555	0.002864349167793989	0.0022279052063822746	0.0033596567809581757	0.0024590783286839724	0.0007996713393367827	0.0009220170904882252	0.0021328795701265335	0.0006725037237629294	0.0007471189019270241	1.563956539030187e-05	3.099167770415079e-06	9.343011697637849e-06	2.0173607481410727e-05	3.136274017379037e-06	4.680431811721064e-05	0.00023932057956699282	6.023749847372528e-06	2.235291503893677e-05	4.0036800783127546e-05	8.155589966918342e-06	2.3681082893745042e-05	8.043206435104366e-06	2.204934162364225e-06	5.534237061510794e-06	5.626118763757404e-06	2.233802297268994e-05	1.9947501641581766e-05	2.009017634918564e-06	4.286307103029685e-06	2.0810857677133754e-06	2.443592165946029e-06	0.00021344239939935505	0.0006402419530786574	0.029856856912374496
[truncated: 43 more rows]
[truncated: 211 more columns]
