# Supplementary material for: Automated design of a convolutional neural network with multi-scale filters for cost-efficient seismic data classification
Source: Nat Commun. 2020 Jul 3;11:3311. doi: 10.1038/s41467-020-17123-6 (PMC7335201; doi:10.1038/s41467-020-17123-6)
Supplement: Supplementary file 2 — Source Data [file 41467_2020_17123_MOESM2_ESM.zip › Pred. result on Line 88 of Blake ridge by Model_InceptionResNet.csv]

	4	9	14	19	24	29	34	39	44	49	54	59	64	69	74	79	84	89	94	99	104	109	114	119	124	129	134	139	144	149	154	159	164	169	174	179	184	189	194	199	204	209	214	219	224	229	234	239	244
3470.0	2.645949734869646e-07	4.06607199465725e-07	2.122267339643713e-08	8.638576076691606e-09	3.7504770489249495e-07	4.215410953634091e-08	2.6412092068994752e-08	2.662046583168376e-08	2.4889457606036558e-08	1.854123965472354e-08	1.8883399732771977e-08	1.5075270809461472e-08	1.2368572832599511e-08	1.169011110135898e-08	1.0002286110477598e-08	1.0752460255503138e-08	1.2638746049731253e-08	2.0937887867944482e-08	2.723273517801772e-08	2.31416752427549e-08	1.7991293788099938e-08	1.6347486919698895e-08	2.2028430635145924e-08	2.098566653785383e-08	3.058053010818185e-08	3.8994063089603515e-08	4.426577504546003e-08	4.417333698825132e-08	4.5141337778886736e-08	3.849950758194609e-08	3.14948636059853e-08	2.7334106533771774e-08	2.720189762328573e-08	3.162163153547226e-08	3.867393516543416e-08	4.1047911736313836e-08	4.53947492928819e-08	5.172657324692409e-08	6.223797299753642e-08	7.074554275732226e-08	8.954373242886504e-08	8.841261944780854e-08	8.519782568328083e-08	9.702007019996017e-08	1.1572844726970288e-07	1.2026535500808677e-07	1.2577872610108898e-07	1.2918607694700768e-07	1.2629955392640113e-07
3476.0	2.445899554004427e-07	1.8042811689156224e-07	1.812593453109912e-08	1.875958233199526e-08	6.047535521247482e-07	1.7568585519711633e-07	1.1593468229875725e-07	1.3015274191729986e-07	1.026855045438424e-07	1.219700891397224e-07	9.906333531262135e-08	8.06304569778149e-08	2.718415892388748e-08	3.0470143741467837e-08	2.2306638314262273e-08	3.638926315829849e-08	1.697481799567413e-08	1.3313654179114565e-08	1.0341921097278828e-08	9.566410774652923e-09	9.903174280623261e-09	1.0457323895707304e-08	1.2095798140876468e-08	7.696802306611517e-09	1.0512860804112734e-08	9.919072674335894e-09	1.3615554905754834e-08	1.9212732738083105e-08	2.8908258897786254e-08	4.2478895068143174e-08	3.869791598276606e-08	3.7600280222704896e-08	4.174827594738417e-08	4.115280205496674e-08	4.8485041759249725e-08	4.17502654670443e-08	4.1032958364439764e-08	4.028976618997149e-08	3.282677241145393e-08	2.975828650164658e-08	3.068336340561473e-08	3.115395585950864e-08	2.975283841522014e-08	3.457583019894628e-08	4.6094488226344765e-08	5.4019789530457274e-08	6.53336513778413e-08	9.860413285878167e-08	1.0330589361728926e-07
3482.0	5.31710355744508e-08	1.1595082582971372e-07	1.85438437938501e-07	2.892327017889329e-07	1.7318855327630445e-07	1.2326417220265284e-08	7.517789946120956e-09	9.445530579910155e-09	9.483711593816224e-09	1.2633853074817125e-08	8.701580789249874e-09	1.3062023462850902e-08	2.8981020250284928e-08	4.396589048383248e-08	7.945052971081168e-08	1.5897450111879152e-07	7.490169195989438e-08	3.483823718397616e-08	1.5696775435003474e-08	1.800440685428839e-08	1.9555084662670197e-08	3.6885264620423186e-08	4.71992009920541e-08	2.5134667680504208e-08	2.880550020734063e-08	1.1245830044970262e-08	9.254855548590513e-09	7.274007618462974e-09	7.559141756985355e-09	1.1787800069384957e-08	1.3752213590123574e-08	1.4249832425150544e-08	1.6709481798216075e-08	1.8523634182088244e-08	2.7381068079534998e-08	3.586783137166094e-08	4.095000605275345e-08	4.541752574027669e-08	4.010896859085733e-08	3.924207092609322e-08	4.3329443144557445e-08	4.231530326137545e-08	4.758853577868649e-08	4.813783505142055e-08	4.737661285503236e-08	4.709884038334167e-08	4.045609713898557e-08	3.712573359848648e-08	3.837428863562309e-08
3488.0	1.8630023532750783e-06	4.7535377234453335e-06	2.0384771914905286e-07	9.822345248267084e-08	5.274769705465587e-07	1.744977140560877e-08	6.224412096855758e-09	4.569042033608639e-09	4.650146490092766e-09	6.835761734436119e-09	4.996764335629678e-09	4.07453137896141e-09	3.343694210400372e-09	4.0405105927732166e-09	6.517009154549669e-09	1.351320655373911e-08	1.0263494942819307e-08	2.8137149499229963e-08	3.408695192774758e-08	3.6273327452818194e-08	2.15799609293299e-08	2.372944685191669e-08	5.191823149175434e-08	5.930571589374267e-08	1.1224982898738745e-07	8.91517757395377e-08	6.005310382306561e-08	3.3437341784292585e-08	1.5179344003968254e-08	9.076543072694676e-09	8.791165129196088e-09	8.587403677040584e-09	8.923918493053407e-09	6.403111374453374e-09	7.850585070912075e-09	8.649094773716115e-09	1.0666220795485515e-08	1.3428033796003547e-08	1.351738188049012e-08	1.4844523832380219e-08	1.813295469332843e-08	1.8321033579127288e-08	1.948070327273399e-08	1.9674354589938048e-08	2.308762425684563e-08	3.028172912422633e-08	4.5214235910862044e-08	4.941945164205208e-08	4.548922305502856e-08
3494.0	1.0119658327312209e-05	2.1815370928379707e-05	2.1320944654235063e-07	2.0448831605790474e-07	5.3307480811781716e-06	4.2696225932559173e-07	2.4209546722886444e-07	6.185111800505183e-08	5.404761793670332e-08	1.2760979473114276e-07	7.437566296175646e-08	1.861323895013811e-08	6.068510138845795e-09	5.8193005969542355e-09	4.823219601490791e-09	7.805835977592324e-09	4.030973332902477e-09	4.410201093207888e-09	2.7326845231101515e-09	3.089693612068345e-09	2.6784243711830413e-09	4.021665667153229e-09	5.316898032958761e-09	4.858128566098685e-09	8.722767397273401e-09	1.2190852771709615e-08	2.2848913872053345e-08	6.58114203133664e-08	1.3064443749044585e-07	1.1299662361352603e-07	5.8623950138780856e-08	6.04179888341605e-08	6.35373282875662e-08	3.2840802077771514e-08	2.3104847812760454e-08	9.450216609252493e-09	8.73257288702689e-09	1.0237335423823879e-08	9.04738506335434e-09	8.768540560311067e-09	8.291775266400236e-09	7.837135385102556e-09	9.69676694495547e-09	8.18161627336167e-09	7.113004407699464e-09	8.388267858094878e-09	1.2399871351931324e-08	1.9097100789622345e-08	2.212561867054319e-08
3500.0	1.2129502238167333e-06	3.387208835192723e-06	1.6461823406643816e-06	4.150467702856986e-06	6.9995444391679484e-06	4.2922769694087037e-07	1.9783864502187498e-07	9.141943735357927e-08	8.387183925151476e-08	3.1564960067953507e-07	1.8005614776939183e-07	9.671042278114328e-08	8.529831774239938e-08	1.2619263145552395e-07	6.329529611548423e-08	1.3218797789704695e-07	3.170424633935909e-08	1.1018265411166794e-08	3.301336981564873e-09	3.776686519074701e-09	4.4940975385543425e-09	1.1799338395235281e-08	1.497602575284418e-08	5.90035309500081e-09	6.4859704274056185e-09	5.934891245118479e-09	5.301162175896934e-09	5.440099037912205e-09	1.6250185197463907e-08	3.531054204586326e-08	4.176221324314611e-08	8.668024520375184e-08	2.2493007634238893e-07	2.7544004410628986e-07	2.923709416791098e-07	1.2346751532277267e-07	1.2260532855634665e-07	1.0229922509097378e-07	5.638337086111278e-08	5.257152224658057e-08	4.6419966537314394e-08	4.4089333073316084e-08	5.281604842366505e-08	3.6420438220829965e-08	1.9472716772384047e-08	1.564590057512305e-08	7.255814171713837e-09	7.289104875241037e-09	6.4153482526307926e-09
3506.0	9.79965534497751e-06	0.00011844637629110366	6.792330168536864e-06	5.696085736417444e-06	1.2251443877175916e-05	6.658806910309067e-07	1.7109235272982914e-07	1.1000169308772456e-07	8.457561762043042e-08	1.6402182723140868e-07	1.0357737778576848e-07	6.058311896595114e-08	5.6522058144992116e-08	6.774681793331183e-08	7.730084661261571e-08	1.7786666717256594e-07	1.0054066734710432e-07	9.445192716839301e-08	4.113035600994408e-08	7.587139094766826e-08	5.112823231456787e-08	9.570465664410222e-08	3.4499748835514765e-07	1.47380873727343e-07	1.2428431261923834e-07	4.751561633042911e-08	2.4977198975761894e-08	8.54754755863496e-09	9.921627075470951e-09	1.5269536746131962e-08	8.366425774397612e-09	1.0439806352735559e-08	1.4188539232407038e-08	1.4333353171025465e-08	3.0428907393798e-08	2.6165547950540713e-08	3.108504031956727e-08	3.7713835610020396e-08	2.969546386566435e-08	4.8692818666040694e-08	1.0679436712734969e-07	9.268708822673943e-08	8.016337460503564e-08	7.503911092499038e-08	7.2087637192908e-08	9.107605336566849e-08	8.181464039580533e-08	3.165294870655089e-08	2.807083987477199e-08
3512.0	0.0005028246669098735	0.0012924831826239824	4.7538460421492346e-06	6.1521950556198135e-06	0.00013524580572266132	3.934726009902079e-06	1.108250785364362e-06	4.058176727994578e-07	3.7184312873250747e-07	7.045084089440934e-07	4.2690973600656434e-07	1.3468489612478152e-07	5.206013042879931e-08	6.113577910582535e-08	9.677001600039148e-08	2.3257638304130523e-07	6.35189110198553e-08	5.092812216389575e-08	5.8705523997559794e-08	5.7430334265973215e-08	3.317649799328137e-08	4.360144956194745e-08	9.812795553898468e-08	8.187286226757351e-08	1.312402275743807e-07	1.2314342257013777e-07	2.3765734624703327e-07	3.383998148365208e-07	1.823729292027565e-07	1.789564123555465e-07	6.944512165318883e-08	8.573871923545084e-08	7.137224145026266e-08	2.286338585122394e-08	2.132708232238656e-08	1.5366770966807053e-08	1.3890560701668164e-08	1.8091499853767345e-08	7.792790412963768e-09	7.438570648332643e-09	7.545327918023759e-09	6.320648004987106e-09	7.010452218736418e-09	5.248553591741256e-09	5.596110241867791e-09	8.195110368092173e-09	4.2667121391559704e-08	1.0868220101656334e-07	1.387477226444389e-07
3518.0	0.00023740132746752352	0.00027483096346259117	2.2114971216069534e-05	3.6893037759000435e-05	0.00017574240337125957	2.8538890546769835e-05	1.0189189197262749e-05	3.5001869491679827e-06	3.6070191526960116e-06	1.4028706573299132e-05	5.594551112153567e-06	3.3296996662102174e-06	9.277283652409096e-07	7.02292709320318e-07	6.299906658568943e-07	1.6243494656009716e-06	2.0584640481047245e-07	7.206632801626256e-08	3.6447541873485534e-08	4.433802303083212e-08	3.611813070847347e-08	7.213330377453531e-08	1.400238147652999e-07	1.1801189003790569e-07	1.644839215941829e-07	7.179509253774086e-08	6.555146825348857e-08	1.3660053355124546e-07	2.635219402691291e-07	7.421553505082557e-07	9.110096357289876e-07	5.2139212129986845e-06	1.2006624274363276e-05	1.7570121144672157e-06	4.2519673115748446e-07	1.498817709943978e-07	1.206375230822232e-07	1.5797580488197127e-07	5.6478196341913645e-08	4.27039239525584e-08	2.5180492357890216e-08	1.80102457392195e-08	2.706547519437663e-08	1.586161246791562e-08	7.88649945349107e-09	6.803737573335411e-09	1.2518905911917955e-08	1.0603036670886468e-08	9.503340336891597e-09
3524.0	0.0001936802000273019	0.001117972657084465	0.00017778156325221062	0.0002212496765423566	0.00013916815805714577	1.3507259609468747e-05	5.199020506552188e-06	2.1287635263433913e-06	2.3761115244269604e-06	8.455917850369588e-06	4.187877948425012e-06	2.8995732463954482e-06	2.524539922887925e-06	2.372104290770949e-06	3.5734412904275814e-06	9.670065082900692e-06	3.321402800793294e-06	1.5597356650687288e-06	2.6855678925130633e-07	3.583740522117296e-07	5.254906909613055e-07	1.7895349628815893e-06	2.0216912162140943e-06	9.0543591113601e-07	8.290417099487968e-07	2.496501281257224e-07	1.2494007251007133e-07	1.148752701851663e-07	1.3803318665850384e-07	1.0573494790833138e-07	1.1506012498330165e-07	2.5774787104637653e-07	9.393376103616902e-07	8.71109818945115e-07	9.054471661329444e-07	5.139143013366265e-07	5.878148385818349e-07	8.998998168863181e-07	5.545816179619578e-07	1.290015575250436e-06	1.6959371578195714e-06	1.4062148920856998e-06	2.832031896105036e-06	1.2815852414860274e-06	3.7187646739766933e-07	2.1972438446482556e-07	1.0045920362244942e-07	3.947696924910815e-08	1.8304197269003453e-08
3530.0	0.0043600983917713165	0.04546206071972847	0.00015832627832423896	0.00013861246407032013	0.001075664651580155	5.291876004775986e-05	1.0282697076036129e-05	4.20183550886577e-06	6.0463344198069535e-06	1.208692992804572e-05	6.584195034520235e-06	2.814659865180147e-06	2.7043806767323986e-06	2.5636572900111787e-06	3.0180474368535215e-06	5.074620730738388e-06	2.396760692136013e-06	2.975090410473058e-06	2.1680064037354896e-06	1.934306283146725e-06	1.4715209317728295e-06	2.2883796191308647e-06	4.028161583846668e-06	3.436158749536844e-06	5.501663963514147e-06	6.750393822585465e-06	6.652321189903887e-06	1.8907401226897491e-06	1.1807059081547777e-06	5.365606625673536e-07	2.1177714870646014e-07	3.84006540343762e-07	8.028025035855535e-07	1.1472039886939456e-06	6.317335987660044e-07	1.852348248121416e-07	1.4060846353913803e-07	1.311677806370426e-07	1.0441204523203851e-07	1.578286941139595e-07	3.989381980318285e-07	3.159715618039627e-07	2.6875918024416023e-07	1.971263401401302e-07	1.7147982589449384e-07	2.52588591820313e-07	1.6530510720258462e-06	4.111399448447628e-06	1.3977487469674088e-06
3536.0	0.013297940604388714	0.04988648742437363	0.0003952734696213156	0.000477440218674019	0.006897495128214359	0.0015674998285248876	0.0002796542539726943	7.403527706628665e-05	0.00010565340198809281	0.0002827324497047812	9.085497003979981e-05	2.63214205915574e-05	1.113038251787657e-05	8.014661034394521e-06	9.554945791023783e-06	1.585429345141165e-05	2.919584858318558e-06	2.5368390197400004e-06	1.3163801213522675e-06	1.5946510529829538e-06	1.5514590359089198e-06	3.3483088373031933e-06	5.083358701085672e-06	2.645132099132752e-06	3.327109425299568e-06	2.5506692509225104e-06	3.4980778309545713e-06	6.88812906446401e-06	2.612705429783091e-05	6.893251702422276e-05	1.707495903247036e-05	2.6215306206722744e-05	1.666775278863497e-05	8.445199455309194e-06	5.554244580707746e-06	8.704687388672028e-07	5.930039606028004e-07	6.25945801857597e-07	2.2627193629887188e-07	1.8976376736645761e-07	3.474328877928201e-07	2.7810514779957884e-07	2.0081887441847357e-07	1.5107042372619617e-07	1.1301591484880191e-07	1.1919329523379929e-07	1.702765075606294e-07	3.698188493217458e-07	5.166958203517424e-07
3542.0	0.003055873792618513	0.0152572738006711	0.0012557050213217735	0.0021125085186213255	0.0068693868815898895	0.0007839641184546053	0.00015370565233752131	7.339573494391516e-05	0.00011277070734649897	0.000503457267768681	0.0002452565240673721	9.134780702879652e-05	6.806552119087428e-05	4.554521729005501e-05	0.0001380575413350016	0.00042747921543195844	4.2137453419854864e-05	1.228345172421541e-05	4.030971012980444e-06	3.996787199866958e-06	4.6097752601781394e-06	1.030008752422873e-05	2.178632712457329e-05	9.917343959386926e-06	9.803946340980474e-06	3.694392262332258e-06	3.939021098631201e-06	3.009979309354094e-06	3.328848833916709e-06	9.802460226637777e-06	7.253364856296685e-06	2.2511456336360425e-05	8.747346146265045e-05	0.00011439235822763294	7.913192530395463e-05	6.736946670571342e-05	4.7761965106474236e-05	6.254172330955043e-05	1.5305908164009452e-05	1.3544317880587187e-05	6.369304173858836e-06	4.8417387006338686e-06	4.9340333134750836e-06	3.251178213758976e-06	1.2214707112434553e-06	8.806858318166633e-07	3.7525092011492234e-07	3.06393872051558e-07	4.7031781491568836e-07
3548.0	0.01498066820204258	0.14149701595306396	0.0009572692797519267	0.0006675065378658473	0.006961820647120476	0.0010104525135830045	0.00017566498718224466	9.362699347548187e-05	0.00016958998457994312	0.0004201976989861578	0.00016275177767965943	9.294841584051028e-05	9.483409667154774e-05	4.556289786705747e-05	0.000162893658853136	0.0003667697310447693	0.00010203533747699112	5.378811329137534e-05	3.317646405776031e-05	2.5962526706280187e-05	1.8790984540828504e-05	3.09392053168267e-05	8.079894905677065e-05	8.918283856473863e-05	0.00017518174718134105	4.76332897960674e-05	1.9271847122581676e-05	9.570312613504939e-06	6.122468676039716e-06	8.14365193946287e-06	8.98411417438183e-06	3.0193950806278735e-05	4.9062564357882366e-05	2.080884951283224e-05	1.1903353879461065e-05	7.049142823234433e-06	6.1043074310873635e-06	1.192237323266454e-05	6.514714641525643e-06	1.1092087333963718e-05	2.4136123101925477e-05	1.5649742636014707e-05	1.0313985512766521e-05	6.663255135208601e-06	5.923572643951047e-06	1.080068432202097e-05	7.444007496815175e-05	1.07124651549384e-05	8.42335430206731e-06
3554.0	0.03558799624443054	0.08152834326028824	0.0004704838793259114	0.0003297123475931585	0.011414975859224796	0.0032556913793087006	0.000560568121727556	0.00018301424279343337	0.0006365490262396634	0.0013139359652996063	0.0004766240017488599	0.0001473166630603373	0.00012600656191352755	5.562206206377596e-05	0.00033429134055040777	0.0005735750892199576	9.86703671514988e-05	7.391168765025213e-05	4.991219248040579e-05	3.747067239601165e-05	3.62267492164392e-05	5.057878661318682e-05	5.476582737173885e-05	4.842796624870971e-05	9.468357166042551e-05	5.132236037752591e-05	6.059590305085294e-05	0.00016506512474734336	0.0002980232238769531	0.00017341131751891226	7.554406329290941e-05	0.00014954949438106269	0.00030066509498283267	0.0001027531034196727	3.94166745536495e-05	1.3972895430924837e-05	9.068930012290366e-06	1.1714209904312156e-05	7.5583902798825875e-06	1.0889786608458962e-05	1.0793270121212117e-05	6.855898845969932e-06	7.143909442675067e-06	4.83172061649384e-06	3.8124312595755327e-06	4.466529389901552e-06	1.2366221199044958e-05	3.503932384774089e-05	5.8474655816098675e-05
3560.0	0.0014619323192164302	0.005814926698803902	0.0003223867097403854	0.0004689935012720525	0.007242301944643259	0.0029563521966338158	0.0006088735535740852	0.00020166435569990426	0.0005872804904356599	0.003742164233699441	0.0013768392382189631	0.00040461221942678094	0.0005445053684525192	0.0002462596457917243	0.0015470453072339296	0.0018973291153088212	0.00021084825857542455	0.00010332966485293582	5.083177165943198e-05	4.843027636525221e-05	4.729634747491218e-05	9.433587547391653e-05	0.0001493027084507048	0.0001297420240007341	0.0001646102755330503	8.858114597387612e-05	6.989176472416148e-05	6.300547102000564e-05	0.00016440902254544199	0.0003605611273087561	0.00019078059995081276	0.001441409345716238	0.007219135295599699	0.015270762145519257	0.0021915824618190527	0.00033191911643370986	0.00015377398813143373	0.00017399780335836112	7.531892333645374e-05	7.20602911314927e-05	8.41303844936192e-05	7.79648034949787e-05	7.392339466605335e-05	4.591476317727938e-05	2.0486870198510587e-05	1.2910425539303105e-05	1.3777445929008536e-05	2.352173214603681e-05	1.5582410924253054e-05
3566.0	0.00038831643178127706	0.002038432052358985	0.0006494310800917447	0.0020913712214678526	0.0022576807532459497	0.0007254653028212488	0.0001629533217055723	0.0001403400965500623	0.0003585215308703482	0.0011892050970345736	0.00062372355023399	0.0003791553317569196	0.0004912613658234477	0.00020388950360938907	0.001240854966454208	0.0015091095119714737	0.0004101585946045816	0.00030951324151828885	0.00018429521878715605	0.000148978186189197	0.0001070578073267825	0.00018385886505711824	0.0003165554953739047	0.00027554776170291007	0.00034846755443140864	0.00012067415082128718	6.765427679056302e-05	6.619434134336188e-05	0.0001434899604646489	0.00020925684657413512	0.00014384175301529467	0.0004707037005573511	0.0013041922356933355	0.0016615992644801736	0.0012744342675432563	0.000461643940070644	0.00029282039031386375	0.0004012160934507847	0.0002684523642528802	0.000670599692966789	0.0023653621319681406	0.002185956109315157	0.000818673986941576	0.000717818969860673	0.0005217083380557597	0.0006660164217464626	0.0001816975127439946	8.416504715569317e-05	0.00010131236194865778
3572.0	0.00033376237843185663	0.0013794064288958907	0.04559291526675224	0.24511905014514923	0.001758124097250402	0.00039069491322152317	9.354916983284056e-05	6.98467847541906e-05	0.00032804746297188103	0.0002943029103334993	0.00014836109767202288	0.00012655070167966187	0.00029947151779197156	0.0001537531497888267	0.0010196985676884651	0.0008317842148244381	0.00032962343539111316	0.0003240163787268102	0.00031279140966944396	0.00016493580187670887	0.00013060940545983613	0.00014570313214790076	0.00020434960606507957	0.00019313287339173257	0.0003685048141051084	0.0002201888128183782	0.00040494679706171155	0.0005572051741182804	0.0007837072480469942	0.0010281687136739492	0.000496252323500812	0.0011328279506415129	0.0027582726906985044	0.0026572844944894314	0.0022817866411060095	0.000828966498374939	0.0003939547168556601	0.00040065887151286006	0.0002471021143719554	0.000360422971425578	0.00045678505557589233	0.00026221858570352197	0.0001768031215760857	0.00015559732855763286	0.00017202497110702097	0.00026872355374507606	0.001223099767230451	0.003233002731576562	0.008025478571653366
3578.0	0.001237003249116242	0.02150680683553219	0.04791242256760597	0.035965461283922195	0.0016686177114024758	0.0004750500957015902	5.3234543884173036e-05	4.377701770863496e-05	0.0002352833835175261	0.00019437413720879704	9.577343735145405e-05	6.591773853870109e-05	0.00016519217751920223	9.846725151874125e-05	0.0013445164076983929	0.0006650263094343245	0.000115360708150547	0.00015403049474116415	0.00022151920711621642	0.00015252598677761853	9.799889085115865e-05	0.00013284885790199041	0.00021402726997621357	0.0002308288967469707	0.00034071033587679267	0.00021029493655078113	0.00022137921769171953	0.00047489069402217865	0.0017960525583475828	0.005254367832094431	0.003906005062162876	0.018358996137976646	0.039990995079278946	0.01858462020754814	0.007301861885935068	0.003209537360817194	0.001435538288205862	0.001639080117456615	0.0008102653082460165	0.0007674620719626546	0.0010091724107041955	0.0012779250973835588	0.0010116850025951862	0.0007560390513390303	0.0005965613527223468	0.00038911987212486565	0.000873228651471436	0.0010701881255954504	0.0022409865632653236
3584.0	0.014428406022489071	0.01405863557010889	0.00745726190507412	0.01011660136282444	0.04831051081418991	0.015083936974406242	0.0034116371534764767	0.001009176834486425	0.006806300021708012	0.007489022798836231	0.002225859323516488	0.000369398359907791	0.00018054593238048255	6.800136907259002e-05	0.0011384381214156747	0.0005515539669431746	8.297717431560159e-05	0.00013358420983422548	0.00014781099162064493	9.415334352524951e-05	5.668649100698531e-05	7.680962153244764e-05	0.000131169319502078	0.0001459521590732038	0.00015303703548852354	9.665153629612178e-05	7.645329606020823e-05	9.655785106588155e-05	0.00021958960860501975	0.0004275725223124027	0.0005284796352498233	0.0016797338612377644	0.004911941010504961	0.010433835908770561	0.005465499125421047	0.005240981932729483	0.0034801580477505922	0.005504854954779148	0.0033240101765841246	0.0091285090893507	0.01102372445166111	0.012426084838807583	0.007647158578038216	0.0051871477626264095	0.004460051655769348	0.002487898338586092	0.0019834651611745358	0.0012367111630737782	0.002319569233804941
3590.0	0.003391833044588566	0.008192918263375759	0.003456251695752144	0.007330466527491808	0.05415533110499382	0.025602776557207108	0.025852734223008156	0.018400225788354874	0.07994897663593292	0.04612119495868683	0.060107167810201645	0.018070854246616364	0.017819873988628387	0.003248397493734956	0.14631955325603485	0.05908892676234245	0.0018291650339961052	0.0003171708667650819	0.0001735653349896893	6.902223685756326e-05	9.754941129358485e-05	0.0001437949831597507	0.00011519297549966723	9.230856812791899e-05	7.993631152203307e-05	2.98238101095194e-05	4.198474925942719e-05	5.552428410737775e-05	0.00015028583584353328	0.00024183269124478102	0.00023463438265025616	0.0005781730287708342	0.0011401724768802524	0.0015138571616262197	0.0011334923328831792	0.0009427312761545181	0.00045903606223873794	0.0007455413579009473	0.0006857046973891556	0.0013721047434955835	0.002914760261774063	0.002587761264294386	0.0011834612814709544	0.0012790211476385593	0.0017263685585930943	0.002209447091445327	0.024242889136075974	0.05716875568032265	0.04813115671277046
3596.0	0.001013599568977952	0.003491103183478117	0.0037522357888519764	0.0038675167597830296	0.03477763757109642	0.09265212714672089	0.014464986510574818	0.012948739342391491	0.019111938774585724	0.024947894737124443	0.028115034103393555	0.026618054136633873	0.016293000429868698	0.005956430919468403	0.2987619936466217	0.3051363527774811	0.09368234127759933	0.02837223745882511	0.014843868091702461	0.008688872680068016	0.008710798807442188	0.01123393140733242	0.011518378742039204	0.00859647523611784	0.006730106193572283	0.0004974663606844842	0.000274485326372087	0.00012389635958243161	0.00030045732273720205	0.0003142791101709008	0.0003173132718075067	0.00041630573105067015	0.0006094066193327308	0.0008426134590990841	0.0008129652123898268	0.0008315186714753509	0.0003410806821193546	0.00032815191661939025	0.00035069361911155283	0.00044006979442201555	0.000850077485665679	0.0005992659134790301	0.00037179316859692335	0.0003421371802687645	0.0008286269148811698	0.0003976064908783883	0.0011722679482772946	0.006523774936795235	0.015805836766958237
3602.0	0.0008430262096226215	0.0022202611435204744	0.004678459372371435	0.01123509556055069	0.022566359490156174	0.01823340356349945	0.00611488800495863	0.004164452198892832	0.003961257636547089	0.005890767090022564	0.005022710654884577	0.005719400476664305	0.0036022216081619263	0.0016358840512111783	0.08877167850732803	0.12108111381530762	0.060457829385995865	0.02253733016550541	0.023743046447634697	0.012693260796368122	0.009809845127165318	0.008998134173452854	0.015011016279459	0.013219176791608334	0.029969163239002228	0.010566101409494877	0.015211662277579308	0.004987936466932297	0.0030589434318244457	0.0011873177718371153	0.0007983194664120674	0.0009959498420357704	0.0004911051946692169	0.0007366629433818161	0.0005438927328214049	0.0005010412423871458	0.0004253816732671112	0.00040000336593948305	0.0003717679937835783	0.0003209438291378319	0.00046855202526785433	0.0005330141284503043	0.0002013970515690744	0.0002135398972313851	0.0006368305766955018	0.0002102712751366198	0.00023191492073237896	0.0008170265355147421	0.0014180255820974708
3608.0	0.0015818087849766016	0.003591858083382249	0.003062627511098981	0.009946932084858418	0.013966619968414307	0.005998970475047827	0.003651857143267989	0.001973545178771019	0.0029052910394966602	0.002021403983235359	0.001925937132909894	0.003341134637594223	0.0019792381208389997	0.001843525213189423	0.02799975872039795	0.026415307074785233	0.012006496079266071	0.005059155635535717	0.010116524994373322	0.006424367427825928	0.004129535984247923	0.0024433843791484833	0.009025311097502708	0.006103824824094772	0.012232628650963306	0.002713604364544153	0.0036965070758014917	0.009153519757091999	0.08391417562961578	0.11594811081886292	0.0674661248922348	0.20191186666488647	0.18339529633522034	0.1876409947872162	0.0836065411567688	0.016184329986572266	0.0026378638576716185	0.0017511267215013504	0.0016383655602112412	0.0008107364410534501	0.0004887512768618762	0.0007462213397957385	0.00046462673344649374	0.0003980117617174983	0.0007584040286019444	0.0003682528040371835	0.00023939153470564634	0.00045975646935403347	0.0020707903895527124
3614.0	0.001103735063225031	0.0045432341285049915	0.004224725533276796	0.006560114212334156	0.004962393548339605	0.004224809817969799	0.005092680919915438	0.00265892269089818	0.0027382175903767347	0.0012046569027006626	0.0009290519519709051	0.0015480689471587539	0.0017983810976147652	0.002405384089797735	0.03332599252462387	0.021876031532883644	0.003951666876673698	0.003095426829531789	0.008876962587237358	0.0043905749917030334	0.003092608880251646	0.001868951483629644	0.003705924842506647	0.0025379147846251726	0.0027015418745577335	0.001026937272399664	0.0020980529952794313	0.003922898322343826	0.010841169394552708	0.014165718108415604	0.00876494962722063	0.006579356733709574	0.007290360983461142	0.05423041433095932	0.10115577280521393	0.3698898255825043	0.304267942905426	0.2933276295661926	0.3290463984012604	0.307851642370224	0.47308728098869324	0.5306146144866943	0.3085274398326874	0.22676849365234375	0.20822405815124512	0.05492958799004555	0.0034208500292152166	0.0021122614853084087	0.006090173963457346
3620.0	0.0012482699239626527	0.013254545629024506	0.005888633895665407	0.013174472376704216	0.002374520990997553	0.0027620659675449133	0.0026882400270551443	0.001487836125306785	0.001711865421384573	0.000608287169598043	0.0004716498078778386	0.0009173851576633751	0.001091267098672688	0.0014445522101595998	0.05158204957842827	0.013257945887744427	0.0010558757930994034	0.0012220076750963926	0.0042020524851977825	0.0024566499050706625	0.0018260559299960732	0.0023094213102012873	0.004119000863283873	0.0023399600759148598	0.0011632429668679833	0.0009817421669140458	0.0016914246371015906	0.0016340736765414476	0.002966882660984993	0.004285912029445171	0.0026036310009658337	0.0024297498166561127	0.0019395650597289205	0.0046290745958685875	0.005989884026348591	0.018488595262169838	0.014584031887352467	0.009045283310115337	0.010890675708651543	0.02479276992380619	0.08377493172883987	0.14615744352340698	0.009944302029907703	0.01012289896607399	0.03186523914337158	0.020253432914614677	0.07209688425064087	0.02734006568789482	0.18996061384677887
3626.0	0.002162696560844779	0.009096480906009674	0.006189439911395311	0.019741687923669815	0.0039876848459243774	0.006588735152035952	0.006753869820386171	0.0021647082176059484	0.002640454564243555	0.0010469671105965972	0.0005987560725770891	0.0010277054971083999	0.0008896805811673403	0.0015440138522535563	0.024160562083125114	0.0053280009888112545	0.0005819607758894563	0.0008900438551791012	0.004675855860114098	0.0014738742029294372	0.000921740080229938	0.0010074097663164139	0.0025683941785246134	0.0014371434226632118	0.0004534741456154734	0.0006298486259765923	0.00039541235310025513	0.0001809771783882752	0.0004011799464933574	0.0007136371568776667	0.0005468120216391981	0.0009636528557166457	0.00025684747379273176	0.0005493479548022151	0.001116142957471311	0.002189128426834941	0.00368553027510643	0.002807105425745249	0.0021060167346149683	0.003988031297922134	0.004497227258980274	0.005234264302998781	0.000711881963070482	0.0007449363474734128	0.0031492304988205433	0.0015142759075388312	0.0017558718100190163	0.0018382355337962508	0.008481432683765888
3632.0	0.004279274959117174	0.010686758905649185	0.0540052205324173	0.11561278998851776	0.0024605318903923035	0.020160609856247902	0.01201829593628645	0.0037247012369334698	0.0029836243484169245	0.0014369628624990582	0.0006612406577914953	0.0010137945646420121	0.0011380519717931747	0.0019614179618656635	0.05455942824482918	0.007697992492467165	0.00081979064270854	0.0011825035326182842	0.007589693646878004	0.0015053133247420192	0.000971830275375396	0.0009618487092666328	0.0015237298794090748	0.0006114423158578575	0.00019401141616981477	0.0001552519970573485	0.00019313619122840464	0.00021658182959072292	0.0003268029249738902	0.0003642876399680972	0.00047716719564050436	0.0008318070322275162	0.00037106231320649385	0.0001989039301406592	0.00031970487907528877	0.0005085932789370418	0.0005286420928314328	0.0006288787117227912	0.00034991014399565756	0.0006094193668104708	0.00026992580387741327	0.00037000825977884233	0.00015469136997126043	0.0001808433298720047	0.000828104792162776	0.0007491915603168309	0.0006267856224440038	0.0009220149950124323	0.00515034981071949
3638.0	0.006356323137879372	0.04664626345038414	0.04656393453478813	0.015415605157613754	0.002336522564291954	0.06256182491779327	0.009605967439711094	0.007484437897801399	0.0029589743353426456	0.002063706750050187	0.0009262470994144678	0.002311266027390957	0.0052603608928620815	0.002598172053694725	0.24690411984920502	0.02792838029563427	0.0012298327637836337	0.0015299012884497643	0.009478793479502201	0.0017603011801838875	0.0012590800179168582	0.0015658029587939382	0.0037532055284827948	0.001115342485718429	0.0002962424769066274	0.0003658567147795111	0.0004657750250771642	0.00037659803638234735	0.0005930091720074415	0.0007836325094103813	0.000867086520884186	0.0016802857862785459	0.0005491155898198485	0.00044593538041226566	0.00035080662928521633	0.0003821947902906686	0.0003758746024686843	0.0003372465434949845	0.00022476584126707166	0.00030245393281802535	0.00017315338482148945	0.000402006262447685	0.00044547460856847465	0.00032243464374914765	0.0009355293004773557	0.0005258809542283416	0.001070573111064732	0.0026786646340042353	0.004846959840506315
3644.0	0.018127428367733955	0.06987448781728745	0.004549412522464991	0.0020088208839297295	0.003637163434177637	0.012380576692521572	0.004233434330672026	0.004605795256793499	0.00256838439963758	0.0017227204516530037	0.001090507721528411	0.0014027208089828491	0.001769072376191616	0.002774641616269946	0.11042950302362442	0.021823162212967873	0.0016413587145507336	0.0028390097431838512	0.01936362124979496	0.002025168389081955	0.001481344923377037	0.0013732942752540112	0.004247667267918587	0.003057434456422925	0.00044784339843317866	0.0008437124197371304	0.0003629829443525523	0.00012237932241987437	0.00017610621580388397	0.00035034757456742227	0.00033167266519740224	0.0007102597155608237	0.00019073367002420127	0.00029487055144272745	0.00025812009698711336	0.00018352328334003687	0.0004270841018296778	0.00033783994149416685	0.0003158600302413106	0.0004311380034778267	0.00024445971939712763	0.0005095563246868551	0.00031329249031841755	0.00027903527370654047	0.000953280134126544	0.00032473477767780423	0.00041041363147087395	0.000950815505348146	0.0013308756751939654
3650.0	0.007338694762438536	0.005680415313690901	0.0023869082797318697	0.0011313294526189566	0.006250158417969942	0.0038292808458209038	0.000972099369391799	0.0017096300143748522	0.0016536004841327667	0.0005778298364020884	0.0008134751697070897	0.00111918686889112	0.0008620892185717821	0.001373816397972405	0.00578775629401207	0.002995184389874339	0.000999466865323484	0.0032638281118124723	0.017234358936548233	0.0012973598204553127	0.0018760632956400514	0.0019053020514547825	0.0022581792436540127	0.0019452279666438699	0.00035102872061543167	0.0002859398955479264	0.00019702885765582323	0.00016908651741687208	0.00022220396203920245	0.00029139284742996097	0.000367290573194623	0.0007437858148477972	0.00020380166824907064	0.00029249591170810163	0.00035409239353612065	0.0003300689859315753	0.0004182498960290104	0.0004558476503007114	0.00037753317155875266	0.00045444173156283796	0.00015301514940802008	0.0007292857044376433	0.0008204408804886043	0.00057068164460361	0.0021916369441896677	0.0007832167902961373	0.0007020195480436087	0.0004697030526585877	0.0018695081816986203
3656.0	0.0014523634454235435	0.0010518769267946482	0.0028069133404642344	0.001160827581770718	0.02802821807563305	0.0027199063915759325	0.0014089710311964154	0.0019829680677503347	0.00273227714933455	0.0004369612433947623	0.0007577690412290394	0.000859167892485857	0.0009439262794330716	0.0011047380976378918	0.001295222551561892	0.0007090092403814197	0.0004711101355496794	0.0014657281571999192	0.01236986555159092	0.0013803421752527356	0.0008955405210144818	0.0009798920946195722	0.002819870598614216	0.0034873592667281628	0.0009041825542226434	0.0008900706889107823	0.001102084992453456	0.0007391991093754768	0.0007311607478186488	0.0005362058291211724	0.0003638122871052474	0.0004614459176082164	0.0003125919902231544	0.00030860566766932607	0.00020390991994645447	0.0004888707771897316	0.001250539324246347	0.0006400939309969544	0.0003398652479518205	0.0004943244275636971	0.00040246068965643644	0.0016832445980980992	0.0019057299941778183	0.0008569382480345666	0.006209081504493952	0.0018938006833195686	0.0015527982031926513	0.0007572915637865663	0.0030367234721779823
3662.0	0.0009223686065524817	0.0006966653745621443	0.0022468818351626396	0.0016476638847962022	0.11609175056219101	0.004451983608305454	0.004837873857468367	0.008157506585121155	0.0037688319571316242	0.0007461555069312453	0.0006698612705804408	0.0007382470066659153	0.0010978449136018753	0.0013689330080524087	0.0014183957828208804	0.0010041015921160579	0.0006638795020990074	0.0010955209145322442	0.00569952605292201	0.0007333019748330116	0.0006952096009626985	0.000919132842682302	0.0008685567881911993	0.0006196555332280695	0.0004322035820223391	0.000645226042252034	0.0016063289949670434	0.0011464242124930024	0.0009379613911733031	0.00058893789537251	0.0004266023461241275	0.0004815617867279798	0.0003788587055169046	0.00045044117723591626	0.0001538135838927701	0.0002148903877241537	0.0012331880861893296	0.0003303636913187802	0.0002864831767510623	0.0004365902568679303	0.00033568692742846906	0.003053787164390087	0.011311662383377552	0.006502196192741394	0.0048714932054281235	0.00378454034216702	0.004440619144588709	0.002784251468256116	0.011092626489698887
3668.0	0.0010114585747942328	0.000945961510296911	0.0029630581848323345	0.002123324666172266	0.026826772838830948	0.003915281035006046	0.01266050711274147	0.01686635985970497	0.003697223961353302	0.0012674110475927591	0.0005958753754384816	0.0008719220641069114	0.0017190350918099284	0.001961436588317156	0.0026372456923127174	0.0013319370336830616	0.0010137752396985888	0.001525846659205854	0.06938979029655457	0.00907622929662466	0.0016485857777297497	0.004820434842258692	0.0028452505357563496	0.0013311634538695216	0.0012715510092675686	0.0017221719026565552	0.002077109646052122	0.001202514162287116	0.0022031015250831842	0.0008636085549369454	0.0010130974696949124	0.001633400097489357	0.0013371659442782402	0.00261869584210217	0.0003312789194751531	0.00043096995796076953	0.002217181958258152	0.0004721115401480347	0.00047162463306449354	0.0006680694059468806	0.0005779708735644817	0.0027910899370908737	0.0026489205192774534	0.0008371992153115571	0.0007889320841059089	0.0014196523698046803	0.0054564871825277805	0.2760104238986969	0.11499657481908798
3674.0	0.0015367841115221381	0.0009320995304733515	0.00895719788968563	0.0016798265278339386	0.0048437779769301414	0.00509098032489419	0.008409199304878712	0.014186576940119267	0.0025586646515876055	0.0011535523226484656	0.0006854897364974022	0.0004936463665217161	0.0010296254185959697	0.0015592568088322878	0.0020155131351202726	0.0006357559468597174	0.0006183110526762903	0.0010663626017048955	0.03154021129012108	0.0048253582790493965	0.0008438033401034772	0.001669375691562891	0.0012776865623891354	0.0008267388329841197	0.0009932757820934057	0.0013708717888221145	0.001642259769141674	0.0005291263805702329	0.0016100377542898059	0.0012407498434185982	0.004481379874050617	0.008395016193389893	0.0018125801580026746	0.009705455973744392	0.0007612866465933621	0.0008846366545185447	0.03371913358569145	0.0014844778925180435	0.0010747644118964672	0.0017876812489703298	0.001690046745352447	0.0017780291382223368	0.0010140123777091503	0.00025783380260691047	0.00015021178114693612	0.0003530151443555951	0.0035067328717559576	0.11833029240369797	0.2084583342075348
3680.0	0.004533251281827688	0.0020095903892070055	0.012794209644198418	0.003193862969055772	0.0021687906701117754	0.017218608409166336	0.004375166725367308	0.006011847872287035	0.0019847729708999395	0.0008448021253570914	0.0006722916150465608	0.0003370350459590554	0.0011451265309005976	0.0011278754100203514	0.0016830797540023923	0.0005537436809390783	0.0005054727662354708	0.000423311343183741	0.010900585912168026	0.0011504763970151544	0.0005124564049765468	0.00099920982029289	0.0006104031926952302	0.00040414038812741637	0.0007222910062409937	0.0005529974005185068	0.0008482004050165415	0.0002968645130749792	0.0005013655754737556	0.00040343866567127407	0.001710092299617827	0.007553171832114458	0.0011747456155717373	0.005408764351159334	0.0006236471235752106	0.0007519717328250408	0.01925630494952202	0.0013915799790993333	0.0021049308124929667	0.003576342947781086	0.0012822020798921585	0.0012499021831899881	0.00033934751991182566	0.00014221797755453736	0.00010434329306008294	0.00014867422578390688	0.0006805348093621433	0.0029265396296977997	0.03132609277963638
3686.0	0.006062677130103111	0.0016954470193013549	0.010347026400268078	0.002613237826153636	0.002290574833750725	0.03456592187285423	0.005332566797733307	0.004540923051536083	0.012834756635129452	0.0031588224228471518	0.0012473036767914891	0.0006954720010980964	0.003980619367212057	0.003026285208761692	0.0035186284221708775	0.000663547427393496	0.0004528478311840445	0.0005784078384749591	0.017881637439131737	0.00037787650944665074	0.0007067631231620908	0.0005812201998196542	0.0004844727518502623	0.0002154973044525832	0.0005785616813227534	0.00021197991736698896	0.0003246357082389295	0.00012956594582647085	0.00018516815907787532	0.00013792635581921786	0.0005922609707340598	0.0015992732951417565	0.0005153813399374485	0.000932835100684315	0.0002481378032825887	0.0009273421601392329	0.01773040182888508	0.0026570975314825773	0.00200459873303771	0.003073858330026269	0.0007106930133886635	0.0009192475699819624	0.00012572642299346626	0.00012956175487488508	0.00013531006698030978	0.0001484249223722145	0.00023188661725725979	0.00031425367342308164	0.011576325632631779
3692.0	0.019168149679899216	0.00601407652720809	0.013722404837608337	0.0027053861413151026	0.0066921403631567955	0.0712229311466217	0.002131965709850192	0.0010422792984172702	0.046929579228162766	0.008068446069955826	0.0018743316177278757	0.0009637227049097419	0.003601879347115755	0.004132378380745649	0.0013990139123052359	0.00037667754804715514	0.00030001281993463635	0.0009901380399242043	0.0301834587007761	0.00021035349345766008	0.001661457703448832	0.0005197131540626287	0.00030440138652920723	0.00021576954168267548	0.0010399518068879843	0.00013526127440854907	0.00014581572031602263	9.172644786303863e-05	0.00018862003344111145	9.789923205971718e-05	0.00024920262512750924	0.0005136773688718677	0.00014784184168092906	0.0001681120047578588	9.420813148608431e-05	0.0003382830764167011	0.0025022344198077917	0.0009847619803622365	0.0004779146402142942	0.00041523200343362987	0.00021040062711108476	0.0005572407389990985	0.00014127940812613815	0.00015371064364444464	0.0003223144740331918	0.0004206158628221601	0.0004003759240731597	0.0001631417399039492	0.018037991598248482
3698.0	0.005917802918702364	0.006294768303632736	0.02276710420846939	0.006639797706156969	0.005149094387888908	0.262856662273407	0.005815450102090836	0.0006271758466027677	0.14147591590881348	0.027264751493930817	0.0010570678859949112	0.000842435983940959	0.007059946656227112	0.0024169946555048227	0.0020046483259648085	0.0004440187767613679	0.0005090616759844124	0.001393926446326077	0.020124375820159912	0.0003843131416942924	0.0007022168720141053	0.00034226474235765636	0.0005032432381995022	0.00021516738343052566	0.0007196739315986633	7.274368545040488e-05	7.960177026689053e-05	8.244933997048065e-05	0.00015410482592415065	5.6708657211856917e-05	0.00020769010006915778	0.0005813894094899297	0.00013184142881073058	0.00011077056115027517	4.3054802517872304e-05	0.0001649277692195028	0.0006882006418891251	0.00041502268868498504	0.0002998955606017262	0.00018653462757356465	7.762488530715927e-05	0.0003276486531831324	8.836264169076458e-05	0.00019000182510353625	9.78340904111974e-05	0.00032725249184295535	0.001118128770031035	0.0004777675203513354	0.030801542103290558
3704.0	0.0029518057126551867	0.004097436089068651	0.040418919175863266	0.0011966570746153593	0.004354048054665327	0.1435643583536148	0.0023022780660539865	0.0036342113744467497	0.10063344985246658	0.008616004139184952	0.0008673174888826907	0.0011271971743553877	0.004985892679542303	0.004377839155495167	0.00914653018116951	0.0003548330860212445	0.00028463435592129827	0.001468350412324071	0.003365440061315894	0.00017047228175215423	0.00042507846956141293	0.0001987090945476666	0.00017628430214244872	9.45916908676736e-05	0.0010615410283207893	6.587537791347131e-05	0.00014892977196723223	7.069783168844879e-05	9.917675197357312e-05	9.976388537324965e-05	0.00028492187266238034	0.0008345564710907638	0.00015644021914340556	0.00012272980529814959	3.438021303736605e-05	0.00010208031017100438	0.00040773028740659356	0.00020921934628859162	0.0002292993594892323	0.00018470193026587367	0.00012598311877809465	0.00016197010700125247	4.0232956962427124e-05	0.00012917847197968513	5.1656745199579746e-05	0.0001706124603515491	0.000408041785703972	0.0001847431412898004	0.005006328225135803
3710.0	0.0025972467847168446	0.0024588608648627996	0.00559501675888896	0.0004068305133841932	0.005737597588449717	0.042738836258649826	0.0006461167358793318	0.0006729454617016017	0.007585629355162382	0.003599094459787011	0.0018661675276234746	0.0004708836495410651	0.0022787274792790413	0.0011644186452031136	0.0015057534910738468	0.00022776928381063044	0.00017811718862503767	0.0010858203750103712	0.0012084725312888622	6.154863513074815e-05	0.0007550012087449431	0.0006859010318294168	0.0004300861619412899	0.0006402491708286107	0.006250591017305851	0.000543268455658108	0.00017477765504736453	0.0001028307233355008	0.0001749597431626171	0.00010540364019107074	0.00017809987184591591	0.0006237659836187959	7.3765724664554e-05	8.903905836632475e-05	0.00011711594561347738	0.0001686192990746349	0.0009908509673550725	0.0006262773531489074	0.0005540862330235541	0.0003462426830083132	8.453086775261909e-05	0.000131626395159401	4.647155947168358e-05	0.00011377912596799433	2.0713498088298365e-05	8.62693996168673e-05	0.0004132473550271243	0.00013051478890702128	0.0032287549693137407
3716.0	0.0015358492964878678	0.0008002350223250687	0.0021423744037747383	0.0001783275802154094	0.004249896388500929	0.014361800625920296	0.000457705813460052	0.00046446442138403654	0.00798843428492546	0.0011265524663031101	0.0011741560883820057	0.0003982787602581084	0.002285475144162774	0.0006018467829562724	0.0008059580577537417	0.00017427510465495288	0.0003289763699285686	0.0010606000432744622	0.0008510139305144548	9.79907636065036e-05	0.0009196137543767691	0.0009965564822778106	0.001466817338950932	0.0009643308003433049	0.001682792790234089	0.0002487876045051962	0.00013282214058563113	7.165880379034206e-05	0.00011993377120234072	9.47333246585913e-05	0.00016563618555665016	0.00038667628541588783	0.00011961521522607654	0.00015629590780008584	6.074940029066056e-05	0.00014487963926512748	0.0007691254722885787	0.000619252328760922	0.0004460231866687536	0.00024288638087455183	5.5571003031218424e-05	0.0001876188034657389	2.4131406462402083e-05	7.510676368838176e-05	1.435901504009962e-05	5.8070552768185735e-05	0.0001955957995960489	0.00013838215090800077	0.0032962814439088106
3722.0	0.0017097308300435543	0.0013726485194638371	0.002124195918440819	0.0003961984475608915	0.005292663816362619	0.009343612007796764	0.00036949641071259975	0.0002553117519710213	0.0051025161519646645	0.0007195004145614803	0.0005967412726022303	0.00021360140817705542	0.002289914758875966	0.0004284138267394155	0.001814990653656423	0.0009738722001202404	0.002082516672089696	0.0006779290270060301	0.0019525663228705525	0.0002460978867020458	0.00048522150609642267	0.0002538122935220599	0.00034809051430784166	0.00021410056797321886	0.0007218068931251764	6.423164450097829e-05	8.952425559982657e-05	9.742725524120033e-05	0.0001286544429603964	8.54319951031357e-05	7.519649079767987e-05	0.00035961405956186354	7.121227099560201e-05	9.536997094983235e-05	6.356072844937444e-05	0.00020367771503515542	0.0005941083072684705	0.00046986318193376064	0.0010039035696536303	0.0004259712586645037	7.9127392382361e-05	0.00029252321110107005	5.667487857863307e-05	8.633409015601501e-05	1.9849449017783627e-05	0.00011882263788720593	0.0004814078565686941	0.00011630886001512408	0.03479895368218422
3728.0	0.0005638486472889781	0.001301480340771377	0.0020590806379914284	0.0005184502224437892	0.006635779514908791	0.006387500558048487	0.002025346038863063	0.004457375966012478	0.0044462308287620544	0.0008193185203708708	0.0005638180300593376	0.00023021195374894887	0.003632293315604329	0.0005665570497512817	0.004135861061513424	0.0005291465204209089	0.0006306394352577627	0.0007609726162627339	0.0010570110753178596	7.897911564214155e-05	0.0003958277520723641	0.00016818319272715598	0.00013835642312187701	0.0001331843523075804	0.0008848457364365458	5.180898733669892e-05	7.76781962485984e-05	0.00012024959141854197	0.0001750141236698255	0.00012642983347177505	8.604634058428928e-05	0.00023774811415933073	0.00016574897745158523	0.00010372712858952582	4.834886567550711e-05	9.724940900923684e-05	0.0005279945908114314	0.00022065620578359812	0.00031431211391463876	0.00020036047499161214	5.654240521835163e-05	0.0003750322211999446	6.353449134621769e-05	0.00010050216951640323	1.9247090676799417e-05	0.0001266105828108266	0.0005579476128332317	0.00022035407891962677	0.09706132113933563
3734.0	0.0006823756848461926	0.0013145931297913194	0.0014505443396046758	0.00024324700643774122	0.002351215109229088	0.003959741443395615	0.00042281305650249124	0.0006675504264421761	0.007027802523225546	0.0005516979726962745	0.000628520967438817	0.00034140958450734615	0.0008538804831914604	0.0004545082920230925	0.0005113607621751726	0.0002605789341032505	0.0006200873758643866	0.00099774484988302	0.0005159626598469913	3.8173158827703446e-05	0.0005297382595017552	0.00022678569075651467	0.00015523438923992217	0.00020421715453267097	0.0044504874385893345	6.895106344018131e-05	6.365140870912e-05	7.599181117257103e-05	0.00013809373194817454	0.0001497745543019846	7.718687265878543e-05	0.00017742188356351107	0.00022180813539307564	0.00016122956003528088	0.0001481034269090742	0.00018688658019527793	0.00033282150980085135	0.0002655630523804575	0.00022474097204394639	0.0002637991274241358	0.00016597039939370006	0.0002966729807667434	5.157128907740116e-05	7.119958172552288e-05	9.710588528832886e-06	5.141406290931627e-05	0.00034476674045436084	0.0002764658711384982	0.06306596845388412
3740.0	0.001342608593404293	0.0018313837936148047	0.0009752459009177983	0.0001700783905107528	0.0013148448197171092	0.002887129783630371	0.00016962297377176583	0.00023903413966763765	0.003580220742151141	0.00033609746606089175	0.0004325256741140038	0.0003374520456418395	0.00036998020368628204	0.0002791281440295279	0.000298675469821319	0.0004554696206469089	0.0013561821542680264	0.001348978723399341	0.0003799118858296424	0.00011188670032424852	0.0006058273720555007	0.00013534385652747005	0.00015672569861635566	0.00016334722749888897	0.004110327456146479	4.977624485036358e-05	2.5636632926762104e-05	3.0109180443105288e-05	4.428697866387665e-05	4.8760874051367864e-05	3.9820257370593026e-05	0.00020800126367248595	0.00014950273907743394	0.00014894467312842607	0.0001801679318305105	0.0002684815553948283	0.00021716557967010885	0.00029848128906451166	0.0004122955142520368	0.00021925441978964955	0.00013916804164182395	0.00022542795340996236	1.622538547962904e-05	6.203771772561595e-05	1.668284494371619e-05	4.472109867492691e-05	0.00015830635675229132	0.00016203807899728417	0.018437527120113373
3746.0	0.0017190963262692094	0.0004969147848896682	0.0004101103113498539	0.00022132942103780806	0.0025372691452503204	0.003806918393820524	0.00014164941967464983	9.73314163275063e-05	0.0035492863971740007	0.00023833276645746082	0.0005130302160978317	0.0002290620468556881	0.0002237071021227166	0.0005591351073235273	0.0009471699595451355	0.00034093111753463745	0.0009705653064884245	0.0015163926873356104	0.00038653553929179907	9.68321692198515e-05	0.0005309517146088183	0.00010093802120536566	8.075751247815788e-05	7.773021934553981e-05	0.00237455265596509	3.6774275940842927e-05	3.132450729026459e-05	4.966236519976519e-05	7.164767157519236e-05	7.024650403764099e-05	3.365047086845152e-05	0.0001749453804222867	0.00012820534175261855	9.472420060774311e-05	5.057565067545511e-05	0.00017694257257971913	8.347956463694572e-05	0.00021207128884270787	0.00038704145117662847	0.0001716941042104736	9.684712858870625e-05	0.00012558515300042927	1.1874102710862644e-05	8.968250767793506e-05	2.28582757699769e-05	7.05475831637159e-05	0.0001833045098464936	0.000139337353175506	0.011278142221271992
3752.0	0.00036641815677285194	0.0002728940744418651	0.00044393769348971546	0.00027599732857197523	0.00566371763125062	0.002899919869378209	0.00031991314608603716	0.00020587739709299058	0.004336860030889511	0.00022382315364666283	0.0013359655858948827	0.0005229149246588349	0.0002998343843501061	0.0003944836789742112	0.0013707417529076338	0.00017877889331430197	0.0004830879915971309	0.0025072216521948576	0.0007399141322821379	0.00013366488565225154	0.0010155723430216312	0.00017119586118496954	0.00014270945393946022	0.0001686739851720631	0.005041712429374456	7.076608744682744e-05	5.845955092809163e-05	8.312622230732813e-05	0.00014212660607881844	0.00018491200171411037	4.726046245195903e-05	0.00011157975677633658	0.0001554794143885374	0.0001640946720726788	5.981024878565222e-05	0.00014969860785640776	7.834796269889921e-05	0.00024652411229908466	0.00018340538372285664	7.086987898219377e-05	3.558996831998229e-05	0.00015263160457834601	1.8094789993483573e-05	0.00010240839037578553	1.929340032802429e-05	6.473471148638055e-05	0.0002492886269465089	0.0005433606565929949	0.007269746158272028
3758.0	0.0001974762708414346	0.00014959200052544475	0.0005038977251388133	0.0001989813317777589	0.007362304721027613	0.0023705775383859873	0.0005307644023559988	0.0003158320323564112	0.01640333980321884	0.00022393396648112684	0.0009361958364024758	0.0003810067137237638	0.00022367574274539948	0.00018456672842148691	0.0014249618398025632	0.00016917103494051844	0.0009694858454167843	0.002246107906103134	0.0014090480981394649	0.00021139760792721063	0.0007404956850223243	0.00011703612835844979	0.00017604141612537205	0.00018198533507529646	0.0007892592111602426	4.93931511300616e-05	4.105063635506667e-05	5.726557719754055e-05	8.536961831850931e-05	0.00015953877300489694	5.339500421541743e-05	0.00021994100825395435	0.0001552919711684808	0.00024332145403604954	0.00012126485671615228	0.0006201855139806867	9.882028825813904e-05	0.002182840136811137	0.0023349737748503685	0.000261806882917881	5.9131805755896494e-05	0.00024100864538922906	1.3818171282764524e-05	7.011747220531106e-05	2.2441941837314516e-05	3.8820664485683665e-05	0.00016828649677336216	0.00028400111477822065	0.0035369833931326866
3764.0	0.0002642617910169065	0.0002331378636881709	0.00037740738480351865	9.05445558601059e-05	0.02188866212964058	0.0020539744291454554	0.00019705778686329722	0.00016643537674099207	0.0399806946516037	0.00021361811377573758	0.0004312379169277847	0.00019812790560536087	0.00017363352526444942	0.00014871335588395596	0.0015328271547332406	0.00026255231932736933	0.0009054719121195376	0.0011316463351249695	0.0007679237169213593	0.00019472974236123264	0.00039408731390722096	5.9502195654204115e-05	8.869068551575765e-05	0.00010875931184273213	0.0003364360018167645	3.630712308222428e-05	3.268256477895193e-05	3.7992766010574996e-05	5.3988474974175915e-05	7.857077434891835e-05	4.6562938223360106e-05	0.0002383405080763623	0.00012080172018613666	0.0001457520411349833	8.054154750425369e-05	0.0003702167887240648	9.568634413881227e-05	0.0003421153232920915	0.0010004719952121377	0.0003382271097507328	8.037935913307592e-05	0.00023434398462995887	1.1268221896898467e-05	7.481718057533726e-05	3.967159864259884e-05	4.838955283048563e-05	0.00011710244143614545	0.00017155878595076501	0.0039655533619225025
3770.0	0.00014573175576515496	0.0002678556484170258	0.00031388716888614	0.0001683840819168836	0.01072140783071518	0.0030169463716447353	0.00024195700825657696	0.0002021562249865383	0.02034965716302395	0.00014870570157654583	0.0006909502553753555	0.00016532125300727785	0.00031818755087442696	0.00017512297199573368	0.0012323767878115177	0.0002028826711466536	0.0004210214829072356	0.0009919253643602133	0.0005514091462828219	0.0001835628499975428	0.00032031687442213297	5.798711208626628e-05	5.284780854708515e-05	9.30624664761126e-05	0.0002461948315612972	3.1968455004971474e-05	3.79860975954216e-05	6.340011896099895e-05	0.00010327687778044492	0.00010265674063703045	6.659435166511685e-05	0.00020353969011921436	0.0001209295223816298	0.00011769184493459761	4.123853796045296e-05	0.00022749493655283004	9.025680628838018e-05	0.00021529789955820888	0.0002871687465813011	0.00016347748169209808	5.264107676339336e-05	0.00015083668404258788	2.1893045413889922e-05	0.00019891456759069115	7.25359350326471e-05	0.00010078355262521654	0.00019328834605403244	0.0001644609001232311	0.007306121755391359
3776.0	0.000105333085230086	0.0002273201971547678	0.00022244203137233853	0.00010113360622199252	0.005189250223338604	0.0017099441029131413	0.0003272858739364892	0.0003626557590905577	0.007555263116955757	0.000299730891129002	0.0005340727511793375	0.0006434227689169347	0.0003338686656206846	0.00014598501729778945	0.0006541627226397395	0.00016760878497734666	0.0004651396593544632	0.0013852332485839725	0.0006266472628340125	0.00013372875400818884	0.0007345637422986329	0.0001492714072810486	6.607973773498088e-05	0.00018065200129058212	0.00028319054399617016	6.49748690193519e-05	8.102331776171923e-05	0.0001537132920930162	0.0001828013191698119	0.0003611370048020035	9.980565664591268e-05	0.00019547255942597985	0.00025912615819834173	0.0001455015444662422	3.6513516533887014e-05	0.0001533139729872346	6.576591840712354e-05	0.00030557141872122884	0.0001251535868505016	8.354373858310282e-05	3.639660280896351e-05	0.00023127588792704046	2.37250751524698e-05	0.0001870402629720047	6.484240293502808e-05	9.25678905332461e-05	0.0006371067720465362	0.00035132470657117665	0.02361740916967392
3782.0	3.456908234511502e-05	0.000140539079438895	0.0001550179731566459	6.878130079712719e-05	0.004701561760157347	0.0019807429052889347	0.00025270736659877	0.0002045835426542908	0.0005515082157216966	0.0001871326530817896	0.0002565688919275999	0.00036584920599125326	0.0002755062305368483	0.00012567741214297712	0.000448086328106001	0.0002810117439366877	0.010620787739753723	0.04517742991447449	0.0008272419800050557	0.00021946987544652075	0.0017603548476472497	0.00032564063440077007	0.00016125247930176556	0.000544797396287322	0.0004900859785266221	0.0001253598602488637	0.00016630085883662105	0.0002515534870326519	0.00024241699429694563	0.0005778336781077087	9.435808897251263e-05	0.00031843275064602494	0.00029486772837117314	0.00022952006838750094	0.00024348923761863261	0.000371337664546445	7.329753134399652e-05	0.0005611132946796715	0.00021362667030189186	0.00012030039943056181	6.980077887419611e-05	0.00024481004220433533	1.9448872990324162e-05	0.0001441583881387487	0.00013113467139191926	0.00012866831093560904	0.0003635207249317318	0.0005866717547178268	0.03340670466423035
3788.0	4.0960967453429475e-05	0.00015769258607178926	0.00014074640057515353	4.9688464059727266e-05	0.014084653928875923	0.0024341573007404804	0.0001316974376095459	0.00010275584645569324	0.00022087681281846017	0.00012171155685791746	0.00014473675400950015	0.0002213249827036634	0.00025958879268728197	0.00012171086564194411	0.0009024690371006727	0.0004165474383626133	0.013418593443930149	0.03183063864707947	0.001222490449436009	0.00036776604247279465	0.0017659325385466218	0.0002559651620686054	0.0003291260509286076	0.000486542412545532	0.0005354454042389989	0.00016606823191978037	0.00019707056344486773	0.00020135176600888371	0.0003368212783243507	0.00039689571713097394	0.00013955673784948885	0.0004312401870265603	0.0005446781869977713	0.0003664249670691788	0.0003537175361998379	0.0007468896801583469	7.402327901218086e-05	0.0007083939271979034	0.0005562625010497868	0.0003001138102263212	0.00014998392725829035	0.00020466979185584933	2.7706380933523178e-05	0.00018693757010623813	0.0001500225334893912	0.00013262825086712837	0.00027717449120245874	0.0009561386541463435	0.022968774661421776
3794.0	7.456767343683168e-05	0.0002134092355845496	0.00012726649583783	8.345425158040598e-05	0.05729604884982109	0.003553154179826379	8.135065581882372e-05	7.228452886920422e-05	0.00016709892952349037	9.088261140277609e-05	0.00016881429473869503	0.0002088705514324829	0.0003146073722746223	0.0002538706175982952	0.004126993473619223	0.0010104686953127384	0.005906007718294859	0.006630921270698309	0.0027341723907738924	0.0007066968246363103	0.0019902351778000593	0.00016787205822765827	0.0002373146708123386	0.0003691376477945596	0.0004005701921414584	0.0001193331481772475	0.00014900462701916695	0.00016866144142113626	0.00022204914421308786	0.0002667162916623056	0.00016826530918478966	0.0003804560692515224	0.0008703503990545869	0.00037226840504445136	0.0003241612866986543	0.0007131850579753518	7.547666609752923e-05	0.0010962997330352664	0.0005717258318327367	0.0002633103867992759	0.00012521054304670542	0.00030026916647329926	5.741233690059744e-05	0.00016181218961719424	0.00013933295849710703	0.00014015873603057116	0.00029137672390788794	0.0010939856292679906	0.0221309345215559
3800.0	6.538116576848552e-05	0.0001836514420574531	0.00013366705388762057	0.0002602869353722781	0.05950319021940231	0.006777408067137003	0.0004848377429880202	0.00022278502001427114	0.00016618164954707026	0.00017502081755083054	0.0003504636406432837	0.00027603787020780146	0.0005082593997940421	0.00046414180542342365	0.009924430400133133	0.0012881860602647066	0.0014432994648814201	0.002425947692245245	0.0023455882910639048	0.0008026960422284901	0.00112634536344558	0.00017772054707165807	0.00016287564358208328	0.00025502906646579504	0.0004105525731574744	0.00011433990584919229	0.00019224436255171895	0.0002225937059847638	0.00024034662055782974	0.0003892781096510589	0.00012444661115296185	0.0005784191307611763	0.0008614935213699937	0.0002565381000749767	0.00028953878791071475	0.0008572922088205814	7.763806206639856e-05	0.0015678006457164884	0.00046536230365745723	0.00026852046721614897	0.00012875875108875334	0.00030360170057974756	3.716181527124718e-05	0.00020925325225107372	0.00027540905284695327	0.00017422357632312924	0.0003603676741477102	0.0008002871763892472	0.01793033815920353
3806.0	4.0992228605318815e-05	0.0001810127287171781	0.00016363187751267105	0.00030872959177941084	0.07509466260671616	0.006113285664469004	0.0007153598708100617	0.00041072809835895896	0.00020749930990859866	0.0003327228769194335	0.0005411582533270121	0.000559140695258975	0.0010237196693196893	0.0004238330293446779	0.005308930762112141	0.0006406352622434497	0.0005671845865435898	0.0017184989992529154	0.0024831313639879227	0.0006485763005912304	0.0006953696138225496	0.00022572539455723017	0.00018934115360025316	0.0003217879275325686	0.0006344419089145958	0.00021228047262411565	0.00020086010044906288	0.00021438919065985829	0.00028609856963157654	0.0003094082057941705	0.00022006015933584422	0.0004877641040366143	0.002214438747614622	0.0003048265352845192	0.00032534959609620273	0.0006842825096100569	0.00013616663636639714	0.002716423710808158	0.0006276762578636408	0.00035292713437229395	0.000138540577609092	0.00025871855905279517	3.685976844280958e-05	0.0003064498887397349	0.00032237317645922303	0.00016806216444820166	0.0004678758268710226	0.0007999971276149154	0.013785255141556263
3812.0	4.070016439072788e-05	0.00036443298449739814	0.00020649252110160887	0.00022129713033791631	0.04375864937901497	0.003926991950720549	0.0011243299813941121	0.0006571909179911017	0.00021954542899038643	0.0002647711953613907	0.00033204411738552153	0.0009986099321395159	0.0017259611049667	0.0003039130533579737	0.0027346599381417036	0.0008663292392157018	0.0002997360425069928	0.0050860196352005005	0.004600564483553171	0.001031094929203391	0.0005999556742608547	0.00021680290228687227	0.0002367537235841155	0.0004906911053694785	0.0005851309979334474	0.0001809585519367829	0.00023510957544203848	0.00023299874737858772	0.00031539087649434805	0.0003534576389938593	0.0003527201188262552	0.0003650042344816029	0.005543820094317198	0.0003459640429355204	0.00020958890672773123	0.0006586660747416317	9.730859892442822e-05	0.001953577622771263	0.0004084593674633652	0.0002858864900190383	0.00016883922216948122	0.0003151264099869877	7.419133180519566e-05	0.00030178827000781894	0.00038174542714841664	0.00015735311899334192	0.000406593841034919	0.0013171987375244498	0.007487686350941658
3818.0	0.0001375678984913975	0.0006903394823893905	0.000173779611941427	0.00018850370543077588	0.041125182062387466	0.003704122733324766	0.0007360258023254573	0.0003088017401751131	0.00018015557725448161	0.0002271836856380105	0.00022114315652288496	0.0009057368151843548	0.00205067521892488	0.00026436560438014567	0.0026592668145895004	0.0011333531001582742	0.00017408840358257294	0.00905031431466341	0.0041936724446713924	0.0005576951080001891	0.0005873403279110789	0.0002145761245628819	0.00018238382472191006	0.0003690833109430969	0.0007021801429800689	0.00015570416871923953	0.00023854510800447315	0.00026614274247549474	0.00036668009124696255	0.000570281408727169	0.00021832446509506553	0.0004597829538397491	0.0037948056124150753	0.0002838955260813236	0.00020294611749704927	0.0005482163396663964	8.329546835739166e-05	0.007860464975237846	0.00022751664801035076	0.0002464181452523917	0.00017232458048965782	0.0003415192768443376	5.510330083779991e-05	0.0003910798695869744	0.0005822703242301941	0.00026222385349683464	0.0003976057341787964	0.0012837577378377318	0.003980407491326332
3824.0	0.00015103444457054138	0.0005278365570120513	0.00013685759040527046	0.00023309073003474623	0.2108621895313263	0.003562851110473275	0.0006925641209818423	0.00020050878811161965	0.00016167199646588415	0.00018638119217939675	0.0002206848148489371	0.0010159080848097801	0.00193581182975322	0.00032555809593759477	0.003192138858139515	0.0020539136603474617	0.00020559140830300748	0.003965930547565222	0.002226786222308874	0.0002494131913408637	0.0008588620694354177	0.00032212125370278955	0.00016883231000974774	0.0005634864792227745	0.0012558845337480307	0.0002509390178602189	0.00030206775409169495	0.0002882654662244022	0.00040082691702991724	0.0006656008190475404	0.0002332312287762761	0.0006263323593884706	0.005909628700464964	0.0002680301549844444	0.00029332697158679366	0.00042585149640217423	0.0001283400197280571	0.01071956567466259	0.00024193785793613642	0.0003610488784033805	0.00014585589815396816	0.0002862623368855566	5.302352656144649e-05	0.0005840252852067351	0.0010087129194289446	0.0003738064842764288	0.0006636191392317414	0.0016263439320027828	0.002141785342246294
3830.0	0.0003298107476439327	0.0002961479185614735	9.660869545768946e-05	0.0002496508532203734	0.20074012875556946	0.004427473992109299	0.0014524692669510841	0.00024010887136682868	0.00020509018213488162	0.00014381061191670597	0.0002736506867222488	0.001313449814915657	0.0031098229810595512	0.0003888367209583521	0.006571794394403696	0.002132908208295703	0.00034597149351611733	0.0019227013690397143	0.0015638959594070911	0.0003901825984939933	0.0013668314786627889	0.00037370139034464955	0.00021364743588492274	0.0006142044439911842	0.0010833890410140157	0.0002913483767770231	0.00047014362644404173	0.000330700830090791	0.00041574196075089276	0.0005581130972132087	0.00041112140752375126	0.0004942410159856081	0.012821290642023087	0.0005269859102554619	0.0004111670714337379	0.0005839754012413323	0.00024176719307433814	0.010421869345009327	0.00043364556040614843	0.0005703820497728884	0.00023950226022861898	0.0003026258491445333	9.712318569654599e-05	0.01383452583104372	0.0009122580522671342	0.0004803617484867573	0.0007627112790942192	0.0022603690158575773	0.003059122245758772
3836.0	0.00032747749355621636	0.00032376317540183663	0.0001011233835015446	0.00035040234797634184	0.22265127301216125	0.005383551120758057	0.0010222907876595855	0.00024637163733132184	0.00024206843227148056	0.00013970134023111314	0.00029513967456296086	0.0023923933040350676	0.0029401418287307024	0.00035144566209055483	0.006878977175801992	0.00270473537966609	0.0003454609541222453	0.0020385950338095427	0.008137152530252934	0.00061126978835091	0.0024848070461302996	0.000544112641364336	0.00027079551364295185	0.0004175262583885342	0.0008587184129282832	0.00024093419779092073	0.0007042482029646635	0.0006767722079530358	0.0006807395257055759	0.0005861138924956322	0.000298266822937876	0.0007805746281519532	0.026333287358283997	0.0006923502660356462	0.0003905460180249065	0.001259631710126996	0.0001775349082890898	0.01826624944806099	0.00047567879664711654	0.0005980973364785314	0.00046301959082484245	0.000563802954275161	9.68987587839365e-05	0.016495684161782265	0.0007059220806695521	0.0007113743340596557	0.0006599425105378032	0.0014749200781807303	0.004620649386197329
3842.0	0.00026362561038695276	0.0003964956558775157	0.00015876423276495188	0.0005962799186818302	0.10234161466360092	0.007152182515710592	0.0010752686066552997	0.000201739530893974	0.00019667278684210032	0.00044571689795702696	0.0003655244945548475	0.0018815285293385386	0.0026635881513357162	0.0007296436815522611	0.010092305019497871	0.0023699719458818436	0.00043984773219563067	0.009587309323251247	0.008091299794614315	0.0008723296923562884	0.001664353534579277	0.0006998591707088053	0.0005652886466123164	0.0005673132254742086	0.0014625631738454103	0.0003465303161647171	0.0014422497479245067	0.001736801932565868	0.0014925914583727717	0.00130873650778085	0.00029631625511683524	0.0009460623259656131	0.020494604483246803	0.00046684627886861563	0.0005854411865584552	0.0021298544015735388	0.00016988989955279976	0.009969610720872879	0.0005824490217491984	0.0006108079687692225	0.0005115316598676145	0.00045225824578665197	0.00011885867570526898	0.03670736402273178	0.0009960680035874248	0.0008932787459343672	0.0008179756696335971	0.0009582840139046311	0.007235619705170393
3848.0	0.0004108743742108345	0.0004909126437269151	0.00022619764786213636	0.0005157256382517517	0.09134536236524582	0.007984375581145287	0.0011211043456569314	0.0002007477160077542	0.000170670697116293	0.00022077995527070016	0.00047207053285092115	0.0032861644867807627	0.01436059270054102	0.0008776538306847215	0.01290968805551529	0.002123435726389289	0.0002996500697918236	0.011464678682386875	0.006034666672348976	0.0018497020937502384	0.001242110156454146	0.000638445548247546	0.0008037048974074423	0.0008512490894645452	0.0017811430152505636	0.0005338675691746175	0.0009523319313302636	0.000645604042802006	0.0008792735752649605	0.0009351568296551704	0.00045166286872699857	0.0006875916151329875	0.02600581757724285	0.0005592184606939554	0.0009842662839218974	0.0016467352397739887	0.00041649091872386634	0.0077475556172430515	0.0012258265633136034	0.0013664840953424573	0.0006759703974239528	0.00030238128965720534	0.00021226004173513502	0.09215059131383896	0.0007355872076004744	0.0007668962352909148	0.001332868356257677	0.0010888759279623628	0.015969879925251007
3854.0	0.0004603532433975488	0.00035724943154491484	0.0003194894816260785	0.0005968741606920958	0.08145269751548767	0.0073451935313642025	0.0010667141759768128	0.00019848225929308683	0.000147474100231193	0.00023955799406394362	0.0003608412516769022	0.007040254771709442	0.072389155626297	0.0009878539713099599	0.01446393970400095	0.0070223743095994	0.0003115598810836673	0.031178664416074753	0.002240934409201145	0.0006144604994915426	0.001820967299863696	0.0006740475655533373	0.0004216789675410837	0.0007571821333840489	0.0010391746181994677	0.00042196852155029774	0.0006984968786127865	0.0004952309536747634	0.0006803636206313968	0.0003968904202338308	0.000753791187889874	0.000592422962654382	0.04003999009728432	0.0004903390654362738	0.0007839761092327535	0.0013188959565013647	0.0003187744878232479	0.004109174478799105	0.0005629848456010222	0.0011493498459458351	0.0012345350114628673	0.0007304382161237299	0.00031495190341956913	0.03575186803936958	0.0004879082553088665	0.0006666747503913939	0.0010864466894418001	0.0017982696881517768	0.028699778020381927
3860.0	0.0004290302749723196	0.0004607934388332069	0.0004869297845289111	0.0008869331795722246	0.04711988568305969	0.006996977608650923	0.0010232306085526943	0.00018342427210882306	0.00012683410022873431	0.000344872911227867	0.00035729832598008215	0.006898390594869852	0.09497283399105072	0.0014301020419225097	0.04350263252854347	0.024622619152069092	0.000293897173833102	0.05288289487361908	0.0011250253301113844	0.0003480808809399605	0.0026032468304038048	0.0006910575903020799	0.00032349012326449156	0.0007429045508615673	0.001085012685507536	0.0004055355384480208	0.0010612148325890303	0.0007207789458334446	0.0008099913829937577	0.0004243124567437917	0.0006041934830136597	0.000438100250903517	0.0068036834709346294	0.0004036713798996061	0.0008325683302246034	0.001607590587809682	0.00024103622126858681	0.0016821929020807147	0.00034629006404429674	0.0005917585222050548	0.0008146239561028779	0.0006177864852361381	0.00030715539469383657	0.1789029836654663	0.00043600177741609514	0.01431256253272295	0.0006412211223505437	0.0012959906598553061	0.01402017567306757
3866.0	0.0004699776181951165	0.0010790614178404212	0.0006027882336638868	0.0019544276874512434	0.016118722036480904	0.016892386600375175	0.003256848780438304	0.00021830301557201892	0.0001400564069626853	0.00037430302472785115	0.0006268315482884645	0.005585388746112585	0.022195318713784218	0.0012725613778457046	0.04612661898136139	0.014183116145431995	0.0002585698675829917	0.020304903388023376	0.00253388867713511	0.0002137336414307356	0.004402091260999441	0.0011034475173801184	0.0003697871579788625	0.0013895994052290916	0.002024666406214237	0.0005250861286185682	0.0013269571354612708	0.0008532581850886345	0.0006791217601858079	0.0003624485107138753	0.0007056637550704181	0.0004777657159138471	0.0022271813359111547	0.00029620440909639	0.0008441925747320056	0.0007525130640715361	0.000215991836739704	0.0009364316938444972	0.00020850780128967017	0.00046524606295861304	0.0006312599871307611	0.0002991126093547791	0.0004140014643780887	0.5234317779541016	0.0009658078197389841	0.019087616354227066	0.0007682995055802166	0.002004975685849786	0.0054529630579054356
3872.0	0.0006829416961409152	0.0010443859500810504	0.0007652200292795897	0.0024266759864985943	0.01168772578239441	0.022506609559059143	0.0035679766442626715	0.000310935836751014	0.00021083057799842209	0.00046236091293394566	0.0005161947919987142	0.002411938738077879	0.03368520364165306	0.0011244991328567266	0.07723677903413773	0.011095632798969746	0.0002676241274457425	0.0032726323697715998	0.0023233017418533564	0.0003363974974490702	0.004024524707347155	0.0006811347557231784	0.00044610947952605784	0.0012232267763465643	0.001089189201593399	0.00047530964366160333	0.001111124991439283	0.0005202229367569089	0.00040396128315478563	0.0004617797094397247	0.00026610997156240046	0.0003480868472252041	0.0012915615225210786	0.0002926551678683609	0.0013068164698779583	0.0007531679584644735	0.00020737115119118243	0.0008318792679347098	0.00015654230082873255	0.000473857915494591	0.0011904797283932567	0.0002371198934270069	0.000523748982232064	0.4340415596961975	0.0003227994020562619	0.011012236587703228	0.0017803327646106482	0.0036484678275883198	0.0040540629997849464
3878.0	0.0007366815698333085	0.0008295339066535234	0.001449701958335936	0.0027524828910827637	0.010928628966212273	0.01361188292503357	0.003162306034937501	0.0002936700184363872	0.0002894099452532828	0.0003963361668866128	0.0004021987260784954	0.0010364061454311013	0.012793859466910362	0.0008943415596149862	0.02691219188272953	0.00966686476022005	0.0002742535434663296	0.0006314414786174893	0.0008440437959507108	0.0029724393971264362	0.0019006595248356462	0.00047643593279644847	0.00034403897006995976	0.0008720189216546714	0.0009307904983870685	0.0003998384636361152	0.000791116792242974	0.00042723174556158483	0.00027045438764616847	0.00033533028909005225	0.00013306654000189155	0.0007839003228582442	0.0009223564411513507	0.000365325715392828	0.00106705108191818	0.00136408896651119	0.00019666303705889732	0.0007153196493163705	0.00019390322268009186	0.000573392491787672	0.0017792482394725084	0.0002550835197325796	0.0005472092889249325	0.3564029932022095	0.00025316362734884024	0.003318124683573842	0.002483183518052101	0.002412519184872508	0.002606380032375455
3884.0	0.0011948882602155209	0.001013216795399785	0.0009931267704814672	0.0025226622819900513	0.01291485596448183	0.005232679657638073	0.002209553262218833	0.0002186177734984085	0.00030964368488639593	0.0004587526200339198	0.0005222355248406529	0.001029305742122233	0.0074126808904111385	0.015452980063855648	0.018659217283129692	0.004415386356413364	0.00027578952722251415	0.0004476393514778465	0.0006490368978120387	0.0005431770696304739	0.001344786724075675	0.00038050959119573236	0.0004084675165358931	0.0012449896894395351	0.0006961026228964329	0.000333526695612818	0.0008319730986841023	0.000414872367400676	0.0002581624430604279	0.00026100463583134115	0.00010051722347270697	0.0005850668530911207	0.0006592884892597795	0.0002628500806167722	0.0015619940822944045	0.0013247946044430137	0.00015843712026253343	0.0006221670773811638	0.00015534175327047706	0.0005011730827391148	0.0010377814760431647	0.0001836787414504215	0.0007871178677305579	0.28177541494369507	0.00022693774371873587	0.001114852842874825	0.002119917655363679	0.0015654704766348004	0.001364016206935048
3890.0	0.005567630287259817	0.002163504483178258	0.0014148030895739794	0.0017057930817827582	0.009530926123261452	0.004186307080090046	0.003430990967899561	0.00036810364690609276	0.0004494184395298362	0.0005530149792321026	0.0007578892982564867	0.0036720000207424164	0.0035546941217035055	0.00514577841386199	0.015579030849039555	0.0017603447195142508	0.0004400819889269769	0.0003767921298276633	0.001319021568633616	0.00032948076841421425	0.0009640873176977038	0.0005472575430758297	0.0003527046355884522	0.0016252085333690047	0.0005951783386990428	0.0004626955487765372	0.0008464023703709245	0.00047334571718238294	0.00036842047120444477	0.00013836604193784297	9.942407632479444e-05	0.0002846679708454758	0.0004569448356050998	0.0003582977515179664	0.0011850529117509723	0.001152488519437611	0.00023631170915905386	0.001101055066101253	0.00020000965741928667	0.0005621406016871333	0.001505182939581573	0.00013644789578393102	0.0009205381502397358	0.28141677379608154	0.00014697879669256508	0.0006221990915946662	0.001250767963938415	0.0013364836340770125	0.0009920737938955426
3896.0	0.0037634449545294046	0.0009496083366684616	0.010444583371281624	0.0018083663890138268	0.008382252417504787	0.002003174042329192	0.0033778545912355185	0.0005307045066729188	0.0003865644976031035	0.0008299987530335784	0.0005544698797166348	0.010972154326736927	0.0008442822727374732	0.001663715811446309	0.01712055504322052	0.0013867153320461512	0.00043299802928231657	0.0004914141027256846	0.002044030698016286	0.0002052557101706043	0.000776462082285434	0.0007076655165292323	0.000522224057931453	0.0017571551725268364	0.0002887206501327455	0.0004423430364113301	0.0009594584698788822	0.0005499161197803915	0.00040647602872923017	4.681664358940907e-05	9.956658323062584e-05	0.00026084139244630933	0.0003287656872998923	0.0002577050181571394	0.0005004503182135522	0.0010428170207887888	0.00014363259833771735	0.0005771126016043127	0.00018883473239839077	0.00043040356831625104	0.0006834296509623528	0.00015815169899724424	0.0010098711354658008	0.026766985654830933	0.0001339393202215433	0.00030343534308485687	0.0007665791199542582	0.0017722194315865636	0.0007728378986939788
3902.0	0.0025441560428589582	0.0005401086527854204	0.009287240915000439	0.0023470770101994276	0.010181711986660957	0.0019408782245591283	0.0021727278362959623	0.00035705725895240903	0.0004430685075931251	0.0009735539206303656	0.0003340492257848382	0.004776845220476389	0.0004118364886380732	0.0018891376676037908	0.020105591043829918	0.0015642762882634997	0.00034784202580340207	0.0008624347392469645	0.0021068528294563293	0.00018239008204545826	0.0005801459774374962	0.00037662332761101425	0.0003751233743969351	0.0011574081145226955	0.00027112956740893424	0.0003510553506202996	0.0006118669407442212	0.0005476622027345002	0.0004051966534461826	3.4449029044480994e-05	9.338962263427675e-05	0.00026741166948340833	0.00025526180979795754	0.00020290471729822457	0.0004328711365815252	0.0012441094731912017	0.0001319689763477072	0.0002640326274558902	0.00012881831207778305	0.0002822968817781657	0.00044507518759928644	0.0002498430258128792	0.0030732243321835995	0.020157799124717712	0.0002511264756321907	0.0001796176948118955	0.0003064495977014303	0.0016812992980703712	0.0006791279301978648
3908.0	0.0021895524114370346	0.0009517926373519003	0.017676478251814842	0.007205219939351082	0.011173862963914871	0.005124370567500591	0.002506057033315301	0.00030211557168513536	0.00044411420822143555	0.0018933663377538323	0.0006567670498043299	0.0019352590898051858	0.00029033186729066074	0.0010473591974005103	0.00766979344189167	0.0007542798994109035	0.00037985845119692385	0.0004017218598164618	0.0020739715546369553	0.00021708734857384115	0.0006785890436731279	0.0002462858974467963	0.00034700287505984306	0.0010030082194134593	0.00024514220422133803	0.0002565987524576485	0.0002558853884693235	0.0002693111600819975	0.00018790237663779408	2.4920987925725058e-05	0.00013198962551541626	0.00030441355193033814	0.0002836331259459257	0.0001613636704860255	0.00024189539544750005	0.00048437860095873475	0.00012200414494145662	0.00023208261700347066	0.0001224628067575395	0.000220126225030981	0.0003002523153554648	0.00028145438409410417	0.004307364579290152	0.03403959423303604	0.0002847556897904724	0.0003813726070802659	0.00021088345965836197	0.0013732316438108683	0.0005407741409726441
3914.0	0.0023157584946602583	0.0011495337821543217	0.0053104315884411335	0.005441289860755205	0.04745856299996376	0.011470586061477661	0.005381342954933643	0.00039836534415371716	0.0005179523723199964	0.0019084439845755696	0.000707936764229089	0.002256010891869664	0.00039440771797671914	0.0007577329524792731	0.02658488042652607	0.000422828015871346	0.00038446616963483393	0.00019984494429081678	0.0009223941015079618	0.0002753542212303728	0.0006132707349024713	0.00019744069140870124	0.00036160211311653256	0.0006014671525917947	0.00023372119176201522	0.0004509928112383932	0.0003332883061375469	0.000281079497653991	0.00023006013361737132	5.24008646607399e-05	0.00028773004305548966	0.00043230291339568794	0.0005040245596319437	0.00020070464233867824	0.00026818813057616353	0.0004617499653249979	0.000113219692138955	0.0002312789874849841	0.00011171081132488325	0.00032673089299350977	0.00034770675119943917	0.0003948089142795652	0.002597054233774543	0.005846251733601093	0.0002045570290647447	0.000581999309360981	0.00045602978207170963	0.0015024106251075864	0.0007432886632159352
3920.0	0.001578564872033894	0.0011594947427511215	0.006961827632039785	0.0036188678350299597	0.037785604596138	0.0035377261228859425	0.004897107370197773	0.0006652880692854524	0.0006328336894512177	0.0011372886365279555	0.00047314749099314213	0.002517432440072298	0.0005023783887736499	0.0006981046171858907	0.04122888669371605	0.0005200731684453785	0.0002584190515335649	0.000209088932024315	0.0004387174849398434	0.00022282579448074102	0.0005695052677765489	0.00036515563260763884	0.000568144372664392	0.0005734864971600473	0.0006527589284814894	0.000848164432682097	0.0004909888957627118	0.00042089709313586354	0.0004603432316798717	4.721761797554791e-05	0.00023461984528694302	0.0004682966391555965	0.0004892052384093404	0.0002539923880249262	0.0004570594464894384	0.0010226326994597912	0.0002634151023812592	0.00041103933472186327	0.0002676055009942502	0.00057088618632406	0.0004523634852375835	0.0003436798579059541	0.0026793184224516153	0.003179808845743537	0.00019533169688656926	0.00045022094855085015	0.0004956164630129933	0.001762246247380972	0.0008830643491819501
3926.0	0.0017291188705712557	0.000866745482198894	0.002540202345699072	0.001008527004159987	0.007333909161388874	0.00258903531357646	0.0029359229374676943	0.0007973425090312958	0.0007761029992252588	0.002603591186925769	0.00045058567775413394	0.0009795051300898194	0.00048479335964657366	0.0006794988876208663	0.08214873820543289	0.0005408803699538112	0.00020038876391481608	0.00037350403727032244	0.0005657241563312709	0.00028445638599805534	0.002158466028049588	0.0005096448003314435	0.0017309675458818674	0.0025229286402463913	0.0006770638865418732	0.0007915119640529156	0.0007919985800981522	0.000885171233676374	0.0005935876397415996	5.66520138818305e-05	0.00022242037812247872	0.0005919071845710278	0.0006290597375482321	0.00022223065025173128	0.0005394600448198617	0.0013495131861418486	0.00047427750541828573	0.0006405528401955962	0.00048675533616915345	0.0006120800971984863	0.0004229674523230642	0.00019420777971390635	0.0043461439199745655	0.0004989627632312477	0.00013090617721900344	0.0005040752002969384	0.00042972841765731573	0.0015435125678777695	0.001072027487680316
3932.0	0.0038305234629660845	0.0009344994905404747	0.0007646474987268448	0.00044490103027783334	0.0031878717709332705	0.0021277517080307007	0.0023102762643247843	0.0006563441129401326	0.0006670912262052298	0.006899618543684483	0.0004759493749588728	0.0004707274492830038	0.00047610426554456353	0.0005394182517193258	0.015836307778954506	0.00017357940669171512	0.0002789177524391562	0.0003674789913929999	0.00295698712579906	0.00045213737757876515	0.0020355849992483854	0.0005559151177294552	0.0009288772707805037	0.003034938359633088	0.0009196641040034592	0.0009428176563233137	0.0009887913474813104	0.0016283023869618773	0.0008671620744280517	0.00011075354996137321	0.0002677609445527196	0.0007539155194535851	0.0004693159135058522	0.00034584253444336355	0.000489094469230622	0.0035667840857058764	0.0004955969052389264	0.0007694626692682505	0.000497592322062701	0.0006157282623462379	0.00038328467053361237	0.00015136806177906692	0.00383139681071043	0.00020968746684957296	8.760987111600116e-05	0.0003653823514468968	0.000806175812613219	0.002352786483243108	0.0015948343789204955
3938.0	0.0032218797132372856	0.000814736180473119	0.0006769770407117903	0.0008585978066548705	0.002174851018935442	0.0013861687621101737	0.0020662774331867695	0.0005540902493521571	0.0013650922337546945	0.014504410326480865	0.00032176918466575444	0.00033703568624332547	0.00039008347084745765	0.0006104753701947629	0.003631176892668009	0.00013933096488472074	0.00018934241961687803	0.00040022743633016944	0.0025637515354901552	0.0007518266211263835	0.0016151305753737688	0.00042174855479970574	0.001204148749820888	0.004201148636639118	0.000778539921157062	0.0008927758317440748	0.0011183565948158503	0.001335466862656176	0.0008556339889764786	0.00013062584912404418	0.0003013038367498666	0.0004542228125501424	0.0005840258672833443	0.00037631537998095155	0.0007724064635112882	0.003951634746044874	0.00047917134361341596	0.0007911654538474977	0.0004834878200199455	0.0006995857111178339	0.0002167427446693182	0.00015446437464561313	0.0019206207944080234	0.00020828621927648783	0.00013358384603634477	0.00016481004422530532	0.00036385637940838933	0.0037227217108011246	0.00131917092949152
3944.0	0.0021415967494249344	0.000711946515366435	0.000845382281113416	0.00227531511336565	0.004597357474267483	0.0015662533696740866	0.002084681298583746	0.00048087118193507195	0.002582312561571598	0.00934607069939375	0.00020126976596657187	0.0002495356893632561	0.0003226717235520482	0.0017398155760020018	0.002858756808564067	0.0002379490324528888	0.0002042451815214008	0.00044611733756028116	0.0027784216217696667	0.0006549636600539088	0.0011828639544546604	0.0006601006607525051	0.0008843202376738191	0.007278316654264927	0.0006667785928584635	0.0004953071475028992	0.0009433544473722577	0.001833163551054895	0.0008579493151046336	0.00019721865828614682	0.00040527351666241884	0.0005562319420278072	0.0007618787931278348	0.0004279717104509473	0.0007244551670737565	0.0028361983131617308	0.0004480927309487015	0.0003905632474925369	0.00031665872666053474	0.0002986338804475963	0.0002461251278873533	0.00018221033678855747	0.008996122516691685	0.00039971942896954715	0.00022742815781384706	0.00012691978190559894	0.0001439894112991169	0.0012403297005221248	0.0007156598730944097
3950.0	0.0029258732683956623	0.0011711774859577417	0.0012735837372019887	0.006395137403160334	0.013403110206127167	0.0023544286377727985	0.002496186411008239	0.00041639385744929314	0.0034896282013505697	0.009313655085861683	0.0002996628754772246	0.00024828288587741554	0.000499633199069649	0.0019261129200458527	0.0036209526006132364	0.00019233163038734347	0.0003758074017241597	0.00036542670568451285	0.002472606720402837	0.0006802674033679068	0.0012973325792700052	0.0009457848500460386	0.0007260722341015935	0.0028348956257104874	0.0004841369518544525	0.0003079320886172354	0.0007100411457940936	0.0017271494725719094	0.0006058111903257668	0.00023849894932936877	0.00043410088983364403	0.0008259768947027624	0.000863224733620882	0.0005851906607858837	0.00031186328851617873	0.0010978009086102247	0.0003681359230540693	0.0006092718685977161	0.0003820733109023422	0.00025751220528036356	0.00030173445702530444	0.00022322344011627138	0.012306157499551773	0.0006359140970744193	0.00025099312188103795	0.0002447708393447101	0.00014577136607840657	0.0009431545622646809	0.00042376475175842643
3956.0	0.01069610845297575	0.004928652662783861	0.0024493541568517685	0.0049879648722708225	0.016228560358285904	0.0048752836883068085	0.02148658223450184	0.0013638875680044293	0.007251742761582136	0.004368380177766085	0.0006046854541637003	0.0005234161508269608	0.0007126924465410411	0.0012564330827444792	0.014481193386018276	0.00035296869464218616	0.00021016444952692837	0.00024391048646066338	0.0016640801914036274	0.0009967967635020614	0.0016675044316798449	0.0005721017369069159	0.0006452855886891484	0.0010409955866634846	0.0006245631957426667	0.0007340955198742449	0.0007947405683808029	0.0013377320719882846	0.0005683188210241497	0.0006708035944029689	0.0007685789023526013	0.0015894677489995956	0.0012489143991842866	0.0005994600942358375	0.0003883777535520494	0.0016077030450105667	0.0006841968279331923	0.0008770498679950833	0.00045616526040248573	0.00027660452178679407	0.0005948389298282564	0.000332243595039472	0.032540515065193176	0.0006935714045539498	0.00024379703972954303	0.0005157572450116277	0.000232710997806862	0.0026617529802024364	0.0005753732402808964
3962.0	0.04042273759841919	0.02220730111002922	0.006153050810098648	0.014176524244248867	0.021008169278502464	0.008516672067344189	0.09787655621767044	0.002545564901083708	0.007106440141797066	0.001318508991971612	0.0007236048695631325	0.0019529751734808087	0.0005112696089781821	0.0010651706252247095	0.02352992817759514	0.0005446943105198443	0.00011282522609690204	0.00025319308042526245	0.0011113526998087764	0.0011919582029804587	0.0026641071308404207	0.0006150165572762489	0.0011286846129223704	0.0010990482987836003	0.0007658314425498247	0.0009340062970295548	0.0006835583481006324	0.0015793601050972939	0.0007767131901346147	0.0006456839619204402	0.001018688315525651	0.0015199808403849602	0.001223530969582498	0.0005888991290703416	0.0005336142494343221	0.0021668935660272837	0.0008641773601993918	0.0008714540163055062	0.0004067917470820248	0.00040812426595948637	0.0009386211750097573	0.00035802990896627307	0.007563305553048849	0.0005853345501236618	0.0003146943636238575	0.0004966919077560306	0.000350344053003937	0.013171367347240448	0.0006434132810682058
3968.0	0.46527615189552307	0.18130891025066376	0.03964586555957794	0.09144008159637451	0.04691926762461662	0.046320099383592606	0.35540294647216797	0.015017407014966011	0.021177444607019424	0.0029075380880385637	0.0011169863864779472	0.0014483759878203273	0.000648678804282099	0.0017316812882199883	0.017785469070076942	0.0019380601588636637	0.0002609533257782459	0.0004485239915084094	0.0022493908181786537	0.0014762901701033115	0.005280770361423492	0.0012648609699681401	0.0011842155363410711	0.0011467868462204933	0.0009934613481163979	0.0007811192772351205	0.0010167427826672792	0.002779920119792223	0.0011800206266343594	0.0010755673283711076	0.0008065853035077453	0.0013786631170660257	0.0011650575324892998	0.00040023200563155115	0.0014498525997623801	0.004064489621669054	0.0023031169548630714	0.0020881283562630415	0.0016573446337133646	0.0014418940991163254	0.0010777352144941688	0.00032615955569781363	0.002050482202321291	0.0005698685417883098	0.0002892411139328033	0.000475064356578514	0.00037182398955337703	0.012261339463293552	0.0007037919713184237
3974.0	0.4335242509841919	0.6125879883766174	0.17083151638507843	0.25399884581565857	0.21064263582229614	0.1664772778749466	0.44206681847572327	0.010534432716667652	0.008821067400276661	0.0051255421712994576	0.0032219267450273037	0.0061113559640944	0.009156682528555393	0.009206284768879414	0.020511535927653313	0.001864745980128646	0.003276327159255743	0.015559256076812744	0.0390789732336998	0.004458643961697817	0.010031014680862427	0.003940779250115156	0.002557007595896721	0.0010868997778743505	0.001859386800788343	0.0024417694658041	0.0027592226397246122	0.017707131803035736	0.0043391152285039425	0.0017568106995895505	0.0010932094883173704	0.0010937314946204424	0.002702004974707961	0.0006984509527683258	0.0007252906798385084	0.004054846707731485	0.0020615248940885067	0.0031360771972686052	0.0016927738906815648	0.0008048413437791169	0.001217732555232942	0.0004131053574383259	0.000947406399063766	0.0006392275681719184	0.0003577499301172793	0.0003109657554887235	0.0004465527890715748	0.0033502925653010607	0.0013975765323266387
3980.0	0.5037746429443359	0.8147234916687012	0.7612606883049011	0.7820264101028442	0.5296213030815125	0.08754920959472656	0.5998050570487976	0.059734147042036057	0.02886795625090599	0.00990273803472519	0.007169726770371199	0.004968893714249134	0.003910036291927099	0.02351456880569458	0.012032129801809788	0.003646288299933076	0.007416635286062956	0.03349914774298668	0.12468165159225464	0.014713737182319164	0.06579400599002838	0.04436161741614342	0.01550991740077734	0.002972955582663417	0.001913759158924222	0.0019740802235901356	0.003323526820167899	0.016365179792046547	0.004062036983668804	0.0030737416818737984	0.003622655989602208	0.0005602152668870986	0.004856421612203121	0.0007851655245758593	0.0008371058502234519	0.003778454614803195	0.002273004036396742	0.0014432624448090792	0.0008243505144491792	0.00043193381861783564	0.0022565112449228764	0.0004558255313895643	0.0009774984791874886	0.0006166235543787479	0.0005052044289186597	0.00021263233793433756	0.0002870543394237757	0.0018163007916882634	0.0011075374204665422
3986.0	0.687349259853363	0.9355423450469971	0.9341903328895569	0.9333285689353943	0.7739387154579163	0.4703574776649475	0.8093164563179016	0.24974282085895538	0.14810340106487274	0.03433883935213089	0.02525738999247551	0.018498670309782028	0.010360399261116982	0.08544301986694336	0.012679100967943668	0.017359640449285507	0.03843316808342934	0.10100872069597244	0.31519943475723267	0.11063458025455475	0.19269515573978424	0.08967802673578262	0.03402768820524216	0.0036106621846556664	0.0025243761483579874	0.010082269087433815	0.0038180507253855467	0.00695399846881628	0.0033657439053058624	0.0077416496351361275	0.0025617016945034266	0.0007785038906149566	0.004298600368201733	0.0014037844957783818	0.0009509152150712907	0.002439538249745965	0.0032548324670642614	0.0010094017488881946	0.000677618314512074	0.0006276342319324613	0.0015012207441031933	0.00040187351987697184	0.009190341457724571	0.0007433400605805218	0.0011495266808196902	0.0001635186345083639	0.00021794946223963052	0.000832945283036679	0.0005823191604577005
3992.0	0.7964404225349426	0.9744242429733276	0.9882872700691223	0.9850430488586426	0.9460964798927307	0.7286680936813354	0.8566930294036865	0.6481124758720398	0.3970556855201721	0.39498722553253174	0.20798268914222717	0.13916753232479095	0.07514351606369019	0.3942936062812805	0.013077516108751297	0.027590258046984673	0.12779606878757477	0.27225592732429504	0.5413541793823242	0.3412562310695648	0.7906296253204346	0.4089350402355194	0.04205482453107834	0.0021356469951570034	0.0030215138103812933	0.02194628305733204	0.0260421521961689	0.003604373661801219	0.021393949165940285	0.05853590741753578	0.005441808607429266	0.013010724447667599	0.005104445852339268	0.004376542288810015	0.043230023235082626	0.0031637209467589855	0.0261247381567955	0.006216102745383978	0.002766907215118408	0.013060977682471275	0.0024615288712084293	0.0007938827038742602	0.007997984066605568	0.003784990170970559	0.0007359394803643227	0.00026130463811568916	0.000388746295357123	0.0008849414298310876	0.0006075858254916966
3998.0	0.9319746494293213	0.9879664778709412	0.9980965256690979	0.9975885152816772	0.9748558402061462	0.8913586139678955	0.9493603706359863	0.880664050579071	0.6518838405609131	0.6646173000335693	0.7206850647926331	0.45342254638671875	0.4399685263633728	0.903613269329071	0.01861737295985222	0.13588666915893555	0.591434121131897	0.6004079580307007	0.5722389221191406	0.755114734172821	0.8229327201843262	0.3681371510028839	0.11932147294282913	0.006150018889456987	0.01952682062983513	0.11027370393276215	0.15526333451271057	0.0019908917602151632	0.00840169657021761	0.6838016510009766	0.006275796331465244	0.0394756980240345	0.006886868271976709	0.0023052128963172436	0.2531339228153229	0.12397896498441696	0.4159752130508423	0.04293499514460564	0.14543084800243378	0.26626506447792053	0.011773291975259781	0.0012283098185434937	0.0119940135627985	0.001336134853772819	0.0008983899024315178	0.0004416230076458305	0.0007611049804836512	0.00543620390817523	0.007842695340514183
4004.0	0.972905158996582	0.9961333274841309	0.9987978935241699	0.9986417889595032	0.9787594676017761	0.944324254989624	0.979850172996521	0.94040846824646	0.8725848197937012	0.8031062483787537	0.9237321019172668	0.7952444553375244	0.7622581124305725	0.9657116532325745	0.07329963892698288	0.2671035826206207	0.8257524967193604	0.9469917416572571	0.9167844653129578	0.8795160055160522	0.8934078812599182	0.7548322677612305	0.624981701374054	0.1080867275595665	0.07626727968454361	0.27366870641708374	0.1409378945827484	0.0025819919537752867	0.04681854322552681	0.5753210783004761	0.009256226010620594	0.08799391239881516	0.0023973172064870596	0.0031435578130185604	0.5723276734352112	0.13642513751983643	0.26673904061317444	0.06931761652231216	0.03533665090799332	0.45343777537345886	0.12174641340970993	0.0025293338112533092	0.00360790453851223	0.001359218149445951	0.004688960500061512	0.012507856823503971	0.005068676546216011	0.05096584931015968	0.13929007947444916
4010.0	0.9942046999931335	0.9990150928497314	0.9991917014122009	0.9992995262145996	0.991151750087738	0.984904944896698	0.9915750622749329	0.9840012788772583	0.9729864001274109	0.9570111036300659	0.984936535358429	0.9445673227310181	0.8430122137069702	0.9935266971588135	0.2613518238067627	0.48843640089035034	0.9453648328781128	0.9894012808799744	0.9927823543548584	0.9471420645713806	0.9553363919258118	0.9477137923240662	0.8728731870651245	0.47346624732017517	0.359169065952301	0.6507041454315186	0.6976901888847351	0.03150042146444321	0.31844642758369446	0.5850284099578857	0.007333382498472929	0.10334967821836472	0.0008664127090014517	0.006470432970672846	0.641098141670227	0.5204087495803833	0.673702597618103	0.5998256802558899	0.18312008678913116	0.7418203353881836	0.1313212364912033	0.000954213785007596	0.0012320075184106827	0.002279098378494382	0.006367688067257404	0.04836619272828102	0.058392539620399475	0.1720416396856308	0.40523988008499146
4016.0	0.9950361847877502	0.9987227320671082	0.9997754693031311	0.999642014503479	0.9972524046897888	0.9797168374061584	0.9927003979682922	0.9911959171295166	0.9889055490493774	0.9889572262763977	0.9967407584190369	0.9923487901687622	0.9518108367919922	0.9991574287414551	0.24948927760124207	0.6051881313323975	0.9892035126686096	0.9966450333595276	0.9979814291000366	0.9884079098701477	0.9698404669761658	0.9853125214576721	0.9437406063079834	0.8123282194137573	0.7839068174362183	0.8168414235115051	0.6305575370788574	0.3598670959472656	0.8000747561454773	0.63812255859375	0.03238001838326454	0.43038058280944824	0.002422571647912264	0.07089285552501678	0.8347991704940796	0.8007146716117859	0.8661025762557983	0.6252561211585999	0.41454100608825684	0.8978506922721863	0.1858784705400467	0.0021765977144241333	0.0015500859590247273	0.005285510793328285	0.012898404151201248	0.12305387854576111	0.1285810023546219	0.2889140546321869	0.546171247959137
4022.0	0.996911346912384	0.9993380904197693	0.9998563528060913	0.9998001456260681	0.9978613257408142	0.9863529205322266	0.99610835313797	0.9940588474273682	0.993043839931488	0.9917324781417847	0.9955902099609375	0.9960197806358337	0.9766432046890259	0.9992321729660034	0.4221664369106293	0.8390509486198425	0.9955790638923645	0.9987978935241699	0.9993284940719604	0.9966022968292236	0.9913668036460876	0.9956166744232178	0.9798281788825989	0.9178779721260071	0.7410714626312256	0.9010676145553589	0.8324410319328308	0.7303247451782227	0.9197638630867004	0.7995755672454834	0.06235671043395996	0.32801878452301025	0.009223720990121365	0.406541645526886	0.9083700776100159	0.5968675017356873	0.8277642726898193	0.4771750271320343	0.46417319774627686	0.9538885951042175	0.7995055317878723	0.028998829424381256	0.02018110081553459	0.0216351468116045	0.1355717033147812	0.2308056503534317	0.1249035969376564	0.38963082432746887	0.7035409212112427
4028.0	0.9972153902053833	0.9991146922111511	0.9998075366020203	0.9997363686561584	0.998761773109436	0.9981897473335266	0.9969384670257568	0.9963782429695129	0.9968743324279785	0.9981447458267212	0.9972731471061707	0.9970082640647888	0.9846599102020264	0.9996651411056519	0.4284064471721649	0.9389027953147888	0.9971051812171936	0.9989952445030212	0.999311089515686	0.9961665272712708	0.9881211519241333	0.997469425201416	0.9935332536697388	0.9782042503356934	0.8741759061813354	0.9647023677825928	0.848020613193512	0.6015980243682861	0.9266862869262695	0.6598371863365173	0.06729083508253098	0.5316991209983826	0.009276608005166054	0.7286570072174072	0.9506486058235168	0.7994102835655212	0.8987054824829102	0.7308664917945862	0.7525257468223572	0.9754816889762878	0.7047165632247925	0.015814347192645073	0.15021589398384094	0.40009164810180664	0.2869071960449219	0.714211106300354	0.6105183959007263	0.6571061611175537	0.8952394127845764
4034.0	0.9937438368797302	0.9980570673942566	0.9997743964195251	0.9995470643043518	0.9988445043563843	0.997043788433075	0.9948219060897827	0.998176097869873	0.9986384510993958	0.9992863535881042	0.9994282126426697	0.9984256029129028	0.995753288269043	0.99982750415802	0.45948028564453125	0.8970796465873718	0.9982549548149109	0.9993212223052979	0.9995724558830261	0.9981327652931213	0.9929360747337341	0.9982503056526184	0.9929047226905823	0.9777699112892151	0.8823222517967224	0.982628345489502	0.9366524815559387	0.7625611424446106	0.9742331504821777	0.9199254512786865	0.655152440071106	0.9612252712249756	0.4459315538406372	0.9330180883407593	0.984483540058136	0.832718014717102	0.9667560458183289	0.9176721572875977	0.8473490476608276	0.9916137456893921	0.9392963647842407	0.15852192044258118	0.29656660556793213	0.5755170583724976	0.40257495641708374	0.8769513368606567	0.7612745761871338	0.7400693893432617	0.9532697796821594
4040.0	0.9915264248847961	0.9964742064476013	0.9994764924049377	0.9993364214897156	0.9976986050605774	0.996222734451294	0.992043673992157	0.9961788654327393	0.9969006776809692	0.9984503984451294	0.9995342493057251	0.9990455508232117	0.997772753238678	0.9998787641525269	0.5309863686561584	0.8708196878433228	0.9990426898002625	0.9997095465660095	0.9997554421424866	0.9996080994606018	0.9971580505371094	0.99824059009552	0.9951608777046204	0.9838901162147522	0.9718419313430786	0.9936769604682922	0.9390690326690674	0.7759509086608887	0.9816194772720337	0.9578001499176025	0.17472092807292938	0.9672165513038635	0.28688326478004456	0.9477031826972961	0.9879777431488037	0.9595476984977722	0.9899899959564209	0.9760246872901917	0.9771023988723755	0.9984890222549438	0.9344497919082642	0.40254727005958557	0.283128559589386	0.8379761576652527	0.6152852177619934	0.9623897671699524	0.9405861496925354	0.9452170729637146	0.9877254366874695
4046.0	0.9488309621810913	0.9733120799064636	0.9977973699569702	0.9949553608894348	0.9915599226951599	0.9908378720283508	0.9869546294212341	0.9958928823471069	0.9968505501747131	0.9977797865867615	0.9993578791618347	0.998837411403656	0.9937278032302856	0.9998242259025574	0.4882711172103882	0.8197559118270874	0.9983046054840088	0.9993556141853333	0.9996474981307983	0.999500036239624	0.9980265498161316	0.9995624423027039	0.9989261031150818	0.9976781010627747	0.9902410507202148	0.996382474899292	0.974145770072937	0.9214865565299988	0.9944631457328796	0.9834127426147461	0.34054067730903625	0.9840900301933289	0.18358521163463593	0.9747578501701355	0.995846688747406	0.9770241379737854	0.9970349073410034	0.9884065985679626	0.9768424034118652	0.9984126091003418	0.7657667398452759	0.44917094707489014	0.6498516201972961	0.956246554851532	0.849496066570282	0.9870703220367432	0.9737333655357361	0.9947772026062012	0.9973351359367371
4052.0	0.7887876033782959	0.9107614159584045	0.9876933693885803	0.9458142518997192	0.9425437450408936	0.9901418089866638	0.9770205020904541	0.9960202574729919	0.9968734383583069	0.9968030452728271	0.9989493489265442	0.9986674785614014	0.9922766089439392	0.9997431635856628	0.3850512206554413	0.7749453186988831	0.9978851675987244	0.9992479681968689	0.999574601650238	0.9993618130683899	0.997831404209137	0.9993545413017273	0.9983956217765808	0.9983698725700378	0.9936423301696777	0.9981147050857544	0.9955838322639465	0.9945829510688782	0.9988883137702942	0.9931415915489197	0.5654243230819702	0.9851211309432983	0.7909952998161316	0.9844626188278198	0.9969743490219116	0.9856790900230408	0.9982091188430786	0.9913759827613831	0.9888405203819275	0.9990087747573853	0.937915027141571	0.2317628115415573	0.3848579227924347	0.9878893494606018	0.8990262150764465	0.9898843765258789	0.9652748107910156	0.9966480135917664	0.9979953765869141
4058.0	0.25130602717399597	0.5687133073806763	0.9572179317474365	0.9064805507659912	0.8710732460021973	0.946892499923706	0.7802695631980896	0.9790175557136536	0.985822856426239	0.9953405857086182	0.9981825351715088	0.9987074136734009	0.9927347898483276	0.9996640682220459	0.18322023749351501	0.5333623886108398	0.9964712858200073	0.9990409016609192	0.9993744492530823	0.9989190101623535	0.9958242177963257	0.9989812970161438	0.9984315037727356	0.9976263642311096	0.9893919229507446	0.9962013363838196	0.9911561012268066	0.9931544065475464	0.9989392161369324	0.9928284287452698	0.5758973956108093	0.9855318069458008	0.8880818486213684	0.9929581880569458	0.997568666934967	0.9955495595932007	0.9984226226806641	0.9948171973228455	0.9938119649887085	0.9991288781166077	0.8577136993408203	0.6427668333053589	0.8279927372932434	0.9908730983734131	0.8926551342010498	0.9953669309616089	0.9898129105567932	0.9974244832992554	0.9981505274772644
4064.0	0.09797278791666031	0.23296211659908295	0.9233348369598389	0.9351024627685547	0.8495564460754395	0.6707711219787598	0.38578253984451294	0.84889155626297	0.9099777340888977	0.9720790982246399	0.9944548010826111	0.9939786195755005	0.9815847873687744	0.997654139995575	0.29622137546539307	0.1975911259651184	0.9891212582588196	0.9978063702583313	0.9987419247627258	0.9985015392303467	0.9953625202178955	0.9991170763969421	0.9972105622291565	0.9966827034950256	0.9840309619903564	0.9955698847770691	0.9921924471855164	0.991713285446167	0.9972192049026489	0.9893627762794495	0.5975544452667236	0.9747896790504456	0.7452275156974792	0.9905176758766174	0.9930728077888489	0.9893596172332764	0.9981391429901123	0.9936094284057617	0.9882057905197144	0.9986851811408997	0.9424745440483093	0.9301220774650574	0.9328793883323669	0.9953591227531433	0.9289345741271973	0.9959743618965149	0.9728249311447144	0.996946394443512	0.9984192848205566
4070.0	0.02459430880844593	0.016208384186029434	0.8860650062561035	0.9087680578231812	0.6577907204627991	0.7303974628448486	0.09829740971326828	0.32053595781326294	0.40793561935424805	0.6587045788764954	0.9547631144523621	0.9241011738777161	0.8931384086608887	0.9893848299980164	0.41029122471809387	0.13713230192661285	0.9664819240570068	0.9943667054176331	0.9950153231620789	0.993886411190033	0.9674779772758484	0.9971250891685486	0.9963100552558899	0.9966509938240051	0.9709765315055847	0.9874871969223022	0.9836392402648926	0.9878161549568176	0.996667206287384	0.9740660190582275	0.10194174200296402	0.9423196911811829	0.5781348347663879	0.9911632537841797	0.9907207489013672	0.9922452569007874	0.997529923915863	0.9953433871269226	0.9871411323547363	0.9973177313804626	0.8406919240951538	0.7449737787246704	0.8988969326019287	0.9988723397254944	0.9843965172767639	0.9976867437362671	0.9797511696815491	0.9982953667640686	0.9985560774803162
4076.0	0.01802881434559822	0.0020810486748814583	0.38390660285949707	0.20950090885162354	0.09014850109815598	0.8046980500221252	0.24277538061141968	0.47294774651527405	0.5011966824531555	0.6615742444992065	0.8679553866386414	0.6739030480384827	0.27596044540405273	0.9505992531776428	0.24633996188640594	0.12073111534118652	0.8179985880851746	0.9163762331008911	0.9331988096237183	0.9423888921737671	0.6580154299736023	0.9854977130889893	0.9815720319747925	0.9650590419769287	0.7986472845077515	0.9699301719665527	0.9576460719108582	0.9902288913726807	0.9968396425247192	0.9781790375709534	0.43730688095092773	0.9572036266326904	0.8125527501106262	0.9914241433143616	0.9847937226295471	0.988554060459137	0.9974197149276733	0.9930034279823303	0.9781971573829651	0.9958691000938416	0.8101866245269775	0.5851152539253235	0.8863035440444946	0.9974963068962097	0.9390949010848999	0.9945080876350403	0.9263405203819275	0.9953727126121521	0.9946087598800659
4082.0	0.18382370471954346	0.0028549698181450367	0.011230832897126675	0.004740068223327398	0.010933784767985344	0.8545202016830444	0.7830926775932312	0.7787464261054993	0.775515615940094	0.7251107096672058	0.8785279393196106	0.6502332091331482	0.31989917159080505	0.9058672785758972	0.16760675609111786	0.6940228343009949	0.7302337288856506	0.8446534276008606	0.8760057091712952	0.9330676198005676	0.4018934369087219	0.8244884014129639	0.6927119493484497	0.7351182103157043	0.33967918157577515	0.7115814685821533	0.4814704358577728	0.9283568859100342	0.974002480506897	0.7458618879318237	0.01862553134560585	0.5020459890365601	0.15886841714382172	0.9586188197135925	0.9028801321983337	0.939113438129425	0.9974921941757202	0.992493212223053	0.9728893637657166	0.9931718111038208	0.8281399607658386	0.7654037475585938	0.884698748588562	0.9976323843002319	0.9756596088409424	0.9944409728050232	0.9527202248573303	0.9969871640205383	0.9953410625457764
4088.0	0.41943809390068054	0.005068734288215637	0.001380062778480351	0.00036861826083622873	0.0020589162595570087	0.15559186041355133	0.16725438833236694	0.22792533040046692	0.3760223388671875	0.6676626205444336	0.916064441204071	0.8639897704124451	0.7228800654411316	0.8449108004570007	0.07852072268724442	0.21514509618282318	0.6313674449920654	0.8972832560539246	0.8941706418991089	0.9187059998512268	0.6057502627372742	0.895409107208252	0.815490186214447	0.4941543936729431	0.05577009171247482	0.12994186580181122	0.05780806392431259	0.48085880279541016	0.8226101398468018	0.2037469744682312	0.005038517992943525	0.05505895987153053	0.06296706199645996	0.7698326110839844	0.42417189478874207	0.31978079676628113	0.9725354313850403	0.915177047252655	0.6390188932418823	0.9441930651664734	0.19869941473007202	0.7240228056907654	0.9500213861465454	0.9970791339874268	0.99187171459198	0.992366373538971	0.9590066075325012	0.9960591793060303	0.9911057353019714
4094.0	0.007769530173391104	0.0007012124988250434	0.0008274781284853816	0.0005934399669058621	0.0022752967197448015	0.01350090466439724	0.004261157475411892	0.003617281327024102	0.004338573664426804	0.02104504592716694	0.2441813200712204	0.4926701784133911	0.5607119202613831	0.10863640159368515	0.009792749769985676	0.024361947551369667	0.207106813788414	0.7633568048477173	0.633385956287384	0.886958122253418	0.8626633286476135	0.9485349655151367	0.8464939594268799	0.5808661580085754	0.029927462339401245	0.2584483325481415	0.08261515945196152	0.19590701162815094	0.5808801054954529	0.12991195917129517	0.008625898510217667	0.049399666488170624	0.04571601375937462	0.17214436829090118	0.033061686903238297	0.03764758259057999	0.76515132188797	0.4278061091899872	0.1404205560684204	0.5185164213180542	0.06591856479644775	0.1913095861673355	0.6773941516876221	0.9969546794891357	0.984860897064209	0.9784532189369202	0.4886375963687897	0.9912168979644775	0.9596989750862122
4100.0	0.0007760985172353685	0.0005710189579986036	0.003279324620962143	0.0035433098673820496	0.0013752346858382225	0.0016924161463975906	0.0007993309991434216	0.000427995779318735	0.00037333654472604394	0.0011507050367072225	0.006217971444129944	0.008575218729674816	0.010480418801307678	0.002873449819162488	0.0023381628561764956	0.00877866055816412	0.0056439791806042194	0.020456282421946526	0.009548688307404518	0.11997412890195847	0.034724410623311996	0.3947906196117401	0.7903367280960083	0.8358061909675598	0.08696448802947998	0.217439666390419	0.07383495569229126	0.33147573471069336	0.6433520913124084	0.12782448530197144	0.007564994972199202	0.04370622709393501	0.02346230112016201	0.3052228093147278	0.023323390632867813	0.07624253630638123	0.7806558012962341	0.396661639213562	0.05958222970366478	0.19784435629844666	0.016962310299277306	0.030270274728536606	0.1209903433918953	0.9795405268669128	0.9052486419677734	0.7906697988510132	0.21384049952030182	0.9559851288795471	0.7695662975311279
4106.0	0.0013548614224418998	0.0007919307099655271	0.014157497324049473	0.00855193566530943	0.0017251248937100172	0.005126651842147112	0.0010242395801469684	0.0002548030170146376	0.0001237367541762069	0.00011773560981964692	0.0014446187997236848	0.001070056576281786	0.0009807691676542163	0.00025807161000557244	0.0018079867586493492	0.024945346638560295	0.0006576489540748298	0.001181514235213399	0.00022617435024585575	0.0027210135012865067	0.0017363374354317784	0.013603645376861095	0.04065169766545296	0.14051435887813568	0.04106462374329567	0.2857540249824524	0.1422605812549591	0.5948577523231506	0.88773113489151	0.26705223321914673	0.010366913862526417	0.07155501842498779	0.09603018313646317	0.6850202083587646	0.047657791525125504	0.110805943608284	0.7849657535552979	0.2663889527320862	0.047047123312950134	0.19790849089622498	0.013190717436373234	0.03533201664686203	0.040534768253564835	0.6298713684082031	0.40510857105255127	0.22276319563388824	0.05767020955681801	0.4361483156681061	0.0842880830168724
4112.0	0.14842583239078522	0.0026173933874815702	0.028375588357448578	0.0492507740855217	0.006862562149763107	0.03010600060224533	0.01403373945504427	0.002627850975841284	0.0004222026909701526	0.00021775277855340391	0.0015587490051984787	0.0003061549214180559	0.00048456332297064364	0.00028249158640392125	0.009718467481434345	0.04712493717670441	0.0003104920906480402	0.0007889647386036813	7.977108180057257e-05	0.0004869994299951941	0.00050883530639112	0.0008209945517592132	0.0013664541766047478	0.002343422267585993	0.001984304515644908	0.00898792501538992	0.026053406298160553	0.18758216500282288	0.41973596811294556	0.28726744651794434	0.02705818973481655	0.06692594289779663	0.07301975041627884	0.3789185881614685	0.022007610648870468	0.13566730916500092	0.8981251120567322	0.5954805016517639	0.18104515969753265	0.22607901692390442	0.02287919633090496	0.008410456590354443	0.03326176479458809	0.7434038519859314	0.43701884150505066	0.1295858472585678	0.06267751008272171	0.6705529689788818	0.08993055671453476
4118.0	0.5888054966926575	0.019345127046108246	0.014739793725311756	0.05949357897043228	0.05145479366183281	0.14043885469436646	0.019492508843541145	0.003889204701408744	0.0034092336427420378	0.004064928274601698	0.02462725155055523	0.0013964063255116343	0.0024465268943458796	0.005183013621717691	0.02438359521329403	0.1514776200056076	0.0018239945638924837	0.001340709743089974	0.00016163793043233454	0.01171148382127285	0.000669021625071764	0.0004726939951069653	0.00032941956305876374	0.00043468744843266904	0.00019111613801214844	0.0006060447776690125	0.001982838613912463	0.016460523009300232	0.010363294743001461	0.03107357770204544	0.010507497936487198	0.007841210812330246	0.005530166905373335	0.016355816274881363	0.0006672830204479396	0.012034386396408081	0.45318037271499634	0.21901890635490417	0.04711472615599632	0.12776704132556915	0.02697150781750679	0.006894465070217848	0.029354603961110115	0.7343443036079407	0.38159528374671936	0.0891323909163475	0.039746008813381195	0.7758908867835999	0.23045562207698822
4124.0	0.41630667448043823	0.04674776270985603	0.017462730407714844	0.03279376029968262	0.02611265704035759	0.3000004291534424	0.03073756769299507	0.006636923179030418	0.010461208410561085	0.05367162078619003	0.027650373056530952	0.002802998758852482	0.010277033783495426	0.012918594293296337	0.026922738179564476	0.33977174758911133	0.06747186928987503	0.03934185206890106	0.0014136260142549872	0.670247495174408	0.013428487814962864	0.06178863346576691	0.002620191778987646	0.00043593673035502434	0.00012441563012544066	0.00032196223037317395	0.00033994007389992476	0.0006755167851224542	0.0010697146644815803	0.001880453317426145	0.001561143551953137	0.00044956133933737874	0.0007917427574284375	0.0009644055971875787	4.2772098822752014e-05	0.0013184568379074335	0.015505926683545113	0.0067266072146594524	0.00315722799859941	0.010040019638836384	0.009525435976684093	0.00461977906525135	0.006539877504110336	0.7471374869346619	0.5573155879974365	0.1685231626033783	0.05038093402981758	0.7207714915275574	0.08782053738832474
4130.0	0.018786778673529625	0.01713872328400612	0.03237590566277504	0.03576945140957832	0.00930128712207079	0.24527952075004578	0.027144482359290123	0.010068639181554317	0.004244059324264526	0.10900172591209412	0.0790504515171051	0.00907543208450079	0.05408674478530884	0.020599478855729103	0.024988636374473572	0.061629459261894226	0.022557737305760384	0.04643169417977333	0.003709511598572135	0.46169912815093994	0.2934211194515228	0.5642841458320618	0.17676088213920593	0.01585165224969387	0.002654300071299076	0.00043308158637955785	0.0005003997939638793	0.002069030422717333	0.0009050259832292795	0.0012840402778238058	0.0009508409420959651	0.00018445905880071223	0.0005033772904425859	0.0016122390516102314	2.7546275305212475e-05	0.00025343120796605945	0.0010816827416419983	0.0005318071343936026	0.000579414248932153	0.0006497582653537393	0.0008810958825051785	0.001967140706256032	0.002126962412148714	0.0523240864276886	0.05594968795776367	0.009143522940576077	0.011764253489673138	0.0866134986281395	0.005369442515075207
4136.0	0.004705421160906553	0.0152991758659482	0.028146881610155106	0.05331168323755264	0.0075450474396348	0.0486532598733902	0.015251105651259422	0.008499359712004662	0.0018290693406015635	0.022984826937317848	0.2951149046421051	0.04046785458922386	0.331864595413208	0.008867918513715267	0.014130988158285618	0.01521802693605423	0.00697717908769846	0.029929539188742638	0.0038454760797321796	0.2821645736694336	0.12447937577962875	0.5217458009719849	0.17800959944725037	0.029526593163609505	0.01167252752929926	0.004217518027871847	0.008928684517741203	0.3553197681903839	0.007689780090004206	0.013928438536822796	0.018184391781687737	0.005319233983755112	0.4409428834915161	0.05036246031522751	0.00011013545736204833	0.00025538596673868597	0.009284967556595802	0.004846019204705954	0.0007500930223613977	0.000620624574366957	0.0008705789223313332	0.0005458535742945969	0.0005316048627719283	0.001368577009998262	0.0010058388579636812	0.0002674703428056091	0.0011390633881092072	0.006880670785903931	0.0006371987983584404
4142.0	0.0025134042371064425	0.010174603201448917	0.04074003919959068	0.03363751992583275	0.0043090214021503925	0.005589034408330917	0.09296608716249466	0.009276581928133965	0.0031883050687611103	0.0022106971591711044	0.15892383456230164	0.014553450979292393	0.2790803909301758	0.00440370524302125	0.007910658605396748	0.0073753842152655125	0.0034956608433276415	0.02313143201172352	0.0010812300024554133	0.05931594595313072	0.010696563869714737	0.4267832040786743	0.05944148078560829	0.011371063068509102	0.005277144256979227	0.008207433857023716	0.037034329026937485	0.0365302637219429	0.018758626654744148	0.33880963921546936	0.535192608833313	0.1038038432598114	0.7792879939079285	0.04930635541677475	0.003021893324330449	0.00720537593588233	0.08973756432533264	0.1674557626247406	0.026145823299884796	0.002045274246484041	0.004039117135107517	0.00101282331161201	0.0004617022059392184	0.00016803266771603376	0.0002459116803947836	6.974821008043364e-05	0.0005385386757552624	0.0019761142320930958	0.0003624873934313655
4148.0	0.011507529765367508	0.013660131022334099	0.034560419619083405	0.04032706841826439	0.004244933370500803	0.0024832235649228096	0.32002946734428406	0.007242926396429539	0.0025554371532052755	0.0006452134111896157	0.017940407618880272	0.002385699190199375	0.024433089420199394	0.002228156430646777	0.005791165865957737	0.0036324833054095507	0.0020085624419152737	0.03449397534132004	0.0006465297774411738	0.011383083648979664	0.004069349262863398	0.04200410842895508	0.00820278562605381	0.002804799936711788	0.0011155077954754233	0.005468050017952919	0.06468760222196579	0.00707587506622076	0.09900704771280289	0.8905051946640015	0.7724526524543762	0.07289497554302216	0.034151770174503326	0.013602261431515217	0.00053110730368644	0.0025521512143313885	0.4919810891151428	0.6210938096046448	0.6496642827987671	0.004285069648176432	0.007198011502623558	0.0052506159991025925	0.005990772973746061	0.0006493116379715502	0.0005969750927761197	0.0005555908428505063	0.002888405229896307	0.008235217072069645	0.0008825335535220802
4154.0	0.017958058044314384	0.021354733034968376	0.027910133823752403	0.033380284905433655	0.003693528473377228	0.0030818663071841	0.5183330178260803	0.008725717663764954	0.0026469621807336807	0.0003012903325725347	0.006559449248015881	0.0010166139109060168	0.006245271302759647	0.0032833884470164776	0.010231802240014076	0.002170783234760165	0.001832769252359867	0.025512641295790672	0.0011855033226311207	0.004526225384324789	0.0032297831494361162	0.007575849536806345	0.0021250175777822733	0.001690021832473576	0.0005896798684261739	0.012450361624360085	0.013601354323327541	0.006533035077154636	0.04624771326780319	0.531623363494873	0.09905830770730972	0.002523538190871477	0.0019816539715975523	0.005375175271183252	0.0003298010560683906	0.023554695770144463	0.9243044257164001	0.873640239238739	0.2294997274875641	0.01643688604235649	0.024540064856410027	0.0035979452077299356	0.002845235401764512	0.005944390781223774	0.002205053111538291	0.01908165030181408	0.01348312757909298	0.03329821676015854	0.0025958907790482044
4160.0	0.008746218867599964	0.022494181990623474	0.08421719074249268	0.02592284232378006	0.0028901253826916218	0.0036926036700606346	0.11840182542800903	0.02232089266180992	0.012860182672739029	0.00033002623240463436	0.0030271802097558975	0.0006759268580935895	0.004059956409037113	0.004050896503031254	0.0257861465215683	0.002289670752361417	0.003189223585650325	0.006441220641136169	0.0032653799280524254	0.005561854224652052	0.0019227974116802216	0.002978458534926176	0.0010970273287966847	0.004183026496320963	0.0004822703776881099	0.009314258582890034	0.0052335066720843315	0.002002893015742302	0.004584928043186665	0.0060720378533005714	0.002613290213048458	0.0006410096539184451	0.0004300818545743823	0.006461594719439745	0.00025344593450427055	0.021674318239092827	0.7167753577232361	0.44831719994544983	0.009551863186061382	0.024004153907299042	0.024778207764029503	0.006739330943673849	0.0007965052500367165	0.014142803847789764	0.007721463683992624	0.1649419069290161	0.04279499873518944	0.24077996611595154	0.0071510677225887775
4166.0	0.006259868387132883	0.01188658270984888	0.13265492022037506	0.17287015914916992	0.004183308687061071	0.004271212499588728	0.04353685304522514	0.02154967375099659	0.004943414591252804	0.0011685275239869952	0.0011899031233042479	0.00046590069541707635	0.001597462105564773	0.001930705620907247	0.006169573869556189	0.002759039867669344	0.00271600647829473	0.001769614638760686	0.004241713788360357	0.046089109033346176	0.0006249960861168802	0.001952774589881301	0.0006103360210545361	0.0023756450973451138	0.0005155830876901746	0.005905361380428076	0.0028186750132590532	0.0011340430937707424	0.004435348324477673	0.0007377002038992941	0.0007623381679877639	0.0003889345971401781	0.0006804638542234898	0.12832631170749664	0.001114133046939969	0.007984352298080921	0.039494097232818604	0.023986224085092545	0.002283231122419238	0.015845319256186485	0.004732384812086821	0.2914583384990692	0.00113824347499758	0.0022469887044280767	0.006597926840186119	0.015321800485253334	0.11050901561975479	0.6923351287841797	0.010298152454197407
4172.0	0.019467219710350037	0.016326921060681343	0.3549409508705139	0.0988278016448021	0.004727321211248636	0.002735134679824114	0.01373565848916769	0.009329102002084255	0.0012387983733788133	0.0010524180252104998	0.001627688528969884	0.00046429000212810934	0.0012309524463489652	0.0009650043793953955	0.005846661515533924	0.0021697073243558407	0.001034287502989173	0.0012395958183333278	0.005486674606800079	0.26330700516700745	0.0006111113470979035	0.0017278320156037807	0.0004149206215515733	0.008462638594210148	0.0038499340880662203	0.00854211300611496	0.006121290381997824	0.0007793467375449836	0.003527681576088071	0.00028506587841548026	0.0005170163931325078	0.00032384003861807287	0.01222983468323946	0.3080073595046997	0.0007883721846155822	0.0010477289324626327	0.0017141812713816762	0.0010317404521629214	0.012528556399047375	0.004770905245095491	0.0019692895002663136	0.013385063968598843	0.013545381836593151	0.0013587999856099486	0.00042350348667241633	0.0016422807238996029	0.0508107952773571	0.414884477853775	0.03627820685505867
4178.0	0.17588451504707336	0.046232424676418304	0.36148470640182495	0.23648807406425476	0.010172130540013313	0.003074659500271082	0.006705593783408403	0.016328467056155205	0.0012088490184396505	0.0008893216727301478	0.004527750890702009	0.0005819440702907741	0.004227313678711653	0.0010108202695846558	0.007501533254981041	0.006340727210044861	0.0015580678591504693	0.0037503258790820837	0.003050256986171007	0.04431946575641632	0.025146428495645523	0.004629537928849459	0.0009759871754795313	0.12243974208831787	0.010977656580507755	0.0038473540917038918	0.002420337637886405	0.0039487602189183235	0.2612559497356415	0.0004212679632473737	0.0033001392148435116	0.0003668840799946338	0.02996860444545746	0.006972116883844137	0.00024172020494006574	0.00028125723474659026	0.0009203035733662546	0.00057027000002563	0.07030534744262695	0.0031132660806179047	0.006808847654610872	0.0018592432606965303	0.0021831588819622993	0.0008708365494385362	0.00023057441285345703	0.00030032472568564117	0.0063908337615430355	0.05638551339507103	0.04257020726799965
4184.0	0.13692551851272583	0.15711775422096252	0.08368518948554993	0.20277582108974457	0.018087895587086678	0.004618562292307615	0.007402285002171993	0.07140839099884033	0.0043960013426840305	0.0007245211745612323	0.012311264872550964	0.0008949635084718466	0.003079252317547798	0.0059851668775081635	0.07575508952140808	0.020763153210282326	0.0044866930693387985	0.009780717082321644	0.0019356001866981387	0.01145670935511589	0.0757579430937767	0.04235868155956268	0.0038307197391986847	0.0064484658651053905	0.008872445672750473	0.019668880850076675	0.005786686670035124	0.4041363000869751	0.7094217538833618	0.09821193665266037	0.02858944609761238	0.000175395020050928	0.000589659612160176	0.0018500472651794553	0.00020233786199241877	0.0002806965494528413	0.0030841713305562735	0.0025972144212573767	0.004742494318634272	0.0017571033677086234	0.008920611813664436	0.000560365675482899	0.0006970386020839214	0.00023070283350534737	0.00011909385648323223	0.00015920857549645007	0.002045550849288702	0.009080123156309128	0.0034543145447969437
4190.0	0.009755229577422142	0.29541459679603577	0.01144190039485693	0.11185935884714127	0.015535709448158741	0.006381985731422901	0.011995561420917511	0.061505720019340515	0.01131113525480032	0.0006052421522326767	0.03526602312922478	0.0015289727598428726	0.004751055967062712	0.009710035286843777	0.06199894845485687	0.013761930167675018	0.01892426237463951	0.007908990606665611	0.0010368170915171504	0.0033310444559901953	0.027459001168608665	0.34239494800567627	0.004769877530634403	0.001743569504469633	0.004159590229392052	0.060063645243644714	0.1568399965763092	0.4844110608100891	0.07189144939184189	0.004618823062628508	0.002391696674749255	0.00022506952518597245	0.00014469961752183735	0.0021477595437318087	0.00018655703752301633	0.001345850178040564	0.005575370974838734	0.16302073001861572	0.0007245039450936019	0.00041367459925822914	0.006786517798900604	0.0012065833434462547	0.000890202121809125	0.00013476485037244856	0.00031680488609708846	0.00022939295740798116	0.008654448203742504	0.0015205193776637316	0.001102298148907721
4196.0	0.0024089550133794546	0.12461327761411667	0.004014168865978718	0.024392303079366684	0.007835444062948227	0.007225569803267717	0.04227249324321747	0.013311881572008133	0.007025720085948706	0.0004267319163773209	0.008393660187721252	0.0020522214472293854	0.006596473511308432	0.007747343275696039	0.024166075512766838	0.008401712402701378	0.01619047112762928	0.00277307303622365	0.0010364614427089691	0.005602757912129164	0.002242523245513439	0.30027350783348083	0.002535364357754588	0.0007226269808597863	0.0023353793658316135	0.2402404099702835	0.05035169795155525	0.02542756125330925	0.0029916921630501747	0.0010329462820664048	0.0006952887051738799	0.0003788666508626193	0.00040635978803038597	0.0005207924405112863	0.0002685772778932005	0.0025624509435147047	0.01008984912186861	0.012099252082407475	0.0004429181572049856	0.0003102837363258004	0.0018994776764884591	0.041896022856235504	0.006075552199035883	0.00021744031982962042	0.001431504264473915	0.00027026390307582915	0.04559403285384178	0.0018224058439955115	0.0004863337380811572
4202.0	0.0018267234554514289	0.010670199990272522	0.0008427415159530938	0.0039476053789258	0.004022781737148762	0.004479972645640373	0.15313276648521423	0.0037543007638305426	0.0019933136645704508	0.00043523518252186477	0.0016314293025061488	0.0009411904611624777	0.004084342624992132	0.001886600162833929	0.010771257802844048	0.003493945812806487	0.0016729189082980156	0.0018412346253171563	0.002013374352827668	0.06975889950990677	0.0008579046698287129	0.16352136433124542	0.005367550998926163	0.002653879579156637	0.0012164702638983727	0.33694833517074585	0.040345050394535065	0.0007449022959917784	0.0011314632138237357	0.001790414797142148	0.0019137293566018343	0.000693179783411324	0.00020213928655721247	0.00041109102312475443	0.00014822719094809145	0.0009465551120229065	0.009133937768638134	0.0010075882310047746	0.0003583138168323785	0.0007126164855435491	0.0008636497659608722	0.003543503349646926	0.00401622150093317	0.002413298934698105	0.0032540203537791967	0.0001751329837134108	0.00743991369381547	0.004896550439298153	0.0006572153652086854
4208.0	0.007093062624335289	0.005298827309161425	0.00042673354619182646	0.001933940569870174	0.0036380705423653126	0.0017248266376554966	0.06888184696435928	0.0020253555849194527	0.0004216745728626847	0.00046230092993937433	0.0009481513989157975	0.0004720123251900077	0.0009996230946853757	0.0005417476641014218	0.0071412199176847935	0.001944296876899898	0.0006165656959638	0.0014887225115671754	0.0020913202315568924	0.005013640038669109	0.000562247761990875	0.020953888073563576	0.004317306913435459	0.031013496220111847	0.0014952287310734391	0.1711374819278717	0.03412509337067604	0.00039433647179976106	0.0011720639886334538	0.013393763452768326	0.007806554436683655	0.0007438453612849116	0.00016811104433145374	0.00039251669659279287	0.00013543592649511993	0.00038617843529209495	0.005661314819008112	0.000481863011373207	0.00041163022979162633	0.0007004013168625534	0.00022528656700160354	0.0004610704199876636	0.0012157096061855555	0.013676606118679047	0.0016450084513053298	0.0005221132887527347	0.0031366629991680384	0.27172425389289856	0.0028153075836598873
4214.0	0.016345035284757614	0.0025331706274300814	0.0012204888043925166	0.0026177808176726103	0.0034873872064054012	0.0013882785569876432	0.004545960575342178	0.001216250122524798	0.00021961177117191255	0.0004566626448649913	0.0006172729772515595	0.0002639424637891352	0.00044890769640915096	0.00032480162917636335	0.020004451274871826	0.0011321111815050244	0.0002359575591981411	0.0015932399546727538	0.0023599143605679274	0.001057532848790288	0.0003373846411705017	0.0038505340926349163	0.0012375395745038986	0.0013467168901115656	0.0017217251006513834	0.019730212166905403	0.010584590956568718	0.0012542514596134424	0.0006238510250113904	0.001371437101624906	0.0007338332943618298	0.0003763921558856964	0.00017392780864611268	0.0014350025448948145	0.00028884978382848203	0.001390957972034812	0.010034522973001003	0.00037050736136734486	0.00018394709331914783	0.0009595328592695296	0.0003098660381510854	0.0004101312661077827	0.0023336366284638643	0.0016501976642757654	0.0024311833549290895	0.001361388131044805	0.005335835739970207	0.5051019787788391	0.0006233607418835163
4220.0	0.0053967805579304695	0.0018495065160095692	0.004969058558344841	0.0031429659575223923	0.005154632963240147	0.0017325016669929028	0.000990123488008976	0.0010239752009510994	0.000184685894055292	0.0005792262381874025	0.000525244337040931	0.00025538718909956515	0.0003553649003151804	0.0002891208860091865	0.19473455846309662	0.0014587714103981853	0.000252143683610484	0.0015496338019147515	0.0039260112680494785	0.0012654736638069153	0.00024835459771566093	0.001364012248814106	0.0008738812757655978	0.0005975344101898372	0.0014799428172409534	0.004481195006519556	0.003223075531423092	0.0016999996732920408	0.000842790468595922	0.0009741588728502393	0.00036399788223206997	0.00010076741455122828	0.0001756954734446481	0.11597178876399994	0.0007946735713630915	0.007091800216585398	0.0035563362762331963	0.00013796935672871768	0.00014002888929098845	0.0012973034754395485	0.0012713655596598983	0.027440780773758888	0.05339623987674713	0.000394353992305696	0.003307655919343233	0.0008559218258596957	0.015162338502705097	0.2618481516838074	0.00048376142513006926
4226.0	0.0009518741862848401	0.0007242419524118304	0.026534540578722954	0.017334233969449997	0.03698920086026192	0.1443038433790207	0.0009480312583036721	0.004219156689941883	0.0002331398573005572	0.0008040637476369739	0.0012411375064402819	0.0005863544647581875	0.00035142956767231226	0.00045076716924086213	0.048021018505096436	0.002824363298714161	0.000844502414111048	0.0016001368639990687	0.011140147224068642	0.0045839641243219376	0.0008300948538817465	0.0022324093151837587	0.0019479850307106972	0.0005906305159442127	0.004011234268546104	0.0025080516934394836	0.0019226274453103542	0.00018575828289613128	0.004054907709360123	0.00056206074077636	0.0002519079716876149	0.00013823364861309528	0.003564967308193445	0.02796129509806633	0.0010418995516374707	0.0005969127523712814	0.001197771169245243	0.00011827821435872465	0.00011699897004291415	0.0009691478917375207	0.0007621097611263394	0.0020023230463266373	0.017841484397649765	0.00023203504679258913	0.001094503328204155	0.0009081655880436301	0.06134019419550896	0.020284360274672508	0.0019665230065584183
4232.0	0.0004024204099550843	0.0013138758949935436	0.05239587649703026	0.2141079604625702	0.01254363264888525	0.39448282122612	0.007495816331356764	0.060081057250499725	0.00033964854083023965	0.0007136521162465215	0.0016019173199310899	0.0003842159057967365	0.0002744243247434497	0.0010603251866996288	0.016717946156859398	0.0032705673947930336	0.0014186159241944551	0.0016006341902539134	0.012023200280964375	0.009956694208085537	0.008493535220623016	0.0359015055000782	0.02716287411749363	0.0012607270618900657	0.0021824296563863754	0.005296500865370035	0.007863384671509266	0.000228292410611175	0.016164828091859818	0.0008668837836012244	0.0012309547746554017	0.00034027130459435284	0.013617555610835552	0.0011648556683212519	0.0006509660161100328	0.00023232992680277675	0.004566376097500324	0.00025191972963511944	0.0004319997096899897	0.0005892770132049918	0.0002635336422827095	0.00039152559475041926	0.0038119868841022253	0.0004956552293151617	0.028620561584830284	0.005001164507120848	0.0129707595333457	0.007288453169167042	0.010743236169219017
4238.0	0.0003080031310673803	0.011827684938907623	0.0033261734060943127	0.19430075585842133	0.008401111699640751	0.060324329882860184	0.011186276562511921	0.12242276221513748	0.0003942004113923758	0.0003574085421860218	0.004617573693394661	0.0002619769365992397	0.0004597139195539057	0.001444085850380361	0.006531435064971447	0.0031840980518609285	0.0011310995323583484	0.0018917612032964826	0.006603345274925232	0.0016541286604478955	0.005916086491197348	0.2106892317533493	0.09254911541938782	0.0027531450614333153	0.0007886941893957555	0.054088473320007324	0.06417980790138245	0.0003476828569546342	0.05210111290216446	0.06708144396543503	0.08313911408185959	0.00040105642983689904	0.003045458346605301	0.00015428540064021945	0.00039899052353575826	0.0001774741685949266	0.047332264482975006	0.0006624851957894862	0.0009942619362846017	0.0006130861002020538	0.001269058557227254	0.0013606882421299815	0.002156194532290101	0.0010801618918776512	0.027037637308239937	0.00304134888574481	0.005082698073238134	0.0064902957528829575	0.004145361483097076
4244.0	0.0016611090395599604	0.040345750749111176	0.0008837811183184385	0.06288791447877884	0.010197322815656662	0.011734751984477043	0.012214891612529755	0.029612604528665543	0.00036495793028734624	0.00026009022258222103	0.0016420314786955714	0.0002602430176921189	0.0009764038841240108	0.0005390727310441434	0.0036486589815467596	0.002414708724245429	0.0008113770745694637	0.001798121607862413	0.005692274775356054	0.00034349545603618026	0.002008799696341157	0.022791387513279915	0.0071424441412091255	0.000400901073589921	0.000477118999697268	0.10607337206602097	0.3592941462993622	0.0017150373896583915	0.012467318214476109	0.006236925255507231	0.003636461915448308	0.0013042406644672155	0.0013089883141219616	0.00012127157242503017	0.0007067890255711973	0.001002047793008387	0.006681162863969803	0.0017615165561437607	0.00042107023182325065	0.0007950716535560787	0.0009760234388522804	0.002369350753724575	0.0003893838729709387	0.00029092037584632635	0.002272994490340352	0.0007749042706564069	0.0029776161536574364	0.004513084422796965	0.002580739324912429
4250.0	0.0018718260107561946	0.032603614032268524	0.0005061981501057744	0.0026919394731521606	0.022001422941684723	0.008807111531496048	0.009022555314004421	0.0038082515820860863	0.00018687108240555972	0.00013861405022908002	0.0008397627389058471	0.00032115995418280363	0.0008711269474588335	0.0003927124198526144	0.004090404137969017	0.001868557301349938	0.0006818841793574393	0.0021101145539432764	0.004230494610965252	0.00018554461712483317	0.0007985880947671831	0.0035644189920276403	0.0018105196068063378	0.0002953744260594249	0.0006278181099332869	0.0065020667389035225	0.03288622573018074	0.03541411831974983	0.004878942389041185	0.0011437000939622521	0.00034653162583708763	0.0008536913665011525	0.001096023595891893	0.00022758259729016572	0.002731400541961193	0.0027713251765817404	0.002936840057373047	0.0009976403089240193	0.0008419949444942176	0.0003738311061169952	0.000113279304059688	0.00012174731818959117	0.0001544301921967417	0.00022116740001365542	0.0008226383361034095	0.0003812617505900562	0.005348920356482267	0.004709393717348576	0.002254471415653825
4256.0	0.0006323938723653555	0.001968441531062126	0.0006124725914560258	0.0002759770432021469	0.09636655449867249	0.009003475308418274	0.002740338211879134	0.0013242715504020452	0.0003233424504287541	8.54347599670291e-05	0.0005126276519149542	0.00039309673593379557	0.0002949402551166713	0.00036048292531631887	0.004394812509417534	0.0016822617035359144	0.0007727259653620422	0.002138606272637844	0.002036896999925375	0.00019260893168393523	0.00047422663192264736	0.0027773885522037745	0.0006775253568775952	0.0001658194960327819	0.0003283766272943467	0.0013236375525593758	0.005548080895096064	0.004813906736671925	0.001634256332181394	0.000337043748004362	7.907279359642416e-05	0.0014289041282609105	0.0012939752778038383	0.00032523792469874024	0.0016403578920289874	0.0015791647601872683	0.001978000858798623	0.0004491595318540931	0.00039730267599225044	0.00018002577417064458	4.7158529923763126e-05	6.632893200730905e-05	0.0005709928227588534	0.0008663341868668795	0.0031057335436344147	0.0012727408902719617	0.01310210581868887	0.0034049288369715214	0.0007576181669719517
4262.0	0.0009371708729304373	0.000576502934563905	0.0010453566210344434	6.715921335853636e-05	0.10735855996608734	0.018074283376336098	0.0012305352138355374	0.000544038019143045	0.0005232726689428091	9.103751654038206e-05	0.0002466985897626728	0.00034138644696213305	0.00022093681036494672	0.00029065064154565334	0.0032371922861784697	0.0008732079877518117	0.0006927363574504852	0.0015761108370497823	0.0020295698195695877	0.000254659476922825	0.00024817639496177435	0.0020706020295619965	0.00030875869560986757	0.00017892455798573792	0.00020497209334280342	0.0013390827225521207	0.0027153806295245886	0.002381551545113325	0.0009424687596037984	0.0004692434740718454	0.00012921592860948294	0.0006377431564033031	0.0022258919198065996	0.00030372475157491863	0.0007366801728494465	0.0005972690414637327	0.0029568199533969164	0.0002530106285121292	0.00015418801922351122	0.000252303114393726	0.00020689242228399962	0.0003991742851212621	0.0018345026765018702	0.0027522656600922346	0.03743772953748703	0.010493560694158077	0.03885098919272423	0.004048538859933615	0.0005230854148976505
4268.0	0.0005647118669003248	0.00028048016247339547	0.0011055745417252183	2.7655167286866345e-05	0.057300928980112076	0.016171319410204887	0.0011904643615707755	0.00022036732116248459	0.0002642003237269819	0.0001516171032562852	0.00015106613864190876	0.00016380233864765614	0.00014107693277765065	0.0002152886736439541	0.0024872287176549435	0.0009431266807951033	0.0007324590114876628	0.0019381301244720817	0.0043162573128938675	0.00025141029618680477	0.00023451204469893128	0.0010259055998176336	0.00042791423038579524	0.0003169018600601703	0.00043917589937336743	0.0010976451449096203	0.001250248635187745	0.0005815363256260753	0.0037831130903214216	0.0007149019511416554	0.00017485801072325557	0.000271071883616969	0.0008126438478939235	0.00034501348272897303	0.0006103185587562621	0.0002697714080568403	0.0009440126596018672	8.386165427509695e-05	0.00025772713706828654	0.00039475789526477456	0.0015720018418505788	0.00826036836951971	0.07706097513437271	0.007496817037463188	0.036809101700782776	0.004069538787007332	0.029562296345829964	0.010252248495817184	0.0017363589722663164
4274.0	0.0003358566027600318	0.0003079033049289137	0.000385869323508814	6.589844269910827e-05	0.0328945517539978	0.01842312701046467	0.0037188066635280848	0.00030181356123648584	0.00013648069580085576	0.00013176527863834053	0.0001773792610038072	0.00011480620742077008	0.00011323761282255873	0.00029384056688286364	0.0028106244280934334	0.0016527896514162421	0.0009910666849464178	0.00173703592736274	0.001367915072478354	0.0002578728599473834	0.0003349548496771604	0.0009871154325082898	0.0009448252385482192	0.0002929605543613434	0.00042063192813657224	0.0007115327171050012	0.0020108751486986876	0.0040139020420610905	0.04985526204109192	0.0017208820208907127	9.787682938622311e-05	0.00022015563445165753	0.0006111214752309024	0.0005598691641353071	0.0014236761489883065	0.0010848753154277802	0.00047620435361750424	9.260470687877387e-05	0.0005423824768513441	0.00029502881807275116	0.0009837474208325148	0.007904699072241783	0.01995059661567211	0.01413872092962265	0.10026721656322479	0.0026665322948247194	0.026132160797715187	0.017616648226976395	0.008497804403305054
4280.0	0.0005334057495929301	0.0012438120320439339	0.0002159193390980363	0.0003191129071637988	0.030822299420833588	0.011176933534443378	0.006021049804985523	0.0014528940664604306	0.00015400288975797594	0.0001300674193771556	0.0005070990300737321	0.0001433318539056927	0.00013206742005422711	0.0006614117883145809	0.0026783705689013004	0.001720188301987946	0.0013732198858633637	0.001484945765696466	0.0007449682452715933	0.0002342016960028559	0.0013482440263032913	0.001957997214049101	0.0014033312909305096	0.0002076829841826111	0.00028047882369719446	0.0013161447132006288	0.005287605337798595	0.05009308457374573	0.047863736748695374	0.0017715884605422616	0.00013651636254508048	0.0004164543643128127	0.005015757400542498	0.0007535449112765491	0.0038836703170090914	0.0011924487771466374	0.00045185195631347597	0.0002462018746882677	0.0004410018736962229	0.0002357428165851161	0.0013525615213438869	0.015778198838233948	0.004712133202701807	0.004747475031763315	0.02482694573700428	0.005469487514346838	0.0058181327767670155	0.05503436550498009	0.011130623519420624
4286.0	0.0002952154027298093	0.0012555017601698637	0.0002562499139457941	0.0002009959425777197	0.029460204765200615	0.024128619581460953	0.010670139454305172	0.0014844763791188598	0.00020113952632527798	0.00011679520684992895	0.0006157680763863027	0.0003259792283643037	0.00029588432516902685	0.0010677298996597528	0.002182825468480587	0.0010711520444601774	0.0015435692621394992	0.0011101907584816217	0.0011777713662013412	0.00024076220870483667	0.002124732593074441	0.002773741725832224	0.0012515790294855833	0.00013974183821119368	0.0004280121356714517	0.0014830443542450666	0.02072885073721409	0.11932821571826935	0.019295470789074898	0.020833689719438553	0.0007995835621841252	0.0006652697920799255	0.01610124297440052	0.0004785095516126603	0.00502286572009325	0.0007271974463947117	0.00040212777093984187	0.00037646290729753673	0.000620231032371521	0.00042311265133321285	0.0007227946189232171	0.0012047291966155171	0.0007505911053158343	0.0011055029463022947	0.002045451197773218	0.0016254353104159236	0.0010696622775867581	0.010002939961850643	0.006800075061619282
4292.0	0.00016350146324839443	0.0004387681547086686	0.0002898439997807145	0.0007096068002283573	0.055245038121938705	0.03700089082121849	0.00974579993635416	0.0011568150948733091	0.00018624350195750594	0.0001008358522085473	0.0004863142967224121	0.0002574147656559944	0.0002874936908483505	0.0008052338380366564	0.0028393608517944813	0.0009325999417342246	0.0013247710885480046	0.002419888973236084	0.0017769183032214642	0.0002672391419764608	0.0016580737428739667	0.011776077561080456	0.001423634123057127	0.0002697832533158362	0.00045446015428751707	0.001536225201562047	0.1978774219751358	0.12479975074529648	0.0252250786870718	0.028796546161174774	0.0002361824008403346	0.000522051879670471	0.007294896524399519	0.0005905234720557928	0.009987719357013702	0.0010436504380777478	0.0005346879479475319	0.00031520272023044527	0.0011561056599020958	0.0002661046455614269	0.00016260224219877273	0.0001660790148889646	0.00031397241400554776	0.0004211178165860474	0.0006991932168602943	0.0006215376197360456	0.0003480087616480887	0.003437020815908909	0.0030629727989435196
4298.0	0.00019706942839547992	0.0007607756997458637	0.000333945092279464	0.000712564738932997	0.09020576626062393	0.03103940188884735	0.0015838100807741284	0.0007335598929785192	0.00019777609850279987	0.00010219279647571966	0.00032269544317387044	0.0002065195149043575	0.0002647313813213259	0.001540496712550521	0.006097165867686272	0.0010047446703538299	0.0016288543120026588	0.0019450947875156999	0.0032975415233522654	0.000272512377705425	0.0027144327759742737	0.009709802456200123	0.002598909894004464	0.0005745545495301485	0.0005800944636575878	0.06897768378257751	0.24758869409561157	0.1295633316040039	0.009749003686010838	0.005466855596750975	8.607860218035057e-05	0.0007335557020269334	0.04503310099244118	0.0026588886976242065	0.01011628657579422	0.0030629420652985573	0.0010748656932264566	0.00029133615316823125	0.000511605991050601	0.00011767882097046822	5.44254326086957e-05	0.00016850839892867953	0.00028714168001897633	0.0006586977397091687	0.0030435940716415644	0.001591979176737368	0.003175437916070223	0.0013978480128571391	0.0012360640102997422
4304.0	0.0003501750761643052	0.0005589547217823565	0.0005333894514478743	0.0004230628255754709	0.09703651815652847	0.037195250391960144	0.0008608251810073853	0.0004572577017825097	0.00026908350992016494	0.00011792517034336925	0.0002451253531035036	0.00020546441373880953	0.00032089700107462704	0.0013643578859046102	0.004074701573699713	0.0007455531158484519	0.001998485764488578	0.0012149196118116379	0.003522447543218732	0.0002089175395667553	0.004142341203987598	0.01133737526834011	0.0018465108005329967	0.0007825579377822578	0.0005177672137506306	0.008188711479306221	0.0104622608050704	0.007441156543791294	0.004530452657490969	0.001441373722627759	0.00010782989556901157	0.0011413029860705137	0.016324134543538094	0.0015717796050012112	0.005295508541166782	0.004499520640820265	0.0006536347791552544	0.0003308702143840492	0.00020768494869116694	0.0001307163038291037	9.082767792278901e-05	0.0005391563172452152	0.001374636311084032	0.022864123806357384	0.04519955441355705	0.054339177906513214	0.008335920050740242	0.0012912520905956626	0.0004899846971966326
4310.0	0.00027010421035811305	0.00026961846742779016	0.0004987060092389584	0.0001469037088099867	0.06679390370845795	0.08649466931819916	0.0008273503626696765	0.00021051922522019595	0.00033671100391075015	0.00016567345301155	0.0002003199770115316	0.0001303854223806411	0.0002937960671260953	0.001009151223115623	0.0021952842362225056	0.0008904939168132842	0.0018928275676444173	0.0009743092814460397	0.0012589679099619389	0.00035538963857106864	0.0040617650374770164	0.01047300361096859	0.0028272063937038183	0.0010641919216141105	0.0003104423522017896	0.001148346927948296	0.001470153802074492	0.0016211923211812973	0.0040541901253163815	0.0003005131729878485	0.00016430666437372565	0.0003756594960577786	0.0007195436046458781	0.000780142960138619	0.002214355394244194	0.0010763617465272546	0.0002993159578181803	0.00019643496489152312	0.0003408725024200976	0.0002199885930167511	0.0001441182685084641	0.0008312338031828403	0.0008878725348040462	0.07371850311756134	0.18268215656280518	0.14141251146793365	0.03409230336546898	0.0012167507084086537	0.0006645286921411753
4316.0	0.00034694469650276005	0.0002186344499932602	0.0001350738893961534	0.00017837280756793916	0.051964908838272095	0.0903320237994194	0.0016086624236777425	0.00013515763566829264	0.0003589960979297757	0.0001543439575470984	0.00013106864935252815	8.344342495547608e-05	0.00022678244567941874	0.001945089315995574	0.002100045559927821	0.0007025891100056469	0.001513696275651455	0.0008402977837249637	0.00029506851569749415	0.0006070408853702247	0.002577786799520254	0.013238485902547836	0.002380726858973503	0.0009771091863512993	0.00020476504869293422	0.0005940412520430982	0.0007986652199178934	0.0008589857025071979	0.08469362556934357	0.0001571460597915575	6.670456059509888e-05	0.00019925377273466438	0.00013865610526409	0.0011104437289759517	0.0034393505193293095	0.0010244171135127544	0.0002005558053497225	0.00018260793876834214	0.0007125892443582416	0.0005577040719799697	0.00014575982640963048	0.0036098200362175703	0.0010385866044089198	0.008901333436369896	0.052223533391952515	0.13560087978839874	0.028925925493240356	0.004867708310484886	0.009224078617990017
4322.0	0.0009698831127025187	0.0003828440676443279	6.247687269933522e-05	0.0009195242892019451	0.11327867209911346	0.021266071125864983	0.001577896298840642	0.0002090167545247823	0.00032879982609301805	0.0001336249988526106	0.0001947505516000092	0.00010930254211416468	0.00021612801356241107	0.0025272520724684	0.001809076638892293	0.0007226007874123752	0.0008815133478492498	0.0004920770297758281	0.00012633584265131503	0.00027850345941260457	0.005585760343819857	0.015681199729442596	0.0007922982331365347	0.0006474217516370118	0.00021593066048808396	0.0010121130617335439	0.0012772887712344527	0.000926106353290379	0.11732372641563416	9.868411143543199e-05	3.9302834920817986e-05	0.0002532507642172277	0.00027780418167822063	0.0034531638957560062	0.005036649294197559	0.001874251407571137	0.0002890459436457604	0.00024049216881394386	0.0012657098704949021	0.0007200347608886659	0.00016478629549965262	0.0011935163056477904	0.0006300617824308574	0.0012810552725568414	0.003112668404355645	0.01112677063792944	0.0020936799701303244	0.010126074776053429	0.004745839163661003
4328.0	0.00020032914471812546	0.00042019831016659737	8.041216642595828e-05	0.00043537604506127536	0.1585363745689392	0.015796270221471786	0.0015170093392953277	0.0008983624866232276	0.00043062129407189786	0.00013504632806871086	0.00017562948050908744	0.00014665948401670903	0.0003458134888205677	0.0023243618197739124	0.0015677162446081638	0.0009588621906004846	0.0006745295249857008	0.0002862159162759781	0.0001540291850687936	0.0001628557947697118	0.008921345695853233	0.006966338027268648	0.0004601137770805508	0.0005038381204940379	0.00025505261146463454	0.003151420969516039	0.004237920977175236	0.005975835956633091	0.08433810621500015	0.0006249441648833454	8.713005081517622e-05	0.0004886019742116332	0.0007901610806584358	0.0021242473740130663	0.018532762303948402	0.0012358055682852864	0.0005510384798981249	0.0008802216034382582	0.0061627537943422794	0.0004565347626339644	0.00019385147606953979	0.0007054344168864191	0.0007369448430836201	0.0011593898525461555	0.0010547868441790342	0.0027222041971981525	0.0005882473778910935	0.0018583951750770211	0.0013198043452575803
4334.0	8.578244887758046e-05	0.000507296237628907	0.00021385858417488635	0.00037067921948619187	0.2472127228975296	0.021371761336922646	0.001982569694519043	0.001188279944472015	0.0005358280031941831	0.00013027606473769993	0.00015797068772371858	0.00011618580901995301	0.000463278527604416	0.0020463333930820227	0.0010020507033914328	0.001145194168202579	0.0008742876816540956	0.0002508696634322405	0.00022785224427934736	0.00016374362166970968	0.002844772767275572	0.0032575225923210382	0.0011251550167798996	0.0005097698885947466	0.0002692788257263601	0.0038342515472322702	0.005155727732926607	0.0034431309904903173	0.0036113227251917124	0.000317620811983943	7.672366336919367e-05	0.00026520679239183664	0.0005809897556900978	0.004699172452092171	0.10369478166103363	0.008278325200080872	0.000689605949446559	0.000458074442576617	0.0005623308243229985	0.00018820090917870402	0.00012466454063542187	0.000275002617854625	0.0008232339168898761	0.0015229834243655205	0.0009099789313040674	0.0009609326370991766	0.00042760471114888787	0.0013792396057397127	0.0014924691058695316
4340.0	9.533969569019973e-05	0.0007012041169218719	0.00024300684162881225	0.0013675581431016326	0.15305931866168976	0.05308746173977852	0.0026184627786278725	0.0006668833666481078	0.0005443040863610804	0.00020178705744910985	0.00012149866961408406	0.00015522446483373642	0.000570304284337908	0.003175332210958004	0.000870406802278012	0.0009961094474419951	0.004914794582873583	0.00030948963831178844	0.000290483032586053	0.0002642965700943023	0.002421119948849082	0.016568761318922043	0.008261773735284805	0.0008710319525562227	0.0002494426735211164	0.003318387782201171	0.0011123811127617955	0.0005632368265651166	0.00030403415439650416	0.00011206096678506583	3.5010030842386186e-05	0.00027579691959545016	0.0010229923063889146	0.003226242261007428	0.009632023051381111	0.0007102228119038045	0.00046406101319007576	0.0002600984007585794	0.0002397526550339535	0.00015956493734847754	0.00038737882277928293	0.0005672283587045968	0.0015277607599273324	0.0028375093825161457	0.0016772178933024406	0.0010047240648418665	0.0005526390741579235	0.0017411195440217853	0.0016138654900714755
4346.0	0.00013103104720357805	0.002523429924622178	0.00024006629246287048	0.001501884195022285	0.06343939900398254	0.09555910527706146	0.0021897442638874054	0.0004557392676360905	0.0004155282222200185	0.0002943697036243975	9.84970320132561e-05	0.0001076194312190637	0.0005646198405884206	0.0032539309468120337	0.001287694787606597	0.0008834889158606529	0.0029452256858348846	0.00037117055035196245	0.00040546554373577237	0.0004425710067152977	0.009498786181211472	0.033505212515592575	0.008941149339079857	0.0009433900122530758	0.0005497123347595334	0.0023547245655208826	0.00040435773553326726	0.0003921591560356319	0.00010554002074059099	7.312614616239443e-05	3.535540963639505e-05	0.00022437462757807225	0.0006714265909977257	0.0011276132427155972	0.0028596597258001566	0.00034158214111812413	0.00018303100659977645	0.00021584237401839346	0.0002337577607249841	0.000291439238935709	0.001619052840396762	0.005029122345149517	0.018129833042621613	0.010228871367871761	0.002129720523953438	0.0014695072313770652	0.0010651159100234509	0.004958465229719877	0.001128312200307846
4352.0	0.00016713287914171815	0.0034812712110579014	0.00014776320313103497	0.0015059240395203233	0.03575192391872406	0.17701447010040283	0.006529779639095068	0.00035799029865302145	0.00039551203371956944	0.00022017663286533207	0.00012021921429550275	6.401933205779642e-05	0.0007986488635651767	0.004309945739805698	0.002573312260210514	0.0009458636632189155	0.002648735186085105	0.0003095837600994855	0.0003137997991871089	0.0004424807848408818	0.05374766141176224	0.05777484178543091	0.002593648387119174	0.0008836872293613851	0.00030256726313382387	0.0012689207214862108	0.00020603214215952903	0.00034823620808310807	4.823359995498322e-05	7.185951108112931e-05	4.2219100578222424e-05	0.00010546979319769889	0.00016991773736663163	0.0004801337490789592	0.0012163113569840789	0.0001795361895347014	0.0001303951139561832	0.0001771078386809677	0.00029652536613866687	0.00017535139340907335	0.0007858991157263517	0.0013761968584731221	0.008792637847363949	0.0061401608400046825	0.002118173288181424	0.0011981375282630324	0.0036965070758014917	0.0016596214845776558	0.006580350920557976
4358.0	0.00018345261923968792	0.0012601640773937106	7.940920477267355e-05	0.008324946276843548	0.021330470219254494	0.06219881772994995	0.004872538615018129	0.0002477815141901374	0.00039338486385531723	0.00012721518578473479	0.00011393416207283735	4.2670773837016895e-05	0.0006886464543640614	0.002214820124208927	0.0022702040150761604	0.0006463197059929371	0.0009727533906698227	0.0002713175199460238	0.0003166496753692627	0.00036441662814468145	0.03421049937605858	0.01735815219581127	0.0005775217432528734	0.00098622206132859	0.00014683355402667075	0.001431199605576694	0.0003265291452407837	0.0008160597644746304	5.640491144731641e-05	4.6464556362479925e-05	2.053777097899001e-05	8.265701762866229e-05	0.00011252096737734973	0.0013844958739355206	0.0008787023252807558	0.00014712463598698378	0.0001558369694976136	0.0002102143334923312	0.0002590505173429847	0.00011706749501172453	0.00038153387140482664	0.0008286901866085827	0.005189289338886738	0.03436879441142082	0.009425722993910313	0.00897021871060133	0.0017668246291577816	0.0005253263516351581	0.004623060580343008
4364.0	0.00011013481707777828	0.0006314194179140031	6.184868834679946e-05	0.0020812368020415306	0.021966274827718735	0.03488205000758171	0.001669383724220097	0.0002504497824702412	0.0004373663105070591	9.019691060530022e-05	8.199927833629772e-05	4.184955469099805e-05	0.0004528147983364761	0.0006980946636758745	0.0013996196212247014	0.0005380242946557701	0.0003862135927192867	0.0002643346379045397	0.00043343231664039195	0.0002262082271045074	0.014712409116327763	0.0016295072855427861	0.0002032024785876274	0.0009994878200814128	0.00013515955652110279	0.0022892022971063852	0.006428842898458242	0.0017178694251924753	8.00514972070232e-05	3.877360722981393e-05	1.559235533932224e-05	0.00018121582979802042	0.0005043996497988701	0.036769475787878036	0.0039058157708495855	0.00041335629066452384	0.00018361448019277304	0.00031749700428918004	0.0003712974430527538	9.949444938683882e-05	0.0006357936072163284	0.0027168644592165947	0.004656667821109295	0.13105656206607819	0.017204632982611656	0.019569631665945053	0.002284910064190626	0.0005878701340407133	0.001761984545737505
4370.0	8.844854892231524e-05	0.00044491334119811654	6.38083292869851e-05	0.00034017270081676543	0.03916946053504944	0.06287004053592682	0.0011471310863271356	0.0003667608252726495	0.00039102172013372183	0.00010062760702567175	9.545358625473455e-05	5.757940380135551e-05	0.0004818260495085269	0.00032121504773385823	0.0014469244051724672	0.0007522520027123392	0.0002543649170547724	0.00022557134798262268	0.00044774607522413135	0.0002680876641534269	0.004099356941878796	0.0005826245178468525	0.00016132996825035661	0.00163449055980891	0.00015527213690802455	0.00749270198866725	0.0009875576943159103	0.0009806533344089985	7.275936513906345e-05	5.543090810533613e-05	3.6031706258654594e-05	0.0008585724863223732	0.0016683063004165888	0.02261338010430336	0.0069974735379219055	0.0003511052345857024	0.0002780593349598348	0.0006505148485302925	0.00035462138475850224	0.00015750908642075956	0.0010744428727775812	0.023618759587407112	0.004795852582901716	0.06299829483032227	0.025693485513329506	0.004092076327651739	0.0017033960903063416	0.0005406989366747439	0.00106099306140095
4376.0	0.00011476427607703954	0.0004692146321758628	6.74390175845474e-05	0.00025383842876181006	0.036380570381879807	0.1515185534954071	0.0019902789499610662	0.0005504495347850025	0.0005371820880100131	0.00010133536125067621	0.0002312754513695836	6.472218228736892e-05	0.00047686576726846397	0.00020282986224628985	0.001471764757297933	0.003033282468095422	0.00019112943846266717	0.00016998499631881714	0.0004355763958301395	0.00025962493964470923	0.0009755725623108447	0.000248111056862399	0.00016565292025916278	0.003332513617351651	0.00019130631699226797	0.030791347846388817	0.0002812719903886318	0.0002237949811387807	7.006419764366001e-05	4.7224417357938364e-05	3.102495611528866e-05	0.0005237484583631158	0.000706647930201143	0.007166814059019089	0.0012476255651563406	0.0002270955592393875	0.0005974198575131595	0.0005779228522442281	0.00015685157268308103	0.0002794823667500168	0.0010003328789025545	0.024499157443642616	0.017208034172654152	0.2183459848165512	0.03380386158823967	0.005254627205431461	0.0028578515630215406	0.0003817918768618256	0.0014980805572122335
4382.0	0.0001287869963562116	0.0007963083335198462	7.561420352431014e-05	0.00044781461474485695	0.017956603318452835	0.13421064615249634	0.002582318615168333	0.0006133908755145967	0.00031998238409869373	9.734821651363745e-05	0.00042924139415845275	6.804001168347895e-05	0.00048371971934102476	0.000579534680582583	0.0033183598425239325	0.001577226910740137	0.00013880185724701732	0.00020678513101302087	0.0008253243868239224	0.0003854087262880057	0.0002945572487078607	0.0001077503475244157	0.00018867633480113	0.0025898865424096584	0.0002315742167411372	0.0031064231880009174	0.00017269697855226696	0.00012846270692534745	7.315396942431107e-05	3.446355549385771e-05	3.0402967240661383e-05	0.00034037011209875345	0.00041055004112422466	0.0022607173305004835	0.0012941163731738925	0.00028667825972661376	0.00036632403498515487	0.00035832065623253584	0.00027115203556604683	0.00035851963912136853	0.0012330753961578012	0.004369543865323067	0.04925715923309326	0.30938172340393066	0.04917206987738609	0.0006807135650888085	0.0132186533883214	0.0006999351899139583	0.016387253999710083
4388.0	0.00013771293743047863	0.003144753398373723	8.32625082693994e-05	0.0036740724463015795	0.013990543782711029	0.017262810841202736	0.0009084454504773021	0.0006798181566409767	0.00018669565906748176	0.0001077516790246591	0.0006226885016076267	5.750850687036291e-05	0.0006503458716906607	0.001490204711444676	0.010589056648314	0.0035866480320692062	0.00012272300955373794	0.0002857687359210104	0.0018377737142145634	0.0005074709188193083	0.00028310331981629133	8.395680197281763e-05	0.000335535267367959	0.00130665663164109	0.0002290865231771022	0.0010682425927370787	0.00013854600547347218	0.0001557807991048321	8.326711395056918e-05	4.102246020920575e-05	4.4262156734475866e-05	0.0003197432670276612	0.00020225378102622926	0.0006954929558560252	0.0028954504523426294	0.0005181320593692362	0.00027626799419522285	0.0004737738927360624	0.0008827362908050418	0.0004467267426662147	0.0018842167919501662	0.00355573114939034	0.019341938197612762	0.37431520223617554	0.05276735872030258	0.00016309852071572095	0.017351070418953896	0.0008035673527047038	0.019115092232823372
4394.0	0.00023644694010727108	0.001410405384376645	7.044379162834957e-05	0.0007935790927149355	0.052029289305210114	0.002112920628860593	0.0007980772061273456	0.0008899027016013861	0.0001750041265040636	9.748560842126608e-05	0.0007799179875291884	5.720815170207061e-05	0.0009546098881401122	0.0014890506863594055	0.0047440375201404095	0.0031818707939237356	0.00017222174210473895	0.0002905240107793361	0.001873596804216504	0.00039948741323314607	0.0011914614588022232	0.00013482759823091328	0.00022472403361462057	0.0004556719504762441	0.0001461038045817986	0.0004853408318012953	0.00010694863158278167	0.000196848573978059	0.00010393326374469325	4.0628539863973856e-05	6.313683115877211e-05	0.00020012524328194559	9.630111162550747e-05	0.0006616295431740582	0.006461261305958033	0.0009632076835259795	0.0002601283777039498	0.0005928130121901631	0.0005909989704377949	0.00019903313659597188	0.0010059404885396361	0.0017308414680883288	0.006878957152366638	0.2133592665195465	0.03445391356945038	8.720120240468532e-05	0.017956098541617393	0.0003780017141252756	0.008044477552175522
4400.0	0.00022803850879427046	0.0010114777833223343	7.672586070839316e-05	0.00028119797934778035	0.15411990880966187	0.0011245458154007792	0.0005932889180257916	0.0008345366222783923	0.0002106180036207661	7.43126220186241e-05	0.0013992710737511516	7.107726560207084e-05	0.0011334819719195366	0.0005302615463733673	0.0023505454882979393	0.0023248738143593073	0.00021196861052885652	0.0003102464834228158	0.0014974288642406464	0.0002619804290588945	0.0027134804986417294	0.00015160770271904767	0.00010354026017012075	0.00024490602663718164	0.00014003863907419145	0.00019937445176765323	6.898841820657253e-05	0.00020480412058532238	0.00011947547318413854	2.853736441466026e-05	8.450652239844203e-05	0.00022452637495007366	8.195721602533013e-05	0.0009577555465511978	0.018310103565454483	0.0005454564816318452	0.00031764019513502717	0.0022299669217318296	0.00042304472299292684	0.00012996216537430882	0.0008937270031310618	0.001640015165321529	0.004322676453739405	0.10898708552122116	0.1115889921784401	8.225913916248828e-05	0.021129820495843887	0.00047062450903467834	0.00414101779460907
4406.0	0.00017565896268934011	0.0006502851028926671	0.00011084399739047512	0.00011738853936549276	0.16049082577228546	0.00043852769886143506	0.0002562303561717272	0.0005938055110163987	0.0002383636892773211	5.676514774677344e-05	0.0024429240729659796	0.00011045833525713533	0.0011219526641070843	0.00022690831974614412	0.0016222192207351327	0.001540025812573731	0.0002560269203968346	0.00039233718416653574	0.002221024828031659	0.00019882545166183263	0.000878314021974802	0.00016611193132121116	7.804952474543825e-05	0.00013159475929569453	0.00016610242892056704	0.001132915960624814	0.00013627574662677944	0.0001731348893372342	7.306556653929874e-05	3.8863006921019405e-05	0.0001179032406071201	0.00024483574088662863	0.00015185597294475883	0.0015022133011370897	0.002102344296872616	0.0003134902799502015	0.000770983227994293	0.0012847166508436203	0.0002867015136871487	0.0001239355915458873	0.0018935420084744692	0.05132503807544708	0.005350334104150534	0.08176840841770172	0.047808937728405	0.0007007956155575812	0.029830530285835266	0.0014339534100145102	0.0017990503692999482
4412.0	0.00023809225240256637	0.0011690848041325808	0.00014424363325815648	6.88473810441792e-05	0.06831827014684677	0.00023431179579347372	0.00017882921383716166	0.0008544640149921179	0.00026583863655105233	5.759252599091269e-05	0.003909487277269363	0.00010273830412188545	0.0008316620951518416	0.00015831238124519587	0.0020050406455993652	0.0012482994934543967	0.00025834463303908706	0.0004323379253037274	0.001621590810827911	0.000301870284602046	0.0006530570099130273	0.0001964861003216356	0.00012596798478625715	0.00010274349187966436	0.00021133011614438146	0.0021712409798055887	0.00019650949980132282	0.0001191451883642003	4.924655149807222e-05	3.6818310036323965e-05	0.0002476653316989541	0.00024359070812352002	0.0002941561979241669	0.003465169807896018	0.0007710459176450968	0.00018179940525442362	0.0005421852692961693	0.0005482936394400895	0.00014627192285843194	8.203454490285367e-05	0.0007983597461134195	0.015382896177470684	0.00498566310852766	0.07094356417655945	0.02113661915063858	0.0001982106623472646	0.015390396118164062	0.0019404938211664557	0.0010664412984624505
4418.0	0.00034176273038610816	0.005493949167430401	0.0001768894580891356	0.00016791590314824134	0.0137283680960536	0.0003427774063311517	0.00039234684663824737	0.0014502295525744557	0.00016527142724953592	5.612985842162743e-05	0.025896430015563965	0.00011548079055501148	0.000578584847971797	0.0001117171996156685	0.0020451974123716354	0.001136808772571385	0.00019457272719591856	0.0004989851149730384	0.0023391342256218195	0.0003626154502853751	0.0004942320520058274	0.00016289521590806544	0.00015983829507604241	9.287329885410145e-05	0.00016244321886915714	0.00188751972746104	0.0002055580698652193	8.215801062760875e-05	4.611028271028772e-05	2.1503024981939234e-05	0.00017839082283899188	0.00024810017202980816	0.00024779027444310486	0.0036860734689980745	0.00034794220118783414	0.00012765798601321876	0.0004660894919652492	0.00030065933242440224	0.00010540484072407708	5.6302105804206803e-05	0.00038091439637355506	0.007940766401588917	0.00030270605930127203	0.020429961383342743	0.0034579276107251644	5.067225356469862e-05	0.006181356497108936	0.0013047991087660193	0.0006131060072220862
4424.0	0.00022039192845113575	0.008465912193059921	0.0001515913609182462	0.0004040117491967976	0.005484130699187517	0.00036085257306694984	0.0006578812026418746	0.0015620890771970153	0.00010979937360389158	5.036854054196738e-05	0.09500803053379059	0.00014748997637070715	0.0002973798254970461	0.00012438643898349255	0.002228467259556055	0.00120491289999336	0.00016395843704231083	0.0006517087458632886	0.00861736387014389	0.00047612859634682536	0.0006798635586164892	0.0001316396810580045	0.00017764163203537464	7.610827742610127e-05	0.00015449384227395058	0.0010129256406798959	0.00015774130588397384	8.2837235822808e-05	3.367634417372756e-05	1.4947203453630209e-05	0.00015582746709696949	0.0004366010834928602	0.000129496052977629	0.010605385527014732	0.003456662641838193	0.00012539584713522345	0.0005901644472032785	0.00027878748369403183	0.00013249767653178424	5.9489313571248204e-05	0.0010809231316670775	0.005850167945027351	7.443936920026317e-05	0.00033791124587878585	9.00785526027903e-05	2.233105624327436e-05	0.0015517399879172444	0.0014464270789176226	0.0003015883266925812
4430.0	0.00018520223966334015	0.005743007175624371	0.00010385322093497962	0.00028285273583605886	0.0036916392855346203	0.00027054903330281377	0.0006584014627151191	0.001626328332349658	8.076398080447689e-05	5.3662388381781057e-05	0.3125825822353363	0.0001586244034115225	0.00024094154650811106	0.00020240504818502814	0.0034134292509406805	0.0018057533307000995	0.000156814930960536	0.000728200888261199	0.006811926607042551	0.000651167647447437	0.0038493399042636156	0.0001685444003669545	0.00021343567641451955	8.035329665290192e-05	0.00013261914136819541	0.0003075283602811396	0.00012437422992661595	0.0002552691148594022	2.9203227313701063e-05	1.731291013129521e-05	0.005123709328472614	0.0033829808235168457	7.625830039614812e-05	0.019183222204446793	0.054119907319545746	0.00015273905592039227	0.0007939466740936041	0.00031148322159424424	0.00016448003589175642	6.635505269514397e-05	0.00022050878033041954	0.00045249503455124795	5.2269413572503254e-05	0.00014101802662480623	2.677857264643535e-05	2.0581768694682978e-05	0.0011956903617829084	0.0013440439943224192	0.00020864917314611375
4436.0	0.00016138875798787922	0.0018770501483231783	6.184420635690913e-05	0.00014080600521992892	0.003296563634648919	0.00032601557904854417	0.0006078195292502642	0.0010818532900884748	7.248518522828817e-05	4.9713347834767774e-05	0.32085204124450684	0.0001954958715941757	0.0002039004029938951	0.00017880705127026886	0.0042098709382116795	0.00839404109865427	0.00014078452659305185	0.0005278395256027579	0.006836220622062683	0.0006533427513204515	0.003031195141375065	0.00021026245667599142	0.0003654920728877187	7.86071177572012e-05	7.694993109907955e-05	0.00011584264575503767	0.00011962583084823564	0.0003512622497510165	0.00010129265865543857	1.9754348613787442e-05	0.0034879029262810946	0.0010342311579734087	6.544360076077282e-05	0.018422693014144897	0.01657344214618206	0.0001530507579445839	0.0009005290339700878	0.000594467157498002	0.00042584745096974075	4.530998194240965e-05	6.476589624071494e-05	0.00011405797704355791	5.473304190672934e-05	0.00015071190136950463	1.7968655811273493e-05	2.2524276573676616e-05	0.0013085533864796162	0.0005491692572832108	0.00014512077905237675
4442.0	0.00014940496475901455	0.0009402117575518787	6.446040060836822e-05	8.75583355082199e-05	0.0051117450930178165	0.000488807912915945	0.000441769981989637	0.0006631642463617027	7.968820136738941e-05	4.6569955884478986e-05	0.13645417988300323	0.00030101669835858047	0.0001419231848558411	0.0001680025306995958	0.009844718500971794	0.0046348716132342815	0.00012705902918241918	0.0005565658793784678	0.0067255753092467785	0.00044048402924090624	0.002601311542093754	0.00018706914852373302	0.00015296132187359035	9.898740972857922e-05	9.122105984715745e-05	5.873508780496195e-05	6.479986768681556e-05	0.00048079880070872605	0.0005087885656394064	1.773367876012344e-05	0.0008961739367805421	0.001690194825641811	6.79730947013013e-05	0.041891396045684814	0.008071988821029663	0.0003650242288131267	0.0014400826767086983	0.001016533700749278	0.0002285633236169815	3.740108877536841e-05	5.081306881038472e-05	5.424046321422793e-05	0.00020141185086686164	0.001742300228215754	2.815626430674456e-05	3.580242264433764e-05	0.0012974623823538423	0.0005560398567467928	0.00014094811922404915
4448.0	0.00012555283319670707	0.000611413735896349	0.00012025337491650134	7.406578515656292e-05	0.008597303181886673	0.0004431022680364549	0.0003189526323694736	0.0005733540165238082	8.701580372871831e-05	4.500946670304984e-05	0.031231530010700226	0.0003104210481978953	0.00011917189112864435	0.00016317784320563078	0.007707822136580944	0.003899194533005357	0.00013207875599619	0.000803872593678534	0.002058366546407342	0.0002347330591874197	0.0012615709565579891	0.00017675389244686812	0.00014252981054596603	0.00014045575517229736	0.00025759253185242414	4.207974052405916e-05	0.00010526020196266472	0.00020190022769384086	0.0001002336066449061	1.7090176697820425e-05	0.0010667446767911315	0.0011761817149817944	0.00021263233793433756	0.019488360732793808	0.0017328192479908466	0.00015409513434860855	0.0020622918382287025	0.0004971696180291474	7.160122186178342e-05	4.756819907925092e-05	4.491068466450088e-05	4.805651769856922e-05	9.828254405874759e-05	0.002372798975557089	7.512718002544716e-05	5.759379200753756e-05	0.002164224162697792	0.004167099017649889	0.0001276144030271098
4454.0	0.00019374095427338034	0.0003701568057294935	0.00012982121552340686	5.083938594907522e-05	0.014462601393461227	0.0002988099295180291	0.0002818838111124933	0.0013295086100697517	0.00012359829270280898	4.522114613791928e-05	0.011071888729929924	0.00026566762244328856	0.00011766030365834013	0.0001778941514203325	0.00397459277883172	0.0028705333825200796	0.00013885163934901357	0.0009706263663247228	0.0010820209281519055	0.0003537809243425727	0.000626227876637131	0.00021898285194765776	0.0004737158596981317	0.00014077351079322398	0.00031800076249055564	4.2928608309011906e-05	0.006113957613706589	0.00011462777911219746	4.4866428652312607e-05	1.5077772332006134e-05	0.0008397070923820138	0.00014986527094151825	0.0001423970825271681	0.004972822964191437	0.00014149943308439106	5.6062996009131894e-05	0.0016058740438893437	0.00014230234955903143	3.2970001484500244e-05	4.936790719511919e-05	5.911940024816431e-05	8.971029456006363e-05	9.478682477492839e-05	0.00041391540435142815	6.570342520717531e-05	6.7266752012074e-05	0.007920716889202595	0.0070390463806688786	0.00013933707668911666
4460.0	0.002443396020680666	0.0003243548271711916	9.84803045867011e-05	4.6315824874909595e-05	0.020375849679112434	0.0002755204332061112	0.0006429222412407398	0.005093884654343128	0.00014507291780319065	4.163106859778054e-05	0.00479500088840723	0.00040376573451794684	0.00014480811660178006	0.00017208073404617608	0.0018772153416648507	0.0035659384448081255	0.0001359510060865432	0.0009782279375940561	0.0007716851541772485	0.00046281859977170825	0.0005664870259352028	0.00020195837714709342	0.00023066019639372826	9.327364386990666e-05	0.00014594286039937288	5.1076578529318795e-05	0.0011965640587732196	5.2714371122419834e-05	3.302598270238377e-05	1.1901855941687245e-05	0.00022310513304546475	4.835961590288207e-05	5.764230445493013e-05	0.0005322194192558527	6.633000884903595e-05	5.216469071456231e-05	0.0007664535078220069	0.00011159890709677711	3.441901571932249e-05	7.295479736058041e-05	5.480328400153667e-05	7.841447950340807e-05	5.5649434216320515e-05	0.00017119765107054263	9.163412323687226e-05	4.3513260607142e-05	0.008600742556154728	0.01703399047255516	0.00021962371829431504
4466.0	0.002350505208596587	0.0008531570201739669	0.0001053264713846147	6.094808486523107e-05	0.013725734315812588	0.00019086558313574642	0.0005312692956067622	0.0023809943813830614	0.00010782187746372074	4.0335027733817697e-05	0.0021743669640272856	0.00024032780493143946	0.00021115728304721415	0.00018602113414090127	0.0010515452595427632	0.006482585333287716	0.00016098329797387123	0.0007660737610422075	0.0014370694989338517	0.00041811016853898764	0.00045974727254360914	0.00015933552640490234	0.000179550756001845	9.056942508323118e-05	6.723609840264544e-05	4.075881588505581e-05	0.00041049954597838223	3.0474811865133233e-05	2.2799455109634437e-05	1.1499541869852692e-05	0.00015530707605648786	2.2706193703925237e-05	3.681241287267767e-05	0.0003889637300744653	8.720320329302922e-05	6.263095565373078e-05	0.0008568986668251455	0.00016911329294089228	0.00011417071073083207	9.924202458932996e-05	5.483004861162044e-05	8.14164595794864e-05	4.5915898226667196e-05	7.931021536933258e-05	0.00014317873865365982	3.895617919624783e-05	0.005229179281741381	0.04572208598256111	0.0003504430642351508
4472.0	0.001792351366020739	0.0013365141348913312	8.219381561502814e-05	9.452172525925562e-05	0.016127757728099823	0.0001251670764759183	0.0005572083755396307	0.0017469215672463179	0.00010361403838032857	3.792077404796146e-05	0.0019730699714273214	0.00019749943749047816	0.0002051300834864378	0.0002737550821620971	0.000859392574056983	0.005444441456347704	0.00020994532678741962	0.0005970023921690881	0.030448559671640396	0.0004045420209877193	0.0003056124842260033	0.0003219389182049781	0.00015927295316942036	8.61161170178093e-05	4.407413143781014e-05	4.0862883906811476e-05	0.00024170406686607748	2.9071321478113532e-05	1.7022555766743608e-05	1.8858416297007352e-05	0.00012855656677857041	2.280288936162833e-05	3.9399954403052106e-05	0.0008826361736282706	7.19834424671717e-05	5.747237446485087e-05	0.0018949557561427355	0.00032286037458106875	0.00016668980242684484	5.7826415286399424e-05	2.9594886655104347e-05	8.921694825403392e-05	9.477209823671728e-05	7.427627861034125e-05	0.00011862847895827144	4.8978603444993496e-05	0.005554466973990202	0.009581135585904121	0.0003094016865361482
4478.0	0.001157837570644915	0.0026719127781689167	6.564486102433875e-05	0.00014515718794427812	0.015653900802135468	8.892594632925466e-05	0.0005654945271089673	0.0008208748768083751	0.00010441215999890119	3.2447849662275985e-05	0.0019024515058845282	0.0001579804957145825	0.00020600818970706314	0.00028879419551230967	0.001962032401934266	0.004031469114124775	0.00019053081632591784	0.00028769709751941264	0.019396767020225525	0.0004662894643843174	0.0004518952628131956	0.0004730983346235007	0.0001274518290301785	7.126036507543176e-05	2.531110840209294e-05	3.8096419302746654e-05	0.00016056418826337904	3.454084071563557e-05	2.0081262846360914e-05	2.4845099687809125e-05	6.098040466895327e-05	2.0484098058659583e-05	4.8890502512222156e-05	0.0018611144041642547	0.00020574945665430278	7.301987352548167e-05	0.0021523393224924803	0.00029470358276739717	0.0002454237546771765	3.934191045118496e-05	2.3879518266767263e-05	0.00010279210255248472	0.00013042248610872775	0.00012713538308162242	0.00016103735833894461	6.395513628376648e-05	0.006995618809014559	0.004118527751415968	0.0002463547280058265
4484.0	0.0014597816625609994	0.0014396411133930087	0.00010971595474984497	0.00034396504634059966	0.025925379246473312	0.00018258843920193613	0.0007954042521305382	0.0004346139612607658	9.389709157403558e-05	3.17640915454831e-05	0.002142507117241621	0.0001562210964038968	0.00025221004034392536	0.0002647899091243744	0.0014950564363971353	0.0032861565705388784	0.0001666708994889632	0.00014143333828542382	0.007183262147009373	0.0007727709016762674	0.0016390051459893584	0.00022308557527139783	9.550239337841049e-05	6.773433415219188e-05	2.1232355720712803e-05	2.616862184368074e-05	4.289537901058793e-05	4.325715417508036e-05	1.9418162992224097e-05	1.745362169458531e-05	3.509460293571465e-05	2.6499839805183e-05	8.134685776894912e-05	0.0031505587976425886	0.00012989599781576544	6.359874532790855e-05	0.0005835809861309826	0.00015543597692158073	0.0002878770756069571	3.306995131424628e-05	4.418299795361236e-05	0.0001627579767955467	0.00014962482964619994	0.00015647424152120948	0.00023828916891943663	6.310685421340168e-05	0.007610556669533253	0.00163270253688097	0.00021357432706281543
4490.0	0.0018114487174898386	0.0009729151497595012	0.0001377391890855506	0.0008524033473804593	0.03928593173623085	0.00018818154057953507	0.0008112646755762398	0.00030507511110045016	0.00010316191765014082	3.7838268326595426e-05	0.010887863114476204	0.00012815144145861268	0.0002513103827368468	0.0002938439429271966	0.0036167604848742485	0.0033345797564834356	0.00019646232249215245	0.00022771584917791188	0.0030734173487871885	0.0007975308690220118	0.002981161465868354	0.00015879995771683753	0.00011855823686346412	8.76548292580992e-05	3.111642217845656e-05	3.35892618750222e-05	3.371316415723413e-05	4.49410654255189e-05	2.59138505498413e-05	1.7473688785685226e-05	4.507063204073347e-05	2.333944576093927e-05	8.227286889450625e-05	0.0005970066995359957	5.2843577577732503e-05	4.4575906940735877e-05	0.0003578161122277379	7.375819404842332e-05	0.00024326509446837008	3.298594674561173e-05	3.812462091445923e-05	0.00014605408068746328	0.00021383982675615698	0.00020868043066002429	0.0003740281972568482	4.3296160583849996e-05	0.005595600698143244	0.0009523187763988972	0.00028255407232791185
4496.0	0.001563598751090467	0.0009081045282073319	0.00013877038145437837	0.001108467229641974	0.023476822301745415	0.00014398198982235044	0.0005322590586729348	0.0002914959331974387	0.00013084401143714786	3.781056511797942e-05	0.21965815126895905	9.426329052075744e-05	0.00027302626403979957	0.0003545625659171492	0.0035038930363953114	0.002994072623550892	0.0002162580785807222	0.00036473185173235834	0.0015134267741814256	0.00165679887868464	0.0014821012737229466	0.00014301814371719956	0.00030852685449644923	7.41050680517219e-05	3.184500747011043e-05	2.2753578377887607e-05	4.418308162712492e-05	8.814760076347739e-05	6.339559331536293e-05	1.822644662752282e-05	4.334333061706275e-05	1.7742120689945295e-05	0.00013566689449362457	0.00015442843141499907	2.238677188870497e-05	3.218389247194864e-05	0.0002038986567640677	4.662364153773524e-05	0.00011237641592742875	3.19169121212326e-05	3.4575805329950526e-05	0.00019904016517102718	0.00029776731389574707	0.00027054466772824526	0.00035882077645510435	7.29606399545446e-05	0.0021293123718351126	0.000688141502905637	0.0002683556522242725
4502.0	0.0029457786586135626	0.0009351366898044944	0.00010576155909802765	0.0015870467759668827	0.017713412642478943	0.0001376709114992991	0.00044596425141207874	0.0004004512738902122	0.0001339390582870692	3.9063164877006784e-05	0.09142906963825226	8.359515049960464e-05	0.0001501945807831362	0.00041692727245390415	0.0024130831006914377	0.0021910760551691055	0.00020198280981276184	0.0002602948516141623	0.0008526064921170473	0.0020876643247902393	0.002391453366726637	0.000218576067709364	0.000181484007043764	8.069523755693808e-05	3.6199638998368755e-05	1.669769517320674e-05	3.100720641668886e-05	0.00031066557858139277	0.00012524862540885806	1.9373603208805434e-05	3.5620971175376326e-05	1.2253325621713884e-05	0.0002542773145250976	5.4017833463149145e-05	1.777638135536108e-05	5.4443189583253115e-05	0.00012123537453589961	4.606211950886063e-05	0.0004712565569207072	3.5074226616416126e-05	4.784229167853482e-05	0.00024594145361334085	0.00020958292589057237	0.00020281708566471934	0.0003651032457128167	0.00015921160229481757	0.0017668692162260413	0.0007095584878697991	0.00022717632236890495
4508.0	0.008360575884580612	0.0009330075117759407	0.00013549390132538974	0.00220068683847785	0.01429800596088171	0.00019947654800489545	0.0006517499568872154	0.0003734737983904779	0.00013177732762414962	4.778009679284878e-05	0.019852351397275925	9.240544022759423e-05	0.00014950701734051108	0.0006133108399808407	0.0014469352317973971	0.0024155855644494295	0.00020548637257888913	0.00018072145758196712	0.0011657221475616097	0.00122010987251997	0.0015920018777251244	0.0002490002370905131	0.00014742318307980895	0.00012540853640530258	5.648855949402787e-05	1.5719442671979778e-05	3.518712765071541e-05	0.0017780631314963102	0.00026546683511696756	1.7848371498985216e-05	3.997423846158199e-05	1.589342537045013e-05	0.001922199153341353	5.610063817584887e-05	4.450467895367183e-05	6.847502663731575e-05	0.0003432194935157895	6.825668242527172e-05	0.001419273903593421	3.773833668674342e-05	6.761165423085913e-05	0.00037086624070070684	0.00020556630624923855	0.0001771240495145321	0.0011026058346033096	0.00013135417248122394	0.001597294700331986	0.0017312890850007534	0.0005014000344090164
4514.0	0.04723045974969864	0.0008450730820186436	0.00017167480837088078	0.003638132940977812	0.02638864330947399	0.00030696214525960386	0.0011536881793290377	0.00022154793259687722	0.00017926590226124972	5.0191614718642086e-05	0.007968216203153133	9.224555833498016e-05	0.00014760323392692953	0.0008108438341878355	0.0009140996262431145	0.003494169795885682	0.0003822651051450521	0.00011369464482413605	0.0010878981556743383	0.0007113292813301086	0.0006839285488240421	0.0002473505446687341	0.00013194027997087687	0.00013589891023002565	8.860361413098872e-05	1.9393641196074896e-05	8.949387120082974e-05	0.0011785906972363591	0.0002507807221263647	2.059048529190477e-05	9.098459122469649e-05	2.2172709577716887e-05	0.032621704041957855	0.00010995181946782395	6.290593591984361e-05	6.764622230548412e-05	0.0006361660198308527	0.00010684741573641077	0.001165172434411943	3.1780720746610314e-05	7.05806232872419e-05	0.0005487276357598603	0.0074725523591041565	0.0016601304523646832	0.007095608394593	0.00019630015594884753	0.0013148305006325245	0.00249852379783988	0.0006187172839418054
4520.0	0.24277865886688232	0.001042527612298727	0.00017267753719352186	0.002445347374305129	0.020331867039203644	0.00035673315869644284	0.0006501667085103691	0.00017589275375939906	0.00022987155534792691	5.1348648412385955e-05	0.0026165968738496304	8.098022226477042e-05	0.0001466523390263319	0.0023171096108853817	0.0005838747601956129	0.003854872891679406	0.0010011224076151848	6.910166121087968e-05	0.0008770820568315685	0.00034890248207375407	0.0007118887733668089	0.0003197670739609748	0.00016319107089657336	0.00014830029977019876	0.00013069959823042154	3.227813067496754e-05	9.480816515861079e-05	0.00260307383723557	0.0003396746178623289	3.0338869692059234e-05	8.36235994938761e-05	2.9661850931006484e-05	0.027570009231567383	0.00015123203047551215	7.756243576295674e-05	9.328921441920102e-05	0.0002761705545708537	0.00014977811952121556	0.0008724452345632017	3.130154073005542e-05	9.749546006787568e-05	0.0006668507121503353	0.0047790855169296265	0.034920431673526764	0.008279404602944851	0.00022877044102642685	0.003299999749287963	0.0016184410778805614	0.0007438403554260731
4526.0	0.2006300538778305	0.002036665566265583	0.0001164342465926893	0.0014660352608188987	0.013104918412864208	0.00045230548130348325	0.0005853215116076171	0.00013846397632732987	0.0002453893539495766	4.817765875486657e-05	0.0018593079876154661	0.00010215031943516806	0.000241965550230816	0.006623324938118458	0.000535468861926347	0.0071929264813661575	0.000638606259599328	3.5578028473537415e-05	0.0006438239943236113	0.0002973281661979854	0.00033194536808878183	0.00044269318459555507	0.00017102160200010985	0.00023564619186799973	0.0004149538872297853	0.00017336898599751294	0.00012133333075325936	0.013532372191548347	0.0011456661159172654	5.966009484836832e-05	7.311003719223663e-05	6.144389772089198e-05	0.020123541355133057	0.00020821337238885462	0.0002094145311275497	0.0001587825536262244	0.0003935110871680081	0.00020364120427984744	0.00018318448564969003	6.010757351759821e-05	0.00013490217679645866	0.0011737467721104622	0.0011586759937927127	0.005559789482504129	0.005290730856359005	0.00010329065844416618	0.005351856350898743	0.002048060530796647	0.004090689588338137
4532.0	0.08705297112464905	0.0017266825307160616	0.00017078871314879507	0.0011212928220629692	0.007873240858316422	0.0003345116274431348	0.0007990557933226228	0.00019162468379363418	0.00026231634547002614	4.489800630835816e-05	0.0011141224531456828	0.00011459588131401688	0.00020955695072188973	0.002656498458236456	0.0007943348027765751	0.010339968837797642	0.0005517006502486765	2.9114855351508595e-05	0.00046311007463373244	0.00019934441661462188	0.00022466729569714516	0.0004114136390853673	0.0002311960852239281	0.001352574210613966	0.0025937212631106377	0.0038387856911867857	0.0002658406738191843	0.022067485377192497	0.0016967648407444358	0.000284305599052459	0.0001003407160169445	0.00018398514657747	0.024479607120156288	0.00017854261386673898	0.0008584191091358662	0.00019524864910636097	0.000515426101628691	0.00037624259130097926	0.0003706138813868165	8.645577327115461e-05	0.00016831538232509047	0.0014342005597427487	0.0013931073481217027	0.0010164203122258186	0.0035432004369795322	5.2845389291178435e-05	0.005450218450278044	0.0011337148025631905	0.0045198011212050915
4538.0	0.01865522749722004	0.002667919732630253	0.00034987874096259475	0.0004272286896593869	0.004565379116684198	0.00028963404474779963	0.0005486664595082402	0.0004959952784702182	0.00021155268768779933	3.837433905573562e-05	0.000569649098906666	9.733011393109336e-05	0.0001504402607679367	0.0008594592800363898	0.0014573413645848632	0.008573358878493309	0.0004866089147981256	3.599989940994419e-05	0.0004516353365033865	0.00024581392062827945	0.0001703127200016752	0.00041587077430449426	0.0006201536161825061	0.0044187079183757305	0.017389966174960136	0.0351310558617115	0.0064559029415249825	0.08446555584669113	0.0019845417700707912	0.0029284395277500153	0.00014753584400750697	0.0005551924696192145	0.03724591061472893	0.0001984309492399916	0.002287092385813594	0.001789660775102675	0.001133844256401062	0.0009272540919482708	0.0013779450673609972	0.0001056593464454636	0.0003050783125218004	0.0012607637327164412	0.0005160722648724914	0.00039203095366247	0.0008179823053069413	6.0129936173325405e-05	0.0020051798783242702	0.0005195633275434375	0.0015202441718429327
4544.0	0.006523602642118931	0.0020490128081291914	0.000460418697912246	0.00038736051646992564	0.003400574205443263	0.0002982804726343602	0.0005596624105237424	0.00038601428968831897	0.0002340641658520326	3.982090129284188e-05	0.00041305614286102355	0.00011182548041688278	0.00020723040506709367	0.0005578726995736361	0.0015186367090791464	0.008085829205811024	0.000484954915009439	3.993617428932339e-05	0.0005149883218109608	0.0005966192693449557	0.00015568146773148328	0.00036066168104298413	0.0007192124030552804	0.012963391840457916	0.02656390704214573	0.10425254702568054	0.051847197115421295	0.07745810598134995	0.0016508247936144471	0.0017334956210106611	0.00012793888163287193	0.002959721488878131	0.03436577320098877	0.00021655313321389258	0.014089899137616158	0.0048658051528036594	0.0009190898854285479	0.0010948474518954754	0.009089833125472069	9.441930160392076e-05	0.00042869444587267935	0.0014382696244865656	0.0002403397229500115	0.0003268231521360576	0.0009667423437349498	7.66179509810172e-05	0.0014422008534893394	0.0002862407418433577	0.0004375230346340686
4550.0	0.004966666456311941	0.0015198694309219718	0.0005004441482014954	0.00031951229902915657	0.003602498909458518	0.00045332827721722424	0.0005453400081023574	0.00025262226699851453	0.00025287605240009725	5.3225099691189826e-05	0.00040531641570851207	0.0001290627260459587	0.0002762181975413114	0.000468084414023906	0.0011395295150578022	0.005894235335290432	0.00040891929529607296	5.9147540014237165e-05	0.0005623673205263913	0.0005393862957134843	0.00016328586207237095	0.00037879424053244293	0.0005223983898758888	0.038520410656929016	0.055266547948122025	0.3476439416408539	0.1444881707429886	0.086854487657547	0.0019330813083797693	0.015468170866370201	0.00010266280150972307	0.008564972318708897	0.022974999621510506	0.0004698329430539161	0.08517689257860184	0.009303716011345387	0.006557299289852381	0.01004697848111391	0.018422039225697517	9.119897003984079e-05	0.0014844430843368173	0.0018162591150030494	0.00023459884687326849	0.0002061276463791728	0.006635138764977455	8.51315853651613e-05	0.0010846727527678013	0.00012836339010391384	0.00042313645826652646
4556.0	0.005660069640725851	0.0010681357234716415	0.0007861103513278067	0.00016047053213696927	0.009164181537926197	0.00029083358822390437	0.0003992315614596009	0.0001888635306386277	0.00029128286405466497	7.059765630401671e-05	0.0004032694560009986	0.00011625186743913218	0.00021285872207954526	0.0003187945403624326	0.000845039205159992	0.0032899021171033382	0.0004379384918138385	6.833894440205768e-05	0.00042032269993796945	0.0004516695626080036	0.00024852424394339323	0.00027238146867603064	0.0005917241214774549	0.05175734683871269	0.07188135385513306	0.5627261400222778	0.2374124377965927	0.029771389439702034	0.0013070928398519754	0.041580021381378174	0.00018673946033231914	0.013726933859288692	0.05463379621505737	0.0009501382010057569	0.15553832054138184	0.028163138777017593	0.005660547409206629	0.0046455091796815395	0.009733603335916996	9.737393702380359e-05	0.0025761090219020844	0.0011430407175794244	0.00021142643527127802	0.00016937858890742064	0.02612728253006935	9.749062883201987e-05	0.0005612323293462396	8.276317385025322e-05	0.00030775245977565646
4562.0	0.004736794158816338	0.0009521926403976977	0.004468596074730158	0.00011056676885345951	0.04673028737306595	0.0002111645444529131	0.00032852162257768214	0.0001619092799955979	0.0004167939187027514	8.439201337751001e-05	0.0004472569562494755	9.505547495791689e-05	0.00020175646932329983	0.0002610051305964589	0.0004913915763609111	0.0017645115731284022	0.00043585774255916476	6.243321695365012e-05	0.00038693868555128574	0.00029064813861623406	0.00024248748377431184	0.00036371767055243254	0.0015329140005633235	0.0438234806060791	0.04633120074868202	0.6285752654075623	0.28187188506126404	0.007436061277985573	0.000469942664494738	0.008938143961131573	0.0007808384252712131	0.0030830504838377237	0.09794708341360092	0.000506584532558918	0.06294430792331696	0.0207055751234293	0.0036675049923360348	0.0062211863696575165	0.008413853123784065	0.00011731804988812655	0.0022130105644464493	0.0007302064332179725	0.00019336632976774126	0.0001657082320889458	0.026596257463097572	0.00011177430133102462	0.000403344864025712	6.33452000329271e-05	0.00017315868171863258
4568.0	0.006648962385952473	0.0011811158619821072	0.011087814345955849	7.26646394468844e-05	0.11481291055679321	0.00113004504237324	0.00043372076470404863	0.0001523639220977202	0.0005848390865139663	0.00014189520152285695	0.0005905873840674758	9.181624773191288e-05	0.00017947012383956462	0.00023956348013598472	0.00029404042288661003	0.0015412595821544528	0.00034307423629797995	5.4788964916951954e-05	0.0004213024803902954	0.0003988078096881509	0.00016339035937562585	0.000530183722730726	0.00233672047033906	0.19301782548427582	0.13986650109291077	0.7466265559196472	0.33273354172706604	0.0031220586970448494	0.0002912417403422296	0.03831890970468521	0.00039688588003627956	0.01647155173122883	0.03747626021504402	0.0008870544261299074	0.13293026387691498	0.02830665558576584	0.005887269042432308	0.01137623842805624	0.013828977011144161	6.536820001201704e-05	0.0039486950263381	0.0005655160057358444	0.0002448742452543229	0.00015182382776401937	0.075929194688797	0.00020482733089011163	0.0003501792380120605	7.122523675207049e-05	0.0001400566688971594
4574.0	0.003750534262508154	0.0009895730763673782	0.015704212710261345	5.1359667850192636e-05	0.08669278770685196	0.00955949816852808	0.0003233150055166334	0.00013657963427249342	0.0013287669280543923	0.00030289945425465703	0.0007064735400490463	7.637532689841464e-05	0.0001602374977665022	0.0002648045483510941	0.00028623719117604196	0.0013047972461208701	0.00033914155210368335	6.778304668841884e-05	0.000576970458496362	0.0002752667642198503	0.00020039142691530287	0.0004739740106742829	0.001037469133734703	0.6016986966133118	0.3172665238380432	0.826992392539978	0.4692665934562683	0.0002656608121469617	0.0002277901367051527	0.03520650044083595	0.0004760781885124743	0.03468206524848938	0.013199087232351303	0.00147687376011163	0.23663026094436646	0.05290602892637253	0.006333472207188606	0.009294957853853703	0.016960011795163155	8.691662515047938e-05	0.0015648998087272048	0.0004539029614534229	0.0002650831884238869	0.00014811134315095842	0.09590032696723938	0.00030718493508175015	0.0002420758391963318	7.624011777807027e-05	0.00014346408715937287
4580.0	0.005954821594059467	0.0015380739932879806	0.00811653584241867	3.285847560619004e-05	0.0543624609708786	0.004546817392110825	0.00021624859073199332	0.00012848548067267984	0.0021334877237677574	0.0003758905513677746	0.0007252361974678934	7.223119609989226e-05	0.00013451937411446124	0.000673687260132283	0.00031339735141955316	0.0012455075047910213	0.00036512152291834354	0.00011182291927980259	0.0008694145362824202	0.0002359692589379847	0.00042651090188883245	0.0004540526424534619	0.0014539099065586925	0.5581818222999573	0.3067806661128998	0.8692257404327393	0.5051904916763306	0.00010263597505399957	0.0002466501609887928	0.024106966331601143	0.0002968444023281336	0.010653933510184288	0.003885772079229355	0.0015465389005839825	0.0808149203658104	0.420633465051651	0.059978265315294266	0.02920106239616871	0.22123682498931885	0.00026822928339242935	0.016588134691119194	0.011758267879486084	0.0001388031814713031	0.00011650178930722177	0.07935589551925659	0.0003343457938171923	0.00012492990936152637	0.00010724969615694135	0.00010550379374762997
4586.0	0.05268578976392746	0.0008161250152625144	0.0019093732116743922	2.493772262823768e-05	0.04124090448021889	0.006663042586296797	0.0001981347013497725	0.0001396568404743448	0.0013374576810747385	0.0005384129472076893	0.0018948969664052129	6.769190076738596e-05	0.00012019812857033685	0.0009577792952768505	0.0005682819755747914	0.002434999216347933	0.00042497110553085804	0.00015209696721285582	0.00044266023905947804	0.0002273810823680833	0.0004950128495693207	0.00031176843913272023	0.003916817717254162	0.7110913395881653	0.25573867559432983	0.8181003332138062	0.2469967156648636	6.710914021823555e-05	0.00018523457401897758	0.01646421290934086	9.267406130675226e-05	0.15901073813438416	0.0006185150123201311	0.0013286960311233997	0.14289620518684387	0.17281925678253174	0.038575608283281326	0.003111147554591298	0.12038800865411758	0.00021096128330100328	0.01760084368288517	0.010620706714689732	0.00010791889508254826	0.00015997460286598653	0.15172980725765228	0.00037995551247149706	0.00018072938837576658	0.00021294904581736773	0.00011774234008044004
4592.0	0.045049410313367844	0.0005766265676356852	0.00036254842416383326	2.3706255888100713e-05	0.05549466237425804	0.004493520129472017	0.00019262565183453262	0.00016374535334762186	0.001069495570845902	0.0006447342457249761	0.0019449170213192701	9.600349585525692e-05	8.783295925240964e-05	0.0009046915220096707	0.0004133212205488235	0.0024560808669775724	0.00039088603807613254	0.00016669869364704937	0.0004724897153209895	0.00032599165569990873	0.0002410573506494984	0.0002382391830906272	0.01214568316936493	0.5437254905700684	0.26080015301704407	0.7911962866783142	0.40753912925720215	7.178575469879434e-05	0.00019117756164632738	0.03528851643204689	5.382638846640475e-05	0.1863456666469574	0.000326590146869421	0.04353395849466324	0.08324066549539566	0.22012431919574738	0.3771408498287201	0.003065945813432336	0.19747325778007507	0.0002961854625027627	0.005404553841799498	0.006961359176784754	7.115959306247532e-05	0.00015599648759234697	0.14773879945278168	0.00018407974857836962	0.0001898424670798704	0.0002257749147247523	0.00015740864910185337
4598.0	0.03998958319425583	0.0005450461176224053	0.0001831774861784652	2.446972212055698e-05	0.32200679183006287	0.0016612291801720858	0.00030171891557984054	0.0002076113160001114	0.0008020789828151464	0.0010687699541449547	0.0014686657814309	0.00010622142144711688	0.00013358599971979856	0.000638175755739212	0.00024190600379370153	0.001989237265661359	0.0002777252229861915	0.00022147360141389072	0.0003782960120588541	0.0006143301725387573	0.0002815225743688643	0.0002694257127586752	0.018432555720210075	0.20122429728507996	0.11718162894248962	0.615151047706604	0.36890709400177	8.908585732569918e-05	0.00019777420675382018	0.02818058803677559	4.812934639630839e-05	0.05869537219405174	0.00028282409766688943	0.018201887607574463	0.019272642210125923	0.23877911269664764	0.1751677393913269	0.0014971421333029866	0.1266549974679947	0.0032521465327590704	0.007566033396869898	0.0031260994728654623	8.449194865534082e-05	0.00011479887325549498	0.05256349593400955	0.0001300023141084239	0.0001077099732356146	0.00036736621404998004	0.0001666684984229505
4604.0	0.02779625542461872	0.0003573983267415315	0.00015169676044024527	3.072375329793431e-05	0.5128352642059326	0.0010652143973857164	0.0002981741272378713	0.00022151542361825705	0.0005702058551833034	0.0017089108005166054	0.0010265725431963801	0.00010594435298116878	0.0002451538748573512	0.0005172611563466489	0.0001573078043293208	0.003587365848943591	0.00023379606136586517	0.00020028829749207944	0.0004900745116174221	0.000479941169032827	0.0002961614809464663	0.0003278111107647419	0.04610435664653778	0.07276211678981781	0.0466700904071331	0.16493508219718933	0.0836213156580925	0.00013334192044567317	0.00014145638851914555	0.0020154351368546486	3.702520552906208e-05	0.00955039169639349	0.00028363257297314703	0.0012480280129238963	0.0010909613920375705	0.019499411806464195	0.007766986731439829	0.00033534085378050804	0.01592385396361351	0.0027453259099274874	0.0017136672977358103	0.0009847437031567097	0.00011406157136661932	0.00014576275134459138	0.040523868054151535	0.0001291415246669203	7.144462870201096e-05	0.000319155486067757	0.00022150779841467738
4610.0	0.025449128821492195	0.00026096380315721035	9.265285189030692e-05	3.318149538245052e-05	0.440891832113266	0.000811881385743618	0.00021136277064215392	0.0002502927090972662	0.0004229445185046643	0.0036971112713217735	0.0008994330419227481	0.0001500796206528321	0.00019368056382518262	0.0004679423291236162	0.00013025420776102692	0.0037432415410876274	0.00023027036513667554	0.0001330542581854388	0.00041389866964891553	0.0002671349502634257	0.00019489692931529135	0.00037238126969896257	0.009875727817416191	0.0323668010532856	0.060922861099243164	0.05079659819602966	0.016377296298742294	0.0001039150301949121	0.00019559841894079	0.0009380249539390206	3.310212923679501e-05	0.0011527170427143574	0.0003205557877663523	0.0016510920831933618	0.0010463193757459521	0.013001654297113419	0.0042897555977106094	0.00024923012824729085	0.006445157807320356	0.0005371473962441087	0.00044185039587318897	0.000546839612070471	9.00535742403008e-05	0.00021101237507537007	0.051947806030511856	0.00018614550936035812	6.13587471889332e-05	0.0003353993524797261	0.0002393644244875759
4616.0	0.010226386599242687	0.0003162411449011415	5.0264894525753334e-05	3.0082663215580396e-05	0.49343276023864746	0.0014453453477472067	0.00019859583699144423	0.00030675181187689304	0.0003836306859739125	0.017626849934458733	0.0006208786508068442	0.00015333898772951216	0.00027102307649329305	0.00039309749263338745	0.00015811866614967585	0.002295316895470023	0.0002282120694871992	0.00012012432125629857	0.0003192227450199425	0.0002535138337407261	0.0002458957314956933	0.00055918307043612	0.0014044531853869557	0.004368494264781475	0.006908311974257231	0.011506972834467888	0.001848398707807064	0.0001953067403519526	0.000234113511396572	0.00015840116248000413	3.320640098536387e-05	0.00010171738540520892	0.0003853811358567327	0.0035389901604503393	0.0007122395909391344	0.01301310770213604	0.001548277447000146	0.0003451199154369533	0.0007244707667268813	0.0002985069004353136	0.00021631002891808748	0.00019446719670668244	5.343091834220104e-05	8.487478771712631e-05	0.008634895086288452	0.0006230061408132315	3.976352672907524e-05	0.0003101264301221818	0.00014230683154892176
4622.0	0.005610722582787275	0.0013188845477998257	7.53552740206942e-05	3.339682734804228e-05	0.5802441239356995	0.0009898323332890868	0.00022157139028422534	0.00042799540096893907	0.00033219510805793107	0.025878529995679855	0.000544181908480823	0.0001649976329645142	0.00027781265089288354	0.00040323720895685256	0.00017945111903827637	0.001503591425716877	0.0002565853064879775	0.00015500142762903124	0.00029804540099576116	0.00021766434656456113	0.0002369192661717534	0.000302383879898116	0.00044033947051502764	0.0013323720777407289	0.0007799622835591435	0.00038023307570256293	0.00016841781325638294	8.530222839908674e-05	6.590793782379478e-05	3.0544440960511565e-05	4.092622111784294e-05	2.842790308932308e-05	0.00034671093453653157	0.00044318698928691447	0.000141914511914365	0.003036879003047943	0.00041063514072448015	0.0004843910865020007	7.341603486565873e-05	0.00020391518773976713	0.00019928551046177745	0.0001615572109585628	4.165871359873563e-05	4.3536296288948506e-05	0.0011602223385125399	0.0002704763028305024	2.6934343622997403e-05	0.0005657621077261865	0.00010445549560245126
4628.0	0.004118535667657852	0.00035203949664719403	0.0008999959100037813	4.750717562274076e-05	0.6201252341270447	0.001679137465544045	0.0003007003397215158	0.0006430368521250784	0.0002790619037114084	0.04471271485090256	0.0004414049908518791	0.000144452991662547	0.00017379451310262084	0.00042149514774791896	0.000163989097927697	0.0010007189121097326	0.0004129018052481115	0.0002567815827205777	0.00033387631992809474	0.0001939078647410497	0.00027297140331938863	0.00020554198999889195	0.0001516338816145435	0.0001957051281351596	0.00018826157611329108	0.0001959863438969478	6.284609844442457e-05	5.887955194339156e-05	2.5632842152845114e-05	2.2699610781273805e-05	3.0144374250085093e-05	2.5836465283646248e-05	0.0004935581819154322	0.0002267690288135782	0.00012319188681431115	0.0006953662377782166	0.0002645511704031378	0.0008247772348113358	3.454426769167185e-05	4.365195127320476e-05	0.00016073988808784634	0.00016395702550653368	5.927266465732828e-05	4.075100150657818e-05	0.0003648845595307648	0.00018690404249355197	2.2212900148588233e-05	0.0022741679567843676	8.410022564930841e-05
4634.0	0.001550355926156044	0.00024759522057138383	0.00015948357759043574	3.557958916644566e-05	0.5511574745178223	0.03079710528254509	0.00039095181273296475	0.0009008881752379239	0.0002368580608163029	0.021610241383314133	0.00034648223663680255	0.00011809462739620358	0.00012013853847747669	0.0006396810640580952	0.0001582304248586297	0.0007773000397719443	0.0010064308298751712	0.00017889434820972383	0.0007249448681250215	0.0003631823346950114	0.0002876304497476667	0.00014670325617771596	7.13663175702095e-05	7.319737778743729e-05	6.598339678021148e-05	0.00010023380309576169	5.1904135034419596e-05	4.2579194996505976e-05	1.9470066035864875e-05	2.2717586034559645e-05	2.4519005819456652e-05	2.620320810819976e-05	0.00046171079156920314	0.0001735764235490933	8.14765808172524e-05	0.00011834770702989772	8.055445505306125e-05	0.00015644379891455173	2.2203579646884464e-05	2.7230216801399365e-05	0.0002674208371900022	0.00023430644068866968	4.1822702769422904e-05	4.201362389721908e-05	0.0003169782576151192	0.0009072264074347913	2.1646017557941377e-05	0.001988746924325824	9.429360216017812e-05
4640.0	0.0006722694961354136	0.0001743804750731215	7.271170761669055e-05	3.303237463114783e-05	0.40430131554603577	0.018215017393231392	0.00033313361927866936	0.0009067099308595061	0.0002391800662735477	0.00785108469426632	0.0004900001222267747	0.00012713877367787063	0.0001470542192691937	0.0009801151463761926	0.0001770750677678734	0.0007474614540114999	0.0007471395656466484	0.0001344575866824016	0.0015012408839538693	0.00034432136453688145	0.0006167925312183797	0.0001688390620984137	5.9258647524984553e-05	4.0619474020786583e-05	3.8086611311882734e-05	6.35405522189103e-05	2.763618431345094e-05	3.407836629776284e-05	1.5535910279140808e-05	2.2613401597482152e-05	2.5456349248997867e-05	2.2836835341877304e-05	0.0004902588552795351	0.0001692321675363928	6.523705087602139e-05	7.227604510262609e-05	4.200112744001672e-05	5.212665200815536e-05	2.1216203094809316e-05	2.226545439043548e-05	0.00012045133917126805	0.00024802639381960034	3.325381112517789e-05	3.047245627385564e-05	6.721359386574477e-05	6.67403219267726e-05	1.9978187992819585e-05	0.009766087867319584	0.00010943154484266415
4646.0	0.00035512191243469715	0.00013370656233746558	5.495060031535104e-05	3.588356776162982e-05	0.17986232042312622	0.009789246134459972	0.0003313114575576037	0.0007089991704560816	0.00022687889577355236	0.0021992286201566458	0.0013126468984410167	0.00014303956413641572	0.00015703086683060974	0.0008529306505806744	0.0002451749169267714	0.0007059522904455662	0.0004845967632718384	0.00014425932022277266	0.001466908142901957	0.0002094093506457284	0.002020785352215171	0.00048824326950125396	0.0001262633450096473	4.612893098965287e-05	2.6188317860942334e-05	3.8736790884286165e-05	1.5298277503461577e-05	2.600958941911813e-05	1.4916984582669102e-05	2.1663365259882994e-05	2.4713619495742023e-05	1.8924029063782655e-05	0.0010334374383091927	0.0001484860695200041	4.143935439060442e-05	4.052510848850943e-05	2.4396835215156898e-05	3.211941657355055e-05	1.3761978152615484e-05	1.752440402924549e-05	7.069452840369195e-05	0.00011933883797610179	2.6263098334311508e-05	5.469171446748078e-05	5.036326183471829e-05	3.859910066239536e-05	2.8362313969410025e-05	0.037270933389663696	0.00014348611875902861
4652.0	0.00023477806826122105	0.0001350499369436875	4.110731970285997e-05	4.1548766603227705e-05	0.09580592066049576	0.002816385356709361	0.0002690955880098045	0.0006049771327525377	0.00017566917813383043	0.00037610705476254225	0.0016493949806317687	0.00015593090211041272	0.00015966888167895377	0.0007550669834017754	0.0003115159342996776	0.0009296736097894609	0.0004813279374502599	0.00011143067968077958	0.002952215727418661	0.0001968744763871655	0.002737832022830844	0.0003355599183123559	0.00016204919666051865	0.0001373378763673827	3.448433199082501e-05	2.8372784072416835e-05	1.2526507816801313e-05	2.895240868383553e-05	1.552213689137716e-05	3.215260221622884e-05	3.1078965548658744e-05	2.475607834639959e-05	0.004595765378326178	0.00042155879782512784	4.0892042306950316e-05	4.478067421587184e-05	2.69598367594881e-05	4.081950100953691e-05	1.300688018091023e-05	1.5198722394416109e-05	5.461145701701753e-05	0.00010256867244606838	2.177101850975305e-05	4.4858297769678757e-05	2.8103679142077453e-05	2.6818112019100226e-05	3.403367372811772e-05	0.012024152092635632	0.0001412237761542201
4658.0	0.0001657499378779903	0.00011184499453520402	2.750251951511018e-05	4.498102134675719e-05	0.06303142011165619	0.0007617003284394741	0.0004662725841626525	0.0005344434175640345	0.00018220930360257626	0.00011463127884780988	0.001246750121936202	0.0001821356563596055	0.0001741023443173617	0.00043989071855321527	0.00041408571996726096	0.0013801344903185964	0.0002956220996566117	0.0001378490123897791	0.002931081922724843	0.0002656754804775119	0.001380213419906795	0.0002561402216088027	0.00011703825293807313	9.981622861232609e-05	3.6358440411277115e-05	5.554742892854847e-05	1.9321940271765925e-05	4.746664853882976e-05	1.60176041390514e-05	4.87791039631702e-05	4.477004040381871e-05	2.812159073073417e-05	0.002514463849365711	0.022588539868593216	6.908854265930131e-05	9.465964103583246e-05	0.0001393745478708297	0.00018696785264182836	1.5734322005300783e-05	2.282124842167832e-05	4.869094482273795e-05	9.576814045431092e-05	1.581904143677093e-05	3.428326090215705e-05	2.2235766664380208e-05	2.414887785562314e-05	4.2113748349947855e-05	0.0022470687981694937	0.000125174003187567
4664.0	0.00027519147261045873	7.589918095618486e-05	2.1783645934192464e-05	5.886270810151473e-05	0.07845593988895416	0.00021041407308075577	0.0007612779154442251	0.0007014400907792151	0.00021800871763844043	7.585505227325484e-05	0.0010485171806067228	0.0003664255200419575	0.0001701903238426894	0.00036555546103045344	0.0005750897689722478	0.0020221350714564323	0.0001794985291780904	0.00029095757054165006	0.0033603005576878786	0.000514601357281208	0.001952092512510717	0.0002645161293912679	0.00011542805441422388	8.086092566372827e-05	3.81862664653454e-05	3.943431147490628e-05	2.2525757231051102e-05	6.724282866343856e-05	1.4046283467905596e-05	6.471527012763545e-05	5.121435606270097e-05	2.3588987460243516e-05	0.000719172356184572	0.009560653939843178	5.087983299745247e-05	0.00010903780639637262	0.00010303253657184541	9.497419523540884e-05	1.6873811546247452e-05	2.4341619791812263e-05	5.461234104586765e-05	0.00011999621347058564	2.2242915292736143e-05	2.8750211640726775e-05	1.6671234334353358e-05	2.187465906899888e-05	5.499128019437194e-05	0.0005885602440685034	0.0001158607701654546
4670.0	0.00040933722630143166	5.5631397117394954e-05	3.4452907129889354e-05	6.787062739022076e-05	0.306118369102478	0.0001265586615772918	0.000502662907820195	0.0006151569541543722	0.0002357933990424499	5.43191417818889e-05	0.0008126430329866707	0.0007884172373451293	0.00018199624901171774	0.0003341342380736023	0.0007005956140346825	0.0015115212881937623	0.00011877166980411857	0.0003096740401815623	0.003710283199325204	0.0005556877586059272	0.007501848507672548	0.000323631102219224	8.826830890029669e-05	6.545995711348951e-05	3.701870809891261e-05	3.6467543395701796e-05	2.9891118174418807e-05	5.074033106211573e-05	1.5859570339671336e-05	7.658347021788359e-05	4.564160917652771e-05	2.2965472453506663e-05	0.0006802932475693524	0.0018581799231469631	3.9698508771834895e-05	0.00010648947500158101	5.0006907258648425e-05	6.280667003011331e-05	1.67751368280733e-05	2.0056246285093948e-05	6.0851103626191616e-05	0.00012266499106772244	2.116876930813305e-05	3.252356327720918e-05	2.1258067135931924e-05	3.0259150662459433e-05	7.566187559859827e-05	0.00030850624898448586	0.0001505383988842368
4676.0	0.0004057218902744353	4.7897938202368096e-05	9.038031566888094e-05	6.912868411745876e-05	0.3752939701080322	0.00010653497884050012	0.00037994104786776006	0.000560963642783463	0.00033605308271944523	4.879548214375973e-05	0.00031497381860390306	0.0007865255465731025	0.00016497938486281782	0.0003176516620442271	0.0007670694030821323	0.0008744688821025193	0.00010453929280629382	0.00017733054119162261	0.0038993998896330595	0.0005495887016877532	0.009097231552004814	0.0003191135183442384	7.864475628593937e-05	4.9066304200096056e-05	2.863791087293066e-05	2.70399668806931e-05	2.8799191568396054e-05	4.6167180698830634e-05	1.9116845578537323e-05	0.00013545696856454015	3.830837886198424e-05	2.296945604030043e-05	0.0004164793936070055	0.00041072731255553663	2.8913367714267224e-05	6.98175499564968e-05	3.6233901482773945e-05	4.1572031477699056e-05	1.6998208593577147e-05	1.9313116354169324e-05	5.647552097798325e-05	0.00015383234131149948	1.4875530723656993e-05	3.4836681152228266e-05	2.5137909688055515e-05	3.661624577944167e-05	9.903291356749833e-05	0.00023171956127043813	0.00013533548917621374
4682.0	0.0003672760503832251	5.452112964121625e-05	5.376329136197455e-05	6.49303910904564e-05	0.4357624650001526	8.325442468049005e-05	0.0005136548425070941	0.0005631960812024772	0.0004043427179567516	4.9532201956026256e-05	0.0002710135013330728	0.0005252533010207117	0.0002369425055803731	0.0002768945414572954	0.0009431752259843051	0.0007286646869033575	9.635090100346133e-05	0.00011252440162934363	0.005168030504137278	0.0004368993395473808	0.008574963547289371	0.0002698306052479893	0.00011386899859644473	4.807137156603858e-05	2.8654656489379704e-05	3.706879942910746e-05	2.6679927032091655e-05	3.863567326334305e-05	2.2368118152371608e-05	0.0004246948810759932	2.994270107592456e-05	1.6270540072582662e-05	0.00017582050350029022	0.00012482130841817707	2.604086148494389e-05	4.000558328698389e-05	1.933198655024171e-05	2.268896423629485e-05	2.1739693693234585e-05	1.845290171331726e-05	3.585144804674201e-05	0.00011089612235082313	1.072329996532062e-05	2.9815451853210106e-05	3.5649078199639916e-05	3.408662450965494e-05	0.00013147610297892243	0.0001854834408732131	8.504542347509414e-05
4688.0	0.0005698173772543669	5.854976552654989e-05	5.535463060368784e-05	0.0001010794221656397	0.39489084482192993	8.115918171824887e-05	0.0014683098997920752	0.0006365263252519071	0.0004339720180723816	6.291553290793672e-05	0.000293432705802843	0.0004991887253709137	0.00036142219323664904	0.00027665914967656136	0.001389090670272708	0.0005382441449910402	8.64632020238787e-05	0.00012505028280429542	0.008547012694180012	0.0004979823715984821	0.012921118177473545	0.0003670052974484861	0.00013713398948311806	6.71079833409749e-05	2.7027745090890676e-05	4.151300527155399e-05	2.2520516722579487e-05	3.145316077279858e-05	2.2987054762779735e-05	0.0005187868955545127	2.5117349650827236e-05	1.330682061961852e-05	0.000202040042495355	5.9089750720886514e-05	2.0839195713051595e-05	3.352375642862171e-05	1.2789657375833485e-05	2.0252251488273032e-05	2.6731222533271648e-05	2.2426731447922066e-05	3.113622369710356e-05	8.192777022486553e-05	9.599525583325885e-06	2.869687887141481e-05	3.393340375623666e-05	2.9346305382205173e-05	0.0003270503948442638	0.0001853112189564854	7.7178337960504e-05
4694.0	0.000390004861401394	5.039088136982173e-05	4.9438011046731845e-05	0.00019365359912626445	0.19094403088092804	0.00012915825936943293	0.0016305355820804834	0.0006756705115549266	0.00043865019688382745	6.0235423006815836e-05	0.0003073308034799993	0.0003725034184753895	0.00044686516048386693	0.0003352970234118402	0.0016995084006339312	0.00045783567475154996	7.411375554511324e-05	0.00013084974489174783	0.040815871208906174	0.0006036992999725044	0.009001271799206734	0.00030521387816406786	0.00014936437946744263	8.538035763194785e-05	1.8182594430982135e-05	9.530006354907528e-05	2.6037956558866426e-05	2.8633048714254983e-05	2.0192564988974482e-05	0.00038893238524906337	3.1298284739023075e-05	1.5476683984161355e-05	0.00015874832752160728	4.386017099022865e-05	1.680610512266867e-05	2.9208213163656183e-05	1.0407546142232604e-05	2.1840558474650607e-05	3.405880488571711e-05	2.7071702788816765e-05	3.303351331851445e-05	9.291235619457439e-05	1.1193420505151153e-05	2.9363829526118934e-05	3.5553337511373684e-05	3.6208271922077984e-05	0.0006356205558404326	0.00018364249262958765	7.87521421443671e-05
4700.0	0.00021647098765242845	4.2666582885431126e-05	4.6086897782515734e-05	0.0002524944138713181	0.10366848111152649	0.0001636967936065048	0.000820017303340137	0.0006631971336901188	0.0007909893756732345	6.248051067814231e-05	0.0003059147857129574	0.00026653328677639365	0.0004263899172656238	0.00030484164017252624	0.0013308933703228831	0.00040055287536233664	7.729175558779389e-05	0.00010783215839182958	0.06430140137672424	0.0018760255770757794	0.008829168044030666	0.0002813739120028913	0.00016038668400142342	8.555436215829104e-05	1.6980013242573477e-05	5.87354224990122e-05	2.2587582861888222e-05	2.1455216483445838e-05	1.7297430531471036e-05	0.0005560661084018648	3.850865687127225e-05	2.099758967233356e-05	9.665273682912812e-05	3.389925404917449e-05	1.615331530047115e-05	2.9310362151591107e-05	1.2329259334364906e-05	2.2631587853538804e-05	5.341221913113259e-05	5.407065691542812e-05	3.3960277505684644e-05	7.383638876490295e-05	1.725538277241867e-05	4.460252603166737e-05	5.8293375332141295e-05	3.973911589127965e-05	0.0006716813077218831	0.0001697268453426659	9.978538582799956e-05
4706.0	0.00018656077736523002	4.0952960262075067e-05	3.9598086004843935e-05	0.00027069973293691874	0.034898724406957626	0.0001384621427860111	0.0005694726714864373	0.0015097189461812377	0.0013774794060736895	8.61632579471916e-05	0.0002521499409340322	0.00028996559558436275	0.0003299525997135788	0.00024894968373700976	0.001070758211426437	0.00029080393142066896	9.165239316644147e-05	0.0001070576035999693	0.03229646757245064	0.002824433147907257	0.04283985123038292	0.00020365150703582913	0.00022098592307884246	8.593253005528823e-05	1.7959166143555194e-05	4.9013604439096525e-05	2.155472247977741e-05	1.6800608136691153e-05	1.6596284694969654e-05	0.00039383061812259257	4.128190266783349e-05	2.7434880394139327e-05	7.922638178570196e-05	2.448316809022799e-05	1.3597044016933069e-05	3.1866791687207296e-05	1.3640005818160716e-05	2.0058425434399396e-05	6.281925743678585e-05	0.00015424375305883586	3.321710755699314e-05	5.8588073443388566e-05	2.2951940991333686e-05	4.398033343022689e-05	0.00013265002053231	2.5949209884856828e-05	0.0005951367202214897	0.00033353400067426264	8.205012272810563e-05
4712.0	0.00023357394093181938	6.680661317659542e-05	3.0250002964749e-05	0.0002519723493605852	0.015667501837015152	0.00014721951447427273	0.0003590479609556496	0.002566919196397066	0.0014106082962825894	8.047123264987022e-05	0.0001709361677058041	0.00032121443655341864	0.0003130870754830539	0.0005036972579546273	0.0010278299450874329	0.00028528229449875653	0.00010185714199906215	0.00015974351845216006	0.04766707122325897	0.0034457023721188307	0.36161869764328003	0.0001761524035828188	0.00021364580607041717	0.0001233104703715071	1.762812644301448e-05	3.646176992333494e-05	2.044161556113977e-05	1.6875936125870794e-05	1.646304917812813e-05	0.0006328735616989434	3.8667189073748887e-05	4.180056930636056e-05	0.0003683042014017701	2.1621593987219967e-05	1.1885284948220942e-05	2.4638031391077675e-05	1.393667025695322e-05	2.427846447972115e-05	5.924582001171075e-05	0.00039150327211245894	2.9739176170551218e-05	6.038276114850305e-05	2.778120142465923e-05	4.423578138812445e-05	0.00024240865604951978	2.31021003855858e-05	0.000353097275365144	0.000480262388009578	8.838892972562462e-05
4718.0	0.00018770003225654364	8.483901910949498e-05	3.611826105043292e-05	0.000318247068207711	0.028271742165088654	0.0001374695566482842	0.0002799439535010606	0.002259232336655259	0.0024991848040372133	8.771577995503321e-05	0.00012243326636962593	0.00037760011036880314	0.00030157770379446447	0.0006863797316327691	0.0009840036509558558	0.000388189684599638	0.00010405206558061764	0.00024472115910612047	0.016676779836416245	0.0024391389451920986	0.2307290881872177	0.00016376111307181418	0.0001907638506963849	0.00018936155538540334	1.7764283256838098e-05	2.3595444872626103e-05	1.9969005734310485e-05	1.8870165149564855e-05	1.6576257621636614e-05	0.004337206017225981	7.450867997249588e-05	0.00012635704479180276	0.00038739669253118336	1.9896679077646695e-05	1.1222794455534313e-05	2.17972592508886e-05	1.666335083427839e-05	2.496056549716741e-05	4.797446672455408e-05	0.00036342613748274744	3.082564580836333e-05	5.824453182867728e-05	2.585958645795472e-05	4.51221494586207e-05	0.00045801722444593906	2.1335548808565363e-05	0.0003512985713314265	0.00035531510366126895	0.000119784839625936
4724.0	0.00013055064482614398	8.15235180198215e-05	3.363057840033434e-05	0.00036708879633806646	0.06027868017554283	0.00011205347982468084	0.0003077424771618098	0.001859874464571476	0.004646657966077328	0.00013901141937822104	0.00014918374654371291	0.0009108029771596193	0.00028466255753301084	0.0004575455095618963	0.0010200513061136007	0.0002790440630633384	0.00010988599387928843	0.00017249127267859876	0.009786241687834263	0.0015235715545713902	0.10197295993566513	0.00014298540190793574	0.00047682394506409764	0.00025185057893395424	2.216110260633286e-05	2.0750510884681717e-05	2.2669411919196136e-05	2.1060961444163695e-05	1.838309981394559e-05	0.012544495053589344	6.147260864963755e-05	0.0003127192903775722	0.00011661292228382081	1.7386140825692564e-05	1.1081578122684732e-05	2.2991636797087267e-05	1.8573822671896778e-05	2.495166518201586e-05	4.6329871111083776e-05	0.00031278037931770086	3.0864946893416345e-05	5.079038965050131e-05	2.875311838579364e-05	3.563986319932155e-05	0.0003646905242931098	1.832131965784356e-05	0.0002537936670705676	0.00017498309898655862	0.00010187813313677907
4730.0	0.00019007065566256642	0.00011579241254366934	2.8596479751286097e-05	0.0008058616076596081	0.07073970139026642	0.00010791590466396883	0.0002359982900088653	0.0013886468950659037	0.007163473404943943	0.00026640776195563376	0.0003967841330450028	0.02985222637653351	0.00028469812241382897	0.0004476906033232808	0.0017947450978681445	0.00029424173408187926	9.415199019713327e-05	0.00021305344125721604	0.0028495220467448235	0.0013519413769245148	0.023642070591449738	0.00022828303917776793	0.004948613233864307	0.0012560137547552586	2.6204055757261813e-05	2.2666083168587647e-05	2.4124872652464546e-05	2.480906550772488e-05	2.2689873730996624e-05	0.00530701270326972	2.8584427127498202e-05	0.0004932779120281339	0.0001473871961934492	1.7662658137851395e-05	1.147993953054538e-05	3.3403612178517506e-05	2.531328209443018e-05	3.7656336644431576e-05	4.842907583224587e-05	0.00026150254416279495	3.10339528368786e-05	5.285405495669693e-05	2.489932012395002e-05	3.094157000305131e-05	0.00040502671618014574	1.8902330339187756e-05	0.00023073099146131426	0.00013567776477430016	0.00010942570224869996
4736.0	0.0003512080293148756	0.00015301660459954292	2.8766064133378677e-05	0.0011490569449961185	0.09485400468111038	8.335593884112313e-05	0.00020558178948704153	0.0012455886462703347	0.006060915533453226	0.00027568175573833287	0.0008173749665729702	0.04159834235906601	0.0024244608357548714	0.0006015193648636341	0.00152089714538306	0.0002788443525787443	8.254319982370362e-05	0.00017400510841980577	0.0012149971444159746	0.0009899890283122659	0.006812530104070902	0.0004184490826446563	0.002175401896238327	0.001159299397841096	2.6171364879701287e-05	2.1887346520088613e-05	2.2680267647956498e-05	2.9646409529959783e-05	2.657089862623252e-05	0.0010226900922134519	2.7293755920254625e-05	0.001204974832944572	0.00014936551451683044	2.0563325961120427e-05	1.234220962942345e-05	2.3850792786106467e-05	2.4002671125344932e-05	2.810126716212835e-05	5.576604598900303e-05	0.000233686194405891	2.7890328055946156e-05	0.000101597084722016	2.3478367438656278e-05	3.242576349293813e-05	0.0005371575825847685	2.6377381800557487e-05	0.0002448268642183393	0.00010700309940148145	0.00011626351624727249
4742.0	0.00024238946207333356	0.00012929394142702222	2.869605850719381e-05	0.00048367292038165033	0.092038594186306	7.788849325152114e-05	0.00022825038467999548	0.0013198269298300147	0.006881257984787226	0.0003300819080322981	0.0006246637785807252	0.01384911872446537	0.005130456760525703	0.0006233223248273134	0.0017082991544157267	0.00026960019022226334	8.404202526435256e-05	0.0001311919477302581	0.000891302595846355	0.0006513238186016679	0.003103959374129772	0.0002918899990618229	0.0007729782373644412	0.0007451805868186057	2.6703397452365607e-05	2.48331853072159e-05	1.919708120112773e-05	3.102708433289081e-05	3.778551399591379e-05	0.00018563770572654903	2.3173704903456382e-05	0.0012467738706618547	0.00010598932567518204	2.0002571545774117e-05	1.4461657883657608e-05	2.0980494809919037e-05	1.7211736121680588e-05	2.3459679141524248e-05	6.0263682826189324e-05	0.0003872567613143474	3.179582199663855e-05	6.884521280881017e-05	2.957169635919854e-05	3.22343003062997e-05	0.0010400747414678335	4.096471820957959e-05	0.00037738564424216747	6.987056985963136e-05	0.0001186073204735294
4748.0	0.00022412532416637987	0.00013597928045783192	3.784462023759261e-05	0.0002878326631616801	0.010103002190589905	9.417696128366515e-05	0.0002454293717164546	0.0010466380044817924	0.004829299636185169	0.0018402463756501675	0.0005355768371373415	0.0027982392348349094	0.0013926943065598607	0.00027610105462372303	0.0009320487733930349	0.0003298610681667924	8.972141949925572e-05	0.0001351085229543969	0.0004865720693487674	0.00032830401323735714	0.0012786679435521364	0.00026785489171743393	0.0005296432645991445	0.0007950746803544462	2.6939354938804172e-05	3.642945011961274e-05	1.9794233594438992e-05	2.568714444350917e-05	5.20507492183242e-05	6.279924855334684e-05	2.1967436623526737e-05	0.0014941287226974964	0.0001123112888308242	1.8649559933692217e-05	1.3137065252522007e-05	1.578754381625913e-05	1.4094160178501625e-05	2.5330235075671226e-05	6.258450594032183e-05	0.0005959777045063674	3.3463231375208125e-05	6.766421574866399e-05	4.007286042906344e-05	3.6059889680473134e-05	0.0035530864261090755	5.405467891250737e-05	0.0006118066376075149	5.4921572882449254e-05	0.00011659781011985615
4754.0	0.00026579329278320074	0.0001624246360734105	2.9961613108753227e-05	0.00015300347877200693	0.004798966459929943	0.00010080181527882814	0.0002286348317284137	0.0006695434567518532	0.003235175972804427	0.0042145391926169395	0.00032898702193051577	0.0005132967489771545	0.0007838342571631074	0.0004668614419642836	0.0004771354142576456	0.0005401104572229087	6.9192930823192e-05	0.00015493463433813304	0.000450338760856539	0.00024314591428264976	0.0003636084438767284	0.00021587839000858366	0.00037544802762567997	0.0010132577735930681	2.7999618396279402e-05	5.1566767069743946e-05	2.101145037158858e-05	1.993968544411473e-05	7.515677134506404e-05	3.942878538509831e-05	2.2238416931941174e-05	0.0020859206560999155	0.00012208864791318774	2.173399116145447e-05	1.3008169844397344e-05	1.2145859727752395e-05	1.5066919331729878e-05	3.0861119739711285e-05	7.05218844814226e-05	0.0004384430358186364	2.905701876443345e-05	5.498760947375558e-05	5.13643681188114e-05	4.0390608774032444e-05	0.001359840389341116	5.50479453522712e-05	0.0004511497972998768	6.533933628816158e-05	0.00015724243712611496
4760.0	0.0001532113819848746	0.0001609566097613424	3.2097123039420694e-05	0.00011750993871828541	0.00795095507055521	0.00011454670311650261	0.0002545805764384568	0.000450362975243479	0.0029522490222007036	0.008053210563957691	0.00022614977206103504	0.00022761123545933515	0.0009764903807081282	0.0004714295209851116	0.0004672478826250881	0.0005617897841148078	4.3252206523902714e-05	0.00014728184032719582	0.0009010015055537224	0.0001514275645604357	0.00020100417896173894	0.0001930798462126404	0.00028785489848814905	0.0006943120970390737	2.9908598662586883e-05	5.6720666179899126e-05	2.0351515559013933e-05	1.8245229512103833e-05	8.940506813814864e-05	2.811359809129499e-05	2.0949863028363325e-05	0.004260101355612278	0.00013304372259881347	2.5879446184262633e-05	1.5080588127602823e-05	1.0614301572786644e-05	1.8258562704431824e-05	4.291919321985915e-05	7.440097397193313e-05	0.00026469980366528034	2.8218139050295576e-05	4.9484944611322135e-05	4.6778532123425975e-05	3.435694088693708e-05	0.0028378628194332123	6.835621752543375e-05	0.00020879326621070504	7.010195986367762e-05	0.00019626421271823347
4766.0	9.915669943438843e-05	0.00013337192649487406	4.330466617830098e-05	4.195092333247885e-05	0.02362225577235222	0.00014058758097235113	0.00039659280446358025	0.0003350152401253581	0.0014651489909738302	0.026520490646362305	0.0002436072245473042	0.00013709750783164054	0.002078405348584056	0.00024705802206881344	0.00034370674984529614	0.0005138122942298651	4.117555363336578e-05	0.00012650484859477729	0.0011713129933923483	9.71335539361462e-05	0.0001239173870999366	0.0001303342287428677	0.0002908504684455693	0.00041261434671469033	3.051427484024316e-05	4.739622090710327e-05	2.204777774750255e-05	1.7736318113747984e-05	0.00011492537305457518	2.1194666260271333e-05	2.0065965145477094e-05	0.005958960857242346	0.00014639680739492178	2.98787508654641e-05	1.7116923118010163e-05	9.60606394073693e-06	2.383928767812904e-05	4.84437623526901e-05	5.2103492635069415e-05	0.00027735214098356664	3.351602208567783e-05	5.036560833104886e-05	4.760482261190191e-05	3.181611464242451e-05	0.0018746727146208286	4.121510937693529e-05	0.00015004913439042866	5.952376523055136e-05	0.00017535472579766065
4772.0	7.251671922858804e-05	0.00010762085730675608	2.8174579711048864e-05	3.8956699427217245e-05	0.10617399215698242	0.00015020447608549148	0.0005408112774603069	0.0004322608292568475	0.0008985880995169282	0.006895362865179777	0.000323702406603843	0.00010009911784436554	0.0028472612611949444	0.0002117685944540426	0.0003163690271321684	0.0008623365429230034	5.9270743804518133e-05	0.00011040695972042158	0.0008916337974369526	0.00014172305236570537	7.03723490005359e-05	9.519561717752367e-05	0.0005951911443844438	0.0005385925760492682	3.506760549498722e-05	4.2418618249939755e-05	2.192304964410141e-05	2.0861027223872952e-05	0.00010813459084602073	1.895079367386643e-05	1.7273066987399943e-05	0.005262658465653658	0.0002078301622532308	3.5257497074780986e-05	1.597444679646287e-05	9.455163308302872e-06	2.6563246137811802e-05	5.4866559366928414e-05	4.123928738408722e-05	0.00018203565559815615	4.399837416713126e-05	4.2058920371346176e-05	4.5855857024434954e-05	3.225622640457004e-05	0.00048403270193375647	2.6861011065193452e-05	0.00013454067811835557	6.1901802837383e-05	0.00018081658345181495
4778.0	6.022048546583392e-05	0.000109814980532974	1.817777410906274e-05	3.851761721307412e-05	0.07696836441755295	0.00017437864153180271	0.00043793010991066694	0.000627316883765161	0.0006198604824021459	0.001044503296725452	0.00042319431668147445	7.526155968662351e-05	0.004094483330845833	8.55409016367048e-05	0.0004797966103069484	0.005092487670481205	3.6447381717152894e-05	0.00012586245429702103	0.0006567964446730912	0.00015576297300867736	5.959305417491123e-05	0.00010002403723774478	0.00047667621402069926	0.00047249780618585646	4.415351941133849e-05	3.603669028962031e-05	2.1931435185251758e-05	3.2080046366900206e-05	8.490758045809343e-05	1.814227107388433e-05	1.9670133042382076e-05	0.006523052230477333	0.0002892507764045149	3.8686881453031674e-05	1.7066575310309418e-05	1.0134599506272934e-05	3.965355790569447e-05	7.198873208835721e-05	3.615403329604305e-05	4.446628736332059e-05	3.714491685968824e-05	3.47883760696277e-05	3.3834399800980464e-05	4.6639870561193675e-05	0.00016027600213419646	2.8346712497295812e-05	7.191175245679915e-05	5.6393455452052876e-05	0.00024083405151031911
4784.0	4.666278255172074e-05	6.85523118590936e-05	1.8357102817390114e-05	3.2362495403504e-05	0.020183267071843147	0.0001824606879381463	0.0003852889349218458	0.0005630291416309774	0.0005166723276488483	0.0003854070673696697	0.0004191054031252861	7.399934838758782e-05	0.005939973518252373	5.3192026825854555e-05	0.0006871710647828877	0.010425400920212269	4.136607458349317e-05	0.00012471876107156277	0.0008024872513487935	0.00011862248356919736	0.00011856909259222448	9.051089000422508e-05	0.0004654623626265675	0.00026976215303875506	4.965440894011408e-05	3.2748954254202545e-05	2.669952664291486e-05	6.520128954434767e-05	0.00011808393173851073	1.7699685486149974e-05	2.478331225574948e-05	0.0014921521069481969	0.00032616883981972933	3.755344732780941e-05	1.884917583083734e-05	1.3744730495091062e-05	8.122911094687879e-05	8.933961362345144e-05	3.420136636123061e-05	2.1449324776767753e-05	3.597059185267426e-05	3.207619010936469e-05	3.184598244843073e-05	3.2480358640896156e-05	4.01126999349799e-05	3.180740532116033e-05	5.823947867611423e-05	5.228361987974495e-05	0.0014943305868655443
4790.0	3.6083903978578746e-05	6.5430867834948e-05	1.8884817109210417e-05	2.9601522328448482e-05	0.004679241217672825	0.0002048732276307419	0.0003525347274262458	0.00045943923760205507	0.0008430405869148672	0.0005338251357898116	0.00042338314233347774	8.804319077171385e-05	0.0050904713571071625	4.854346116189845e-05	0.0006864625029265881	0.004618586506694555	4.976068885298446e-05	0.00014263924094848335	0.00048072225763462484	0.00010477331670699641	9.25647109397687e-05	8.966052700998262e-05	0.0006475333939306438	0.0001799540186766535	5.3587209549732506e-05	3.27357483911328e-05	3.173066579620354e-05	0.00017605384346097708	0.00015053724928293377	2.0772013158421032e-05	2.3714645067229867e-05	0.00018366561562288553	0.00029625860042870045	4.263949449523352e-05	2.453437446092721e-05	1.9640385289676487e-05	0.00013282264990266412	6.538160960189998e-05	3.116593143204227e-05	1.533885733806528e-05	2.9391367206699215e-05	3.8886511902092025e-05	3.3306754630757496e-05	2.7482696168590337e-05	2.0383857190608978e-05	3.0305473046610132e-05	6.036589547875337e-05	5.279214747133665e-05	0.0012675310717895627
4796.0	3.59047953679692e-05	6.35635806247592e-05	1.9143990357406437e-05	3.2791773264762014e-05	0.0023612347431480885	0.00023528115707449615	0.00041943072574213147	0.0003300381940789521	0.0012490691151469946	0.0004294984682928771	0.00034441406023688614	0.00010931181896012276	0.03140721097588539	7.887488027336076e-05	0.0004976869677193463	0.0038978576194494963	5.6637320085428655e-05	0.000234379040193744	0.00025460022152401507	8.215174602810293e-05	8.987770706880838e-05	0.00011503665882628411	0.0007384386844933033	0.0002954685187432915	5.481724292621948e-05	3.09813731291797e-05	3.544409264577553e-05	0.0005461069522425532	0.00020900658273603767	3.1584877433488145e-05	2.2080370399635285e-05	5.4737840400775895e-05	0.00031240133102983236	5.3352756367530674e-05	2.7496120310388505e-05	2.2866692233947106e-05	0.00015781923139002174	4.6429217036347836e-05	2.720156408031471e-05	1.496665663580643e-05	2.6387269826955162e-05	3.75091731257271e-05	2.6082318072440103e-05	2.3246726414072327e-05	1.7323347492492758e-05	2.5712042770464905e-05	5.64169095014222e-05	4.527939745457843e-05	0.0011597245465964079
4802.0	3.5307970392750576e-05	6.731224857503548e-05	2.4175098587875254e-05	3.3241256460314617e-05	0.0023369716946035624	0.00027197564486414194	0.0005451635806821287	0.0003270553715992719	0.0011102796997874975	0.00022249545145314187	0.00043384337914176285	0.00013682116696145386	0.2549653947353363	0.00013996788766235113	0.0005575560498982668	0.0016015908913686872	6.236181798158213e-05	0.0002088880428345874	0.0002937417011708021	8.044866990530863e-05	9.663927630754188e-05	0.00012058833090122789	0.0005679589812643826	0.0005333099397830665	3.4215197956655174e-05	2.9350896511459723e-05	3.8228310586418957e-05	0.0006469415966421366	0.00047032200382091105	4.001114939455874e-05	2.1820613255840726e-05	3.493169424473308e-05	0.00041753501864150167	7.011205889284611e-05	2.766940997389611e-05	1.7620530343265273e-05	0.00017649623623583466	4.251395148457959e-05	3.1163788662524894e-05	1.7327676687273197e-05	2.927979949163273e-05	3.968889723182656e-05	2.125737773894798e-05	2.1053450836916454e-05	2.4970802769530565e-05	3.701109017129056e-05	4.916016769129783e-05	4.363472180557437e-05	0.002015837235376239
4808.0	3.568703687051311e-05	7.177479710662737e-05	3.3635391446296126e-05	2.892889460781589e-05	0.006197555921971798	0.0002665975771378726	0.0005363131640478969	0.00030470185447484255	0.0011545923771336675	0.0002658746379893273	0.0003307960578240454	0.00014032777107786387	0.42090919613838196	0.00012544848141260445	0.0005643467884510756	0.0007298687123693526	9.1398942458909e-05	0.0003496223362162709	0.000738933973480016	9.618584590498358e-05	7.2076654760167e-05	8.615471597295254e-05	0.000499230925925076	0.0002537631953600794	2.5836490749497898e-05	2.9600703783216886e-05	3.3022173738572747e-05	0.0009476682171225548	0.0005329923587851226	4.5127919293008745e-05	1.8922386516351253e-05	2.7069532734458335e-05	0.0003855618997476995	9.939468873199075e-05	2.9608721888507716e-05	1.947307464433834e-05	0.00018388780881650746	3.875312540913001e-05	2.9228025596239604e-05	2.2929647457203828e-05	5.703482747776434e-05	4.7698744310764596e-05	2.3636997866560705e-05	2.1088133507873863e-05	3.549093162291683e-05	3.649158315965906e-05	5.886270810151473e-05	5.975837120786309e-05	0.007021536584943533
4814.0	3.362871939316392e-05	0.0001376236614305526	5.235012577031739e-05	3.692562677315436e-05	0.004899887368083	0.00023925442656036466	0.0007586964638903737	0.00030612017144449055	0.002115808194503188	0.0004984935512766242	0.0004238930414430797	0.00012061604502378032	0.23869681358337402	0.00013361583114601672	0.0005923304706811905	0.00044095495832152665	0.0002065512235276401	0.0010445233201608062	0.0011067946907132864	9.940815652953461e-05	4.358107253210619e-05	7.688956247875467e-05	0.0006479040021076798	0.00016253742796834558	2.9009399440838024e-05	3.1974796002032235e-05	2.8979122362216003e-05	0.0004196966765448451	0.00027626482187770307	4.767214340972714e-05	1.6251820852630772e-05	2.5942677893908694e-05	0.00036663460195995867	0.00014774051669519395	3.055522029171698e-05	1.8525672203395516e-05	0.00015839995467104018	3.339198519825004e-05	2.7794132620329037e-05	2.6873129172599874e-05	5.540818165172823e-05	5.5783017160138115e-05	2.8707279852824286e-05	2.082159335259348e-05	3.7311816413421184e-05	2.8310594643699005e-05	5.6176875659730285e-05	8.1066602433566e-05	0.03529301658272743
4820.0	2.857766958186403e-05	0.0003831096983049065	5.991608486510813e-05	4.1305916965939105e-05	0.0021649759728461504	0.0005602185265161097	0.0009377487003803253	0.00028713757637888193	0.0016414836281910539	0.0003504907072056085	0.0005024140700697899	9.688637510407716e-05	0.07757386565208435	0.0001240256824530661	0.0008970811613835394	0.0003299060626886785	0.00044737764983437955	0.0006119646714068949	0.0009948413353413343	8.078231621766463e-05	3.513950650813058e-05	8.84329347172752e-05	0.0006214482127688825	0.00023253359540831298	3.523689156281762e-05	3.275351627962664e-05	2.562802728789393e-05	0.00033958815038204193	0.00011369388084858656	5.272346970741637e-05	1.5137014088395517e-05	2.8942111384822056e-05	0.00043235483462922275	0.00030825400608591735	2.9605416784761474e-05	1.7361469872412272e-05	0.00010357274004491046	3.1183702958514914e-05	2.5889692551572807e-05	3.483621549094096e-05	4.391516631585546e-05	7.004040526226163e-05	3.2947496947599575e-05	1.9568873540265486e-05	4.786679346580058e-05	4.114858529646881e-05	3.9888669562060386e-05	8.065099245868623e-05	0.08076544106006622
4826.0	3.347136953379959e-05	0.001018822775222361	6.287331780185923e-05	3.67429711332079e-05	0.00292885466478765	0.002337363315746188	0.0008835652261041105	0.0002824005496222526	0.001238362630829215	0.00028399162692949176	0.000532299280166626	0.00011730774713214487	0.01407053042203188	0.00012228041305206716	0.0014733128482475877	0.0002485685108695179	0.0016783461906015873	0.000274942081887275	0.0011870712041854858	7.208228635136038e-05	3.6203055060468614e-05	0.00010177860531257465	0.0004464991798158735	0.00013152828614693135	3.593956716940738e-05	3.203718370059505e-05	2.4852588467183523e-05	0.0006005793111398816	6.661576480837539e-05	4.4672764488495886e-05	1.6300729839713313e-05	4.5543780288426206e-05	0.000390340865124017	0.00039431845652870834	2.627993671922013e-05	2.1576459403149784e-05	0.00015574409917462617	3.0973926186561584e-05	2.2441237888415344e-05	3.949528399971314e-05	4.491745130508207e-05	8.781345241004601e-05	4.876947423326783e-05	1.9001356122316793e-05	7.612490298924968e-05	2.7523299650056288e-05	3.1702686101198196e-05	9.469522046856582e-05	0.06929273158311844
4832.0	3.863696474581957e-05	0.0020876643247902393	5.471414988278411e-05	3.49248293787241e-05	0.003550349036231637	0.0015812998171895742	0.000733882887288928	0.0003109221870545298	0.0009002244914881885	0.00023437300114892423	0.000375374365830794	0.0001362778275506571	0.005258347373455763	0.0001103853719541803	0.0020353186409920454	0.0002050745242740959	0.004473185632377863	0.00015401904238387942	0.000856835744343698	7.735368853900582e-05	3.333801942062564e-05	0.00013375528214965016	0.0009915397968143225	8.364218228962272e-05	4.653968062484637e-05	3.276423376519233e-05	2.2630983949056827e-05	0.0005050546023994684	4.50216575700324e-05	3.0101657102932222e-05	1.7733036656863987e-05	4.110869122087024e-05	0.0002836095809470862	0.00044329199590720236	2.3574684746563435e-05	2.7544096155907027e-05	0.0001949811412487179	2.3802667783456855e-05	1.844783400883898e-05	3.268814543844201e-05	3.7130648706806824e-05	8.484694990329444e-05	4.611300755641423e-05	2.1667601686203852e-05	6.438956916099414e-05	1.763574437063653e-05	2.6507019356358796e-05	9.318217053078115e-05	0.10729379951953888
4838.0	2.9917757274233736e-05	0.0038375621661543846	4.723518213722855e-05	3.109452882199548e-05	0.004030386917293072	0.0015513438265770674	0.0009366784943267703	0.0003709958109539002	0.0009104922646656632	0.00033012375934049487	0.00026899349177256227	0.00016578534268774092	0.005093100946396589	0.00014062540140002966	0.0015424180310219526	0.0002619324659463018	0.008803141303360462	0.000130434927996248	0.0006945596542209387	7.802832260495052e-05	2.9925347917014733e-05	0.0003791895287577063	0.0015310117742046714	6.883661990286782e-05	5.113569204695523e-05	3.241503509343602e-05	2.3658421923755668e-05	0.0006048436625860631	3.908768849214539e-05	2.9251223168103024e-05	1.9366842025192454e-05	3.5521512472769246e-05	0.0002564031456131488	0.0003298837400507182	2.1406471205409616e-05	3.628774720709771e-05	0.00015098549192771316	1.941425580298528e-05	1.575011629029177e-05	2.939478690677788e-05	3.41214872605633e-05	7.25714344298467e-05	3.2866311812540516e-05	3.4708813473116606e-05	4.2474606743780896e-05	1.4987638678576332e-05	2.309386218257714e-05	8.376158803002909e-05	0.36397144198417664
4844.0	2.7689844500855543e-05	0.0036378703080117702	4.952455492457375e-05	3.04501190839801e-05	0.008972210809588432	0.0004160791577305645	0.001172645017504692	0.00037886560312472284	0.0008366170222871006	0.00027534188120625913	0.00021068267233204097	0.00020575632515829057	0.004666130058467388	0.00019603603868745267	0.001147030503489077	0.00042994905379600823	0.014155860058963299	0.00012034067185595632	0.0010236825328320265	8.559239358874038e-05	2.9925404305686243e-05	0.0005290831904858351	0.0005079717957414687	7.964892574818805e-05	4.1215502278646454e-05	2.9800867196172476e-05	2.5856332285911776e-05	0.0037212171591818333	3.891615415341221e-05	2.8037400625180453e-05	1.9547813280951232e-05	4.2950639908667654e-05	0.00023241963936015964	0.0003282924008090049	1.9915054508601315e-05	3.333223139634356e-05	0.00012435822281986475	1.683902519289404e-05	1.65675810421817e-05	2.9513996196328662e-05	3.49267284036614e-05	7.816161814844236e-05	2.7225334633840248e-05	0.00011701704352162778	4.4771535613108426e-05	1.7822992958826944e-05	2.4675136955920607e-05	9.19304002309218e-05	0.47800108790397644
4850.0	3.0571598472306505e-05	0.003118058666586876	5.313037399901077e-05	3.277463838458061e-05	0.021392792463302612	0.00018345995340496302	0.0013765429612249136	0.0003949907550122589	0.0005633119726553559	0.0002332205476704985	0.00016585097182542086	0.00029191700741648674	0.0028910681139677763	0.00023394035815726966	0.00090852688299492	0.00020266149658709764	0.042019542306661606	0.00012589474499691278	0.006962618790566921	0.00010290057252859697	2.9385006200755015e-05	0.0002267374802613631	0.0002233415871160105	9.104802302317694e-05	3.234537143725902e-05	2.9805585654685274e-05	2.735660928010475e-05	0.005422306712716818	4.473709486774169e-05	3.400853165658191e-05	2.1472820662893355e-05	2.7032152502215467e-05	0.0005772270378656685	0.0006443236488848925	2.071875314868521e-05	4.044889283250086e-05	6.356528319884092e-05	1.4442017345572822e-05	1.883027289295569e-05	3.0484838134725578e-05	3.337135422043502e-05	9.484640759183094e-05	2.3648632122785784e-05	0.00044601826812140644	5.215757119003683e-05	2.119280725310091e-05	2.859784581232816e-05	9.499322186456993e-05	0.4148092567920685
4856.0	2.835896157193929e-05	0.007363838143646717	6.398765253834426e-05	4.023767542093992e-05	0.019157741218805313	0.00010627177107380703	0.0010873263236135244	0.0007476121536456048	0.0006320958491414785	0.0008050453616306186	0.00020471624156925827	0.00025592444580979645	0.0020438421051949263	0.0002577984123490751	0.000770307146012783	0.0002440112439217046	0.16898493468761444	0.0001221398706547916	0.0074989027343690395	0.00010708720947150141	2.759649396466557e-05	0.00013993277389090508	0.00013043865328654647	9.014687384478748e-05	2.9995548175065778e-05	3.2634008675813675e-05	2.9105083740432747e-05	0.0013697610702365637	4.3804830056615174e-05	5.225964559940621e-05	2.1481404473888688e-05	1.9999863070552237e-05	0.0003333702916279435	0.0005720943445339799	2.030768337135669e-05	3.7003253964940086e-05	3.3524462196510285e-05	1.2829761544708163e-05	2.0422849047463387e-05	3.409689452382736e-05	3.327303784317337e-05	0.0001215266966028139	2.655681237229146e-05	0.0007915553287602961	4.275195169611834e-05	2.3618093109689653e-05	3.468029171926901e-05	8.822043309919536e-05	0.34083160758018494
4862.0	2.9825770980096422e-05	0.014284230768680573	6.640873471042141e-05	4.1632774809841067e-05	0.022933946922421455	7.13350236765109e-05	0.0007532763411290944	0.0007764749461784959	0.0010449570836499333	0.0009454470127820969	0.00020417354244273156	0.00022522620565723628	0.0020240095909684896	0.00035782548366114497	0.0008761728531681001	0.0002334550372324884	0.3054700791835785	0.00010945649410132319	0.004208086524158716	0.00011000425001839176	2.833841608662624e-05	0.00010598881635814905	9.192943252855912e-05	0.00011942808487219736	2.6677382265916094e-05	3.5720506275538355e-05	3.129894321318716e-05	0.0002450856554787606	3.612511500250548e-05	0.00010026076051872224	2.3527027224190533e-05	1.8306856873095967e-05	0.0002710871631279588	0.0010564663680270314	2.2397578504751436e-05	2.5966712200897746e-05	2.0800162019440904e-05	1.4218402611732017e-05	2.5016279323608615e-05	4.913092197966762e-05	4.067649570060894e-05	0.0001440663036191836	3.0299866921268404e-05	0.0013069073902443051	7.47497906559147e-05	3.2355768780689687e-05	3.826832107733935e-05	8.653941040392965e-05	0.29249605536460876
4868.0	4.171508044237271e-05	0.032842982560396194	5.181925735087134e-05	4.0851427911547944e-05	0.046425435692071915	4.813559280592017e-05	0.0005162685993127525	0.0006510010571219027	0.003735230304300785	0.0006355778896249831	0.0002115060924552381	0.00023960460384842008	0.0013613647315651178	0.002386714331805706	0.0008473642519675195	0.0002621103485580534	0.17441387474536896	9.132166451308876e-05	0.004874924663454294	0.0001089970683096908	4.905947207589634e-05	0.00012185858940938488	8.273847197415307e-05	0.0001151288379332982	2.3772658096277155e-05	3.971521073253825e-05	2.9622447982546873e-05	0.00011512477794894949	3.6815294151892886e-05	0.00012942025205120444	2.7190359105588868e-05	2.133029920514673e-05	0.00024643391952849925	0.001242899103090167	2.920464612543583e-05	2.59261105384212e-05	1.929597601701971e-05	1.7047168512362987e-05	2.9929688025731593e-05	6.378861871780828e-05	4.89848644065205e-05	0.00017821555957198143	3.7255424103932455e-05	0.0019736182875931263	0.00021314651530701667	3.7831665395060554e-05	4.183243800071068e-05	8.178281132131815e-05	0.07077106833457947
4874.0	5.3053114243084565e-05	0.037210505455732346	4.256912870914675e-05	4.3414158426458016e-05	0.22517068684101105	3.0506998882628977e-05	0.0005896479124203324	0.0010047111427411437	0.005915878806263208	0.0005135999526828527	0.00021458246919792145	0.0014732112176716328	0.001747297472320497	0.00538364052772522	0.0005855393828824162	0.0002371285081608221	0.048815540969371796	9.220334322890267e-05	0.0031879625748842955	0.00010239940456813201	4.8802277888171375e-05	0.0001478249323554337	6.67144195176661e-05	0.00011139296111650765	2.5819641450652853e-05	4.5835615310352296e-05	2.8388887585606426e-05	3.594631562009454e-05	0.00015069653454702348	0.00028970144921913743	3.91880857932847e-05	2.600410698505584e-05	0.00023054673511069268	0.0010388942901045084	3.317244409117848e-05	2.875542122637853e-05	1.635661828913726e-05	1.8138396626454778e-05	3.2110718166222796e-05	6.735957140335813e-05	4.213572174194269e-05	0.0006966059445403516	4.7120818635448813e-05	0.0009528882801532745	0.00017927891167346388	3.378068868187256e-05	3.8224370655370876e-05	7.215643563540652e-05	0.015443115495145321
4880.0	7.083949458319694e-05	0.026566756889224052	3.238487261114642e-05	3.813102375715971e-05	0.13317039608955383	2.6502822947804816e-05	0.0004038297920487821	0.0013871117262169719	0.0044135041534900665	0.00043505788198672235	0.0002234449057141319	0.0013514257734641433	0.012725217267870903	0.004006273113191128	0.00036513234954327345	0.00019882811466231942	0.00781550444662571	0.00013221333210822195	0.0019198458176106215	9.825462620938197e-05	5.019860327593051e-05	0.00015168853860814124	4.891139906249009e-05	8.752052235649899e-05	2.7116457204101607e-05	5.116715328767896e-05	2.7448202672530897e-05	2.1213796571828425e-05	0.00010741304868133739	0.0010374324629083276	5.386715929489583e-05	3.045711673621554e-05	0.00026930245803669095	0.0004072414303664118	3.28298810927663e-05	3.0370567401405424e-05	1.4785031453357078e-05	1.8751603420241736e-05	3.661348455352709e-05	6.098255835240707e-05	3.752885459107347e-05	0.002361306920647621	5.365604374674149e-05	0.000949678011238575	9.082386532099918e-05	3.123543501715176e-05	3.605391248129308e-05	8.384959073737264e-05	0.004279315937310457
4886.0	8.477747905999422e-05	0.008610808290541172	2.4983613911899738e-05	3.28596361214295e-05	0.08019490540027618	3.0187902666511945e-05	0.00026325814542360604	0.0007045771344564855	0.002619469538331032	0.0005396058550104499	0.00029635944520123303	0.0004237059911247343	0.012583679519593716	0.0010248729959130287	0.00026521540712565184	0.00015299706137739122	0.0013700226554647088	0.0001700264838291332	0.002339837606996298	0.00011611593799898401	8.151031215675175e-05	0.00014993101649452	3.3657146559562534e-05	0.00014223370817489922	2.5215556888724677e-05	4.830831676372327e-05	2.464386125211604e-05	2.0619529095711187e-05	4.762524986290373e-05	0.0024400369729846716	0.00013293301162775606	4.578005609801039e-05	0.00018298930081073195	0.00012501893797889352	2.8740945708705112e-05	3.000495780725032e-05	1.60312501975568e-05	2.2145552065921947e-05	5.3944881074130535e-05	5.471978147397749e-05	3.900011506630108e-05	0.0010131968883797526	4.1989835153799504e-05	0.0010783697944134474	5.2204253734089434e-05	3.594747977331281e-05	5.4955107771093026e-05	0.00021460987045429647	0.0014779528137296438
4892.0	9.998350287787616e-05	0.0012592466082423925	2.3464332116418518e-05	3.04199056699872e-05	0.06322323530912399	3.211408693459816e-05	0.000203837247681804	0.0004378720768727362	0.001382583286613226	0.0005557153490372002	0.00031746760942041874	0.00046486640349030495	0.027718190103769302	0.0005168372299522161	0.0002021732070716098	0.00010818750160979107	0.00038328065420500934	0.00017326833039987832	0.0016762159066274762	0.0001308842038270086	0.00024876295356079936	0.00019663995772134513	3.549035682226531e-05	0.00019406859064474702	2.42555579461623e-05	4.8040205001598224e-05	2.415772178210318e-05	1.9471626728773117e-05	3.1269650207832456e-05	0.005995508283376694	0.0009514286066405475	8.412356692133471e-05	0.00012059097207384184	7.176863437052816e-05	2.8684155040537007e-05	3.2706135243643075e-05	1.7045429558493197e-05	2.586165828688536e-05	0.00011965995508944616	4.4546286517288536e-05	3.358436515554786e-05	0.00021317209757398814	3.1377905543195084e-05	0.0007202234701253474	2.8400263545336202e-05	5.443020927486941e-05	6.34505704510957e-05	0.00017074785137083381	0.0007155849598348141
4898.0	0.0001370732206851244	0.00027188516105525196	2.2296391762210988e-05	2.7954847610089928e-05	0.051968786865472794	3.915391062037088e-05	0.00020520576799754053	0.0004586892027873546	0.0007926705293357372	0.0006482768221758306	0.0002841278910636902	0.0002894584904424846	0.011440940201282501	0.0003923809272237122	0.0002711277629714459	0.00011990666098427027	0.0002020171086769551	0.0002072837669402361	0.0014373131562024355	0.0001297451090067625	0.0001263833255507052	0.0002269745455123484	3.532527989591472e-05	0.00012268290447536856	2.8348576961434446e-05	4.896898826700635e-05	2.525926538510248e-05	1.7969256077776663e-05	2.2417430955101736e-05	0.0152332354336977	0.0063752345740795135	3.985160219599493e-05	9.543438500259072e-05	4.9857299018185586e-05	2.4834676878526807e-05	2.9332342819543555e-05	1.751219133439008e-05	4.0792183426674455e-05	0.0002818112261593342	3.620965435402468e-05	2.5699073376017623e-05	6.927995855221525e-05	2.4827479137456976e-05	0.00046178343473002315	1.8944434486911632e-05	9.433605737285689e-05	6.514994311146438e-05	0.00014324660878628492	0.00048460857942700386
4904.0	0.00012326569412834942	9.633758600102738e-05	1.9469080143608153e-05	2.74235299002612e-05	0.06072773039340973	3.98698502976913e-05	0.00020188424969092011	0.0003286077990196645	0.0005482886917889118	0.0028422970790416002	0.00029296951834112406	0.00015433717635460198	0.0031600778456777334	0.00022118448396213353	0.00035546181607060134	0.0001019710543914698	0.00011966543388552964	0.00022655811335425824	0.0011720306938514113	0.00012992671690881252	9.974485146813095e-05	0.00048374643665738404	2.6280487873009406e-05	0.00012480477744247764	2.5151099180220626e-05	4.6458353608613834e-05	2.7151800168212503e-05	2.21708687604405e-05	1.813165181374643e-05	0.01837635412812233	0.01788816787302494	2.310934905835893e-05	8.150315989041701e-05	4.439874828676693e-05	2.572062840044964e-05	2.6157071260968223e-05	1.931188307935372e-05	8.304247603518888e-05	0.0003627636469900608	3.122849375358783e-05	2.3017306375550106e-05	5.262867489363998e-05	1.9290382624603808e-05	0.0004206042503938079	1.668158802203834e-05	0.00010784903133753687	8.33366357255727e-05	0.00016953404701780528	0.0004456702445168048
4910.0	0.00015761215763632208	6.708942237310112e-05	1.9057104509556666e-05	3.0016408345545642e-05	0.11410271376371384	5.180364678381011e-05	0.00019534437160473317	0.00020067785226274282	0.0005638959701173007	0.004194570705294609	0.0004970919690094888	0.00012563593918457627	0.001207347377203405	0.00015248119598254561	0.00036378318327479064	9.037324343807995e-05	0.0001128301810240373	0.0001930411672219634	0.0009837155230343342	0.0001044596720021218	0.0004404859209898859	0.003112668404355645	2.5632281904108822e-05	0.00010620248940540478	3.0426752346102148e-05	4.337004429544322e-05	2.8900523830088787e-05	3.350279439473525e-05	1.6496242096764036e-05	0.026171216741204262	0.03218511492013931	1.9393863112782128e-05	7.629641913808882e-05	5.003896512789652e-05	3.428666605032049e-05	2.7591680918703787e-05	2.407867032161448e-05	0.00014014350017532706	0.0002387676649959758	3.2405481761088595e-05	2.1248093617032282e-05	4.9016081902664155e-05	1.6030868209782057e-05	0.0004198387614451349	1.8606728190206923e-05	7.123876275727525e-05	0.00010867450328078121	0.00022341337171383202	0.0003343588614370674
4916.0	0.0002387276035733521	6.335794023470953e-05	1.8612070562085137e-05	3.505326094455086e-05	0.134339839220047	8.449894812656567e-05	0.00023376154422294348	0.00021020510757807642	0.0004983071121387184	0.00458491500467062	0.0008466825820505619	0.00011157262633787468	0.0003845473111141473	0.00014111165364738554	0.0003080154419876635	0.00010488847328815609	0.00011343300138833001	0.00016147003043442965	0.0007808253867551684	0.00010997781646437943	0.00047403117059729993	0.001557788928039372	2.7577818400459364e-05	7.79515685280785e-05	3.6081491998629645e-05	4.584388079820201e-05	2.8739494155161083e-05	3.0807932489551604e-05	1.539284312457312e-05	0.044254522770643234	0.07580391317605972	2.0126410163356923e-05	8.833492029225454e-05	5.8053614338859916e-05	3.955981446779333e-05	2.9683018510695547e-05	2.5464458303758875e-05	0.00016718196275178343	0.00024193277931772172	3.421369910938665e-05	2.0007037164759822e-05	5.5865628382889554e-05	1.6478175894008018e-05	0.00013737623521592468	2.142195080523379e-05	7.150317105697468e-05	0.000127999039250426	0.0006216223118826747	0.0003209857677575201
4922.0	0.00025319616543129086	4.778351649292745e-05	1.7475438653491437e-05	3.423589441808872e-05	0.032532207667827606	0.00020404918177518994	0.00027673511067405343	0.00024975609267130494	0.00048560643335804343	0.010672886855900288	0.000942594837397337	9.244192915502936e-05	0.0002452041662763804	9.489987860433757e-05	0.0002770310384221375	8.403592801187187e-05	9.470992517890409e-05	0.00014224428741727024	0.0006599245825782418	0.00016756962577346712	0.0005456881481222808	0.000580710475333035	3.132606070721522e-05	6.875900726299733e-05	4.765927587868646e-05	5.220340972300619e-05	2.9307291697477922e-05	2.6733365302789025e-05	1.4906547221471556e-05	0.03820072486996651	0.08644108474254608	2.0235956981196068e-05	0.00010636464867275208	6.105803913669661e-05	4.4945736590307206e-05	2.6399957278044894e-05	2.872313416446559e-05	0.00028033016133122146	0.00013927742838859558	3.337733869557269e-05	2.193038926634472e-05	5.7556782849133015e-05	1.9573428289731964e-05	7.487700349884108e-05	2.519114059396088e-05	5.536550816032104e-05	0.0004344946355558932	0.0007248492329381406	0.0005940256523899734
4928.0	0.00019021352636627853	4.046718095196411e-05	1.8219356206827797e-05	3.489123992039822e-05	0.021967988461256027	0.0004430735716596246	0.00030082365265116096	0.00023562595015391707	0.0005341781652532518	0.013955151662230492	0.0007439658511430025	0.00010878502507694066	0.00027423049323260784	7.077790360199288e-05	0.0003639670612756163	6.65773986838758e-05	0.00010198349627899006	0.00012349510507192463	0.000581124855671078	0.00023435069306287915	0.0008759694756008685	0.0004217973619233817	3.631879735621624e-05	6.453033711295575e-05	4.692641959991306e-05	5.551183858187869e-05	2.8538073820527643e-05	2.5567585907992907e-05	1.5281681044143625e-05	0.0513337068259716	0.08813836425542831	1.8416476450511254e-05	0.00011035642819479108	7.1458394813817e-05	5.5057706049410626e-05	2.336242687306367e-05	3.162858047289774e-05	0.000213302017073147	0.00012288708239793777	3.606401878641918e-05	2.7653690267470665e-05	5.763955778093077e-05	2.233716986665968e-05	4.246792377671227e-05	3.199029015377164e-05	4.992662070435472e-05	0.0014110059710219502	0.0004510506405495107	0.0006750787142664194
4934.0	0.00045813052565790713	3.939499947591685e-05	2.218375084339641e-05	3.699372609844431e-05	0.01144927553832531	0.0006619698251597583	0.0003566272498574108	0.00020819051133003086	0.0005673749255947769	0.005229789298027754	0.0007770427037030458	0.00016039202455431223	0.0003932828549295664	7.763702888041735e-05	0.0005204361514188349	9.095256973523647e-05	0.00014144291344564408	0.00011626007471932098	0.0004963698447681963	0.00024090758233796805	0.0009013406233862042	0.0003324755816720426	3.582083445508033e-05	6.620829663006589e-05	4.710684152087197e-05	5.470214819069952e-05	2.6117884772247635e-05	2.2051395717426203e-05	1.871758468041662e-05	0.06070147454738617	0.08120951801538467	1.737043021421414e-05	0.00011346589599270374	0.00010910000855801627	5.288052489049733e-05	2.5222916519851424e-05	3.066503631998785e-05	0.00015557240112684667	0.00015720524243079126	3.8749429222662e-05	2.8967489924980327e-05	6.901756569277495e-05	3.66086678695865e-05	2.3451537344953977e-05	3.455448313616216e-05	4.608557719620876e-05	0.000354293966665864	0.0006306289578787982	0.0007083085947670043
4940.0	0.0008233628468587995	4.082447776454501e-05	2.270948425575625e-05	4.1130613681161776e-05	0.01262141764163971	0.00032333750277757645	0.0004253435181453824	0.0003508464142214507	0.0005234869313426316	0.0025349895004183054	0.0008086825837381184	0.0001463517255615443	0.0010346441995352507	0.00010470840061316267	0.0004011256678495556	7.546557753812522e-05	0.0001838273456087336	0.00014447241846937686	0.0005412155296653509	0.00017653443501330912	0.00039675235166214406	0.0003841548750642687	3.530531103024259e-05	7.871528941905126e-05	4.675030504586175e-05	5.211531970417127e-05	2.521675924072042e-05	2.2284955775830895e-05	2.2469719624496065e-05	0.03320830315351486	0.04218199849128723	1.860218617366627e-05	0.0001292543747695163	0.00017750446568243206	4.4109910959377885e-05	2.928477078967262e-05	2.999151183757931e-05	0.00015633778821211308	0.00013176503125578165	3.737534279935062e-05	3.0586059438064694e-05	6.812156789237633e-05	5.874724593013525e-05	1.7294445569859818e-05	3.439985084696673e-05	4.575822822516784e-05	0.0001584763958817348	0.0007365833735093474	0.0007413591956719756
4946.0	0.00042894872603937984	3.7857971619814634e-05	2.2629752493230626e-05	4.3865860789082944e-05	0.02163240686058998	0.0007614020723849535	0.0005845631822012365	0.0004102614475414157	0.0005588087951764464	0.00146526622120291	0.0008826214470900595	0.00013904667866881937	0.0026136974338442087	0.000185364784556441	0.0006956293946132064	5.915193833061494e-05	0.0001254244416486472	0.0001661396527197212	0.00044246052857488394	0.00014559093688149005	0.0002614427066873759	0.0007555257761850953	3.9628008380532265e-05	9.606630919734016e-05	4.583579357131384e-05	4.661048296838999e-05	2.551881698309444e-05	2.734270856308285e-05	2.5478257157374173e-05	0.009123499505221844	0.01986164227128029	2.247850534331519e-05	0.00011946772428927943	0.00018077692948281765	3.7201960367383435e-05	2.987504740303848e-05	3.0849936592858285e-05	0.00022208684822544456	0.00011485974391689524	3.015826405317057e-05	2.786323966574855e-05	5.4859341616975144e-05	3.668380304588936e-05	1.685891766101122e-05	3.625989847932942e-05	4.8076319217216223e-05	0.00016025382501538843	0.001097553176805377	0.00039215580909512937
4952.0	0.00023442399105988443	4.932056981488131e-05	2.2180829546414316e-05	4.127635111217387e-05	0.02208673022687435	0.0031769820488989353	0.000791093916632235	0.00034586546826176345	0.0005748525145463645	0.0010923227528110147	0.0012646591058000922	0.0002187253558076918	0.002905988832935691	0.00042758480412885547	0.0024225322995334864	7.048316911095753e-05	0.00011392406304366887	0.00013555864279624075	0.00045206909999251366	9.686790144769475e-05	0.00034477232838980854	0.0015845824964344501	4.945178079651669e-05	0.00010548085265327245	5.422381218522787e-05	3.853827001876198e-05	2.352785668335855e-05	3.2059921068139374e-05	2.820538793457672e-05	0.0023278489243239164	0.017922958359122276	2.6185569367953576e-05	8.564635936636478e-05	0.00012648507254198194	3.272216781624593e-05	2.9683498723898083e-05	3.2261177693726495e-05	0.0001469698327127844	7.155317871365696e-05	2.5192315661115572e-05	2.4190458134398796e-05	4.135045674047433e-05	3.0187298762029968e-05	1.9776063709286973e-05	3.897371425409801e-05	3.723613917827606e-05	0.0001340622256975621	0.0029985751025378704	0.00020977645181119442
4958.0	0.00010032253339886665	6.110648973844945e-05	2.188417420256883e-05	4.496194014791399e-05	0.02591259405016899	0.0071923984214663506	0.0009478136198595166	0.00036854270729236305	0.0005964345182292163	0.0011258450103923678	0.0016774532850831747	0.0003757697995752096	0.004872242454439402	0.00020677073916886002	0.0012860236456617713	7.11834873072803e-05	0.00012714580225292593	0.0001205215448862873	0.0004106459382455796	8.551888458896428e-05	0.00013311249495018274	0.0024172740522772074	2.983308513648808e-05	0.00011341376375639811	4.905269088339992e-05	3.418062988203019e-05	2.3237573259393685e-05	3.4002405300270766e-05	3.3209948014700785e-05	0.0006487873615697026	0.013314549811184406	3.06675246974919e-05	6.43672829028219e-05	0.00012869220518041402	2.8106682293582708e-05	3.191941141267307e-05	4.3066545913461596e-05	0.00012087199866073206	4.8272944695781916e-05	2.1171576008782722e-05	2.1581421606242657e-05	3.548595850588754e-05	2.4753859179327264e-05	2.411353307252284e-05	4.051081123179756e-05	3.510046371957287e-05	0.000229221535846591	0.022123435512185097	0.00014478075900115073
4964.0	5.046306614531204e-05	2.8734477382386103e-05	2.1690051653422415e-05	5.2279479859862477e-05	0.0441705659031868	0.027906497940421104	0.0010032218415290117	0.0005522209103219211	0.0007147118449211121	0.0012904050527140498	0.0018277880735695362	0.0003985408111475408	0.008434788323938847	0.00018400760018266737	0.0008366294205188751	0.0001254310191143304	0.00011512005585245788	0.0001580791868036613	0.00034152838634327054	0.00010065043898066506	0.00010750291403383017	0.005127870012074709	2.7524873075890355e-05	0.00023450644221156836	5.412988684838638e-05	3.2414198358310387e-05	2.543024493206758e-05	3.4883254556916654e-05	3.6208406527293846e-05	0.00011253727279836312	0.002627174835652113	3.4149874409195036e-05	5.738300023949705e-05	0.000125448961625807	2.568934542068746e-05	3.012147317349445e-05	6.16613106103614e-05	9.593888535164297e-05	3.1975283491192386e-05	1.805707324820105e-05	1.8477960111340508e-05	4.0643190004630014e-05	2.0091429178137332e-05	2.842378307832405e-05	3.9972179365577176e-05	2.9547059966716915e-05	0.0006641224608756602	0.04419492930173874	0.00011771383287850767
4970.0	3.822582948487252e-05	2.0868092178716324e-05	2.4682149160071276e-05	5.811459413962439e-05	0.0992669090628624	0.022656045854091644	0.0007310189539566636	0.0007144030532799661	0.000498561596032232	0.0009290060261264443	0.0008314908482134342	0.0003905835619661957	0.056904423981904984	0.00020138938270974904	0.0007297995616681874	0.00012205721577629447	9.747929289005697e-05	0.00011303598148515448	0.0004081335791852325	0.00011756464664358646	8.94003824214451e-05	0.009137216955423355	3.3843403798528016e-05	0.0008185924962162971	7.158032531151548e-05	3.1084240617929026e-05	2.827638127200771e-05	3.1367733754450455e-05	3.9131249650381505e-05	8.049840835155919e-05	0.0003513578849378973	4.96139437018428e-05	5.2392224461073056e-05	0.0001179682367364876	2.6942976546706632e-05	3.6132041714154184e-05	8.648429502500221e-05	4.5679102186113596e-05	2.489376493031159e-05	1.7583832232048735e-05	1.811516449379269e-05	4.84456104459241e-05	2.05469987122342e-05	3.441796434344724e-05	3.4678705560509115e-05	2.6698762667365372e-05	0.0006979262689128518	0.01284636277705431	0.00013122973905410618
4976.0	3.4762142604449764e-05	2.228427547379397e-05	2.9479006116162054e-05	5.949544356553815e-05	0.11208304017782211	0.0076467604376375675	0.0005334982415661216	0.0008515234221704304	0.0004801061295438558	0.0010339986765757203	0.0006669923895969987	0.0003522252955008298	0.11391250789165497	0.00017123468569479883	0.0005318636540323496	7.854132854845375e-05	0.0001125693743233569	0.00010970539733534679	0.0007396561559289694	0.00017570771160535514	0.0001424402726115659	0.02662677690386772	3.535189898684621e-05	0.0004677797551266849	7.002952770562842e-05	2.9357139283092692e-05	2.8732230930472724e-05	2.6238965801894665e-05	4.265921961632557e-05	6.17926343693398e-05	0.00010743866005213931	9.578164463164285e-05	5.385919939726591e-05	0.00021230720449239016	2.9570286642410792e-05	5.129192868480459e-05	8.909188909456134e-05	2.9938364605186507e-05	2.1210458726272918e-05	2.1872034267289564e-05	1.8353743143961765e-05	5.2879462600685656e-05	2.6721612812252715e-05	3.6846904549747705e-05	2.9607423130073585e-05	2.5064184228540398e-05	0.0010094877798110247	0.005545392166823149	0.0001480065839132294
4982.0	3.2056679629022256e-05	2.1123860278748907e-05	3.677059430629015e-05	7.126865966711193e-05	0.03038971498608589	0.0013068538391962647	0.00046250413288362324	0.0009150639525614679	0.0004031476564705372	0.0015413903165608644	0.0006718279328197241	0.0003385750751476735	0.1899520456790924	0.00014951228513382375	0.0004695748211815953	6.041149754310027e-05	0.00012424064334481955	0.00012895681720692664	0.0014246104983612895	0.00017189364007208496	0.00017042693798430264	0.18774278461933136	3.88933731301222e-05	0.0002620201266836375	7.587963773403317e-05	2.836618477886077e-05	3.0348102882271633e-05	2.6339097530581057e-05	5.336843241821043e-05	5.238118683337234e-05	6.349819886963814e-05	0.0002930113987531513	5.94801276747603e-05	0.003148842602968216	3.104620554950088e-05	7.296098920051008e-05	8.111995703075081e-05	2.2832089598523453e-05	1.9460672774584964e-05	2.345567372685764e-05	1.832567068049684e-05	0.00011122484283987433	2.798109380819369e-05	3.5065197153016925e-05	2.5754694433999248e-05	2.5022292902576737e-05	0.0034059113822877407	0.0018002883298322558	0.00012945826165378094
4988.0	2.748867336777039e-05	1.827495543693658e-05	4.26330698246602e-05	7.733009260846302e-05	0.010810215026140213	0.00045790895819664	0.00046856809058226645	0.0009201259235851467	0.00030641129706054926	0.0017294497229158878	0.0004619681276381016	0.00041149643948301673	0.29599305987358093	0.0001685683528194204	0.0008170159999281168	5.06757314724382e-05	0.0001462741638533771	0.00017845651018433273	0.0009282269747927785	0.00013110079453326762	0.000132394750835374	0.2632010877132416	5.319228148437105e-05	0.0001306378107983619	8.32204386824742e-05	2.999506250489503e-05	2.995355498569552e-05	3.016522532561794e-05	5.8156452723778784e-05	4.75439774163533e-05	4.962426100973971e-05	0.0006674015894532204	5.333221270120703e-05	0.003221051301807165	3.279739757999778e-05	8.537514804629609e-05	7.156013452913612e-05	2.0704570488305762e-05	2.026554284384474e-05	2.3157956093200482e-05	1.8710517906583846e-05	0.0010700132697820663	2.678761666174978e-05	3.0166233045747504e-05	2.4136101274052635e-05	2.4905401005526073e-05	0.003615925321355462	0.0002929466136265546	0.00013297190889716148
4994.0	2.8828457288909703e-05	2.0071593098691665e-05	3.725592250702903e-05	7.248290785355493e-05	0.007431189529597759	0.00019341112056281418	0.0003771820629481226	0.0008989336201921105	0.0005011018947698176	0.0021795451175421476	0.0004229455371387303	0.0005186203052289784	0.2901698350906372	0.0002124043821822852	0.0008420243393629789	4.7429450205527246e-05	0.000263787544099614	0.00043701138929463923	0.0006110478425398469	0.00010161133104702458	0.00033522132434882224	0.14715933799743652	5.766841786680743e-05	9.709937148727477e-05	7.512210140703246e-05	3.0816150683676824e-05	2.9057462597847916e-05	3.481841486063786e-05	5.809980211779475e-05	5.592128218268044e-05	4.2664145439630374e-05	0.0015893641393631697	4.4822972995461896e-05	0.000648640503641218	3.269945955253206e-05	0.00015106354840099812	5.8274810726288706e-05	1.8990214812220074e-05	2.2685006115352735e-05	2.462332668073941e-05	2.2105676180217415e-05	0.0006939241429790854	3.90363966289442e-05	2.7567430151975714e-05	2.321659485460259e-05	2.3481905373046175e-05	0.019988805055618286	0.0001301723823416978	0.0002137756091542542
5000.0	4.174078276264481e-05	2.514697189326398e-05	3.4776800021063536e-05	8.084219007287174e-05	0.006418112199753523	0.00010517321788938716	0.00036084314342588186	0.003183613996952772	0.0008616535924375057	0.0016767890192568302	0.0012418328551575541	0.0006060904706828296	0.3002181351184845	0.0002611868258100003	0.0008751961286179721	6.605126691283658e-05	0.0004354508128017187	0.000721806543879211	0.0005574081442318857	0.00010925813694484532	0.0008130698697641492	0.039762191474437714	6.239084177650511e-05	7.215815276140347e-05	5.970869824523106e-05	3.1363455491373315e-05	2.9880744477850385e-05	3.9506958273705095e-05	5.844304905622266e-05	0.00010406397632323205	4.2643641791073605e-05	0.002864413196220994	6.67461208649911e-05	0.000277937127975747	3.485123670543544e-05	0.0003058407746721059	4.602813351084478e-05	1.768659240042325e-05	2.6930285457638092e-05	2.3908545699669048e-05	2.644210690050386e-05	0.00010014676809078082	5.666142169502564e-05	2.8074295187252574e-05	2.356530967517756e-05	2.4380180548178032e-05	0.0323069728910923	0.00013115780893713236	0.00020964168652426451
5006.0	4.2231622501276433e-05	2.7635551305138506e-05	3.6556510167429224e-05	8.616522973170504e-05	0.00985895749181509	0.00014894666674081236	0.00036718379124067724	0.06539259105920792	0.0005542756989598274	0.0022525093518197536	0.0016832140972837806	0.000943982508033514	0.31597745418548584	0.00038328065420500934	0.0015798459062352777	9.825538290897384e-05	0.0004460730997379869	0.0013856686418876052	0.0006108426605351269	0.00018146773800253868	0.0002915137156378478	0.007418791763484478	6.486664642579854e-05	7.340896263485774e-05	5.6316013797186315e-05	3.410788849578239e-05	3.375914093339816e-05	4.6375978854484856e-05	5.431038516690023e-05	0.0003776750236283988	4.315443948144093e-05	0.0022778126876801252	5.7543446018826216e-05	0.00016316414985340089	3.5309149097884074e-05	0.0002264579088659957	4.8752877773949876e-05	1.8360606190981343e-05	2.9561011615442112e-05	2.334810415050015e-05	2.5098815967794508e-05	3.8265912735369056e-05	3.51670641975943e-05	2.6848434572457336e-05	2.492013300070539e-05	2.600852349132765e-05	0.023394830524921417	0.00015046019689179957	0.00023411282745655626
5012.0	3.565985753084533e-05	2.550577664806042e-05	3.958116940339096e-05	8.626742783235386e-05	0.013932139612734318	0.00012922639143653214	0.000438740971731022	0.024059055373072624	0.00045848614536225796	0.002445403952151537	0.0013889888068661094	0.007202463690191507	0.38748109340667725	0.0005594546091742814	0.0021468091290444136	0.00010701065184548497	0.00032934729824773967	0.00185136660002172	0.0006840021233074367	0.00040177410119213164	0.00011762731446651742	0.002563310321420431	4.99573397974018e-05	7.36651272745803e-05	5.093211802886799e-05	3.49822330463212e-05	3.6085970350541174e-05	4.972785973222926e-05	5.15924439241644e-05	0.000660465972032398	4.390654430608265e-05	0.002880174433812499	3.0934723326936364e-05	0.00021141495381016284	3.2230243959929794e-05	0.0002512684732209891	5.624034020002e-05	1.9986764527857304e-05	3.405237657716498e-05	2.8147616831120104e-05	2.4550690795877017e-05	2.6209354473394342e-05	2.463314558553975e-05	2.55705581366783e-05	2.6007777705672197e-05	3.1562925869366154e-05	0.014227454550564289	0.00010928950359812006	0.000307220674585551
5018.0	3.2668482162989676e-05	2.5551205908413976e-05	3.81073186872527e-05	9.286992280976847e-05	0.03455659747123718	0.00013345257320906967	0.0007004741346463561	0.009620490483939648	0.0003752206393983215	0.001404949463903904	0.00096240418497473	0.006774276960641146	0.31531333923339844	0.0006260183872655034	0.001515148556791246	8.482850535074249e-05	0.0002663960913196206	0.0027108388021588326	0.000714553811121732	0.0002709192340262234	9.305714775109664e-05	0.000988720334134996	3.785093576880172e-05	6.113715062383562e-05	5.480521940626204e-05	3.339828981552273e-05	4.12661574955564e-05	4.519321009865962e-05	4.838484528590925e-05	0.0006072824471630156	7.283725426532328e-05	0.0037668414879590273	2.6065930796903558e-05	0.0003996166633442044	2.695323018997442e-05	0.0003096330619882792	5.347745172912255e-05	2.1306897906470113e-05	3.8195514207473025e-05	3.866058978019282e-05	2.250757097499445e-05	2.1549829398281872e-05	1.9291983335278928e-05	2.3062326363287866e-05	2.5582414309610613e-05	3.902139360434376e-05	0.013074297457933426	0.00013477011816576123	0.000348387606209144
5024.0	3.8481419323943555e-05	2.912890886364039e-05	3.697735883179121e-05	0.00012803578283637762	0.05978384241461754	0.00025375952827744186	0.0010093210730701685	0.005020661745220423	0.00041142074041999876	0.0009787360904738307	0.0007450300618074834	0.0019217096269130707	0.26276206970214844	0.0006906635244376957	0.0010120825609192252	9.023167513078079e-05	0.00031464610947296023	0.06158725917339325	0.0007860666373744607	0.00021378642122726887	6.60134173813276e-05	0.0007251697243191302	3.3350101148243994e-05	5.3958778153173625e-05	5.583948586718179e-05	3.061962343053892e-05	4.3857493437826633e-05	5.021890319767408e-05	4.8163230530917645e-05	0.0002512971987016499	0.00033422152046114206	0.004296306520700455	2.5977387849707156e-05	0.000646611675620079	2.6434820028953254e-05	0.0002759242197498679	5.4528401960851625e-05	2.5322215151390992e-05	3.967580050812103e-05	5.4672942496836185e-05	2.0184901586617343e-05	2.2248641471378505e-05	1.5723595424788073e-05	2.1366578948800452e-05	2.796001899696421e-05	4.5481410779757425e-05	0.010936981998383999	0.0013502968940883875	0.00038388874963857234
5030.0	4.14369824284222e-05	3.158354957122356e-05	3.382371869520284e-05	0.00017935379582922906	0.09604904055595398	0.00027207002858631313	0.0005643912008963525	0.0014068573946133256	0.000351569993654266	0.0010576738277450204	0.000646121334284544	0.0008555924869142473	0.3006892502307892	0.00111705984454602	0.0014510403852909803	9.56007934291847e-05	0.0003237968485336751	0.19197815656661987	0.001146620255894959	0.00016313458036165684	5.716550731449388e-05	0.0005338942864909768	3.3727410482242703e-05	8.342130604432896e-05	5.482090273289941e-05	2.987211337313056e-05	4.1516806959407404e-05	4.186444130027667e-05	3.8159614632604644e-05	8.925063593778759e-05	0.0005065316217951477	0.0037844469770789146	2.4520481019862927e-05	0.0008440454257652164	2.6664563847589307e-05	0.0001578023802721873	5.412828613771126e-05	3.150305201415904e-05	3.489160735625774e-05	7.140143861761317e-05	1.9827692085527815e-05	2.2640504539594986e-05	1.5551668184343725e-05	1.7958771422854625e-05	3.358814137754962e-05	4.852023266721517e-05	0.0021101979073137045	0.0023318766616284847	0.0003886884660460055
5036.0	4.0996805182658136e-05	4.1984068957390264e-05	2.889619645429775e-05	0.00021235538588371128	0.051239341497421265	0.00029012298909947276	0.00039854308124631643	0.0006436423282139003	0.0002687464002519846	0.0007688663899898529	0.0003911794046871364	0.0004887260729447007	0.17325429618358612	0.000248961296165362	0.0010562484385445714	8.142283331835642e-05	0.0004405071376822889	0.12476582080125809	0.0013664476573467255	0.00012002998118987307	6.75824485369958e-05	0.00048122197040356696	3.458827268332243e-05	7.123060640878975e-05	5.337153561413288e-05	2.8946584279765375e-05	3.830205969279632e-05	4.513970998232253e-05	3.478545477264561e-05	3.80932615371421e-05	0.0001895675086416304	0.0028695492073893547	2.3181066353572533e-05	0.000648859073407948	2.759989001788199e-05	0.00017062609549611807	4.830656325793825e-05	3.4507622331148013e-05	3.0053042792133056e-05	0.00011713102867361158	2.1147445295355283e-05	2.4698019842617214e-05	1.75430322997272e-05	1.6555277397856116e-05	4.048721166327596e-05	4.865487790084444e-05	0.0018009267514571548	0.0015309476293623447	0.0004164065176155418
5042.0	9.14236152311787e-05	8.345998503500596e-05	2.6278306904714555e-05	0.00019354562391526997	0.038024142384529114	0.000362238846719265	0.0004721997247543186	0.00044113496551290154	0.00024135035346262157	0.000386545667424798	0.0005614934489130974	0.0004510102153290063	0.06123921275138855	0.00010255008237436414	0.0005716332234442234	8.632470417069271e-05	0.0005525958258658648	0.07799988985061646	0.0013382579199969769	0.00014729981194250286	0.0001025711972033605	0.0003955783904530108	4.675917443819344e-05	6.204634701134637e-05	5.818763384013437e-05	2.8420692615327425e-05	3.585278318496421e-05	4.655885277315974e-05	3.2908683351706713e-05	2.138474337698426e-05	8.323045040015131e-05	0.0015666002873331308	2.4398532332270406e-05	0.0011015459895133972	2.8489344913396053e-05	0.00021773346816189587	3.88694170396775e-05	3.702859612531029e-05	2.8750704586855136e-05	0.00014232243120204657	2.157720155082643e-05	2.773006235656794e-05	2.123701233358588e-05	1.705808062979486e-05	5.013143163523637e-05	4.193436325294897e-05	0.0013544409302994609	0.001464528264477849	0.000358324934495613
5048.0	0.00010172746988246217	7.991125312400982e-05	2.353194031456951e-05	0.00017757623572833836	0.02897701784968376	0.00024366665456909686	0.000353249633917585	0.00033749177237041295	0.00020126113668084145	0.00025207590078935027	0.006055742036551237	0.0004400020116008818	0.018534919247031212	7.208970782812685e-05	0.0005204007029533386	0.00010912113066297024	0.0008030264871194959	0.02779054269194603	0.001401210087351501	0.00023374504235107452	9.965435310732573e-05	0.00028171963640488684	8.26664618216455e-05	5.825042171636596e-05	7.09101150278002e-05	3.009419742738828e-05	3.7173304008319974e-05	5.187216811464168e-05	3.2361385819967836e-05	1.73496337083634e-05	4.8489513574168086e-05	0.00044803597847931087	2.2341429939842783e-05	0.011010677553713322	3.068282239837572e-05	0.00010260553972329944	2.9299410016392358e-05	3.8775895518483594e-05	2.7061221771873534e-05	9.511068492429331e-05	2.472092819516547e-05	4.4751133827958256e-05	2.243178096250631e-05	1.649139630899299e-05	5.1896808145102113e-05	3.696720159496181e-05	0.0021244999952614307	0.0014519403921440244	0.0005798626225441694
5054.0	7.771301898173988e-05	6.809896149206907e-05	2.4509210561518557e-05	0.00015929965593386441	0.04446839168667793	0.00014358494081534445	0.00024296445189975202	0.0002744023804552853	0.0002214117266703397	0.00020514964126050472	0.003524444531649351	0.00034827287890948355	0.005436025559902191	5.067389429314062e-05	0.0004830260295420885	9.913817484630272e-05	0.0014403322711586952	0.005381700582802296	0.0019347649067640305	0.00022057289606891572	7.975328480824828e-05	0.0002287438401253894	0.00012011126818833873	5.912464257562533e-05	7.003653445281088e-05	3.059364462387748e-05	4.13768102589529e-05	6.00531384407077e-05	2.912390664278064e-05	1.6474090443807654e-05	3.8955175114097074e-05	0.00012351866462267935	1.9806224372587167e-05	0.007473107893019915	3.198397462256253e-05	4.807357254321687e-05	2.4467060939059593e-05	3.9760339859640226e-05	2.9865703254472464e-05	0.00013551626761909574	3.592867142288014e-05	6.404400483006611e-05	2.3951768525876105e-05	1.5936559066176414e-05	5.6336528359679505e-05	3.093847044510767e-05	0.0028821302112191916	0.0012979443417862058	0.0011053617345169187
5060.0	0.00011027890286641195	5.797549965791404e-05	2.8148531782790087e-05	0.00014740813639946282	0.04765523970127106	0.00012255404726602137	0.00016963592497631907	0.0002958104305434972	0.0004441179917193949	0.00021390774054452777	0.002709010150283575	0.0004530168080236763	0.00206798710860312	3.8070709706516936e-05	0.0003734741476364434	0.00011799433559644967	0.012067272327840328	0.0012678878847509623	0.003372024744749069	0.00018633890431374311	0.0001062578012351878	0.00024950169608928263	0.00023495318600907922	6.591604324057698e-05	7.365472993114963e-05	3.271324749221094e-05	4.548041397356428e-05	5.286489977152087e-05	2.7670414056046866e-05	1.6316065739374608e-05	3.3354903280269355e-05	5.121528374729678e-05	2.0252406102372333e-05	0.008930507116019726	3.332848064019345e-05	2.8775886676157825e-05	2.194197804783471e-05	4.180387986707501e-05	3.4284308640053496e-05	0.00016631893231533468	4.817214357899502e-05	5.930997576797381e-05	2.4264416424557567e-05	1.6343505194527097e-05	4.123284088564105e-05	2.678214877960272e-05	0.003638514317572117	0.0009567527449689806	0.0009539406164549291
5066.0	8.097635873127729e-05	4.521458686213009e-05	2.981658690259792e-05	0.00037876475835219026	0.04784953594207764	0.000268061354290694	0.00010774088877951726	0.0004167315782979131	0.0003234087198507041	0.00019488169346004725	0.0025441222824156284	0.0005126584437675774	0.0004629483155440539	3.231345908716321e-05	0.00030453200452029705	0.00010666468006093055	0.012345572002232075	0.0009309940505772829	0.0042863390408456326	0.00022008804080542177	0.00013524811947718263	0.0003420101129449904	0.0004338142171036452	7.804222695995122e-05	9.254874021280557e-05	3.443917739787139e-05	4.528242061496712e-05	6.329912139335647e-05	2.687748747121077e-05	1.6454683645861223e-05	2.8816306439694017e-05	2.419987322355155e-05	2.1663448933395557e-05	0.007402894552797079	3.1412691896548495e-05	2.1244832169031724e-05	2.176429370592814e-05	4.9362919526174664e-05	3.731153265107423e-05	0.00017279859457630664	5.0125505367759615e-05	4.747131242766045e-05	2.233565646747593e-05	1.6077732652775012e-05	3.9314905734499916e-05	2.588307688711211e-05	0.014394108206033707	0.001409687101840973	0.0008338927873410285
5072.0	6.61417143419385e-05	4.06264080083929e-05	2.8450896934373304e-05	0.0003571043780539185	0.028876518830657005	0.0002465352008584887	6.869524077046663e-05	0.00045551927178166807	0.00018786620057653636	0.0002132977533619851	0.0010231214109808207	0.0005559733835980296	0.00024371313338633627	3.615468813222833e-05	0.0002643182233441621	9.615392627893016e-05	0.0045032682828605175	0.0006960710743442178	0.005038612987846136	0.0002934525837190449	0.00016129306459333748	0.00034795943065546453	0.000419174088165164	0.0001909217971842736	0.0001504777028458193	3.385195668670349e-05	4.4173306378070265e-05	3.957188528147526e-05	2.147220766346436e-05	1.756278652464971e-05	2.627447247505188e-05	1.8344626369071193e-05	2.1074463802506216e-05	0.0016649740282446146	2.833835969795473e-05	2.0498637240962125e-05	2.259964639961254e-05	5.713052087230608e-05	3.889452273142524e-05	0.00013813402620144188	5.47408708371222e-05	4.130441811867058e-05	2.183924698329065e-05	1.6234364011324942e-05	4.9762300477596e-05	2.9368227842496708e-05	0.037123486399650574	0.0012621820205822587	0.0009800330735743046
5078.0	5.687384327757172e-05	4.181329131824896e-05	2.7071442673332058e-05	0.00025255727814510465	0.016504615545272827	0.00012334833445493132	5.7424051192356274e-05	0.0004420513578224927	0.00019303399312775582	0.00020828899869229645	0.0004944983520545065	0.0005347045371308923	0.0001335390261374414	5.382202652981505e-05	0.00033103517489507794	9.792723722057417e-05	0.0018816895317286253	0.0003661058144643903	0.005427856929600239	0.00023688693181611598	8.895801147446036e-05	0.0004230620397720486	0.00025823331088759005	0.00028969038976356387	0.00012293210602365434	3.4119955671485513e-05	3.835692041320726e-05	2.9415763492579572e-05	2.128845517290756e-05	1.975208942894824e-05	2.5844572519417852e-05	1.8455859390087426e-05	2.3615617465111427e-05	0.0005197515711188316	2.779556598397903e-05	2.3530212274636142e-05	2.3174212401499972e-05	6.113108975114301e-05	3.8886511902092025e-05	0.00011725652439054102	5.086901364848018e-05	4.126265412196517e-05	2.278662759636063e-05	1.9182094547431916e-05	5.146262265043333e-05	3.62318278348539e-05	0.08111167699098587	0.0010639484971761703	0.0009117945446632802
5084.0	5.554827657761052e-05	4.768455255543813e-05	2.4477260012645274e-05	0.00014495261711999774	0.03886290639638901	0.0001278936251765117	5.862407124368474e-05	0.00046743452548980713	0.0001844309299485758	0.00023792048159521073	0.00028537612524814904	0.0004109511210117489	0.00010200333053944632	6.668757851002738e-05	0.00030007315217517316	0.0001301178999710828	0.0016406914219260216	0.00024671482970006764	0.0035261164885014296	0.0002545038878452033	0.00016177285579033196	0.000509709061589092	0.0005142029840499163	0.00023792003048583865	5.075393710285425e-05	3.437493433011696e-05	3.1747706088935956e-05	2.9270418963278644e-05	2.5198420189553872e-05	2.200253220507875e-05	3.024418037966825e-05	2.1609346731565893e-05	2.853314799722284e-05	0.00022023625206202269	2.7158275770489126e-05	2.4860741177690215e-05	2.413419133517891e-05	6.396452954504639e-05	3.541003752616234e-05	0.00011199001892236993	5.2259892981965095e-05	4.3235544580966234e-05	2.5742097932379693e-05	2.6710629754234105e-05	5.595350012299605e-05	4.4453056034399197e-05	0.05263398215174675	0.001872286549769342	0.0005424953997135162
5090.0	5.6370816309936345e-05	4.806449214811437e-05	2.2125625037006103e-05	0.00015004056331235915	0.03946230560541153	5.969355333945714e-05	5.636500645778142e-05	0.0005016230279579759	0.00014278323214966804	0.00023233678075484931	0.00026726306532509625	0.0002524465380702168	9.351249900646508e-05	6.274537736317143e-05	0.00026512640761211514	0.00016351706290151924	0.0022025618236511946	0.00023313651036005467	0.0023824104573577642	0.000842248962726444	0.0006621102220378816	0.0005172311211936176	0.000737166847102344	0.00032311718678101897	3.167560862493701e-05	3.495071723591536e-05	2.9444670872180723e-05	2.9369404728640802e-05	2.9049926524749026e-05	2.5017186999320984e-05	3.7086763768456876e-05	2.277580824738834e-05	2.4919396309996955e-05	7.665967859793454e-05	2.724369551287964e-05	2.5136949261650443e-05	3.158102117595263e-05	5.790156501461752e-05	2.8655338610406034e-05	5.771920768893324e-05	4.6147502871463075e-05	4.4532738684210926e-05	2.8411855964805e-05	3.17899975925684e-05	4.8055415390990674e-05	6.0048503655707464e-05	0.02918795682489872	0.008620277047157288	0.00044964038534089923
5096.0	3.655036925920285e-05	5.0213395297760144e-05	2.2869831809657626e-05	0.00014690315583720803	0.025073695927858353	2.575825601525139e-05	5.5144984798971564e-05	0.0006636872421950102	0.00017457945796195418	0.0002360138314543292	0.0004643714928533882	0.0001432690187357366	0.00011684600758599117	7.558384822914377e-05	0.0004307912604417652	0.0001776558201527223	0.0007814081618562341	0.0001808248634915799	0.0016079441411420703	0.0008281394839286804	0.0003338120586704463	0.0004591073957271874	0.000512865197379142	0.00028673402266576886	2.4225644665420987e-05	3.461870437604375e-05	2.9215483664302155e-05	2.7066564143751748e-05	2.8109039703849703e-05	2.858944390027318e-05	4.6232464228523895e-05	2.178626527893357e-05	2.082580431306269e-05	4.389243622426875e-05	2.8649983505601995e-05	2.6680536393541843e-05	3.6955858377041295e-05	5.07835611642804e-05	2.6339701435063034e-05	3.760258186957799e-05	4.9031415983336046e-05	5.4399184591602534e-05	2.8041573386872187e-05	3.2650445064064115e-05	4.783138501807116e-05	0.000128145344206132	0.01160960178822279	0.005485396832227707	0.00047070393338799477
5102.0	2.917455458373297e-05	6.073456825106405e-05	2.9006881959503517e-05	0.00010877205204451457	0.031019914895296097	1.973322287085466e-05	6.778976967325434e-05	0.0008223020704463124	0.00022219400852918625	0.0002362864906899631	0.0008198965806514025	0.00012116845755372196	0.0001478889462305233	7.888412801548839e-05	0.0003987126110587269	0.0002317248727194965	0.0002649974776431918	0.00015635404270142317	0.0013392542023211718	0.0005276124575175345	0.0002604899927973747	0.00041570013854652643	0.0016387273790314794	0.00031009240774437785	1.9270892153144814e-05	3.560039112926461e-05	2.7683243388310075e-05	2.5285584342782386e-05	2.7508025596034713e-05	3.742706394405104e-05	6.264200055738911e-05	2.4557664801250212e-05	2.052234412985854e-05	3.0507408155244775e-05	3.12613628921099e-05	2.5846567950793542e-05	2.7012540158466436e-05	4.500363502302207e-05	2.3598369807587005e-05	2.6593712391331792e-05	5.079218317405321e-05	7.240388367790729e-05	2.7143412808072753e-05	3.167101749568246e-05	3.960885078413412e-05	0.0003561276535037905	0.002757908310741186	0.0018353192135691643	0.00040638112113811076
5108.0	4.536294363788329e-05	6.298546941252425e-05	3.382936483831145e-05	7.593595364596695e-05	0.04329612851142883	2.7033802325604483e-05	7.61023402446881e-05	0.000779579218942672	0.00021968467626720667	0.0002211284008808434	0.0007430033292621374	0.00012929319927934557	0.0002292637072969228	7.469976844731718e-05	0.0003523498889990151	0.00040922246989794075	0.00020802069047931582	0.00024311436573043466	0.0010016460437327623	0.00041525319102220237	0.00020801393839064986	0.0002957946271635592	0.00284500140696764	0.0003591602435335517	2.009756281040609e-05	3.5860168281942606e-05	2.8084979931009002e-05	2.81301727227401e-05	2.8747524993377738e-05	8.179544965969399e-05	7.308187196031213e-05	3.1262970878742635e-05	2.0798912373720668e-05	2.5709787223604508e-05	3.4708617022261024e-05	2.2937632820685394e-05	2.056897574220784e-05	4.05768514610827e-05	2.2878122763358988e-05	2.1247486074571498e-05	5.443176632979885e-05	4.702130172518082e-05	2.531161590013653e-05	3.0016291930223815e-05	3.17555786750745e-05	0.0009214261081069708	0.001072131097316742	0.0011171811493113637	0.00027977771242149174
5114.0	3.9984228351386264e-05	4.7156190703390166e-05	3.683748946059495e-05	6.145267252577469e-05	0.06070030853152275	5.049974060966633e-05	8.620452717877924e-05	0.000668248743750155	0.0002683924976736307	0.0001769538939697668	0.0008034303318709135	0.00011828137212432921	0.0004079524951521307	8.641077147331089e-05	0.00030797786894254386	0.0004789827507920563	0.0001606838050065562	0.00032382833887822926	0.001796852913685143	0.000565007736440748	0.00010858355381060392	0.00022988623823039234	0.0018161694752052426	0.00021943997126072645	2.351365765207447e-05	3.429941716603935e-05	3.126270530628972e-05	3.0483210139209405e-05	2.776621113298461e-05	0.0002497777750249952	6.560263136634603e-05	4.186081059742719e-05	2.0439547370187938e-05	1.8843655197997577e-05	3.891103187925182e-05	2.181703530368395e-05	1.8160812032874674e-05	4.290388460503891e-05	2.3794951630407013e-05	1.8606462617754005e-05	7.479015766875818e-05	4.3108575482619926e-05	2.58098170888843e-05	2.9833994631189853e-05	3.103854032815434e-05	0.001578796305693686	0.0004098009958397597	0.00038196914829313755	0.0004280370194464922
5120.0	3.1238265364663675e-05	4.0677852666703984e-05	4.0481070755049586e-05	4.9701262469170615e-05	0.02277829498052597	8.699978934600949e-05	0.00012333152699284256	0.0006250582518987358	0.000602834508754313	0.00020147120812907815	0.0006540043978020549	0.00010737566481111571	0.00029277795692905784	9.603077342035249e-05	0.0003177740436512977	0.0004950501024723053	0.00014229420048650354	0.00047804543282836676	0.006303301081061363	0.0005337554030120373	7.807960355421528e-05	0.0002189861988881603	0.001876705209724605	0.00039925839519128203	2.7480284188641235e-05	3.598658076953143e-05	3.634797394624911e-05	3.2458745408803225e-05	2.6439509383635595e-05	0.0006799698458053172	5.6947756092995405e-05	9.380553819937631e-05	2.4304456019308418e-05	1.5151542356761638e-05	4.5587887143483385e-05	2.1673118681064807e-05	1.8361621187068522e-05	4.233481013216078e-05	2.7952984964940697e-05	1.8144521163776517e-05	7.983089017216116e-05	3.898401337210089e-05	3.122432826785371e-05	3.1951629352988675e-05	2.8431179089238867e-05	0.0030574286356568336	0.00031836051493883133	0.00013981727533973753	0.0005608540377579629
5126.0	2.8060567274224013e-05	2.956002572318539e-05	4.0160204662242904e-05	3.158656181767583e-05	0.006690074224025011	0.00012053786485921592	0.0003700502566061914	0.0006094744894653559	0.0009417434921488166	0.00030667230021208525	0.0006178203620947897	0.00016425890498794615	0.0003006751067005098	0.00012490084918681532	0.0003252308233641088	0.0008898797677829862	0.00014668478979729116	0.0007250305498018861	0.0033590595703572035	0.000492728257086128	8.006302959984168e-05	0.00019565585535019636	0.002284667454659939	0.0012805125443264842	4.294969403417781e-05	3.725442729773931e-05	4.58622416772414e-05	4.27488521381747e-05	2.8039219614584e-05	0.001729471841827035	6.52262824587524e-05	0.00019268221512902528	2.420716919004917e-05	1.5272678865585476e-05	5.017031799070537e-05	2.579975625849329e-05	1.9968378182966262e-05	4.3817861296702176e-05	3.315615686005913e-05	2.0126795789110474e-05	8.059210813371465e-05	3.216210825485177e-05	3.52382667188067e-05	3.889129584422335e-05	2.3333970602834597e-05	0.005731621757149696	0.0002435424248687923	8.314017759403214e-05	0.0008343214867636561
5132.0	3.165790985804051e-05	2.1658903278876096e-05	3.3196276490343735e-05	2.7808981030830182e-05	0.004385083913803101	0.00019295874517410994	0.0020755010191351175	0.0005575871909968555	0.0006675090990029275	0.0003371394705027342	0.0007390014943666756	0.00036790911690331995	0.00020619919814635068	0.00015284106484614313	0.0002933023788500577	0.001370526966638863	0.0003647021949291229	0.000521874288097024	0.0027517538983374834	0.0006135046132840216	8.361300569958985e-05	0.0001988501171581447	0.0005053547210991383	0.00237503950484097	8.797235932433978e-05	3.700960587593727e-05	5.357729969546199e-05	5.5101725592976436e-05	2.728712024691049e-05	0.003314595902338624	6.62646270939149e-05	0.00028577091870829463	2.162066630262416e-05	1.6736115867388435e-05	5.4265299695543945e-05	3.139918771921657e-05	2.3033378965919837e-05	4.2347564885858446e-05	3.423602174734697e-05	2.385989500908181e-05	8.075774530880153e-05	2.8872258553747088e-05	3.386416210560128e-05	4.620527397491969e-05	2.1436420865939e-05	0.006514272652566433	0.00013804396439809352	5.886461440240964e-05	0.0006606032256968319
5138.0	2.3815360691514798e-05	2.19385874515865e-05	2.9599657864309847e-05	3.9528436900582165e-05	0.005500849336385727	0.0004732252564281225	0.007111684884876013	0.0004621431580744684	0.0006121431943029165	0.00032133329659700394	0.001846268423832953	0.0002027550362981856	0.00018287122657056898	0.0002247926313430071	0.00040144333615899086	0.0018695152830332518	0.00037877471186220646	0.00038159501855261624	0.002133347559720278	0.0006083394400775433	7.644258585060015e-05	0.00023182958830147982	0.0005444003036245704	0.0017667951760813594	0.00016087574476841837	3.67618995369412e-05	5.618137583951466e-05	5.087783938506618e-05	2.4094313630484976e-05	0.0036262930370867252	9.075088746612892e-05	0.0004932433366775513	2.098553886753507e-05	1.5894380339886993e-05	4.8928843170870095e-05	3.316232323413715e-05	2.7303205570206046e-05	3.5374530853005126e-05	3.2396088499808684e-05	2.919281178037636e-05	8.506236190441996e-05	2.7922558729187585e-05	3.126175215584226e-05	4.5441182010108605e-05	2.2175119738676585e-05	0.0039808424189686775	0.00011819545761682093	7.452716090483591e-05	0.0004208294558338821
5144.0	1.807836815714836e-05	2.1192483472987078e-05	2.8856899007223547e-05	4.3631476728478447e-05	0.005204376298934221	0.00028300104895606637	0.018847646191716194	0.00046366112655960023	0.0005725373048335314	0.0003634680761024356	0.004352386109530926	0.0001301181473536417	0.0002357028133701533	0.00023810905986465514	0.0005438684020191431	0.0037949224933981895	0.00029229684150777757	0.00032564313733018935	0.001974398037418723	0.0004820996255148202	6.804741133237258e-05	0.0002675095747690648	0.0004320552689023316	0.0011486443690955639	0.00023948813031893224	3.521149847074412e-05	5.283822974888608e-05	5.128048360347748e-05	2.473462518537417e-05	0.003064127406105399	0.00010661353007890284	0.00037889787927269936	2.1442574507091194e-05	1.7543870853842236e-05	3.859954449580982e-05	3.210287832189351e-05	3.536748045007698e-05	2.803863026201725e-05	2.8372242013574578e-05	3.1677845981903374e-05	5.9404963394626975e-05	2.494014916010201e-05	2.789253630908206e-05	4.4947577407583594e-05	2.2572614398086444e-05	0.0067595369182527065	0.000474049273179844	7.026064122328535e-05	0.00033840254764072597
5150.0	2.049742397502996e-05	2.0081530237803236e-05	2.81687498500105e-05	4.5696790039073676e-05	0.009284709580242634	0.001097311731427908	0.04783891886472702	0.000555024016648531	0.00034115335438400507	0.0002605083573143929	0.002468664897605777	0.00011096888920292258	0.0002470488252583891	0.0002654387499205768	0.0005506098386831582	0.0027594377752393484	0.0002647570800036192	0.0004004299407824874	0.0022851708345115185	0.0006207798141986132	8.756476745475084e-05	0.0005330217536538839	0.0007392127881757915	0.0004466002865228802	0.0003430232172831893	3.3695359888952225e-05	4.736586197395809e-05	5.103942385176197e-05	2.543790833442472e-05	0.0032152447383850813	0.00011100223491666839	0.0005733919097110629	2.2854570488561876e-05	2.4607743398519233e-05	3.1511226552538574e-05	3.312044282210991e-05	3.736309372470714e-05	2.4394181309617124e-05	2.32576385315042e-05	3.0760635127080604e-05	4.717940464615822e-05	2.419507291051559e-05	2.468846105330158e-05	4.25602775067091e-05	2.6633562811184675e-05	0.009989868849515915	0.00023138354299589992	6.895527621963993e-05	0.00022206862922757864
5156.0	2.2216883735381998e-05	2.3938569938763976e-05	2.449521707603708e-05	5.091400453238748e-05	0.028886720538139343	0.0023839182686060667	0.10848409682512283	0.0006821760907769203	0.00022691006597597152	0.00011403056851122528	0.0013599756639450788	0.00010921283683273941	0.00022760449792258441	0.0006887268391437829	0.0005996650434099138	0.001644478994421661	0.00020797546312678605	0.0005115732783451676	0.00208536465652287	0.002882895292714238	0.00014919113891664892	0.003509615082293749	0.0008896357612684369	0.00010855332220671698	0.0004749708459712565	2.977515759994276e-05	4.0714916394790635e-05	4.69234655611217e-05	2.5340765205328353e-05	0.0026775479782372713	0.00016694558144081384	0.0005190930096432567	2.621570456540212e-05	4.030911441077478e-05	2.7585785574046895e-05	3.158803883707151e-05	3.275363997090608e-05	2.294660225743428e-05	1.838250318542123e-05	2.7784142730524763e-05	3.8740043237339705e-05	2.651495742611587e-05	2.2324498786474578e-05	3.561098492355086e-05	3.531389666022733e-05	0.005662308074533939	0.00013226211012806743	8.312004501931369e-05	0.00018392463971395046
5162.0	2.4680737624294125e-05	4.5179247535998e-05	2.2617346985498443e-05	4.880679625784978e-05	0.07471483945846558	0.002384401625022292	0.26143231987953186	0.001113434205763042	0.00016967263945844024	6.378813122864813e-05	0.0011344515951350331	9.648183186072856e-05	0.0002155967813450843	0.0005253730341792107	0.0007619488751515746	0.0011491281911730766	0.00016683212015777826	0.0007989647565409541	0.0013881028862670064	0.003388713812455535	0.00017928094894159585	0.0012730100424960256	0.0007137496722862124	7.653806096641347e-05	0.00033737163175828755	2.8484642825787887e-05	3.5215231037000194e-05	4.9962200137088075e-05	2.309265073563438e-05	0.0010587817523628473	0.0003711371682584286	0.0005879670497961342	3.192972872056998e-05	0.00010390680108685046	3.081436443608254e-05	2.609570037748199e-05	3.011926128237974e-05	1.9730474377865903e-05	1.674371560511645e-05	2.479439899616409e-05	3.854040187434293e-05	2.8941421987838112e-05	2.3017701096250676e-05	3.0492454243358225e-05	4.4291242375038564e-05	0.0031728334724903107	0.00011560010170796886	0.0001034730375977233	0.0002352270676055923
5168.0	3.2676427508704364e-05	5.4431457101600245e-05	2.517691973480396e-05	3.5539102100301534e-05	0.0625910833477974	0.010495046153664589	0.39307740330696106	0.0008969111368060112	0.00012995324505027384	4.4758991862181574e-05	0.0013723234878852963	8.917041850509122e-05	0.00032756116706877947	0.0003232582821510732	0.0008348360424861312	0.0011662483448162675	0.00014987213944550604	0.0016639076638966799	0.0007850227411836386	0.0021417485550045967	0.00027098378632217646	0.0005068194586783648	0.009080268442630768	7.231610652524978e-05	0.0004185025463812053	2.746857535385061e-05	3.6986319173593074e-05	5.7241719332523644e-05	2.382978709647432e-05	0.0007988387369550765	0.0005111853242851794	0.00042104636668227613	3.641632429207675e-05	0.0005142005393281579	3.0020930353202857e-05	2.4920154828578234e-05	2.9793791327392682e-05	1.77418660314288e-05	1.8389991964795627e-05	2.4528784706490114e-05	4.002935384050943e-05	2.680432953638956e-05	2.333552583877463e-05	2.812486309267115e-05	4.433240610524081e-05	0.0008757759933359921	9.336932271253318e-05	0.0001341678580502048	0.0005097650573588908
5174.0	4.047366019221954e-05	4.247278411639854e-05	2.434788621030748e-05	2.6585676096146926e-05	0.031300246715545654	0.01913726143538952	0.3566737771034241	0.0006908679497428238	8.796397742116824e-05	3.747488881344907e-05	0.001381938811391592	0.00010033287253463641	0.0006800530827604234	0.0002767762925941497	0.0007824834319762886	0.0008029052405618131	0.00011925692524528131	0.0029541265685111284	0.0006575029110535979	0.0010843523778021336	0.0002624659682624042	0.000362789403880015	0.008998933248221874	6.896408012835309e-05	0.0007339077419601381	2.5161702069453895e-05	3.861309232888743e-05	7.459655171260238e-05	2.883577144530136e-05	0.0005576934781856835	0.00023860881628934294	0.0002479816903360188	5.3756932175019756e-05	0.0016940918285399675	3.2158703106688336e-05	2.6797377358889207e-05	3.203388405381702e-05	1.8256194380228408e-05	1.9600156520027667e-05	2.3769984181853943e-05	4.5052627683617175e-05	2.6818137484951876e-05	2.0809045963687822e-05	2.591091106296517e-05	4.2453666537767276e-05	0.00017709314124658704	5.344406235963106e-05	0.000292272656224668	0.0004988850560039282
5180.0	3.908478174707852e-05	4.4598738895729184e-05	2.615327866806183e-05	2.576049155322835e-05	0.01701853983104229	0.05479664355516434	0.2509317994117737	0.00054813118185848	8.545660239178687e-05	3.5925142583437264e-05	0.0016159935621544719	8.685323700774461e-05	0.0008801301009953022	0.00024446810130029917	0.0006635512108914554	0.0006109480164013803	8.798964699963108e-05	0.005432435777038336	0.0007391039980575442	0.0011081055272370577	0.0002688427339307964	0.00021380375255830586	0.013688873499631882	7.40139585104771e-05	0.0008926550508476794	2.3462900571757928e-05	3.7714304198743775e-05	7.976179767865688e-05	2.7331318051437847e-05	0.00020269125525373966	0.0001249694760190323	0.0002345167304156348	7.087198173394427e-05	0.003208123380318284	4.756914859171957e-05	2.821684756781906e-05	3.2683470635674894e-05	2.081123056996148e-05	2.0030938685522415e-05	2.167774800909683e-05	0.00011869116133311763	3.501086393953301e-05	1.9333185264258645e-05	2.4007385945878923e-05	4.0512972191208974e-05	6.342395499814302e-05	3.710119563038461e-05	0.0011464395793154836	0.0002737086033448577
5186.0	3.811182614299469e-05	7.657048263354227e-05	3.1310944905271754e-05	2.4872928406693973e-05	0.035495854914188385	0.03083636239171028	0.10812482982873917	0.0005247358931228518	0.00010083863162435591	3.425790782785043e-05	0.003733649617061019	7.805927452864125e-05	0.0020386085379868746	0.0002345315006095916	0.0006168516119942069	0.0007550511509180069	8.709815301699564e-05	0.006823339965194464	0.0008276042644865811	0.0009334965725429356	0.0003995035367552191	0.00021589382959064096	0.031764399260282516	8.678121957927942e-05	0.0022283485159277916	2.3777147362125106e-05	3.8285590562736616e-05	7.26054931874387e-05	2.4763299734331667e-05	8.21879439172335e-05	6.0243004554649815e-05	8.426961721852422e-05	7.457727042492479e-05	0.005979751702398062	5.4804539104225114e-05	3.22764681186527e-05	3.500411912682466e-05	2.2274438379099593e-05	2.402699101367034e-05	2.1366009605117142e-05	0.00018337933579459786	4.029965930385515e-05	2.0469879018492065e-05	2.286455492139794e-05	3.498843580018729e-05	3.367820681887679e-05	2.7581261747400276e-05	0.0006755006033927202	0.0002143865276593715
5192.0	4.062485822942108e-05	9.629964188206941e-05	2.8702461349894293e-05	1.9951839931309223e-05	0.020534280687570572	0.007116541266441345	0.026711152866482735	0.0006296883220784366	0.00011702284245984629	3.230895890737884e-05	0.006518369074910879	0.00022309875930659473	0.002369260648265481	0.0003186705580446869	0.0006302467663772404	0.0009477711282670498	7.899229967733845e-05	0.0019922887440770864	0.0008615407859906554	0.0004828678793273866	0.0004936061450280249	0.0002674998831935227	0.006934165023267269	8.171670197043568e-05	0.009763169102370739	2.5839843146968633e-05	4.139843804296106e-05	6.145508086774498e-05	2.225522075605113e-05	5.9181616961723194e-05	4.1321203752886504e-05	4.731524677481502e-05	6.481878517661244e-05	0.006528870668262243	4.694468589150347e-05	5.099237750982866e-05	3.5276738344691694e-05	2.7633916033664718e-05	2.7995773052680306e-05	2.2861808247398585e-05	0.00013179895177017897	4.688451372203417e-05	1.951767444552388e-05	2.24474224523874e-05	3.082376497332007e-05	2.2659858586848713e-05	2.172696804336738e-05	0.0003806019085459411	0.0001970356097444892
5198.0	4.546589116216637e-05	7.597580406581983e-05	2.1433457732200623e-05	1.9951115973526612e-05	0.02851644903421402	0.009059560485184193	0.009238645434379578	0.00047652589273639023	0.0001779491431079805	3.742356784641743e-05	0.0020934988278895617	0.0002135040849680081	0.0020155790261924267	0.00036529111093841493	0.0008662202744744718	0.001041383482515812	6.331034819595516e-05	0.0006309439777396619	0.001060617039911449	0.0011745470110327005	0.0010305300820618868	0.0002619994047563523	0.002938679652288556	9.088598744710907e-05	0.005282366182655096	2.7616477382252924e-05	3.923288386431523e-05	5.33769307367038e-05	2.289580152137205e-05	5.236650395090692e-05	3.528168235789053e-05	3.2448249839944765e-05	6.726194260409102e-05	0.008027501404285431	3.6933692172169685e-05	7.497430488001555e-05	3.099469904555008e-05	3.835831375909038e-05	2.750697785813827e-05	2.3137379685067572e-05	7.345175254158676e-05	5.567884727497585e-05	2.019899693550542e-05	2.0484954802668653e-05	2.7852718631038442e-05	1.6156227502506226e-05	1.7090680557885207e-05	0.00022857094882056117	0.00016282705473713577
5204.0	4.812613406102173e-05	9.698454232420772e-05	1.815494215406943e-05	2.027107257163152e-05	0.07226262986660004	0.0034858263097703457	0.0025277547538280487	0.0003769070899579674	0.00014633205137215555	4.880455890088342e-05	0.0021272050216794014	0.00010816687426995486	0.0017550605116412044	0.0017872372409328818	0.0019245571456849575	0.0016340657602995634	6.13807569607161e-05	0.00032684431062079966	0.0008842304232530296	0.011596125550568104	0.0028069920372217894	0.0004435320443008095	0.0011383616365492344	0.000733114080503583	0.0011138072004541755	3.184865272487514e-05	3.6615652788896114e-05	4.5279615733306855e-05	2.1820864276378416e-05	6.338205275824293e-05	3.1979187042452395e-05	2.3739286916679703e-05	9.096723806578666e-05	0.019104128703475	2.916710036515724e-05	9.434027742827311e-05	2.9924893169663846e-05	4.108756911591627e-05	2.856028550013434e-05	2.3798173060640693e-05	5.247467561275698e-05	6.0970116464886814e-05	2.3521104594692588e-05	1.8833092326531187e-05	2.5427090804441832e-05	1.4010041923029348e-05	1.7068055967683904e-05	0.00017524408758617938	0.00014425834524445236
5210.0	6.061468229745515e-05	0.00014277097943704575	1.8051838196697645e-05	1.9772725863731466e-05	0.07057013362646103	0.0007228777394630015	0.0007970489095896482	0.0004077519115526229	0.00012185068771941587	5.494100696523674e-05	0.005373948719352484	7.54840875742957e-05	0.002004259964451194	0.007008037529885769	0.0017497451044619083	0.00535171153023839	8.502944547217339e-05	0.00020286717335693538	0.0007371148676611483	0.0047600362449884415	0.0012658943887799978	0.03728054463863373	0.000234787687077187	0.0008849739097058773	0.00022737111430615187	3.386991375009529e-05	3.8139787648105994e-05	3.871740773320198e-05	2.2177360733621754e-05	0.00012267752026673406	2.957310607598629e-05	2.1885740352445282e-05	9.295515337726101e-05	0.023932581767439842	2.470999061188195e-05	0.00013018975732848048	3.303326229797676e-05	3.913871478289366e-05	3.1851781386649236e-05	2.315397978236433e-05	6.019505235599354e-05	5.020587923354469e-05	2.2843196347821504e-05	1.7534268408780918e-05	2.2267597159952857e-05	1.4760727935936302e-05	1.7179134374600835e-05	0.00016006767691578716	0.00015139665629249066
5216.0	7.015337905613706e-05	0.00015159165195655078	1.8995087884832174e-05	2.1461521100718528e-05	0.054288506507873535	0.00017841906810645014	0.0004086647822987288	0.0004315374535508454	8.772322325967252e-05	5.8357058151159436e-05	0.012426341883838177	8.121578866848722e-05	0.00230794888921082	0.0016045711236074567	0.0017654466209933162	0.004136619158089161	0.00011729343532351777	0.00020395017054397613	0.0009057032293640077	0.0023773093707859516	0.00035516629577614367	0.1358380764722824	9.396328823640943e-05	0.00017252549878321588	6.062243119231425e-05	2.9355038350331597e-05	3.8589383621001616e-05	4.434031143318862e-05	2.5296028979937546e-05	0.0002615703269839287	2.382676575507503e-05	2.2024576537660323e-05	0.00010336012928746641	0.02092534303665161	2.1696032490581274e-05	0.0001240604615304619	3.7459169107023627e-05	4.294081008993089e-05	3.4694254281930625e-05	2.2425469069276005e-05	4.157710645813495e-05	4.334721961640753e-05	2.4629714971524663e-05	1.6835492715472355e-05	2.0137296814937145e-05	1.7921389371622354e-05	1.693420017545577e-05	0.00014824133540969342	0.0001692571968305856
5222.0	8.145343599608168e-05	0.00021001120330765843	2.308710099896416e-05	3.544835271895863e-05	0.030481234192848206	0.00013258602120913565	0.00037267073639668524	0.000495611981023103	7.604726852150634e-05	7.627757440786809e-05	0.007330210879445076	0.00012088641233276576	0.005758730694651604	0.0006048647337593138	0.0014807222178205848	0.0017848092829808593	0.00011014270421583205	0.000218621309613809	0.001912859734147787	0.0029079141095280647	0.00023994478397071362	0.023565398529171944	8.424165571341291e-05	0.00010461707279318944	3.0638610041933134e-05	2.5178986106766388e-05	3.661886148620397e-05	5.3834090067539364e-05	2.567639239714481e-05	0.0003809451009146869	1.8856761016650125e-05	2.0190544091747142e-05	0.00010989573638653383	0.03354709595441818	2.2797539713792503e-05	7.70995466155e-05	3.591773929656483e-05	5.757841427111998e-05	3.75107119907625e-05	2.2365731638274156e-05	3.7093734135851264e-05	4.5821067033102736e-05	2.6838244593818672e-05	1.6071477148216218e-05	2.1186178855714388e-05	2.2227352019399405e-05	2.014484562096186e-05	0.0001897022157208994	0.0001625688892090693
5228.0	9.779063111636788e-05	0.0006033165263943374	2.8195247068651952e-05	5.6149932788684964e-05	0.014203498139977455	6.462480087066069e-05	0.00022202247055247426	0.0008627327042631805	0.00011554898082977161	9.075305570149794e-05	0.008778702467679977	0.00013826950453221798	0.014288634993135929	0.00017172424122691154	0.0013574083568528295	0.0018137693405151367	0.00011266505316598341	0.00015763664850965142	0.003814843250438571	0.0025482249911874533	0.00019169488223269582	0.003381656017154455	7.801441824994981e-05	6.59342113067396e-05	2.3113867428037338e-05	2.1977453798172064e-05	3.492489850032143e-05	5.0479909987188876e-05	2.3956474251463078e-05	0.0004300732398405671	1.4240767086448614e-05	1.9955703464802355e-05	9.810557821765542e-05	0.021367909386754036	2.764736200333573e-05	6.310403114184737e-05	3.122230191365816e-05	5.9783673350466415e-05	3.421764631639235e-05	1.923600757436361e-05	3.7995483580743894e-05	5.1158425776520744e-05	2.9880260626669042e-05	1.5982326658559032e-05	2.1888599803787656e-05	3.064801785512827e-05	2.99168150377227e-05	0.0007370677194558084	0.00018182989151682705
5234.0	9.917438728734851e-05	0.0005058696260675788	3.1870258681010455e-05	6.834696250734851e-05	0.010065729729831219	4.923673259327188e-05	0.00014936394290998578	0.0012744907289743423	0.00016100356879178435	9.662222873885185e-05	0.010876642540097237	0.00012246036203578115	0.017672520130872726	0.00012528577644843608	0.0008151357178576291	0.0021035170648247004	0.0001068594356183894	0.0001457132602808997	0.0013043489307165146	0.0010674980003386736	0.00013779567962046713	0.000631724891718477	7.136264321161434e-05	4.542090755421668e-05	2.010419666476082e-05	2.0263050828361884e-05	3.7783818697789684e-05	5.172935198061168e-05	2.3371874704025686e-05	0.0008425527485087514	1.761834391800221e-05	2.1084713807795197e-05	8.983964653452858e-05	0.005305059254169464	3.206163091817871e-05	6.72503374516964e-05	2.7780035452451557e-05	5.609699655906297e-05	3.0292874726001173e-05	1.83860283868853e-05	3.741828550118953e-05	6.687403947580606e-05	2.7628066163742915e-05	1.5758620065753348e-05	2.0285886421334e-05	4.058505510329269e-05	5.067176607553847e-05	0.0015069985529407859	0.0003473171382211149
5240.0	8.835758490022272e-05	0.00029064228874631226	3.471043601166457e-05	6.315766950137913e-05	0.0101232985034585	6.954644777579233e-05	0.00010226482845610008	0.0008335986640304327	0.00011726960656233132	0.00011336219176882878	0.005877985619008541	0.00017023902910295874	0.006461523473262787	8.282838825834915e-05	0.0006362191052176058	0.0015135982539504766	0.00010400077007943764	0.00047667144099250436	0.0007687638280913234	0.0007663869182579219	0.00013676000526174903	0.00022148966672830284	6.906635826453567e-05	4.0591163269709796e-05	1.624780816200655e-05	1.826110565161798e-05	3.3184816857101396e-05	5.27960219187662e-05	2.2757743863621727e-05	0.0013676285743713379	1.9379811419639736e-05	2.691185181902256e-05	5.45117181900423e-05	0.0011634284164756536	3.946440847357735e-05	7.54013453843072e-05	2.5341079890495166e-05	6.156360177556053e-05	2.7998818040941842e-05	1.957546191988513e-05	3.7730453186668456e-05	0.00013148087600711733	2.6566387532511726e-05	1.5342455299105495e-05	1.9979845092166215e-05	4.4816733861807734e-05	7.457734318450093e-05	0.0006759182433597744	0.00036983401514589787
5246.0	9.286106796935201e-05	0.00019049522234126925	4.255296880728565e-05	8.228612568927929e-05	0.028846023604273796	0.00011799974163295701	9.636193135520443e-05	0.0006309162708930671	0.00014411812298931181	0.00014660677697975188	0.013118751347064972	0.00023681875609327108	0.0016407046932727098	5.882169716642238e-05	0.0011702245101332664	0.0013427683152258396	8.894503116607666e-05	0.00268918345682323	0.0006602922803722322	0.0004921682411804795	0.00011223527690162882	0.00015766339492984116	7.438876491505653e-05	3.410860153962858e-05	1.5087810425029602e-05	1.7523017959319986e-05	2.8868676963611506e-05	4.5204073103377596e-05	2.1986343199387193e-05	0.0027880403213202953	2.1871492208447307e-05	3.824530358542688e-05	3.892468521371484e-05	0.00028974315500818193	4.596154758473858e-05	8.175068069249392e-05	2.2374902982846834e-05	7.906344399088994e-05	2.6909849111689255e-05	2.131990549969487e-05	6.676126213278621e-05	0.00035737070720642805	2.9473440008587204e-05	1.6191688700928353e-05	2.1536374333663844e-05	3.601820571930148e-05	5.8605175581760705e-05	0.0003326226433273405	0.00017340683552902192
5252.0	6.975273572606966e-05	9.605092782294378e-05	6.613086588913575e-05	4.9694008339429274e-05	0.041081883013248444	0.0002443443809170276	0.00014726919471286237	0.00068970414577052	0.0005727289244532585	0.0002538662520237267	0.19179768860340118	0.0003291163011454046	0.0010256563546136022	6.258408393478021e-05	0.0046512652188539505	0.001233009621500969	0.00011701257608365268	0.0007062921649776399	0.0005377692286856472	0.00022464070934802294	7.112119783414528e-05	0.0001191879200632684	9.077330469153821e-05	2.5501349227852188e-05	1.6304726159432903e-05	1.7988595573115163e-05	2.4844603103701957e-05	3.8032096199458465e-05	2.48193355218973e-05	0.006104952655732632	2.6848101697396487e-05	3.9539369026897475e-05	3.025793921551667e-05	6.806428427807987e-05	4.587808143696748e-05	0.00010188998567173257	2.4518867576261982e-05	7.233721407828853e-05	2.6413552404846996e-05	2.2228136003832333e-05	0.0001840514742070809	0.00013227283488959074	2.8640011805691756e-05	1.7523736460134387e-05	2.025356297963299e-05	2.851236604328733e-05	6.678966747131199e-05	0.00020590919302776456	0.00015682225057389587
5258.0	5.783954475191422e-05	4.478148912312463e-05	0.00011783173977164552	4.0776896639727056e-05	0.04016900807619095	0.00038015301106497645	0.00014882697723805904	0.0006727133295498788	0.002416908508166671	0.00040271878242492676	0.2796758711338043	0.0003493338590487838	0.0006424591992981732	7.928253762656823e-05	0.003912823740392923	0.0010681409621611238	0.00018293225730303675	0.00028402305906638503	0.0005466957809403539	0.00018182712665293366	4.708955384558067e-05	9.272002353100106e-05	0.00017294366261921823	2.6907977371593006e-05	2.3507651349063963e-05	1.8946548152598552e-05	1.9815877749351785e-05	3.1214709451887757e-05	2.7947067792410962e-05	0.005196343641728163	2.7549824153538793e-05	3.670931255328469e-05	2.570596188888885e-05	3.652090163086541e-05	3.7947760574752465e-05	0.0001504211686551571	2.565707836765796e-05	6.800888513680547e-05	2.6430887373862788e-05	2.320295971003361e-05	7.914166053524241e-05	6.537786248372868e-05	2.7271587896393612e-05	2.1219520931481384e-05	1.8549693777458742e-05	2.4441244022455066e-05	8.130598143907264e-05	0.0001974821207113564	0.0001934232859639451
5264.0	5.934177170274779e-05	3.254602415836416e-05	0.000249283853918314	5.105953459860757e-05	0.03450292721390724	0.00027782481629401445	0.00012018426059512421	0.0005254761199466884	0.002457644557580352	0.0005771709838882089	0.25765684247016907	0.0007164037087932229	0.0003486222121864557	8.857067587086931e-05	0.0019950969144701958	0.0009574390132911503	0.0002188605285482481	0.00024913204833865166	0.0008160208817571402	0.0002485950826667249	4.797290966962464e-05	7.083617674652487e-05	0.00029262894531711936	3.220065627829172e-05	3.340377224958502e-05	2.0585892343660817e-05	1.6709132978576235e-05	2.4954710170277394e-05	3.201659637852572e-05	0.0029069576412439346	3.153990473947488e-05	3.2706760975997895e-05	2.722419230849482e-05	3.134297367068939e-05	3.326107616885565e-05	6.669730646535754e-05	2.8575708711287007e-05	6.113563722465187e-05	2.733079600147903e-05	2.3679413061472587e-05	4.241344140609726e-05	4.552780228550546e-05	2.8429474696167745e-05	2.5821585950325243e-05	2.0170646166661754e-05	1.990218152059242e-05	9.752838377607986e-05	0.00019398033327888697	0.000170605126186274
5270.0	6.581793422810733e-05	3.351215127622709e-05	0.0004976987838745117	4.877733954344876e-05	0.04244454577565193	0.00021955443662591279	0.0001208940229844302	0.0006338836974464357	0.0015781921101734042	0.0007750729564577341	0.14558850228786469	0.0010229445761069655	0.00022498494945466518	9.961720206774771e-05	0.0023993542417883873	0.002186643425375223	0.0004836429434362799	0.0001681533467490226	0.0010810033418238163	0.0003277683281339705	5.584198879660107e-05	7.266477769007906e-05	0.00018486191402189434	2.839387161657214e-05	3.718386869877577e-05	2.2395997802959755e-05	1.5170381630014163e-05	2.2657093722955324e-05	3.5903700336348265e-05	0.0008405849221162498	2.924463842646219e-05	2.6664056349545717e-05	3.0995703127700835e-05	2.5409370209672488e-05	3.179821578669362e-05	3.376110544195399e-05	3.353031206643209e-05	4.8682355554774404e-05	2.9657634513569064e-05	2.133648558810819e-05	3.0449713449343108e-05	3.0103725293884054e-05	3.113405546173453e-05	3.119167740806006e-05	2.114443850587122e-05	1.943813549587503e-05	9.255879558622837e-05	0.00017847114941105247	0.00016778962162788957
5276.0	7.942934462334961e-05	3.9743739762343466e-05	0.0010432582348585129	4.649753827834502e-05	0.03986358642578125	0.0001554353948449716	0.0001712092343950644	0.0036889321636408567	0.0005015797214582562	0.0003173701697960496	0.04636225476861	0.0006697179633192718	0.00018183024076279253	0.00014021889364812523	0.002154611051082611	0.00831481534987688	0.0009896561969071627	0.0001708335184957832	0.0010566053679212928	0.00043162598740309477	6.094262425904162e-05	0.00012032793165417388	0.00013663929712492973	2.4088019927148707e-05	4.493776214076206e-05	2.206616227340419e-05	1.3789958757115528e-05	2.1258796550682746e-05	3.939146699849516e-05	0.00028600639780052006	2.527150536479894e-05	2.4015311282710172e-05	3.3468208130216226e-05	2.2700889530824497e-05	3.253255636082031e-05	2.37152780755423e-05	3.800414560828358e-05	3.96085852116812e-05	3.693266990012489e-05	1.9758719645324163e-05	2.604617657198105e-05	2.4128805307555012e-05	3.682206806843169e-05	3.3951208024518564e-05	2.04413227038458e-05	2.215945460193325e-05	0.00012721907114610076	0.00016318034613505006	0.0001780112215783447
5282.0	0.00010818760347319767	4.006797098554671e-05	0.0006483246688731015	4.2931475036311895e-05	0.026973659172654152	0.00015955293201841414	0.0002484607102815062	0.0027432511560618877	0.0001446745009161532	0.00025216914946213365	0.017352184280753136	0.0015032162191346288	0.00013203959679231048	0.00019222676928620785	0.004237643443048	0.002950744703412056	0.0005076513043604791	0.0002351223665755242	0.0010857271263375878	0.0005378476926125586	8.531662751920521e-05	0.00020419323118403554	7.903781079221517e-05	2.2888118110131472e-05	4.503819582168944e-05	2.2260548576014116e-05	1.1712824743881356e-05	2.1435951566672884e-05	3.8119495002320036e-05	0.00014713250857312232	2.1133795598871075e-05	2.563800080679357e-05	3.1912226404529065e-05	2.6710173187893815e-05	3.018306779267732e-05	2.0172337826807052e-05	4.0262853872263804e-05	3.306377038825303e-05	4.7861136408755556e-05	1.9849145246553235e-05	2.9095008358126506e-05	1.995869206439238e-05	4.7280744183808565e-05	3.553391434252262e-05	2.1193656721152365e-05	2.589660834928509e-05	0.000372837734175846	0.00012847519246861339	0.00017885306442622095
5288.0	0.00014907907461747527	3.3271193387918174e-05	0.0005590990767814219	5.6969322031363845e-05	0.012261870317161083	0.00022602670651394874	0.00040933251148089767	0.0011222135508432984	0.000123384699691087	0.0002778613707050681	0.011696078814566135	0.0007087147678248584	0.00010011305857915431	0.00020035877241753042	0.0162119809538126	0.0017546478193253279	0.00020508744637481868	0.00026267924113199115	0.0012535713613033295	0.00037548047839663923	0.0001623800490051508	0.0003124596842098981	8.0337435065303e-05	2.2442864064942114e-05	4.171488035353832e-05	2.2461106709670275e-05	1.042125131789362e-05	2.2468990209745243e-05	3.464261317276396e-05	0.00010047265095636249	2.3052849428495392e-05	2.4959661459433846e-05	3.5207136534154415e-05	0.00013545075489673764	2.706240957195405e-05	1.6593008695053868e-05	3.879402356687933e-05	3.0506475013680756e-05	5.3542004025075585e-05	1.8868742699851282e-05	3.655298496596515e-05	1.7725258658174425e-05	5.4934567742748186e-05	4.0323720895685256e-05	2.469703213137109e-05	2.988302549056243e-05	0.0006451101507991552	0.00015159425674937665	0.0002706365194171667
5294.0	0.00012169763795100152	3.3642383641563356e-05	0.0011775447055697441	4.018690378870815e-05	0.00691097229719162	0.000201181901502423	0.0006852395599707961	0.0011491412296891212	0.00010772138193715364	0.00037158161285333335	0.0020403279922902584	0.00026352357235737145	0.00010710588685469702	0.00022005700157023966	0.014114455319941044	0.001304537639953196	0.00015730031009297818	0.0002197094145230949	0.0014406390255317092	0.00035987759474664927	0.00022721965797245502	0.00016934113227762282	8.179630822269246e-05	2.128748019458726e-05	3.4924632927868515e-05	2.194536864408292e-05	1.0047996511275414e-05	2.3620976207894273e-05	3.445928086875938e-05	8.04472147137858e-05	3.488555012154393e-05	3.212045703548938e-05	4.768046346725896e-05	5.397802669904195e-05	2.7606232833932154e-05	1.4325572010420728e-05	3.879757787217386e-05	2.5825922421063296e-05	4.291084405849688e-05	1.931549377331976e-05	3.3004223951138556e-05	1.7463613403378986e-05	4.982245809515007e-05	4.943735257256776e-05	2.7629332180367783e-05	3.7186349800322205e-05	0.0008557057590223849	0.00020242820028215647	0.0005272595444694161
5300.0	9.653501911088824e-05	3.478545477264561e-05	0.001532694324851036	3.217198536731303e-05	0.004212125204503536	0.0003240611986257136	0.0007724903407506645	0.0012391529744490981	0.00010602954716887325	0.0003146184899378568	0.0010151771130040288	0.0001382258633384481	0.00013015526928938925	0.00027375583886168897	0.01568371057510376	0.0017982706194743514	0.00015565133071504533	0.00028589574503712356	0.0018597993766888976	0.000453451881185174	0.00021270595607347786	0.00011012936010956764	7.093088061083108e-05	2.54656006291043e-05	3.452262899372727e-05	2.2654587155557238e-05	9.412688996235374e-06	2.6358195100328885e-05	3.838938209810294e-05	8.036992949200794e-05	5.475778380059637e-05	3.366658347658813e-05	4.540349618764594e-05	3.3051284844987094e-05	2.5291612473665737e-05	1.5130951396713499e-05	3.519887832226232e-05	2.4229526388808154e-05	3.706081406562589e-05	2.0885909179924056e-05	3.0485769457300194e-05	1.690531826170627e-05	4.145302955294028e-05	5.274378781905398e-05	2.9725564672844484e-05	4.6442139137070626e-05	0.0003624045057222247	0.00030568797956220806	0.0009374325745739043
5306.0	8.722091297386214e-05	3.509845191729255e-05	0.0011793626472353935	2.508281249902211e-05	0.003276327159255743	0.00048403453547507524	0.0006235088221728802	0.0009439919958822429	0.00010673071665223688	0.0003886669874191284	0.0006772652268409729	0.0001071689257514663	0.0001391614059684798	0.0003025923506356776	0.005671405233442783	0.0019906596280634403	0.00013286569446790963	0.0011522872373461723	0.002294896636158228	0.0004757780989166349	0.0003435580001678318	0.00010272781946696341	6.320761167444289e-05	3.6036584788234904e-05	3.633570304373279e-05	2.5948418624466285e-05	9.14891734282719e-06	2.5759853087947704e-05	4.03598060074728e-05	9.517584112472832e-05	6.475972622865811e-05	3.355907028890215e-05	4.5842483814340085e-05	2.552456317062024e-05	2.4940623916336335e-05	1.675695602898486e-05	3.285897764726542e-05	2.4053586457739584e-05	3.118691893178038e-05	2.227212280558888e-05	2.774767744995188e-05	1.7129759726230986e-05	3.699996887007728e-05	4.933298987452872e-05	3.507396104396321e-05	3.710059536388144e-05	8.822893869364634e-05	0.0003899304720107466	0.0013703822623938322
5312.0	8.815054752631113e-05	4.407425512908958e-05	0.0009417335968464613	1.7432063032174483e-05	0.003908855374902487	0.0002263167261844501	0.0011409224243834615	0.0007255147793330252	0.00012213077570777386	0.00020332069834694266	0.00045391422463580966	0.00010313870006939396	0.0001470800198148936	0.0005910472245886922	0.004095167852938175	0.0019355558324605227	0.0001554562768433243	0.002004872541874647	0.003220828715711832	0.00043035432463511825	0.0003516703436616808	0.00015334201452787966	7.057530456222594e-05	4.6048418880673125e-05	3.8795133150415495e-05	3.0294464522739872e-05	9.612047506379895e-06	2.1556777937803417e-05	4.318008723203093e-05	9.427138866158202e-05	6.048834620742127e-05	3.192172516719438e-05	4.289312710170634e-05	2.7758795113186352e-05	2.67353534582071e-05	1.982417597901076e-05	3.645794640760869e-05	2.3916663849377073e-05	2.522883369238116e-05	2.2894360881764442e-05	2.621330349938944e-05	2.0031109670526348e-05	3.146966264466755e-05	4.542554233921692e-05	3.939371890737675e-05	3.4340464480919763e-05	5.973193401587196e-05	0.00039897800888866186	0.002606939058750868
5318.0	0.00010803781333379447	7.50471226638183e-05	0.0006107474328018725	1.4545752492267638e-05	0.006745736580342054	0.00010070564894704148	0.009988991543650627	0.000721023534424603	0.00014108770119491965	0.00016655190847814083	0.0002804504765663296	6.300877430476248e-05	0.00013228647003415972	0.0021308844443410635	0.0033536984119564295	0.0014669555239379406	0.0001596679794602096	0.001772563555277884	0.0035290413070470095	0.00041706141200847924	0.00019426482322160155	0.0001502467057434842	8.18489643279463e-05	6.97931827744469e-05	4.523494862951338e-05	3.525181455188431e-05	1.1143733900098596e-05	1.941090522450395e-05	4.566146162687801e-05	0.00014887793804518878	5.1474202336976305e-05	2.8389375074766576e-05	4.1908300772774965e-05	4.717549018096179e-05	2.678008058865089e-05	2.766587567748502e-05	4.431025809026323e-05	2.2289419575827196e-05	2.562876215961296e-05	2.4462045985274017e-05	2.778917769319378e-05	2.237494663859252e-05	3.2133750210050493e-05	4.030757918371819e-05	3.874920730595477e-05	4.5241413317853585e-05	5.0103953981306404e-05	0.00031971276621334255	0.00434893649071455
5324.0	0.00017449873848818243	9.602921636542305e-05	0.0001761791208991781	1.4424274922930636e-05	0.007668337319046259	4.8361598601331934e-05	0.013418036513030529	0.0008082857821136713	0.00013613533519674093	0.00014357206237036735	0.00023548267199657857	6.308482988970354e-05	0.0001370549143757671	0.0018344842828810215	0.002119136042892933	0.0017863475950434804	0.00015548696683254093	0.0009167800308205187	0.0025834019761532545	0.0005382979870773852	0.0002755485475063324	0.00012841309944633394	7.987108983797953e-05	0.00016918443725444376	5.026829967391677e-05	4.129080116399564e-05	1.2127190530009102e-05	2.1211370039964095e-05	5.0443963118596e-05	0.00201582838781178	4.424514918355271e-05	2.526292701077182e-05	3.914588160114363e-05	9.102206968236715e-05	2.3276810679817572e-05	3.342553100083023e-05	4.9984268116531894e-05	2.2765038011129946e-05	3.251891030231491e-05	2.5289684344897978e-05	3.7793186493217945e-05	2.2926764358999208e-05	3.5360095353098586e-05	3.613921217038296e-05	3.8580001273658127e-05	0.0001262529840460047	4.286883267923258e-05	0.00015366316074505448	0.0035843909718096256
5330.0	0.0001626368029974401	0.00010373623808845878	6.107836816227064e-05	1.8210079360869713e-05	0.007529435679316521	2.5035156795638613e-05	0.014161909930408001	0.0005536451935768127	0.0001315668923780322	0.00012393866200000048	0.00021803699200972915	6.792099884478375e-05	0.00018434302182868123	0.0008807425620034337	0.0018119497690349817	0.0020886538550257683	0.00015176723536569625	0.00048099158448167145	0.0016576333437114954	0.0006797939422540367	0.00034546820097602904	0.00018121030007023364	9.868486813502386e-05	0.0003039686707779765	6.004695751471445e-05	4.149448432144709e-05	1.2246198821230792e-05	3.096642467426136e-05	5.277533273329027e-05	0.003271170426160097	3.789687616517767e-05	1.9184088159818202e-05	4.631874253391288e-05	0.00015258474741131067	2.0251633031875826e-05	3.180170460836962e-05	6.260122609091923e-05	2.6040637749247253e-05	3.856010516756214e-05	2.4960707378340885e-05	4.7894649469526485e-05	2.3920041712699458e-05	3.700826346175745e-05	3.434367317822762e-05	4.1296472772955894e-05	0.0005757681792601943	3.7216970667941496e-05	0.0001579734089318663	0.009899651631712914
5336.0	0.0001880545460153371	0.00013453183055389673	4.876138336840086e-05	1.9565364709706046e-05	0.007902328856289387	2.2563426682609133e-05	0.029703009873628616	0.0007774611585773528	0.0001483046798966825	0.00010500656208023429	0.00017388202832080424	5.594842878053896e-05	0.000220566158532165	0.0006716656498610973	0.029100820422172546	0.0021939699072390795	0.0001662529684836045	0.0002828214201144874	0.0017136943060904741	0.000688515487127006	0.00018844188889488578	0.00023942968982737511	0.00012935264385305345	0.0008209949592128396	7.894478767411783e-05	3.960133108193986e-05	1.3105505786370486e-05	5.6588247389299795e-05	5.603220415650867e-05	0.0007092992309480906	3.5446257243165746e-05	1.7143192962976173e-05	6.25565808149986e-05	0.00014126513269729912	2.0044122720719315e-05	3.335181827424094e-05	6.414191739168018e-05	2.6491756216273643e-05	3.969499084632844e-05	2.382651473453734e-05	4.928672206006013e-05	2.2411124518839642e-05	3.341090268804692e-05	3.5222048609284684e-05	4.1586743463994935e-05	0.0011499883839860559	3.2320731406798586e-05	0.00015790954057592899	0.011829324997961521
5342.0	0.0004392443806864321	0.00022866400831844658	4.7078461648197845e-05	2.0790999769815244e-05	0.0060400026850402355	2.5961140636354685e-05	0.0549246147274971	0.0031717584934085608	0.00015812786296010017	8.178390271496028e-05	0.00018597397138364613	5.331776992534287e-05	0.00021825393196195364	0.00037784280721098185	0.06693212687969208	0.0051235007122159	0.00045476670493371785	0.00016440573381260037	0.0015435132663697004	0.0006369950133375823	0.00024048986961133778	0.00022887560771778226	0.00023079632956068963	0.0013809733791276813	0.00017219383153133094	3.904420736944303e-05	1.4301765986601822e-05	0.00013811717508360744	5.775685713160783e-05	0.00018468996859155595	3.3489312045276165e-05	1.704216265352443e-05	5.5693664762657136e-05	0.0002215095009887591	1.9983466700068675e-05	3.576699964469299e-05	5.579189382842742e-05	2.687725645955652e-05	4.1425053495913744e-05	2.3164313461165875e-05	6.02079089730978e-05	1.996544779103715e-05	3.1741528800921515e-05	3.274502159911208e-05	3.714006379595958e-05	0.002201875438913703	3.371811908436939e-05	0.00019762000010814518	0.014758355915546417
5348.0	0.0019658568780869246	0.0005786807741969824	3.911353269359097e-05	2.6074581910506822e-05	0.0021651883143931627	2.9986080335220322e-05	0.0159557294100523	0.001991861267015338	0.0001411170233041048	7.514702883781865e-05	0.00022103014634922147	5.5993907153606415e-05	0.0006302950787357986	0.00019162322860211134	0.02772769331932068	0.006645445711910725	0.0005088262842036784	0.00011080414697062224	0.001264394843019545	0.0006980583420954645	0.0030116415582597256	0.00036234818981029093	0.0004894139128737152	0.004382534883916378	6.21113576926291e-05	3.9624832425033674e-05	1.5742802133900113e-05	0.00042481496348045766	4.7985988203436136e-05	6.552528793690726e-05	3.1532927096122876e-05	1.847108796937391e-05	6.549330282723531e-05	0.00029236177215352654	2.1489333448698744e-05	3.609002669691108e-05	3.874654430546798e-05	2.955365380330477e-05	3.794985968852416e-05	2.390624285908416e-05	6.172837311169133e-05	2.0929055608576164e-05	3.262140671722591e-05	2.6278055884176865e-05	3.37008859787602e-05	0.004033297300338745	3.831488356809132e-05	0.00021193646534811705	0.02126351185142994
5354.0	0.0003557347517926246	0.0005009930464439094	3.36889352183789e-05	2.6058076400659047e-05	0.0016206462169066072	3.536744770826772e-05	0.007387339603155851	0.0012069058138877153	0.00014787200780119747	6.824171578045934e-05	0.0002606823109090328	5.7345856475876644e-05	0.0015075001865625381	0.00011734980944311246	0.006951108109205961	0.004702526144683361	0.0003767272864934057	9.480816515861079e-05	0.0011342247016727924	0.0006827845354564488	0.0029862667433917522	0.002432849258184433	0.0005622483440674841	0.006775957532227039	3.758415186894126e-05	3.786295201280154e-05	1.7061074686353095e-05	0.0011339664924889803	3.9899892726680264e-05	4.015564627479762e-05	3.709235170390457e-05	1.8802906197379343e-05	9.526081703370437e-05	0.0004948453861288726	2.5567611373844557e-05	3.661910886876285e-05	2.8405327611835673e-05	3.0093395253061317e-05	2.8436441425583325e-05	2.5067123715416528e-05	5.3920815844321623e-05	2.4041248252615333e-05	3.0409955797949806e-05	2.2252716007642448e-05	3.0728675483260304e-05	0.004826441407203674	4.468887345865369e-05	0.00025984831154346466	0.010535217821598053
5360.0	9.862955630524084e-05	0.00027066568145528436	3.5349203244550154e-05	2.4237659090431407e-05	0.003868545638397336	3.961319453082979e-05	0.002403588267043233	0.0009330794564448297	0.00014942334382794797	7.056999311316758e-05	0.0002473594795446843	4.660487684304826e-05	0.0023553832434117794	7.506494148401543e-05	0.005601466633379459	0.004138014279305935	0.0002635886485222727	7.83351861173287e-05	0.0014895335771143436	0.0006296716164797544	0.0007885051891207695	0.014174816198647022	0.0005140750436112285	0.004596459213644266	3.3968019124586135e-05	3.358132016728632e-05	1.9290309865027666e-05	0.0007811304531060159	3.4468255762476474e-05	2.7423164283391088e-05	3.693401231430471e-05	1.9672495909617282e-05	7.452203863067552e-05	0.0020332199055701494	2.9038210414000787e-05	4.230478225508705e-05	2.4883842343115248e-05	2.883654087781906e-05	2.286171911691781e-05	2.7163716367795132e-05	5.0641625421121716e-05	2.4171640689019114e-05	2.9923348847660236e-05	1.994976628338918e-05	2.6758818421512842e-05	0.004812556318938732	5.467210939968936e-05	0.00022161175729706883	0.003128109034150839
5366.0	6.867401680210605e-05	0.00025531466235406697	3.102412665612064e-05	2.593609860923607e-05	0.004137471783906221	4.478024857235141e-05	0.0009082118049263954	0.00060355692403391	9.457067790208384e-05	6.765453144907951e-05	0.0001995045313378796	5.932197018410079e-05	0.001939273439347744	5.373581370804459e-05	0.004940124228596687	0.011055792681872845	0.00030391218024306	7.796078716637567e-05	0.001832804293371737	0.000567886745557189	0.0005782757652923465	0.011483580805361271	0.0009252494783140719	0.003728915238752961	3.601868593250401e-05	2.9438999263220467e-05	2.0737019440275617e-05	0.0008401917293667793	3.4616325137903914e-05	2.142818266293034e-05	2.9950300813652575e-05	2.3762322598486207e-05	5.534587035072036e-05	0.00262417527846992	3.217278572265059e-05	4.589226227835752e-05	2.158740971935913e-05	3.0309722205856815e-05	2.170197149098385e-05	2.980299905175343e-05	7.773985271342099e-05	2.8121321520302445e-05	2.9341183108044788e-05	1.6993733879644424e-05	2.420772216282785e-05	0.007277828175574541	5.95191668253392e-05	0.00020606082398444414	0.0013280463172122836
5372.0	4.873558646067977e-05	0.0001879421470221132	2.525904892536346e-05	2.755544483079575e-05	0.003566212486475706	5.610951848211698e-05	0.0007025289232842624	0.0003264267579652369	7.116970664355904e-05	7.997581269592047e-05	0.00014254951383918524	0.00028449977980926633	0.0011108912294730544	5.20676258020103e-05	0.0028485506772994995	0.00767853669822216	0.00033348886063322425	8.941283158492297e-05	0.0015595372533425689	0.00048502747085876763	0.00036724572419188917	0.003468510927632451	0.008228035643696785	0.002703099511563778	3.948605808545835e-05	2.5395005650352687e-05	2.196416971855797e-05	0.0013122624950483441	3.7646281271008775e-05	1.7962025594897568e-05	4.3239382648607716e-05	2.7452757421997376e-05	4.930100476485677e-05	0.002609181683510542	3.2892305171117187e-05	4.0221948438556865e-05	1.9388018699828535e-05	3.3205196814378724e-05	2.0316942027420737e-05	3.2820491469465196e-05	7.335739792324603e-05	3.54197618435137e-05	2.6520547180552967e-05	1.6119767678901553e-05	2.5242045012419112e-05	0.009006794542074203	6.345105794025585e-05	0.0005682689952664077	0.0007566267740912735
5378.0	3.843539161607623e-05	0.000137072813231498	3.122161433566362e-05	2.478730857546907e-05	0.002101849066093564	6.764769204892218e-05	0.000758213980589062	0.0001705841423245147	7.085144170559943e-05	8.625705959275365e-05	8.808962593320757e-05	0.000254790618782863	0.000674750073812902	5.8799316320801154e-05	0.00218203105032444	0.004520727787166834	0.00023497757501900196	7.876934978412464e-05	0.0018336978973820806	0.00042034490616060793	0.00018356145301368088	0.0005542336730286479	0.011881536804139614	0.003939042333513498	4.28110288339667e-05	2.3064812921802513e-05	2.3461892851628363e-05	0.00173461576923728	7.3456802056171e-05	1.5147122212511022e-05	7.124630064936355e-05	3.2731404644437134e-05	4.3084699427708983e-05	0.001198901329189539	3.202337393304333e-05	4.169980820734054e-05	1.8343698684475385e-05	3.644842581707053e-05	1.8193157302448526e-05	3.530733010848053e-05	8.360240462934598e-05	4.310475560487248e-05	2.3658783902646974e-05	1.5775069186929613e-05	2.382683305768296e-05	0.003459696192294359	6.704511179123074e-05	0.007173617836087942	0.00045806047273799777
5384.0	4.9699225201038644e-05	0.00035069126170128584	3.641871444415301e-05	2.0257853975635953e-05	0.001227718312293291	8.094486111076549e-05	0.0007229003822430968	0.0002139387361239642	6.373279029503465e-05	8.337359759025276e-05	6.472675158875063e-05	0.00016210235480684787	0.0005435066996142268	7.336747512454167e-05	0.0015111112734302878	0.0011962354183197021	0.00021138330339454114	6.130810652393848e-05	0.002896904479712248	0.0004890022100880742	0.00018284803081769496	0.00027420540573075414	0.009265881031751633	0.003010178916156292	4.7527297283522785e-05	2.2443506168201566e-05	2.547305848565884e-05	0.0020892187021672726	0.00010788853251142427	1.3739094356424175e-05	4.951454684487544e-05	4.005467417300679e-05	3.431911682127975e-05	0.0005267777596600354	2.971258436446078e-05	3.850325811072253e-05	1.98977595573524e-05	3.76839998352807e-05	1.8124164853361435e-05	3.646445111371577e-05	9.891597437672317e-05	4.0202619857154787e-05	2.361645056225825e-05	1.3981667507323436e-05	2.306234819116071e-05	0.002040477702394128	8.881298708729446e-05	0.0071071540005505085	0.00033447809983044863
5390.0	4.5874057832406834e-05	0.0005184704787097871	2.6006586267612875e-05	2.031891926890239e-05	0.0008337068720720708	0.00011954908404732123	0.0005826189881190658	0.0006259233341552317	5.672953921020962e-05	8.349739073310047e-05	5.858042641193606e-05	8.905238792067394e-05	0.000544001639354974	8.984162559499964e-05	0.001304382341913879	0.0005210595554672182	0.00021227846445981413	4.960500154993497e-05	0.003979201894253492	0.000551666715182364	0.00024447019677609205	0.00020353133731987327	0.00738876685500145	0.0013953913003206253	6.311082688625902e-05	2.311823482159525e-05	2.8701229894068092e-05	0.0023733184207230806	6.830923666711897e-05	1.5087436622707173e-05	3.541604746715166e-05	4.688178523792885e-05	3.24827415170148e-05	0.0003204720560461283	3.21770494338125e-05	3.493239273666404e-05	2.107550790242385e-05	4.319685103837401e-05	1.9174925910192542e-05	3.739620296983048e-05	0.00015138814342208207	3.9290014683501795e-05	2.453191700624302e-05	1.3682920325663872e-05	2.354444222874008e-05	0.0016422253102064133	0.00013428280362859368	0.0040527209639549255	0.00028628550353460014
5396.0	3.9129310607677326e-05	0.0011256427969783545	2.3559063265565783e-05	2.0771536583197303e-05	0.0008354946039617062	0.00015399319818243384	0.0014992037322372198	0.0007625434082001448	6.811792991356924e-05	0.00010422695049783215	6.204942474141717e-05	6.921998283360153e-05	0.0005714463768526912	0.00010858530731638893	0.0008518158574588597	0.00025309217744506896	0.00021906827169004828	5.625450285151601e-05	0.0032175653614103794	0.0007643713615834713	0.00023440788208972663	0.00015705886471550912	0.002673354232683778	0.0007141862297430634	4.409964822116308e-05	2.236555883428082e-05	3.186053072568029e-05	0.0033839212264865637	4.429491673363373e-05	1.9062592400587164e-05	3.312379340059124e-05	4.7029727284098044e-05	3.410437057027593e-05	0.00011111194180557504	3.746816946659237e-05	4.044279921799898e-05	2.1415720766526647e-05	4.276108666090295e-05	1.8390992408967577e-05	3.717574873007834e-05	0.00015187074313871562	4.54904766229447e-05	2.709024556679651e-05	1.4169914720696397e-05	2.316800419066567e-05	0.0008358703926205635	0.0001402576599502936	0.0011260079918429255	0.0002651370014064014
5402.0	4.9381094868294895e-05	0.001136526232585311	2.658402627275791e-05	2.0525219952105545e-05	0.001032938831485808	0.00023842031077947468	0.021618910133838654	0.0006695211050100625	8.770741987973452e-05	0.00013121460506226867	6.120658508734778e-05	5.372915620682761e-05	0.0005018538213334978	0.00011726122465915978	0.0008484824793413281	0.00015397380047943443	0.0002001225802814588	6.304784619715065e-05	0.001331774634309113	0.0007110785227268934	0.00026168208569288254	0.00011853305477416143	0.000657352851703763	0.00022462120978161693	3.2090818422148004e-05	2.2002930563758127e-05	3.783228021347895e-05	0.0014066722942516208	2.7030426281271502e-05	1.873623114079237e-05	3.216796903871e-05	4.323410030337982e-05	3.163464498356916e-05	5.897935261600651e-05	3.828379703918472e-05	3.7942369090160355e-05	2.2823251129011624e-05	4.2273164581274614e-05	1.8525477571529336e-05	3.7590176361845806e-05	0.00026278721634298563	5.140631765243597e-05	3.328224192955531e-05	1.580150637892075e-05	2.233201485069003e-05	0.00020136477542109787	0.00014701581676490605	0.0004970772424712777	0.0002676820440683514
5408.0	7.442126661771908e-05	0.00030673397122882307	3.2091491448227316e-05	2.2828822693554685e-05	0.001662642229348421	0.00027797266375273466	0.020988138392567635	0.00039604195626452565	6.920585292391479e-05	0.00014372302393894643	6.75525443512015e-05	4.886346869170666e-05	0.0004457877075765282	0.00011407613783376291	0.0011498858220875263	0.00010290469799656421	0.0007691496866755188	8.922467532102019e-05	0.0009126997902058065	0.0006028279312886298	0.0003080019378103316	0.00011605604231590405	0.00042105073225684464	0.0001287679624510929	3.189278504578397e-05	2.1988189473631792e-05	4.3276260839775205e-05	0.0006586308591067791	2.2125625037006103e-05	1.421969136572443e-05	3.2280255254590884e-05	4.715655086329207e-05	2.8583639505086467e-05	5.777278056484647e-05	3.840296631096862e-05	2.575621874711942e-05	2.0537496311590075e-05	3.956283399020322e-05	1.956476626219228e-05	4.291657387511805e-05	0.0007696826942265034	4.622360211214982e-05	3.6822173569817096e-05	1.6369960576412268e-05	2.168498576793354e-05	6.001770816510543e-05	0.00017730756371747702	0.00031628881697542965	0.00030777472420595586
5414.0	6.763300189049914e-05	0.00010713020310504362	2.923861757153645e-05	2.4382248739129864e-05	0.003026803256943822	0.00021382432896643877	0.013122369535267353	0.0002248372184112668	7.28914383216761e-05	0.0001651959610171616	5.1076629461022094e-05	6.671684241155162e-05	0.0015677864430472255	0.00015674631868023425	0.0013988299760967493	0.00011925783473998308	0.00045038212556391954	0.0001603710843482986	0.0007751096272841096	0.0007243113359436393	0.0002859298256225884	0.00011598954733926803	0.00024152368132490665	0.00015012340736575425	3.288183143013157e-05	2.206576209573541e-05	4.199544127914123e-05	0.00022413751867134124	1.868712206487544e-05	1.3629966815642547e-05	3.153334546368569e-05	3.924845077563077e-05	3.1692528864368796e-05	6.0203488828847185e-05	3.5267516068415716e-05	2.1290770746418275e-05	1.7441258023609407e-05	3.887126877089031e-05	1.7656830095802434e-05	4.399514364195056e-05	0.0002007312432397157	4.184879799140617e-05	3.832920629065484e-05	1.7569520423421636e-05	2.0591036445694044e-05	3.63551480404567e-05	0.00015558561426587403	0.0002482658310327679	0.000347520544892177
5420.0	5.251822585705668e-05	6.710337765980512e-05	2.9406675821519457e-05	2.2657612134935334e-05	0.0025195551570504904	0.0001358872395940125	0.0058839209377765656	0.00012063353642588481	9.786227747099474e-05	0.0002176271955249831	4.242444265400991e-05	7.741915760561824e-05	0.0010098124621436	0.00024475963436998427	0.0019728969782590866	0.00016131199663504958	0.00023471115855500102	0.0001702594745438546	0.0010108679998666048	0.0007249114569276571	0.0006796870147809386	0.00011262090265518054	0.00013598678924608976	0.00012800903641618788	3.274714254075661e-05	2.4155950086424127e-05	3.997595194960013e-05	5.578971467912197e-05	1.6825735656311736e-05	1.3865203072782606e-05	3.296735667390749e-05	3.7603873352054507e-05	4.233650543028489e-05	5.5675078328931704e-05	3.177269172738306e-05	1.8625565644470043e-05	1.6147556380019523e-05	3.5192464565625414e-05	1.6597265130258165e-05	4.4169679313199595e-05	8.425193664152175e-05	4.462929064175114e-05	3.579870462999679e-05	2.052590571111068e-05	1.8844069927581586e-05	2.542524816817604e-05	0.00014933689089957625	0.00022274954244494438	0.00036010119947604835
5426.0	5.726972813135944e-05	6.874163227621466e-05	3.080496389884502e-05	1.8798547898768447e-05	0.0017680299933999777	0.00014808282139711082	0.0013323049061000347	0.00011274543794570491	9.00954837561585e-05	0.00025714540970511734	4.8000089009292424e-05	6.632463191635907e-05	0.0005043330602347851	0.0003269802255090326	0.0026384161319583654	0.00017788739933166653	0.00015128958330024034	0.00019169652659911662	0.0015960178570821881	0.0005957663524895906	0.0012997244484722614	0.00014971244672778994	8.53719757287763e-05	0.00011890220048371702	3.399864363018423e-05	2.915002369263675e-05	4.1449155105510727e-05	3.9369082514895126e-05	1.989582415262703e-05	1.3489314369508065e-05	3.166971873724833e-05	5.031006730860099e-05	3.717539584613405e-05	5.538916229852475e-05	2.7571297323447652e-05	1.8723942048382014e-05	1.7724480130709708e-05	3.144056609016843e-05	1.7945141735253856e-05	4.2398842197144404e-05	6.303864938672632e-05	4.201025876682252e-05	3.469329385552555e-05	2.2022875782568008e-05	1.8156135411118157e-05	2.1034788005636074e-05	0.00012260896619409323	0.00028208139701746404	0.0003104479401372373
5432.0	6.096762081142515e-05	8.721043559489772e-05	2.837833199009765e-05	1.8193921277998015e-05	0.0019138866337016225	0.00022426748182624578	0.0005048945895396173	0.00014970502525102347	8.39648928376846e-05	0.0002785255201160908	5.889848034712486e-05	8.467560110148042e-05	0.0003777021775022149	0.0004438301839400083	0.002805557334795594	0.0001946488191606477	0.00014151306822896004	0.0002383593819104135	0.0017551230266690254	0.0005308472318574786	0.0029782333876937628	0.00022886513033881783	7.19688250683248e-05	0.0001475978788221255	4.056516263517551e-05	3.235027543269098e-05	3.887130878865719e-05	3.4956054150825366e-05	2.3535374566563405e-05	1.4509661014017183e-05	3.031547566934023e-05	6.172972643980756e-05	3.142176865367219e-05	6.14794043940492e-05	2.475607834639959e-05	1.8682527297642082e-05	1.955734296643641e-05	3.4006945497822016e-05	2.0348701582406648e-05	4.11385772167705e-05	5.203357432037592e-05	4.6614302846137434e-05	3.8051035517128184e-05	2.1943944375379942e-05	1.910951868921984e-05	2.045586734311655e-05	0.00011047477164538577	0.00029945268761366606	0.0003833445953205228
5438.0	4.9246784328715876e-05	0.00010283611482009292	2.88652372546494e-05	1.7621856386540458e-05	0.003640188602730632	0.00012934611004311591	0.0003198704216629267	0.00016439365572296083	9.021223377203569e-05	0.0005027487059123814	6.508630031021312e-05	0.00012008655176032335	0.00035175352240912616	0.0005751802236773074	0.002977013122290373	0.00017509976169094443	0.00012725533451884985	0.0007080416544340551	0.0024623945355415344	0.0006492849788628519	0.004479544702917337	0.00020582950673997402	6.316212238743901e-05	0.0002682896447367966	5.873637928743847e-05	3.0406534278881736e-05	3.7568024708889425e-05	2.9950071620987728e-05	2.318570841453038e-05	1.5555879144812934e-05	3.138987813144922e-05	7.124419062165543e-05	2.522950671846047e-05	7.991971506271511e-05	2.2251741029322147e-05	2.143897654605098e-05	2.4723709429963492e-05	4.198462556814775e-05	2.031362964771688e-05	4.139752854825929e-05	3.9298858609981835e-05	6.799098628107458e-05	3.941356044379063e-05	2.0574389054672793e-05	2.1778972950414754e-05	2.1247771655907854e-05	0.00013512205623555928	0.00024471626966260374	0.00044074736069887877
5444.0	5.463198249344714e-05	0.0001230148773174733	3.3327843993902206e-05	1.5424215234816074e-05	0.00897273886948824	0.00010920179192908108	0.00021397547970991582	0.00020170281641185284	9.271710587199777e-05	0.0007088727434165776	9.618336480343714e-05	0.00011853440810227767	0.000294750789180398	0.0013267087051644921	0.0037457069847732782	0.00020450631564017385	9.650905121816322e-05	0.0016051564598456025	0.00354037806391716	0.0007601057877764106	0.002919625723734498	0.00014895774074830115	4.8953435907606035e-05	0.0020118597894906998	6.159712211228907e-05	3.119506800430827e-05	3.654670945252292e-05	3.1713934731669724e-05	2.3557018721476197e-05	1.930482903844677e-05	3.173538425471634e-05	7.157371146604419e-05	2.0136298189754598e-05	0.00011244299093959853	2.0621435396606103e-05	2.3504646378569305e-05	4.829983663512394e-05	6.917808786965907e-05	2.0719464373541996e-05	4.406476000440307e-05	3.937614383175969e-05	6.213718734215945e-05	4.1068607970373705e-05	1.8979713786393404e-05	2.8052058041794226e-05	2.070488699246198e-05	0.00015030574286356568	0.00027970332303084433	0.00037022065953351557
5450.0	0.00010470660345163196	0.00013009508256800473	3.3833108318503946e-05	1.4188331988407299e-05	0.011928457766771317	9.104272612603381e-05	0.00012939742009621114	0.00016255557420663536	0.00010881158232223243	0.0005941533599980175	0.00026092276675626636	0.00016006585792638361	0.0002741933858487755	0.0029105213470757008	0.0036847074516117573	0.00032320470199920237	9.171665442408994e-05	0.0013852897100150585	0.004284697584807873	0.000834306760225445	0.002699621021747589	0.0001450388808734715	5.6208809837698936e-05	0.001542830839753151	5.8845085732173175e-05	3.318760354886763e-05	3.946057040593587e-05	4.1070408769883215e-05	2.7690319257089868e-05	2.707598832785152e-05	3.2371008273912594e-05	6.524202763102949e-05	1.7104915968957357e-05	8.742660429561511e-05	2.0044562916154973e-05	2.2758656996302307e-05	0.00013760122237727046	9.371774649480358e-05	2.4369537641177885e-05	5.5306823924183846e-05	4.420179175212979e-05	4.739857104141265e-05	4.258999979356304e-05	1.7073623894248158e-05	4.358314981800504e-05	2.1553036276600324e-05	0.00019846446230076253	0.0009202280780300498	0.00038990427856333554
5456.0	0.00014575093518942595	0.00010911644494626671	2.8647906219703145e-05	1.560833516123239e-05	0.006320806685835123	7.719473796896636e-05	8.872537000570446e-05	0.00011819612700492144	0.00018344807904213667	0.0004192256601527333	0.0003943357151001692	0.00023529371537733823	0.000302333093713969	0.002285006456077099	0.0024129198864102364	0.0006291946629062295	0.00013640888209920377	0.002880354877561331	0.008626440539956093	0.001861577620729804	0.0015110623789951205	0.00013625313295051455	9.994319407269359e-05	0.0010418995516374707	5.4828116844873875e-05	3.0474870072794147e-05	4.2408995795995e-05	8.700144826434553e-05	3.1257190130418167e-05	3.5190685593988746e-05	3.685091360239312e-05	5.0085851398762316e-05	1.73589196492685e-05	4.0622573578730226e-05	2.1077075871289708e-05	2.473073618602939e-05	0.00018356775399297476	7.526206172769889e-05	2.4448028852930292e-05	9.504133777227253e-05	3.022114105988294e-05	4.9081467295764014e-05	4.2553376260912046e-05	1.640659502299968e-05	7.913720764918253e-05	2.6499283194425516e-05	0.0005871477769687772	0.0009836466051638126	0.0003527955850586295
5462.0	0.00025560741778463125	0.00010547402052907273	3.1427225621882826e-05	1.6137209968292154e-05	0.0038215816020965576	7.21128162695095e-05	0.00012020911526633427	8.932080527301878e-05	0.002975650830194354	0.0004238075634930283	0.0005933819920755923	0.00019340963626746088	0.00041536486241966486	0.001804751344025135	0.0019327474292367697	0.0005893691559322178	0.00016143923858180642	0.002961557125672698	0.01721077598631382	0.005084118340164423	0.00040563466609455645	0.00013170372403692454	0.0001269862405024469	0.0003267283900640905	5.309178595780395e-05	3.037108945136424e-05	4.538271241472103e-05	7.477182225557044e-05	3.726757495314814e-05	4.47080128651578e-05	4.529365469352342e-05	3.865635153488256e-05	1.768483707564883e-05	2.770928585960064e-05	2.4169035896193236e-05	2.5057681341422722e-05	0.00012849626364186406	6.0642378230113536e-05	2.209353624493815e-05	0.00021734267647843808	2.53716207225807e-05	4.916682519251481e-05	3.6822173569817096e-05	1.7381498764734715e-05	0.00010921158536802977	2.6424637326272205e-05	0.0002743950462900102	0.000517174310516566	0.00032506187562830746
5468.0	0.000894472817890346	9.460665751248598e-05	4.157584044151008e-05	1.7352249415125698e-05	0.003007323946803808	6.638106424361467e-05	0.00014081165136303753	7.145607378333807e-05	0.0022138278000056744	0.0004954428877681494	0.002409009262919426	0.00015619058103766292	0.00035209671477787197	0.0004549267468973994	0.0018247640691697598	0.0007577813230454922	0.00014674634439870715	0.0009597623720765114	0.02160256914794445	0.003837571246549487	0.0002626028726808727	0.00010349297372158617	0.00012204929225845262	0.00015250215074047446	5.0507303967606276e-05	3.1226707505993545e-05	4.859134423895739e-05	6.022996240062639e-05	5.0452577852411196e-05	4.8845482524484396e-05	4.015534068457782e-05	3.0328661523526534e-05	1.6629994206596166e-05	2.238926936115604e-05	3.075975473620929e-05	2.537636464694515e-05	0.0001792163384379819	4.269727651262656e-05	2.20790443563601e-05	0.0003571897104848176	2.372833296249155e-05	5.881860852241516e-05	2.8300930352997966e-05	1.9269531549070962e-05	0.0001383351773256436	2.6575307856546715e-05	0.000106582730950322	0.00046101969201117754	0.0002172556851292029
5474.0	0.0005889592575840652	0.00010355674749007449	3.2603613362880424e-05	2.0289116946514696e-05	0.0029597876127809286	6.439656863221899e-05	9.852031507762149e-05	6.916245183674619e-05	0.0009635078604333103	0.000412232824601233	0.003992520738393068	0.00016459378821309656	0.0003384847368579358	0.00019719162082765251	0.0020361694041639566	0.0010376282734796405	0.0001956357154995203	0.0004620178951881826	0.026786096394062042	0.00265509937889874	0.0002335202880203724	8.949873154051602e-05	0.0001422157947672531	0.0001317534624831751	4.889292540610768e-05	3.296704380773008e-05	5.280020195641555e-05	4.863678623223677e-05	5.419785520643927e-05	4.8048270400613546e-05	3.2216907129622996e-05	2.4704901079530828e-05	1.8536362404120155e-05	2.0321262127254158e-05	4.0258288208860904e-05	3.2287520298268646e-05	0.0003265627601649612	3.184036540915258e-05	2.4015220333239995e-05	0.000614688906352967	2.0330739062046632e-05	6.504143675556406e-05	2.7505508114700206e-05	1.9250321201980114e-05	0.00012379928375594318	3.2154075597645715e-05	8.689465903444216e-05	0.0004853478167206049	0.00017608674534130841
5480.0	0.0002498904359526932	0.00018926951452158391	3.048611688427627e-05	2.243430571979843e-05	0.00849608238786459	4.705148239736445e-05	0.00011785377137130126	9.367217717226595e-05	0.00021090375958010554	0.00033275969326496124	0.01679767668247223	0.00031651658355258405	0.00041039485950022936	0.0001712689845589921	0.0035895169712603092	0.0009284808184020221	0.0009819971164688468	0.00027618161402642727	0.029279544949531555	0.0019316126126796007	0.00024888868210837245	9.251794836018234e-05	0.0002389521396253258	0.00017276385915465653	4.499119313550182e-05	3.393916631466709e-05	4.79541122331284e-05	4.1094226617133245e-05	5.744793816120364e-05	4.734300819109194e-05	2.8441781978472136e-05	2.1631738491123542e-05	2.0192295778542757e-05	1.9405260900384746e-05	4.1574134229449555e-05	3.7108842661837116e-05	0.00030389681342057884	2.77293747785734e-05	2.6689698643167503e-05	0.0009780657710507512	1.8453642042004503e-05	8.887194417184219e-05	2.358088931941893e-05	1.9530913050402887e-05	8.395328040933236e-05	4.07900006393902e-05	8.197769784601405e-05	0.00048820555093698204	0.00020026460697408766
5486.0	0.00010889545228565112	0.00020054852939210832	2.8032054615323432e-05	1.941507071023807e-05	0.008326123468577862	6.20488281128928e-05	0.0001586687285453081	0.0001972489699255675	0.00012401030107866973	0.00037743872962892056	0.061911340802907944	0.0002745125093497336	0.00045080651761963964	0.00018161296611651778	0.003737029852345586	0.003927238285541534	0.0016293289372697473	0.00019358475401531905	0.03625144436955452	0.0027713857125490904	0.00028188677970319986	7.439748878823593e-05	0.00029141452978365123	0.0001609736355021596	5.546025204239413e-05	3.472490425338037e-05	4.143591286265291e-05	4.4948050344828516e-05	6.700771336909384e-05	4.6909102820791304e-05	2.5190107407979667e-05	2.0283679987187497e-05	1.8786577129503712e-05	2.0953499188181013e-05	3.401174399186857e-05	3.3322252420475706e-05	0.0003975138533860445	2.922872045019176e-05	2.8825323170167394e-05	0.0011341251665726304	1.9233475541113876e-05	0.00015988800441846251	1.94578697119141e-05	2.0930492610204965e-05	6.276236672420055e-05	4.678688128478825e-05	7.082611409714445e-05	0.0004016894963569939	0.00017217018466908485
5492.0	6.337075319606811e-05	0.00014502227713819593	2.9249269573483616e-05	1.8155391444452107e-05	0.004107429645955563	7.030124106677249e-05	0.00012080321903340518	0.00016421535110566765	0.00016050141130108386	0.0003395690582692623	0.08856919407844543	0.00015981252363417298	0.0004639495746232569	0.00016546540427953005	0.004443609621375799	0.011131871491670609	0.0017274998826906085	0.00019760530267376453	0.045498933643102646	0.0036821214016526937	0.0003381616552360356	5.4782223742222413e-05	0.00038195442175492644	0.00010432806448079646	0.00022950340644456446	3.615996683947742e-05	3.4226231946377084e-05	3.975344225182198e-05	4.921561048831791e-05	4.6187258703866974e-05	2.334665805392433e-05	1.9927592802559957e-05	1.7649323126534e-05	2.576793667685706e-05	3.1439874874195084e-05	2.8586089683813043e-05	0.0004005513619631529	2.541622961871326e-05	3.14461431116797e-05	0.0006744279526174068	1.9077979231951758e-05	0.00026948610320687294	1.9871515178238042e-05	2.003726149268914e-05	6.306708382908255e-05	5.3131694585317746e-05	7.164015551097691e-05	0.0003981741610914469	0.0001736232516122982
5498.0	4.8484613216714934e-05	0.000143426499562338	3.338147871545516e-05	1.6737998521421105e-05	0.002210531383752823	5.748931289417669e-05	9.009162022266537e-05	0.00011572274524951354	0.00014922388072591275	0.00026246896595694125	0.06298872083425522	0.00014935655053704977	0.0006544333882629871	0.00015081281890161335	0.00385265052318573	0.028933800756931305	0.01594879850745201	0.0002850443997886032	0.08146296441555023	0.0031770847272127867	0.0009293451439589262	7.592741894768551e-05	0.0007075358298607171	0.0001598546077730134	0.00042926776222884655	3.5141350963385776e-05	2.919815779023338e-05	4.179295865469612e-05	4.242363866069354e-05	4.4914326281286776e-05	2.3640830477233976e-05	2.0225192201905884e-05	1.9017743397853337e-05	3.0742070521228015e-05	2.79380074061919e-05	2.807341115840245e-05	0.0002235237625427544	2.1961111997370608e-05	3.305765494587831e-05	0.0007432741113007069	2.0633180611184798e-05	0.0005577583215199411	2.1656507669831626e-05	1.8557124349172227e-05	5.8483910834183916e-05	8.128381159622222e-05	6.883930473122746e-05	0.0005612139357253909	0.00019991166482213885
5504.0	4.166994767729193e-05	0.0001355590356979519	3.2334730349248275e-05	1.5941865058266558e-05	0.0016873881686478853	7.064876990625635e-05	8.83136090124026e-05	0.00011184425966348499	0.00011944312427658588	0.00034524526563473046	0.024703623726963997	0.00013267731992527843	0.0008326949318870902	0.00016926138778217137	0.004031140822917223	0.02284690923988819	0.0116388825699687	0.0004080250801052898	0.15019629895687103	0.002482473850250244	0.01667291857302189	0.00028916005976498127	0.000830761855468154	0.0005564239108934999	0.000205300297238864	3.450314761721529e-05	2.5100132916122675e-05	4.2600197048159316e-05	4.152005203650333e-05	4.342533793533221e-05	2.5720331905176863e-05	2.107241380144842e-05	2.138413219654467e-05	3.357097739353776e-05	2.6801977583090775e-05	2.902818778238725e-05	0.00013673627108801156	2.6843417799682356e-05	3.2999945688061416e-05	0.0008455893839709461	2.379985380684957e-05	0.0009288617875427008	2.166285048588179e-05	1.81685718416702e-05	4.85120399389416e-05	7.319835276575759e-05	5.98665137658827e-05	0.0007647568709217012	0.00023179667186923325
5510.0	3.898181967088021e-05	0.00010219007526757196	2.9508057195926085e-05	1.6475882148370147e-05	0.0014064493589103222	0.00019805404008366168	8.333838195540011e-05	0.0001338028523605317	0.00016213205526582897	0.0007975521730259061	0.006456135306507349	0.0001067943376256153	0.0008297516615130007	0.00021519750589504838	0.0068259648978710175	0.008104958571493626	0.002866277936846018	0.00036899131373502314	0.06568588316440582	0.0023669705260545015	0.004859632812440395	0.0001510194706497714	0.0010503773810341954	0.0017095634248107672	0.0001426384405931458	3.2966196158668026e-05	2.4107783247018233e-05	5.044598219683394e-05	4.076239201822318e-05	3.787537571042776e-05	2.6198858904535882e-05	2.176701309508644e-05	2.1026124159106985e-05	3.14691242238041e-05	2.635075361467898e-05	3.435408871155232e-05	0.00014041905524209142	3.092021870543249e-05	3.526745058479719e-05	0.0005412063328549266	2.3549157049274072e-05	0.0013249334879219532	2.5703659048303962e-05	1.8130111129721627e-05	5.1159837312297896e-05	5.485332076204941e-05	6.446809129556641e-05	0.002066949848085642	0.00020538900571409613
5516.0	3.812494833255187e-05	8.916982187656686e-05	3.1017381843412295e-05	1.68091992236441e-05	0.0014831291045993567	0.00013106603000778705	7.562652172055095e-05	0.00022800307488068938	0.00018935633124783635	0.0005427643191069365	0.001752019627019763	9.488927753409371e-05	0.0009002099395729601	0.00018716389604378492	0.0049963900819420815	0.002020224928855896	0.0010441988706588745	0.00040445951162837446	0.03600451722741127	0.0025289596524089575	0.001000644639134407	8.960488048614934e-05	0.00290462514385581	0.0024002150166779757	0.00015848546172492206	3.237959026591852e-05	2.4549237423343584e-05	4.805688149644993e-05	3.7172099837334827e-05	3.761710104299709e-05	2.5646804715506732e-05	2.2129508579382673e-05	2.0381115973577835e-05	2.833554935932625e-05	2.8385638870531693e-05	6.264462717808783e-05	0.00014681801258120686	3.0722931114723906e-05	3.87351683457382e-05	0.00036971503868699074	2.154099456674885e-05	0.0012532089604064822	3.567359453882091e-05	1.796929063857533e-05	6.395366654032841e-05	5.356892506824806e-05	8.806586265563965e-05	0.0021558315493166447	0.00026982519193552434
5522.0	3.756143632926978e-05	9.221635991707444e-05	3.946568904211745e-05	1.6939886336331256e-05	0.002399855526164174	0.00010028313408838585	9.464149479754269e-05	0.000650556932669133	0.00019128003623336554	0.00047199608525261283	0.000310198258375749	9.457790292799473e-05	0.001342490897513926	0.00022532499860972166	0.0025298437103629112	0.00047414485015906394	0.0004890779382549226	0.00048520020209252834	0.02220504730939865	0.003643701085820794	0.00041728507494553924	6.609373667743057e-05	0.147581547498703	0.0009324681013822556	0.0002324054657947272	3.247738641221076e-05	2.494519139872864e-05	3.461873347987421e-05	3.1270963518181816e-05	3.965068390243687e-05	2.618047801661305e-05	2.5643137632869184e-05	2.3050233721733093e-05	3.7945083022350445e-05	2.9943046683911234e-05	7.334879046538845e-05	6.273974577197805e-05	2.6404837626614608e-05	4.2840845708269626e-05	0.00023206425248645246	2.1463587472680956e-05	0.0015925264451652765	4.091268056072295e-05	1.9057484678342007e-05	4.8444959247717634e-05	4.781643292517401e-05	0.00011513224308146164	0.0027640576008707285	0.000253554928349331
5528.0	3.9046739402692765e-05	9.364948346046731e-05	5.1731374696828425e-05	1.9078161130892113e-05	0.004468008875846863	0.00010240624396828935	8.140924182953313e-05	0.0020750793628394604	0.0003001778677571565	0.0004422599740792066	0.00015733271720819175	8.536123641533777e-05	0.00288114114664495	0.0003476676647551358	0.0021933906245976686	0.0002887991431634873	0.00031067003146745265	0.00043295451905578375	0.005962996277958155	0.0033162313047796488	0.000430482963565737	7.051879219943658e-05	0.09185951948165894	0.0002629410882946104	0.0002509526675567031	3.049239603569731e-05	2.748012775555253e-05	2.974359995278064e-05	2.965031126223039e-05	4.591060496750288e-05	2.662688166310545e-05	3.4555469028418884e-05	3.4954453440150246e-05	3.380175985512324e-05	3.2102940167533234e-05	6.113791459938511e-05	4.813393752556294e-05	2.2989665012573823e-05	4.330396404839121e-05	0.00019048614194616675	2.0009019863209687e-05	0.0011434979969635606	3.704483970068395e-05	2.346330256841611e-05	3.334450229885988e-05	5.03736300743185e-05	0.00012474122922867537	0.0028259216342121363	0.00019239399989601225
5534.0	5.357546251616441e-05	7.226653542602435e-05	5.560858699027449e-05	2.2506003006128594e-05	0.0035818235483020544	7.242224819492549e-05	5.181491360417567e-05	0.0026220018044114113	0.0004619632672984153	0.00035922497045248747	0.00011518639075802639	8.400709339184687e-05	0.00348907639272511	0.00038365385262295604	0.002016196958720684	0.00020531323389150202	0.00020766002126038074	0.0005544386222027242	0.0022947448305785656	0.0062209125608205795	0.0003168510738760233	6.520526949316263e-05	0.013903639279305935	0.0001561554236104712	0.00032685991027392447	2.8659111194428988e-05	3.0313278330140747e-05	2.43009581026854e-05	2.590547410363797e-05	5.1425293349893764e-05	2.5559007553965785e-05	4.316102422308177e-05	7.61160408728756e-05	2.875849349948112e-05	3.195391400367953e-05	5.104185765958391e-05	4.2716583266155794e-05	1.8789265595842153e-05	4.1641909774625674e-05	9.298290387960151e-05	1.8218192053609528e-05	0.00015071319648995996	3.3410266041755676e-05	2.9981962143210694e-05	2.543189111747779e-05	4.708999767899513e-05	0.00017428207502234727	0.003179119899868965	0.0002340760111110285
5540.0	6.88344516674988e-05	7.374694541795179e-05	5.9030393458670005e-05	2.5610557713662274e-05	0.0027796716894954443	6.187818507896736e-05	4.067347617819905e-05	0.0032116351649165154	0.00042599503649398685	0.0003408487536944449	0.0001025046149152331	9.184155351249501e-05	0.0044296374544501305	0.0005201237509027123	0.0011856964556500316	0.00016088908887468278	0.0002533200604375452	0.0014163636369630694	0.0014529195614159107	0.00283535267226398	0.00026695086853578687	5.977683758828789e-05	0.0020412167068570852	0.00011990209168288857	0.000708462146576494	3.058888978557661e-05	3.028906212421134e-05	2.559212407504674e-05	2.5922599888872355e-05	4.5490218326449394e-05	2.5654388082330115e-05	4.251168138580397e-05	0.00021941526210866868	2.7498637791723013e-05	3.213540549040772e-05	4.0540526242693886e-05	2.9489410735550337e-05	1.649256046221126e-05	3.890056541422382e-05	4.8622128815623e-05	1.926130244100932e-05	6.384404696291313e-05	3.0609637178713456e-05	3.667456621769816e-05	2.185108132835012e-05	5.355584653443657e-05	0.00018680036009754986	0.004952330607920885	0.00041505435365252197
5546.0	4.8995705583365634e-05	0.0001127263021771796	5.201120438869111e-05	2.768443118839059e-05	0.003125695278868079	6.243916868697852e-05	4.215931039652787e-05	0.004081177990883589	0.00036378196091391146	0.00036592225660569966	0.00011894835188286379	8.056260412558913e-05	0.0026930251624435186	0.0012878549750894308	0.0012064878828823566	0.00015397071547340602	0.0008813453023321927	0.0029450813308358192	0.0010933163575828075	0.0021034490782767534	0.00028230957104824483	9.459385910304263e-05	0.0008370627765543759	0.00010377540456829593	0.0009505294146947563	3.7470454117283225e-05	2.894084173021838e-05	2.693873830139637e-05	2.287384631927125e-05	3.812662180280313e-05	3.11186486214865e-05	3.6557346902554855e-05	0.0007956040790304542	4.145453203818761e-05	3.3126761991297826e-05	3.5295848647365347e-05	2.372052585997153e-05	1.5280691513908096e-05	3.417384868953377e-05	3.08860580844339e-05	1.9949613488279283e-05	4.5993554522283375e-05	2.7346777642378584e-05	3.3167667425004765e-05	1.9520764908520505e-05	4.8584770411252975e-05	0.00017860851949080825	0.0053929961286485195	0.0016496148891746998
5552.0	4.424101280164905e-05	6.724533159285784e-05	4.578498919727281e-05	2.5143926905002445e-05	0.0031437398865818977	6.808759644627571e-05	4.525910480879247e-05	0.00999482162296772	0.00048380778753198683	0.0002990672364830971	0.00011752730642911047	7.77295499574393e-05	0.001548369531519711	0.0007125790580175817	0.0023905481211841106	0.0001212466013384983	0.001801836653612554	0.002916096244007349	0.0007572550675831735	0.0029690219089388847	0.00030736421467736363	0.00016908459656406194	0.0007619188399985433	8.231578976847231e-05	0.0016351271187886596	4.452484063222073e-05	2.8916396331624128e-05	3.037149326701183e-05	1.9096127289230935e-05	3.0277451514848508e-05	3.9844228012952954e-05	3.0265902751125395e-05	0.003487741807475686	5.649437662214041e-05	3.3353851904394105e-05	3.4917804441647604e-05	1.9701146811712533e-05	1.5456358596566133e-05	3.0510316719301045e-05	2.2268446628004313e-05	2.2562739104614593e-05	4.230349077261053e-05	2.590013900771737e-05	3.0080309443292208e-05	1.8802707927534357e-05	4.802169860340655e-05	0.0003069800150115043	0.004456976428627968	0.0013596558710560203
5558.0	5.498619066202082e-05	4.839508983423002e-05	4.519510912359692e-05	2.3661108571104705e-05	0.0026905036065727472	6.836318789282814e-05	5.081185372546315e-05	0.015612786635756493	0.0005887123406864703	0.0002466741425450891	0.00010544725955696777	6.798696267651394e-05	0.0011007613502442837	0.00035097572254016995	0.005260216072201729	9.570267866365612e-05	0.002900859108194709	0.001526716398075223	0.0006265768897719681	0.002353070303797722	0.0005284158978611231	0.0002141434233635664	0.000387766573112458	0.00011188670032424852	0.006678300444036722	5.0212391215609387e-05	2.977282929350622e-05	3.805488086072728e-05	1.934580177476164e-05	2.528958793845959e-05	3.979736356996e-05	3.02223525068257e-05	0.003749249968677759	5.937267997069284e-05	4.10401844419539e-05	3.557517993613146e-05	1.752020943968091e-05	1.5676088878535666e-05	3.365216980455443e-05	1.793199044186622e-05	3.289437881903723e-05	4.4674168748315424e-05	2.4845761799952015e-05	2.5488076062174514e-05	2.086468884954229e-05	5.625364065053873e-05	0.003744757268577814	0.005463143810629845	0.006246892735362053
5564.0	6.831256177974865e-05	4.6573597501264885e-05	4.5477681851480156e-05	2.4342733013327233e-05	0.002529560122638941	7.181643013609573e-05	8.365678513655439e-05	0.019979041069746017	0.0004607670707628131	0.00039624777855351567	0.00014461189857684076	7.139749504858628e-05	0.0009090498206205666	0.0003297387738712132	0.0043123699724674225	9.644632518757135e-05	0.008917715400457382	0.0019624384585767984	0.000577339029405266	0.0019248081371188164	0.0009261452360078692	0.00030019134283065796	0.0002018599770963192	0.00022423116024583578	0.012852078303694725	5.51868106413167e-05	2.891736221499741e-05	4.148973312112503e-05	1.911338222271297e-05	2.0444264009711333e-05	4.340997475082986e-05	3.2220410503214225e-05	0.003203623928129673	0.00011160072608618066	7.342675235122442e-05	4.130505112698302e-05	2.136615148629062e-05	2.1002235371270217e-05	4.2547046177787706e-05	1.5320407328545116e-05	7.520408689742908e-05	0.00011182356684003025	2.5707873646751978e-05	2.389521432633046e-05	2.4391621991526335e-05	5.7176410336978734e-05	0.0024153029080480337	0.01292104460299015	0.02549760229885578
5570.0	7.088083657436073e-05	3.2379037293139845e-05	4.3990276026306674e-05	2.6549469112069346e-05	0.00334532861597836	0.00013627730368170887	7.994424231583253e-05	0.03002101182937622	0.0007103809039108455	0.0007381931063719094	0.00024255129392258823	5.334868546924554e-05	0.0009330172906629741	0.00028458278393372893	0.005750232841819525	0.00026913179317489266	0.004545524250715971	0.0029433276504278183	0.0007615325739607215	0.0020874051842838526	0.0008753125439397991	0.0005061848205514252	0.00017979316180571914	0.00016013011918403208	0.008161558769643307	5.930019688094035e-05	2.885188951040618e-05	3.605837991926819e-05	1.70453804457793e-05	2.073547693726141e-05	4.6344142901943997e-05	3.265583291067742e-05	0.0034399337600916624	0.000135576628963463	0.0001554296031827107	4.742072997032665e-05	2.4726303308852948e-05	2.8420257876859978e-05	5.7125398598145694e-05	1.5870979041210376e-05	0.00015525643539149314	0.0003251502348575741	2.7593418053584173e-05	2.3482756660087034e-05	2.880707324948162e-05	6.146469240775332e-05	0.001057532848790288	0.016094256192445755	0.07077499479055405
5576.0	8.163997699739411e-05	2.5795254259719513e-05	3.935939457733184e-05	2.7998712539556436e-05	0.0038521382957696915	0.0002248252130812034	6.63114115013741e-05	0.018031487241387367	0.008665472269058228	0.0004193481872789562	0.00020906521240249276	4.103748142370023e-05	0.0009095550049096346	0.0002831057645380497	0.006293327547609806	0.0013389774831011891	0.0009478469146415591	0.0025616404600441456	0.0022058915346860886	0.0037572570145130157	0.0007010434055700898	0.0005658859154209495	0.00016374206461478025	0.0001652456121519208	0.002822459675371647	6.790649058530107e-05	2.8839400329161435e-05	3.292701512691565e-05	1.6314073945977725e-05	2.1275427570799366e-05	4.8491365305380896e-05	3.2803782232804224e-05	0.004563229624181986	9.519443119643256e-05	0.0002171343076042831	4.869785698247142e-05	2.9285944037837908e-05	2.8996702894801274e-05	8.502911805408075e-05	1.6367275748052634e-05	0.0004585882124956697	0.00025358080165460706	3.144572474411689e-05	2.4975039195851423e-05	3.3064556191675365e-05	8.963000436779112e-05	0.0008647794602438807	0.010158944875001907	0.12657234072685242
5582.0	9.609957487555221e-05	2.324969864275772e-05	3.5431825381238014e-05	2.904851316998247e-05	0.005237159784883261	0.00023224153846967965	5.4424290283350274e-05	0.009017322212457657	0.002508786739781499	0.00038584708818234503	0.00014785159146413207	4.635347431758419e-05	0.0008938347455114126	0.00027108093490824103	0.003186626359820366	0.00042712059803307056	0.00042221075273118913	0.0021220350172370672	0.003421401372179389	0.003950313664972782	0.0008101333514787257	0.0009156617452390492	0.00012637549662031233	0.00012778575182892382	0.0009765815921127796	8.059533865889534e-05	2.9616006941068918e-05	3.165772795910016e-05	1.6048918041633442e-05	2.0879280782537535e-05	4.370376336737536e-05	3.112541526206769e-05	0.0051607294008135796	8.051085023907945e-05	0.000312217278406024	5.773505836259574e-05	3.321543044876307e-05	2.7384694476495497e-05	9.20529491850175e-05	1.7829759599408135e-05	0.0010465687373653054	0.0003216192126274109	3.6845780414296314e-05	2.625160777824931e-05	3.760473555303179e-05	8.98417056305334e-05	0.0005551187205128372	0.0038542833644896746	0.19219905138015747
5588.0	0.00015093943511601537	2.4130831661750562e-05	3.2210729841608554e-05	3.501724495436065e-05	0.013662571087479591	0.00022834070841781795	5.133802187629044e-05	0.004531126003712416	0.0007930751307867467	0.00033539155265316367	0.00017131750064436346	5.174528996576555e-05	0.0009289378067478538	0.00032545693102292717	0.0025915277656167746	0.00035479641519486904	0.0006185833481140435	0.002450785133987665	0.0032698402646929026	0.0017154832603409886	0.0013946538092568517	0.00269929482601583	0.00012984189379494637	0.00013100456271786243	0.00032638097763992846	7.884232036303729e-05	3.366392047610134e-05	3.608686529332772e-05	1.6251093256869353e-05	2.435234455333557e-05	4.4449330744100735e-05	2.991304972965736e-05	0.0028402572497725487	7.39592214813456e-05	0.0005062032141722739	7.010777335381135e-05	4.773382897838019e-05	2.5094101147260517e-05	0.0001223401486640796	2.4272214432130568e-05	0.0017440244555473328	0.0008823330863378942	4.3005678890040144e-05	2.690374276426155e-05	3.875231050187722e-05	7.063529483275488e-05	0.0006602932116948068	0.003396546235308051	0.195759117603302
5594.0	0.0001931045117089525	2.348040470678825e-05	3.0341994715854526e-05	3.6948316846974194e-05	0.015879498794674873	0.0001539287477498874	5.479560059029609e-05	0.003098686458542943	0.000585787754971534	0.00022772236843593419	0.0001653447252465412	4.212037310935557e-05	0.0007465705857612193	0.00034117791801691055	0.002916942350566387	0.00026191797223873436	0.0006742171244695783	0.0035539339296519756	0.0028636108618229628	0.0014458595542237163	0.001872876426205039	0.0052678585052490234	0.00015149991668295115	9.902762394631281e-05	0.0001004828154691495	7.621337863383815e-05	3.807528628385626e-05	4.102876118849963e-05	1.710286051093135e-05	3.1203038815874606e-05	7.141655805753544e-05	2.8950284104212187e-05	0.0024925321340560913	6.106554792495444e-05	0.0007767569040879607	6.750516331521794e-05	7.007054955465719e-05	2.3524289645138197e-05	9.220721403835341e-05	3.056641071452759e-05	0.002163256285712123	0.0013882402563467622	5.935025910730474e-05	2.78363331744913e-05	3.7005793274147436e-05	9.695533663034439e-05	0.0006103400373831391	0.002948223380371928	0.27660465240478516
5600.0	0.00029468192951753736	2.6154475563089363e-05	3.092062979703769e-05	3.520438258419745e-05	0.015360774472355843	9.696420602267608e-05	5.019305172027089e-05	0.0019468968966975808	0.0004790777456946671	0.00019153629546053708	0.000145538171636872	4.490477658691816e-05	0.0006522922194562852	0.0002807739074341953	0.0025295624509453773	0.00021190394181758165	0.000578584847971797	0.004466959275305271	0.003555126255378127	0.0021397583186626434	0.002926760818809271	0.005802172236144543	0.00020104978466406465	8.167447231244296e-05	5.643439362756908e-05	8.288227400043979e-05	4.290764991310425e-05	4.357176658231765e-05	1.9204808268113993e-05	3.903304605046287e-05	9.087741636903957e-05	2.7590524041443132e-05	0.002763850148767233	5.6030283303698525e-05	0.000696155650075525	5.137288826517761e-05	6.300865788944066e-05	2.1907186237513088e-05	9.463355672778562e-05	3.4247746953042224e-05	0.00250257714651525	0.003005492966622114	8.916242222767323e-05	2.74287103820825e-05	3.56780547008384e-05	0.00011486106086522341	0.00038037847843952477	0.00534310145303607	0.6693953275680542
5606.0	0.0003197274054400623	3.355183798703365e-05	3.1580235372530296e-05	3.253435716032982e-05	0.012816302478313446	5.844556289957836e-05	5.3068852139404044e-05	0.0012525689089670777	0.0003660161455627531	0.0002142761804861948	0.00016812642570585012	5.1656446885317564e-05	0.0006538448506034911	0.0005627683131024241	0.003048446262255311	0.00023923801199998707	0.0006763908313587308	0.004545632284134626	0.0032786948140710592	0.002167018363252282	0.003644385142251849	0.004354103468358517	0.00021546875359490514	7.496772013837472e-05	5.9270292695146054e-05	6.671206938335672e-05	5.196133133722469e-05	7.461733184754848e-05	2.453582601447124e-05	5.313240035320632e-05	0.0001008979816106148	2.6949117454933003e-05	0.0015869485214352608	6.848193879704922e-05	0.0008078392129391432	4.4007061660522595e-05	9.002110891742632e-05	2.3050079107633792e-05	8.408018766203895e-05	3.547195592545904e-05	0.0060014561749994755	0.0138056306168437	0.00013593339826911688	2.6271516617271118e-05	3.43311985488981e-05	0.00012923033500555903	0.0002670033136382699	0.017500141635537148	0.6444622278213501
5612.0	0.00038201536517590284	5.83790460950695e-05	3.394551094970666e-05	2.8772648875019513e-05	0.019125569611787796	3.961492984672077e-05	6.32564551779069e-05	0.0013633499620482326	0.0003907008795067668	0.00020247141947038472	0.00020934903295710683	4.526653356151655e-05	0.0008576959371566772	0.0011141484137624502	0.012140260078012943	0.00033402148983441293	0.0008422910468652844	0.0069969636388123035	0.00414299638941884	0.0018803487764671445	0.0042773084715008736	0.0021835078950971365	0.00018954747065436095	6.828936602687463e-05	6.008275886415504e-05	7.079538772813976e-05	6.16737743257545e-05	7.656806701561436e-05	2.7584103008848615e-05	7.67444507800974e-05	0.0001552555477246642	2.849214433808811e-05	0.0003301058313809335	8.613763202447444e-05	0.0008267368539236486	3.371651109773666e-05	0.00017034716438502073	2.198583933932241e-05	0.0001264275488210842	3.639806163846515e-05	0.0057113878428936005	0.024870367720723152	0.00019421371689531952	2.333123302378226e-05	3.2078973163152114e-05	0.00023852192680351436	0.0002330960560357198	0.013508941046893597	0.5374490022659302
5618.0	0.00038885767571628094	0.00012036810221616179	3.717879735631868e-05	2.7622798370430246e-05	0.015299865044653416	3.51268463418819e-05	8.911354234442115e-05	0.0012335076462477446	0.0003463047614786774	0.00015255827747751027	0.00017759858747012913	4.509505379246548e-05	0.000992779154330492	0.0005139917484484613	0.07728715986013412	0.00044042442459613085	0.0023065293207764626	0.022832373157143593	0.005266569554805756	0.0072172596119344234	0.00552869588136673	0.0009990843245759606	0.00023127721215132624	7.832890696590766e-05	7.422515045618638e-05	7.919760537333786e-05	5.903855344513431e-05	6.406917236745358e-05	2.562700137787033e-05	8.691836410434917e-05	0.00023882981622591615	3.041999116248917e-05	7.41402618587017e-05	9.483880421612412e-05	0.0004364444175735116	2.7652135031530634e-05	0.000162602387717925	1.949486613739282e-05	0.00014544952136930078	3.1954368751030415e-05	0.003188875038176775	0.012947039678692818	0.00010559185466263443	2.089642839564476e-05	3.2453852327307686e-05	0.0008098477264866233	0.00018267480481881648	0.00570715731009841	0.44940802454948425
5624.0	0.0001983849797397852	0.0003056568093597889	4.26039332523942e-05	2.7857819077325985e-05	0.01615854911506176	3.6057899706065655e-05	0.00010445837688166648	0.0008434961782768369	0.0002617088030092418	0.00023677585704717785	0.00014791883586440235	6.408676563296467e-05	0.0008702310151420534	0.0003055105044040829	0.11267036944627762	0.0006588089163415134	0.012617722153663635	0.3525741398334503	0.010747088119387627	0.08747986704111099	0.008889490738511086	0.0005228371592238545	0.0002628530783113092	7.051334250718355e-05	0.00011485272989375517	8.51051154313609e-05	7.417095184791833e-05	5.065427831141278e-05	2.568376476119738e-05	9.805207082536072e-05	0.0005005571874789894	3.153088255203329e-05	3.40443839377258e-05	0.0001354591513518244	0.00043342632125131786	2.5452392947045155e-05	0.00013285189925227314	1.9953286027885042e-05	0.00011509634350659326	3.107048905803822e-05	0.003104874398559332	0.004719065967947245	8.023193367989734e-05	1.9020681065740064e-05	3.7778125260956585e-05	0.0006245494587346911	0.00015071607776917517	0.004082015249878168	0.2968579828739166
5630.0	0.00013034787843935192	0.0009427124750800431	4.747765342472121e-05	2.9431083021336235e-05	0.012405228801071644	3.404026574571617e-05	0.00011130292114103213	0.0007334365509450436	0.0002608404029160738	0.00042548973578959703	0.0002598250284790993	4.4357439037412405e-05	0.0006282814429141581	0.0004062927619088441	0.07727042585611343	0.0009761945111677051	0.034540921449661255	0.3105713725090027	0.011202801950275898	0.05317522957921028	0.010195543058216572	0.00045474054059013724	0.0002186283963965252	5.7364504755241796e-05	0.00012150364636909217	7.035638554953039e-05	0.00010601570829749107	4.369759699329734e-05	2.473899075994268e-05	0.00011084155994467437	0.0008224419434554875	3.0105449695838615e-05	2.3364744265563786e-05	0.0003727447765413672	0.0003730551397893578	2.5726367312017828e-05	0.0001696532272035256	2.147759369108826e-05	0.00016815286653582007	3.794294752879068e-05	0.0028045119252055883	0.0008821635856293142	0.00010059450141852722	2.0884954210487194e-05	4.638363316189498e-05	0.00014055501378607005	0.00017785056843422353	0.002326874528080225	0.16327382624149323
5636.0	0.00011512313358252868	0.002568186493590474	6.502308679046109e-05	3.13985874527134e-05	0.005401612259447575	3.184321758453734e-05	0.00017605166067369282	0.0011975887464359403	0.0004286770417820662	0.00028367937193252146	0.001081279944628477	3.5464749089442194e-05	0.00043578300392255187	0.00042899901745840907	0.04210566729307175	0.0010753122624009848	0.026580100879073143	0.10197281092405319	0.010333124548196793	0.015449251048266888	0.05161729454994202	0.000568523071706295	0.0003211614675819874	0.00010161036334466189	0.0001040814386215061	6.0658978327410296e-05	0.00014267109509091824	3.980723340646364e-05	2.1958723664283752e-05	0.0001460322382627055	0.0005157381528988481	2.9403843655018136e-05	2.096923162753228e-05	0.0001782371400622651	0.0002384227846050635	3.016516893694643e-05	0.00018890945648308843	2.3037686332827434e-05	0.00013720071001444012	4.770884697791189e-05	0.0012029953068122268	0.00015919824363663793	9.466596384299919e-05	2.488180143700447e-05	5.418049113359302e-05	7.397571607725695e-05	0.00019367354980204254	0.0013425190700218081	0.07909833639860153
5642.0	0.00010569278674665838	0.004679312463849783	5.493425123859197e-05	3.2450574508402497e-05	0.0030140248127281666	2.884132663893979e-05	0.00037994253216311336	0.0025294432416558266	0.00040717446245253086	0.00022790113871451467	0.0006122499471530318	3.7947796954540536e-05	0.0002914750948548317	0.00036400952376425266	0.013905149884521961	0.001830873778089881	0.004558276850730181	0.051799871027469635	0.014140283688902855	0.0059472848661243916	0.07833705097436905	0.0009190977434627712	0.000580101681407541	0.0005608011269941926	8.747045649215579e-05	4.73149775643833e-05	0.00011443142284406349	3.82539838028606e-05	2.030926953011658e-05	0.00015360163524746895	0.0003272577887400985	2.8645392376347445e-05	2.3155083908932284e-05	0.0001652260689297691	0.00012334233906585723	4.043076842208393e-05	0.00032032604212872684	2.6374540539109148e-05	9.788709576241672e-05	5.7259407185483724e-05	0.0003522935148794204	9.665236575528979e-05	0.00013746733020525426	2.7759642762248404e-05	5.5818669352447614e-05	4.043076842208393e-05	0.0002772141306195408	0.0008769926498644054	0.048839911818504333
5648.0	0.00011449723388068378	0.014235039241611958	5.980596688459627e-05	2.9093314878991805e-05	0.0037600016221404076	2.5541072318446822e-05	0.00044588884338736534	0.0020377880427986383	0.0003206603287253529	0.00022902077762410045	0.0005154525861144066	4.3522595660761e-05	0.00036271088174544275	0.0003700138768181205	0.007004315499216318	0.019533002749085426	0.0016526937251910567	0.032748330384492874	0.009311072528362274	0.0018976930296048522	0.04162280261516571	0.0007194915087893605	0.0005565634928643703	0.0006166367093101144	0.00014607566117774695	3.5681554436450824e-05	0.0001354536070721224	3.797823956119828e-05	2.3228642021422274e-05	0.000229984667384997	0.0002877037040889263	2.7564487027120776e-05	2.278032661706675e-05	0.00014440891391132027	7.219614053610712e-05	6.15427052252926e-05	0.0016479823971167207	3.160657070111483e-05	5.656715075019747e-05	6.907320494065061e-05	0.00019893467833753675	9.415352542418987e-05	0.00021259443019516766	3.093891064054333e-05	5.711047924705781e-05	2.9572036510217004e-05	0.0003953582199756056	0.0005791517323814332	0.0264984630048275
5654.0	0.000131072782096453	0.047737061977386475	8.170977525878698e-05	2.5381714294780977e-05	0.007499230094254017	2.77726194326533e-05	0.0004137856303714216	0.0022015655413269997	0.00029080393142066896	0.00033609653473831713	0.000397528667235747	4.879069092567079e-05	0.00034820038126781583	0.0002901486586779356	0.003988811746239662	0.08944220840930939	0.0007344097248278558	0.0137238884344697	0.005442495457828045	0.0009638976189307868	0.02414415217936039	0.0006961320759728551	0.0004739028518088162	0.0004980507073923945	0.00015215178427752107	3.0219842301448807e-05	0.00019151910964865237	3.527855369611643e-05	2.7351863536750898e-05	0.0003499932063277811	0.00023509253514930606	3.037502756342292e-05	2.371138907619752e-05	0.00011421132512623444	4.783093390869908e-05	7.202896813396364e-05	0.0018146563088521361	3.400895366212353e-05	4.5226577640278265e-05	7.044029189273715e-05	8.211484964704141e-05	8.902350964490324e-05	0.00018959931912831962	3.106207441305742e-05	5.581781442742795e-05	2.512408173060976e-05	0.0003514488344080746	0.0005350852152332664	0.029998203739523888
5660.0	0.00013584694534074515	0.04248145967721939	6.547369412146509e-05	2.1896012185607105e-05	0.01761501468718052	4.021358836325817e-05	0.0006488822400569916	0.002483645686879754	0.0002560662105679512	0.00024559887242503464	0.00038955206400714815	5.496842277352698e-05	0.0003622457152232528	0.00019146909471601248	0.003186360001564026	0.01372272614389658	0.0005673770792782307	0.007046168204396963	0.005128918681293726	0.0007936538313515484	0.010919447988271713	0.0005975443636998534	0.00047961072414182127	0.0009705615229904652	0.0002847825235221535	2.6212828743155114e-05	0.00014602526789531112	3.378971086931415e-05	2.971771391457878e-05	0.0002663087216205895	0.0003956672444473952	3.4533826692495495e-05	3.323802229715511e-05	0.00012628645345102996	4.463078221306205e-05	0.00010998568905051798	0.0008930920157581568	4.3500647734617814e-05	3.6420246033230796e-05	6.805000884924084e-05	5.1662260375451297e-05	0.00011603125312831253	0.0001013497676467523	3.182658474543132e-05	5.252925257082097e-05	2.4289696739288047e-05	0.00032591831404715776	0.0012087419163435698	0.031760357320308685
5666.0	0.00011255982099100947	0.024864792823791504	7.141377136576921e-05	2.219667840108741e-05	0.02485748752951622	8.299846376758069e-05	0.0011094390647485852	0.003301769495010376	0.0002117480180459097	0.00019487444660626352	0.0004354034608695656	6.821459101047367e-05	0.0002323261578567326	0.0002016341604758054	0.004170420113950968	0.0042699952609837055	0.0005035395151935518	0.004093145485967398	0.0038246542681008577	0.0004765199846588075	0.006616909522563219	0.0006330973701551557	0.0005279489560052752	0.0028120754286646843	0.0011063393903896213	2.522219620004762e-05	0.00022910290863364935	3.3510077628307045e-05	3.4342363505857065e-05	0.0001661174901528284	0.0006732026813551784	3.57535645889584e-05	4.4013104343321174e-05	0.0001721061853459105	4.3015974370064214e-05	0.0003401419089641422	0.0003501565952319652	5.226143912295811e-05	3.340943658258766e-05	6.572617712663487e-05	5.2301922551123425e-05	0.00039922568248584867	4.4599550165003166e-05	3.1037383450893685e-05	5.9967016568407416e-05	2.2735812308383174e-05	0.0003360226401127875	0.007611572276800871	0.019546685740351677
[truncated: 44 more rows]
[truncated: 211 more columns]
